# Supplementary material for: Cross-species analysis of gene expression in non-model mammals: reproducibility of hybridization on high density oligonucleotide microarrays
Source: BMC Genomics. 2007 Apr 3;8:89. doi: 10.1186/1471-2164-8-89 (PMC1853087; doi:10.1186/1471-2164-8-89)
Supplement: Additional file 1 — Raw data used in this study. This spreadsheet contains the description of all repeated probes in the U133 plus 2.0 GeneChip, including the probeset to which the probe belongs (first column, under the header Probe Set ID), the oligonucleotide sequence (Sequence), probe position in the GeneChip (Probe x and Probe y), a code number (Number) and the hybridization value of each sample for that probe. Hybridization values are given separately for human PM and MM probes. [file 1471-2164-8-89-S1.xls]

## Sheet: Raw Data
Probe Set ID	Sequence	Probe x	Probe y	Number	DEER1 pm	DEER2 pm	DEER3 pm	DEER4 pm	CAET1 pm	CAET2 pm	CAET3 pm	CAET4 pm	MFAS1 pm	MFAS2 pm	MFAS3 pm	MFAS4 pm	MMUL1 pm	MMUL2 pm	MMUL3 pm	MMUL4 pm	HSAP1 pm	HSAP2 pm	HSAP3 pm	HSAP4 pm	HSAP5 pm	HSAP1 mm	HSAP2 mm	HSAP3 mm	HSAP4 mm	HSAP5 mm
200647_x_at	AAAAACGAGGGCTACATGCGCCGCG	360	219	111142	342	292	444	449	755	438	380	133	593	265	274	321	560	113	273	354	367	275	302	118	257	159	117	162	81	118
215230_x_at	AAAAACGAGGGCTACATGCGCCGCG	361	219	269861	356	273	405	451	612	390	361	96	591	256	250	349	594	127	239	360	341	250	259	103	255	157	127	125	91	142
218580_x_at	AAAAACGTGCTGAAGATCCGCCGGC	363	219	306611	110	136	128	125	238	775	483	225	893	419	546	615	780	178	250	437	827	435	440	202	404	523	336	325	231	328
225552_x_at	AAAAACGTGCTGAAGATCCGCCGGC	362	219	382990	97	103	99	106	232	729	517	208	836	445	550	570	840	185	298	421	774	352	401	257	397	556	334	330	231	335
213460_x_at	AAAAAGCTGCAGCCGGTGCTTGCAC	29	221	250471	78	79	70	102	51	68	78	60	81	56	68	70	67	48	98	84	65	104	66	47	75	82	85	57	59	67
213842_x_at	AAAAAGCTGCAGCCGGTGCTTGCAC	30	221	254661	118	85	63	76	60	78	71	53	71	71	53	64	89	49	86	90	85	72	63	60	65	69	86	70	60	84
1569291_at	AAAAATTGCTGGACGCGGTGGCCCA	228	219	100496	107	134	97	123	186	290	331	201	378	174	241	236	441	169	193	247	226	146	149	63	141	765	456	254	153	265
1569293_x_at	AAAAATTGCTGGACGCGGTGGCCCA	229	219	100507	123	138	107	108	177	369	325	204	377	196	222	242	398	142	235	226	163	143	125	82	148	592	400	276	165	306
1564970_at	AAAACAAAGCTATGGGCCGGGCGCG	900	219	85943	102	126	72	99	90	122	113	102	191	105	100	147	169	69	117	128	95	73	121	62	123	82	74	92	51	100
1564972_x_at	AAAACAAAGCTATGGGCCGGGCGCG	901	219	85954	94	105	101	92	107	125	129	114	175	86	95	143	160	88	99	128	92	70	98	62	101	87	76	107	79	113
1566557_at	AAAACAACCAAGCAAAGTCTGAGAA	359	221	91775	59	85	69	48	67	96	68	44	95	65	84	66	101	68	77	86	118	105	82	59	78	93	64	76	36	91
1566558_x_at	AAAACAACCAAGCAAAGTCTGAGAA	360	221	91790	68	74	66	65	54	88	65	60	118	80	74	87	74	82	68	89	98	84	80	54	74	70	65	70	44	75
221227_x_at	AAAACACAACTTTCCTATGCCTTGG	294	221	335703	79	83	78	78	97	114	69	73	170	95	123	131	123	65	82	187	120	94	88	65	120	133	122	99	68	114
223515_s_at	AAAACACAACTTTCCTATGCCTTGG	293	221	360803	84	98	60	84	99	136	124	88	173	97	102	134	107	79	76	210	141	85	102	70	131	117	99	96	64	146
1558148_x_at	AAAACACTGGCAGACCGGGCGCAGT	101	221	44879	106	131	98	93	2615	3048	287	957	3170	2227	2470	2149	3113	524	1313	2345	1500	1224	3425	2295	3228	2022	1599	3557	2342	2907
1566558_x_at	AAAACACTGGCAGACCGGGCGCAGT	100	221	91789	104	117	110	114	2498	2977	294	988	3011	2163	2682	2201	2900	650	1336	2575	1452	1159	3481	2335	3278	2190	1653	3590	2348	2942
207486_x_at	AAAACATTTCTTACCACTTGATTTG	461	221	186303	74	77	65	55	70	89	67	51	86	41	77	57	76	51	68	77	64	79	58	61	52	66	53	49	41	74
211419_s_at	AAAACATTTCTTACCACTTGATTTG	462	221	228343	80	61	55	69	63	75	68	51	80	48	53	71	72	60	50	83	79	60	58	68	69	69	51	59	37	67
208403_x_at	AAAACCACACACACCAGCAAGATAT	358	223	196160	210	261	249	262	273	354	369	299	398	284	493	425	360	416	282	348	423	362	328	217	304	327	263	255	146	211
210734_x_at	AAAACCACACACACCAGCAAGATAT	357	223	221363	220	219	250	240	259	383	383	302	356	289	477	367	314	395	312	356	346	316	302	190	268	289	275	291	138	229
206818_s_at	AAAACGAGTCGGACCTTCTAGCTGC	1092	217	179004	80	76	67	80	77	85	87	65	120	82	103	95	104	63	68	112	89	105	75	63	74	125	89	103	77	99
209874_x_at	AAAACGAGTCGGACCTTCTAGCTGC	1093	217	212178	90	78	75	80	68	77	73	64	133	85	103	108	105	57	71	141	72	85	84	63	99	138	96	110	99	126
202428_x_at	AAAACGATTACTGACTTTCCTTGAG	580	197	130737	77	73	50	78	112	93	85	58	1456	1008	894	1556	1117	139	208	362	1644	502	211	377	255	119	81	71	74	96
211070_x_at	AAAACGATTACTGACTTTCCTTGAG	581	197	224877	88	88	60	70	109	88	95	69	1416	982	1019	1605	1117	149	213	328	1839	551	243	482	259	128	95	89	90	64
201257_x_at	AAAACTGCCTGACTAACTTCCATGG	529	219	117846	134	112	91	94	2020	2067	1410	634	16960	14079	15780	18696	5376	524	2041	1970	4190	1818	770	576	1068	622	373	231	206	259
212391_x_at	AAAACTGCCTGACTAACTTCCATGG	528	219	238750	113	107	113	90	1845	1939	1244	551	16669	13265	15155	18303	5257	586	1932	1846	3576	1651	731	549	921	499	340	200	163	188
211566_x_at	AAAACTGGCTGCAAGCTGCTCCAGC	1146	219	229894	99	94	86	79	162	173	81	79	249	130	130	167	133	73	121	160	128	123	128	235	170	213	139	114	219	187
212645_x_at	AAAACTGGCTGCAAGCTGCTCCAGC	1145	219	241543	101	109	86	90	180	158	133	80	271	138	141	151	192	101	120	203	151	103	113	254	139	222	143	141	212	227
203773_x_at	AAAAGAAACGCATCCTGCACTGCCT	567	223	145523	382	338	458	554	315	302	323	222	545	337	394	390	447	178	320	422	311	261	258	210	275	309	229	218	198	223
211729_x_at	AAAAGAAACGCATCCTGCACTGCCT	568	223	231638	369	389	464	525	362	288	283	182	581	320	447	419	481	186	264	373	332	226	252	275	277	305	265	255	218	246
1555501_s_at	AAAAGCACCCTAAACAATGTAAGCA	454	223	26188	73	82	56	55	69	95	94	54	118	65	100	98	97	62	74	85	80	91	72	53	108	76	86	73	46	73
235354_s_at	AAAAGCACCCTAAACAATGTAAGCA	453	223	490720	70	102	63	61	68	97	81	59	110	73	85	83	131	71	58	99	78	60	86	46	117	95	69	70	61	102
200915_x_at	AAAAGCCAACTCTGTAGACACCTTC	516	221	114089	533	652	1354	712	255	263	180	79	909	696	689	1273	318	92	136	200	287	124	111	103	99	141	105	86	88	110
214709_s_at	AAAAGCCAACTCTGTAGACACCTTC	515	221	264155	539	633	1299	692	306	214	160	79	877	608	612	1173	294	99	89	212	251	161	122	85	106	145	110	100	71	108
210646_x_at	AAAAGCGGATGGTGGTTCCTGCTGC	969	221	220439	5116	4681	6363	6466	11293	9794	9795	4012	26962	15258	18233	21492	22943	3930	11753	13540	14727	6575	3763	916	3472	3645	1353	750	214	669
212790_x_at	AAAAGCGGATGGTGGTTCCTGCTGC	968	221	243143	5166	4499	6290	5952	11046	9723	9318	3913	26575	15010	17832	21547	22726	3736	11775	12956	14392	6339	3762	863	3256	3651	1303	775	262	646
1561616_a_at	AAAAGCTCTTGCCATCCAGTGTGTG	380	223	67643	105	142	104	94	150	176	179	101	317	202	203	218	283	103	165	257	153	127	112	101	129	94	65	83	61	90
1565338_x_at	AAAAGCTCTTGCCATCCAGTGTGTG	381	223	86352	110	106	119	110	160	173	161	112	288	157	226	234	308	101	151	263	186	134	137	122	157	90	58	82	52	98
1556584_at	AAAAGCTTTGTGATCTTAGGTAAGT	805	221	34141	65	78	66	59	65	60	80	48	130	72	74	110	79	50	56	84	64	57	66	45	53	70	49	74	40	54
1556586_x_at	AAAAGCTTTGTGATCTTAGGTAAGT	804	221	34151	68	76	67	48	71	69	58	48	120	59	72	105	69	39	42	69	70	54	61	51	61	60	53	59	48	55
212459_x_at	AAAAGGCACTGCTAAGACATTCAAG	860	221	239497	76	68	62	59	124	140	96	72	452	223	206	420	278	64	119	133	77	63	59	41	79	70	84	77	54	72
215772_x_at	AAAAGGCACTGCTAAGACATTCAAG	859	221	275807	76	78	55	63	113	123	91	56	515	205	251	433	248	72	87	157	101	44	74	41	63	82	57	69	50	75
1556176_at	AAAAGGGCTGCTATTTCTGCTGTTG	661	223	31229	102	103	86	75	103	226	189	90	418	193	175	254	262	103	144	183	151	111	95	56	117	144	118	99	65	79
1556178_x_at	AAAAGGGCTGCTATTTCTGCTGTTG	662	223	31239	94	123	92	78	99	195	182	80	412	153	183	270	258	98	121	180	137	101	92	75	100	154	114	87	51	115
202882_x_at	AAAAGTACAGTCTGTCAGCCAGAAT	927	223	135725	259	415	452	360	1261	531	353	140	1111	582	631	811	380	153	367	399	347	199	151	127	184	144	111	99	85	105
210097_s_at	AAAAGTACAGTCTGTCAGCCAGAAT	926	223	214606	80	108	84	79	623	333	274	92	626	347	299	382	616	78	189	243	423	133	101	77	84	127	91	113	57	87
209499_x_at	AAAAGTGGCTCCCAGCTTGGAAGAC	747	223	208133	147	128	171	130	226	334	214	179	548	233	289	331	460	140	257	330	233	160	210	148	192	72	64	72	61	69
211495_x_at	AAAAGTGGCTCCCAGCTTGGAAGAC	746	223	229144	132	171	162	155	185	316	203	145	519	281	223	360	522	156	309	297	267	137	175	151	203	76	80	69	52	75
1560908_at	AAAAGTGGTCTACATATATATGTGT	812	223	61988	79	88	61	57	59	47	74	52	78	64	69	58	90	47	51	68	67	58	72	39	71	60	45	75	38	62
1560909_x_at	AAAAGTGGTCTACATATATATGTGT	811	223	61998	74	84	59	58	53	56	60	46	88	54	49	80	65	46	40	85	68	56	51	43	78	55	70	73	36	78
1555710_at	AAAAGTTTCTTGCAAGGCATCTGGA	249	219	27690	67	94	58	67	55	78	65	45	67	66	63	61	74	62	49	80	78	66	62	51	71	84	81	62	50	68
1555711_x_at	AAAAGTTTCTTGCAAGGCATCTGGA	250	219	27701	78	98	70	67	58	86	70	45	86	48	66	86	64	46	53	99	72	55	60	44	74	93	63	73	45	67
219312_s_at	AAAATCACCTAAATCTGCTTTATTA	820	225	314654	67	98	56	79	65	63	56	57	117	73	81	99	59	59	58	81	52	60	69	43	66	65	70	89	59	77
233899_x_at	AAAATCACCTAAATCTGCTTTATTA	819	225	474723	69	82	51	61	70	59	55	58	113	78	79	85	66	54	56	80	61	61	74	58	91	81	67	96	43	61
1569149_at	AAAATGCTCACCTTCCAGCCAGCAG	220	225	99714	206	199	174	199	257	362	341	164	1203	440	551	654	929	315	335	460	356	190	226	173	245	272	210	189	150	209
1569150_x_at	AAAATGCTCACCTTCCAGCCAGCAG	221	225	99724	219	205	203	250	252	400	289	158	1169	469	529	576	938	334	389	522	346	250	237	162	228	269	218	221	172	235
210298_x_at	AAAATGCTCCGTGAATCTGGCCAAC	455	225	216780	843	1300	837	1231	181	346	145	92	208	132	131	171	190	83	97	142	123	91	178	156	378	134	102	213	150	533
214505_s_at	AAAATGCTCCGTGAATCTGGCCAAC	454	225	261944	848	1262	898	1186	181	374	122	105	207	90	140	132	178	79	91	140	115	101	207	225	500	132	99	193	159	473
211883_x_at	AAAATGGCCTCTCACCTGGGGCCAT	193	225	233210	281	291	248	356	589	978	829	449	724	347	477	587	585	269	373	513	761	595	599	613	850	244	196	212	185	274
211889_x_at	AAAATGGCCTCTCACCTGGGGCCAT	192	225	233277	333	452	267	340	566	1119	1199	497	760	417	480	529	589	253	290	498	1033	827	541	682	596	272	191	189	175	198
1569760_at	AAAATTCTGACATATTACTGACAAT	747	225	103627	77	58	61	64	60	65	52	42	66	54	69	66	59	42	46	78	60	47	67	42	65	48	50	56	37	55
1569761_x_at	AAAATTCTGACATATTACTGACAAT	748	225	103639	70	67	67	57	57	51	67	44	83	41	76	59	48	42	39	68	52	48	45	47	106	52	61	52	47	53
210430_x_at	AAACAAGACAACTTCCTCTCACTGT	477	219	218211	99	89	84	68	170	213	264	111	328	187	184	221	239	95	119	164	136	124	116	95	118	126	117	114	81	126
216317_x_at	AAACAAGACAACTTCCTCTCACTGT	476	219	281800	96	91	68	76	208	221	266	114	310	143	178	224	181	85	105	170	145	123	129	98	115	160	104	137	88	127
203841_x_at	AAACAGCCCTGTTATCTCAGGCATC	1104	217	146273	83	109	78	73	110	129	134	84	215	102	94	136	131	52	92	125	95	92	83	76	92	168	131	143	71	119
214270_s_at	AAACAGCCCTGTTATCTCAGGCATC	1105	217	259360	79	114	97	69	131	127	146	83	211	119	158	133	150	80	115	138	121	84	70	67	92	135	101	135	74	137
202120_x_at	AAACAGCTGCTGATGCTACAGTCCC	1160	215	127345	76	87	78	76	71	330	387	92	677	211	209	252	728	91	267	286	584	212	262	142	228	189	90	115	75	122
211047_x_at	AAACAGCTGCTGATGCTACAGTCCC	1161	215	224620	88	94	81	97	81	368	356	121	671	183	228	240	756	96	267	316	527	262	237	123	219	168	116	125	81	121
212961_x_at	AAACAGGTTCCTTTGCTCAGATGAA	814	217	245005	85	80	67	66	611	534	673	375	1112	586	1191	1289	691	352	243	245	1924	715	259	142	248	172	91	86	50	90
213315_x_at	AAACAGGTTCCTTTGCTCAGATGAA	813	217	248877	75	97	66	72	615	502	605	361	997	666	1328	1324	693	385	264	230	1800	675	270	125	248	139	116	81	67	86
203472_s_at	AAACAGGTTCTGTGATCTGCTTCGC	933	217	142212	105	95	72	98	140	165	112	61	259	147	165	153	202	65	96	147	109	123	68	58	75	73	92	77	56	95
211557_x_at	AAACAGGTTCTGTGATCTGCTTCGC	932	217	229800	92	91	80	87	144	137	158	73	264	140	161	228	207	82	86	127	108	70	86	54	70	97	73	133	50	74
1562292_at	AAACAGTAACAAAAAGGGCATCTCA	425	217	71639	65	85	74	74	74	68	95	50	86	65	80	75	118	61	54	80	77	65	88	55	132	67	78	66	48	76
1562294_x_at	AAACAGTAACAAAAAGGGCATCTCA	424	217	71652	66	74	61	68	56	95	91	66	104	57	86	67	139	63	77	102	72	56	92	45	71	65	65	79	45	91
1562998_at	AAACATTATACTTCGGGCTGGGCGC	872	217	76627	100	99	88	74	75	88	98	74	125	67	82	99	110	51	69	82	103	79	88	55	93	71	68	86	59	108
1562999_x_at	AAACATTATACTTCGGGCTGGGCGC	871	217	76638	94	115	69	85	70	116	91	70	103	73	88	92	95	66	67	105	104	80	86	45	98	92	80	93	62	95
211779_x_at	AAACCACCCAGATTGGATGCCTGCT	81	215	232152	118	129	99	120	171	257	197	113	438	169	197	262	361	104	160	261	218	158	144	139	168	140	151	137	103	103
212159_x_at	AAACCACCCAGATTGGATGCCTGCT	82	215	236211	107	105	105	106	181	302	148	106	409	170	234	240	355	113	173	306	201	155	158	123	137	192	161	128	99	154
224303_x_at	AAACCAGCACCTGCAGGAGGAACTT	1153	213	369378	124	159	137	142	132	185	228	87	307	281	307	216	291	119	131	190	141	109	128	126	139	294	255	294	335	284
224304_x_at	AAACCAGCACCTGCAGGAGGAACTT	1152	213	369387	129	174	135	140	127	190	180	99	304	256	254	233	271	122	110	202	178	127	146	107	154	319	281	265	338	319
1562062_at	AAACCAGCCTGTCCAAGTTGGCGAA	1138	213	70285	157	141	146	125	511	387	324	353	569	359	343	484	485	368	520	476	444	323	387	433	403	185	135	252	107	272
1562063_x_at	AAACCAGCCTGTCCAAGTTGGCGAA	1139	213	70296	127	133	127	174	508	449	276	343	619	288	290	406	489	339	493	486	417	341	360	466	350	141	156	255	106	229
202428_x_at	AAACCAGCTACTCAAGGCTGCTCAC	1102	213	130735	88	92	86	85	486	282	302	133	747	520	623	899	565	131	246	309	285	165	160	117	137	101	89	81	70	74
211070_x_at	AAACCAGCTACTCAAGGCTGCTCAC	1103	213	224875	69	85	74	64	412	295	316	128	798	564	614	833	650	170	282	332	285	141	129	138	174	102	108	114	75	93
1561596_at	AAACCCAAATGTTCAATCAAGGGAT	646	211	67443	110	54	72	55	59	55	70	55	74	55	55	70	69	45	48	83	54	54	73	38	81	63	52	59	42	64
1561597_x_at	AAACCCAAATGTTCAATCAAGGGAT	645	211	67456	89	70	61	63	51	53	90	52	66	53	57	66	67	46	57	70	64	74	68	45	60	69	57	58	42	68
204615_x_at	AAACCCCTGTGGTGGGGTCTGTGCT	454	205	154782	234	229	200	240	163	289	326	138	400	189	265	250	337	137	140	211	484	220	204	120	203	217	136	143	107	123
208881_x_at	AAACCCCTGTGGTGGGGTCTGTGCT	455	205	201352	241	287	197	270	193	322	296	162	397	201	262	237	351	126	145	212	512	258	206	139	209	264	139	142	122	177
1564154_at	AAACCCTCTGTTTCCCGAATGCTCA	447	215	82513	126	173	180	151	229	295	188	136	592	250	325	358	349	115	235	251	345	309	216	293	248	209	156	140	110	187
1564155_x_at	AAACCCTCTGTTTCCCGAATGCTCA	448	215	82524	110	190	164	157	272	350	187	156	623	255	343	370	379	148	257	316	424	273	274	261	233	216	125	139	146	159
1560782_at	AAACCGAAGTCATTCCAGCCCCATG	635	215	61128	202	179	176	172	295	352	325	215	734	362	452	423	594	285	318	689	391	311	328	310	343	345	315	283	323	314
1560784_x_at	AAACCGAAGTCATTCCAGCCCCATG	634	215	61138	169	172	178	180	329	405	303	216	760	424	601	539	592	256	370	640	414	332	320	356	340	335	305	293	331	320
1558251_a_at	AAACCTGATGCTTTGGGAGGACAAG	526	215	45401	125	121	69	87	67	115	122	61	155	76	107	141	103	55	75	84	106	67	81	65	108	98	71	80	68	81
1558253_x_at	AAACCTGATGCTTTGGGAGGACAAG	525	215	45413	115	95	91	97	73	110	105	60	145	95	109	104	139	65	69	95	110	88	116	54	70	96	94	77	59	83
210739_x_at	AAACCTTGACCTCCAGACAGAGTCC	65	215	221416	118	108	102	103	242	284	259	175	292	277	277	290	316	154	204	360	255	302	258	224	288	88	79	119	56	89
211494_s_at	AAACCTTGACCTCCAGACAGAGTCC	64	215	229131	98	130	113	92	257	288	269	169	320	239	268	314	297	177	177	289	287	282	259	260	273	85	91	90	66	115
211943_x_at	AAACCTTTTATGACAGGGGCTGCAG	859	213	233857	953	1026	1258	2177	5483	4857	3894	946	10534	12342	12421	11203	9638	2271	3133	2880	2372	1242	318	192	302	361	219	92	75	126
212869_x_at	AAACCTTTTATGACAGGGGCTGCAG	858	213	244007	945	992	1231	2251	5457	5066	4064	1085	10593	12145	12612	10740	9758	2302	3016	3034	2311	1111	276	189	298	385	243	160	93	96
213142_x_at	AAACGATGCTCTTCCTAGTAGCTTA	853	215	246995	83	92	57	66	142	142	107	63	809	332	418	484	314	65	106	148	268	121	108	87	120	80	95	68	55	71
222150_s_at	AAACGATGCTCTTCCTAGTAGCTTA	854	215	345828	99	74	63	65	143	116	132	67	883	373	403	497	307	74	122	153	273	131	94	98	104	100	78	80	61	87
206699_x_at	AAACGCATCAAAGTGGAGCCCGGCC	610	215	177692	91	104	77	91	81	128	112	73	121	98	110	117	122	98	91	173	117	103	129	84	103	149	122	155	240	765
216975_x_at	AAACGCATCAAAGTGGAGCCCGGCC	609	215	289010	102	117	83	100	89	121	129	87	143	113	133	130	155	84	75	178	114	116	156	115	108	169	219	127	147	171
205947_s_at	AAACGGAGACCTCGGTCATCTAGCC	231	215	169436	87	81	67	88	86	129	164	115	174	101	117	134	149	107	83	135	191	136	156	121	160	113	90	100	76	79
211598_x_at	AAACGGAGACCTCGGTCATCTAGCC	230	215	230250	90	83	65	66	106	160	165	91	173	84	120	121	171	92	70	128	188	200	195	141	158	88	102	100	91	73
1568866_at	AAACGGATAACATAGCCGGGTGCGG	305	215	97989	86	102	85	73	76	98	104	69	119	81	84	86	126	84	85	155	76	70	90	60	88	70	73	97	64	76
1568867_x_at	AAACGGATAACATAGCCGGGTGCGG	306	215	98000	89	103	90	68	72	110	100	59	117	71	78	88	127	73	78	141	80	89	95	62	84	75	61	63	66	94
238531_x_at	AAACGGCAGCAGCAGGATGACCACG	121	215	525672	248	327	300	276	200	272	279	182	386	216	315	246	343	242	195	239	289	232	193	148	178	361	295	299	166	246
238629_x_at	AAACGGCAGCAGCAGGATGACCACG	120	215	526749	247	300	281	323	155	258	261	159	406	230	312	328	302	271	186	229	295	214	209	144	164	332	321	274	147	244
1561500_at	AAACGTGGAAATGGAGCGGGCCACA	275	215	66643	102	125	107	112	65	119	151	82	124	83	132	88	139	121	93	141	113	92	100	67	96	86	93	95	58	84
1561502_x_at	AAACGTGGAAATGGAGCGGGCCACA	274	215	66664	133	113	94	139	86	119	136	78	162	108	112	93	173	88	69	119	104	88	114	61	101	91	93	107	55	92
218567_x_at	AAACGTTCTCACCAAATCCAATGCT	1058	215	306474	93	75	76	63	83	98	81	64	105	81	88	86	86	54	75	116	278	213	146	138	128	76	61	68	57	79
232510_s_at	AAACGTTCTCACCAAATCCAATGCT	1057	215	459499	88	67	71	59	91	84	69	60	125	73	92	107	89	66	88	97	307	153	171	148	117	83	80	80	45	76
214421_x_at	AAACTATCTCATTCCCAAGGGCACA	1155	215	261012	79	104	76	97	92	90	108	77	215	84	102	163	164	66	80	163	102	76	99	60	76	91	64	65	77	74
216661_x_at	AAACTATCTCATTCCCAAGGGCACA	1154	215	285555	85	92	86	79	86	131	79	75	207	95	88	168	144	63	91	133	99	102	78	57	86	86	92	61	56	90
208420_x_at	AAACTCAGCACATGAGTCTCCCCTA	473	217	196330	191	202	144	166	708	456	220	261	916	511	903	1128	543	377	574	718	809	777	624	1398	522	751	782	477	1328	405
208831_x_at	AAACTCAGCACATGAGTCTCCCCTA	474	217	200808	196	185	149	178	670	488	283	286	976	519	962	1170	603	419	594	716	1038	942	628	1536	504	831	866	578	1389	467
221972_s_at	AAACTTCGCTGGAAATGAGTAGCCA	1152	215	343873	73	74	66	91	742	668	605	212	877	416	362	541	954	173	249	357	154	139	155	126	163	119	107	111	223	317
232032_x_at	AAACTTCGCTGGAAATGAGTAGCCA	1151	215	454240	69	81	66	60	751	684	641	194	927	452	324	576	933	182	216	352	186	167	156	109	164	119	92	132	193	314
1562303_at	AAACTTTCCTATTCAGACAGTGTGA	805	217	71730	74	81	64	74	57	67	60	38	83	48	71	61	58	42	49	90	64	55	69	47	51	67	73	67	51	97
1562305_x_at	AAACTTTCCTATTCAGACAGTGTGA	806	217	71742	77	80	53	69	58	65	70	44	88	60	63	65	90	42	44	90	78	53	76	43	75	62	71	72	43	74
220618_s_at	AAAGAACCTGGGCCTATCAGCGTGT	200	211	329018	88	109	98	85	527	286	140	157	196	147	177	223	195	111	190	223	149	124	178	202	406	105	105	91	86	85
223992_x_at	AAAGAACCTGGGCCTATCAGCGTGT	201	211	366018	89	102	80	94	443	295	163	140	317	141	190	190	244	113	162	227	147	174	198	261	321	97	76	85	63	95
210994_x_at	AAAGAACTCCGAGATGCTCTGCTCC	358	211	224068	110	109	103	81	123	144	120	67	184	97	119	187	155	69	106	152	101	101	113	79	103	187	139	157	114	176
210995_s_at	AAAGAACTCCGAGATGCTCTGCTCC	359	211	224081	92	110	100	72	102	141	121	83	196	103	108	179	180	111	79	180	132	94	109	83	124	188	153	139	137	149
1564207_at	AAAGAATGAGTCTGGCCCCTTTTTG	344	211	82744	962	507	639	1117	2214	3653	586	930	3085	1969	2342	1590	3054	321	1157	2348	1265	991	3583	1861	3711	213	140	182	102	146
1564208_x_at	AAAGAATGAGTCTGGCCCCTTTTTG	345	211	82760	1087	506	697	1178	2159	3621	587	845	3114	1853	2284	1464	2983	352	1301	2337	1232	1037	3880	1962	3615	193	142	158	145	178
1563032_at	AAAGACATAGTACGGAACAGTGGTT	858	209	76884	86	98	81	68	61	113	109	65	122	74	79	98	116	52	61	100	78	70	90	55	108	124	83	110	51	113
1563033_x_at	AAAGACATAGTACGGAACAGTGGTT	859	209	76894	93	85	92	82	62	89	96	68	126	76	73	85	89	65	61	116	85	85	75	54	87	95	98	107	53	107
201030_x_at	AAAGACCTGTGACTAGTGAGCTCTA	224	211	115356	80	78	70	73	94	143	98	71	132	82	71	105	112	62	65	94	2624	1171	493	543	399	316	184	115	109	102
213564_x_at	AAAGACCTGTGACTAGTGAGCTCTA	223	211	251614	79	83	70	76	98	94	73	54	124	94	108	88	130	72	71	120	2524	1073	484	524	348	314	189	110	118	120
1561415_at	AAAGACTATATGCTGAACGATTCCT	1123	209	65938	62	64	61	57	66	65	63	44	69	53	76	77	54	45	43	87	69	55	85	50	65	52	51	83	53	84
1561417_x_at	AAAGACTATATGCTGAACGATTCCT	1122	209	65948	71	67	59	64	58	73	54	53	58	62	68	57	70	43	57	84	90	66	65	45	93	80	54	65	45	64
209086_x_at	AAAGATACGTGCCGGGGCCAGGTGT	472	209	203603	193	159	164	173	88	154	134	87	204	104	141	146	164	73	107	158	123	100	136	63	125	124	106	121	92	114
210869_s_at	AAAGATACGTGCCGGGGCCAGGTGT	471	209	222784	164	209	149	212	103	113	122	71	177	82	137	139	164	90	89	151	121	108	93	74	123	122	90	125	91	115
211822_s_at	AAAGATGGACTCTACCAAGCCCTGA	452	209	232621	78	91	80	75	120	189	143	105	211	126	156	125	247	115	109	201	125	112	122	91	123	133	126	134	86	144
211824_x_at	AAAGATGGACTCTACCAAGCCCTGA	451	209	232642	84	93	90	77	99	137	142	91	260	145	177	159	199	114	97	208	159	119	108	81	162	135	115	109	78	111
210392_x_at	AAAGATGGTGAATGTGCCCCTGGAG	1007	209	217786	210	256	264	291	312	498	513	261	821	317	397	445	647	263	284	473	368	331	292	128	228	333	269	221	142	218
211402_x_at	AAAGATGGTGAATGTGCCCCTGGAG	1008	209	228204	233	253	246	342	257	608	501	263	855	358	429	449	630	237	331	480	441	230	285	131	223	316	272	243	147	173
215719_x_at	AAAGCCAATCTTTGTACTCTTGCAG	956	213	275231	62	88	63	73	60	96	102	44	187	113	124	131	141	48	83	123	137	77	55	59	77	78	66	83	54	48
216252_x_at	AAAGCCAATCTTTGTACTCTTGCAG	957	213	281085	67	86	65	79	59	104	84	54	207	114	126	122	131	66	70	125	127	70	75	43	48	71	72	57	45	65
221223_x_at	AAAGCCCATCCTGAGACATCTTGCT	47	213	335660	131	140	99	132	198	239	274	155	364	153	241	258	312	116	152	250	341	192	178	119	186	397	295	208	179	214
223377_x_at	AAAGCCCATCCTGAGACATCTTGCT	48	213	359285	154	154	112	128	194	230	257	145	374	186	203	297	285	127	156	285	324	212	111	124	167	384	239	223	209	251
211003_x_at	AAAGCCCTGTGTTCCTGGAGCATTT	487	213	224172	226	289	336	260	426	773	576	197	1166	362	515	559	725	169	321	374	388	298	200	129	167	324	194	161	78	139
211573_x_at	AAAGCCCTGTGTTCCTGGAGCATTT	486	213	229978	174	266	308	254	363	665	494	176	1241	324	445	541	653	164	270	364	353	230	172	109	193	252	131	140	77	153
200905_x_at	AAAGCCTGAGACAGCTGCCTTGTGT	720	213	113974	113	173	218	155	1359	6397	3333	609	9701	6639	6981	6723	11263	1177	3709	6291	4381	2897	1474	1208	1679	1798	1230	690	580	730
217456_x_at	AAAGCCTGAGACAGCTGCCTTGTGT	721	213	294244	130	165	241	168	1340	6242	3137	555	9657	6524	6801	6637	11325	1146	3720	6069	4540	3027	1461	1213	1591	1893	1309	679	669	741
212197_x_at	AAAGCTATGCGGACACTCCAGCTTG	207	213	236632	75	86	77	65	138	251	180	109	268	143	184	212	208	119	162	185	155	113	147	89	159	207	124	154	104	157
214771_x_at	AAAGCTATGCGGACACTCCAGCTTG	206	213	264837	80	75	74	73	146	223	226	129	291	150	151	164	183	120	147	197	171	113	138	80	125	206	126	140	96	151
1554742_at	AAAGCTATTACCTCTTTAGAGTCAT	247	213	19803	60	61	61	64	59	71	63	63	66	51	55	64	71	48	50	93	53	60	59	38	64	45	48	65	34	56
1554743_x_at	AAAGCTATTACCTCTTTAGAGTCAT	246	213	19814	64	66	65	66	73	79	56	51	71	46	65	56	83	46	48	78	62	58	60	39	57	56	47	75	48	68
207268_x_at	AAAGCTCAGCAGGGCTGTGCTTGCC	115	213	183944	82	112	101	98	139	152	141	63	245	137	162	146	218	100	108	154	107	83	82	49	82	84	68	59	49	81
209856_x_at	AAAGCTCAGCAGGGCTGTGCTTGCC	114	213	211984	104	91	85	98	164	193	143	62	253	141	115	146	207	91	101	145	113	112	95	63	95	92	70	81	45	81
207002_s_at	AAAGCTCCATTGTCTTATGTTTTTA	152	213	181030	87	99	91	70	110	107	84	52	426	333	309	591	169	69	91	137	131	78	71	52	71	77	64	84	56	82
207943_x_at	AAAGCTCCATTGTCTTATGTTTTTA	153	213	191260	94	74	70	78	125	89	67	60	382	357	333	650	229	42	81	152	125	80	66	72	73	69	78	56	60	70
218990_s_at	AAAGCTTTTGTTCACACACACTCTG	191	213	311115	78	98	69	71	108	150	163	132	137	142	163	136	171	110	107	138	147	130	111	72	109	106	86	113	69	95
232082_x_at	AAAGCTTTTGTTCACACACACTCTG	192	213	454781	91	83	85	71	104	157	147	108	163	127	196	177	176	119	137	132	172	115	131	72	118	91	110	87	61	113
211748_x_at	AAAGGAGAAATTCACCGCCTTCTGC	1104	203	231846	1063	915	855	428	6591	4858	1906	4138	6549	5197	9107	5919	4916	5033	6830	5534	4848	5785	6298	7713	4245	5312	5908	5988	7847	3262
212187_x_at	AAAGGAGAAATTCACCGCCTTCTGC	1103	203	236523	1161	1257	759	438	6792	4937	1977	4102	7166	5702	9410	6291	5224	5453	7253	6190	5490	6043	6889	7873	4099	5448	6361	6051	7803	3237
208423_s_at	AAAGGAGATCGAGGTCCCACTGGAG	301	207	196358	124	104	84	148	87	135	110	75	137	80	142	118	127	62	79	130	102	68	104	57	67	101	95	106	88	116
211887_x_at	AAAGGAGATCGAGGTCCCACTGGAG	300	207	233251	97	102	99	134	79	118	109	74	147	79	111	126	134	67	84	141	106	97	80	54	87	90	76	74	65	110
208729_x_at	AAAGGAGGGAGCTACTCTCAGGCTG	59	207	199687	158	132	124	142	4556	14127	9436	3302	23659	14809	17337	18188	22460	4737	12019	15406	6440	3414	1799	1320	1569	1224	695	411	333	356
211911_x_at	AAAGGAGGGAGCTACTCTCAGGCTG	58	207	233512	114	140	111	152	4636	14173	10115	3230	23528	14947	16757	17871	23310	4929	12073	15258	6101	3305	1711	1355	1493	1136	755	431	359	383
215108_x_at	AAAGGCACACCACATCTGAATAATC	224	207	268515	103	131	127	118	128	170	178	144	193	169	216	182	200	196	139	163	191	171	187	87	124	115	95	110	64	69
216623_x_at	AAAGGCACACCACATCTGAATAATC	225	207	285139	88	108	121	102	143	175	154	124	220	176	189	178	176	164	161	159	207	179	172	78	158	135	114	105	54	93
222702_x_at	AAAGGCATCTGTGCGATGTGTGGAA	244	207	351890	118	173	405	132	213	296	226	129	845	372	458	433	419	219	161	264	341	203	182	86	144	111	88	96	48	96
227942_s_at	AAAGGCATCTGTGCGATGTGTGGAA	243	207	409251	149	189	410	141	233	300	229	132	949	344	476	460	389	171	211	226	307	187	207	106	138	125	113	120	84	101
209091_s_at	AAAGGCCAGGGTTCTCTATGATTAT	973	205	203657	328	315	386	418	400	349	237	269	1683	827	881	1734	732	297	831	1227	226	147	134	166	132	91	73	81	56	65
210101_x_at	AAAGGCCAGGGTTCTCTATGATTAT	972	205	214657	336	282	432	380	358	345	201	250	1705	878	959	1584	727	277	757	1181	215	179	123	136	106	88	87	92	61	67
219723_x_at	AAAGGCTCCAGCTACGGAAACCAAG	403	205	319174	82	77	86	76	99	102	81	66	145	78	109	100	108	76	59	117	91	84	95	47	81	132	127	126	91	165
224282_s_at	AAAGGCTCCAGCTACGGAAACCAAG	402	205	369149	69	95	91	86	94	108	87	69	125	87	113	106	147	60	75	134	70	79	84	63	85	156	100	131	96	122
221435_x_at	AAAGGCTTCGTGGGCTGTGAGTATC	91	207	337999	201	261	213	275	139	287	255	100	570	283	307	387	471	176	250	305	427	335	210	127	203	118	80	82	63	104
223769_x_at	AAAGGCTTCGTGGGCTGTGAGTATC	92	207	363591	201	259	240	312	162	272	258	140	562	271	310	413	539	193	254	309	354	299	222	124	191	107	88	92	71	96
222029_x_at	AAAGGGAGCTCAGGTACCTTCCAGA	718	207	344491	128	94	102	85	71	127	99	87	308	116	141	175	188	59	104	221	114	84	88	74	107	96	104	89	88	105
233588_x_at	AAAGGGAGCTCAGGTACCTTCCAGA	717	207	471313	121	118	83	88	63	121	92	77	257	112	124	174	206	67	123	186	115	91	98	60	87	78	91	99	76	84
1556176_at	AAAGGGCTGCTATTTCTGCTGTTGA	976	207	31230	109	132	83	94	117	257	229	109	457	165	177	283	328	86	161	178	162	109	114	55	91	122	116	144	59	74
1556178_x_at	AAAGGGCTGCTATTTCTGCTGTTGA	975	207	31240	109	101	90	84	116	234	213	102	501	152	167	269	328	79	152	192	156	109	99	65	113	106	90	87	107	84
1555241_at	AAAGGTAAGGATGGTTTCAAGCATT	621	207	23953	93	85	62	70	72	104	131	80	108	87	90	107	124	74	68	103	113	58	61	52	78	85	68	69	46	85
1555243_x_at	AAAGGTAAGGATGGTTTCAAGCATT	620	207	23964	76	92	66	61	66	107	104	68	146	92	127	92	128	88	73	104	90	69	94	53	67	70	56	59	37	72
206520_x_at	AAAGGTCACCGACACTGAGTACTCA	9	207	175722	84	71	88	85	98	111	65	70	106	84	106	114	113	79	87	101	91	65	62	56	93	85	89	85	48	65
210796_x_at	AAAGGTCACCGACACTGAGTACTCA	8	207	222034	101	85	73	87	84	88	80	82	119	81	84	140	111	78	65	103	94	83	91	62	97	67	73	85	57	65
1558340_at	AAAGGTCCCCGTCTGAATCCAGCTG	742	205	45820	198	249	166	343	244	291	244	120	636	237	297	334	426	136	202	291	278	181	172	135	183	173	155	155	80	166
1558342_x_at	AAAGGTCCCCGTCTGAATCCAGCTG	743	205	45828	243	265	186	483	206	317	237	109	652	258	322	372	352	164	184	314	304	163	167	187	172	214	156	165	88	152
1562062_at	AAAGTAAGTCTCTGACCAGGGGCGC	277	207	70281	184	162	144	167	73	98	106	59	115	81	108	113	128	52	77	87	90	82	109	49	87	80	73	104	58	99
1562063_x_at	AAAGTAAGTCTCTGACCAGGGGCGC	278	207	70293	207	183	106	218	69	109	94	59	112	75	97	108	112	52	63	111	96	75	116	51	81	85	86	67	69	68
200966_x_at	AAAGTACACTCCGAGCGGTCAGGCT	175	209	114650	75	91	70	86	68	525	441	193	3724	633	589	1983	1880	280	596	638	1601	994	815	310	735	656	446	400	200	383
214687_x_at	AAAGTACACTCCGAGCGGTCAGGCT	174	209	263910	78	81	64	80	78	449	468	210	3721	660	628	1813	1907	258	547	696	1657	902	810	319	764	655	411	414	195	396
204053_x_at	AAAGTAGAGTTCTTCCACAAACAGA	813	205	148599	145	105	83	179	78	105	101	55	86	59	67	103	142	57	76	109	176	76	76	53	80	70	62	77	57	61
217492_s_at	AAAGTAGAGTTCTTCCACAAACAGA	812	205	294642	156	84	87	171	88	96	79	54	82	65	79	73	119	65	70	93	165	98	86	62	72	56	58	63	44	99
222308_x_at	AAAGTCGACGCGGCCGCGAATTTAG	58	99	347554	80	75	70	86	53	67	62	53	79	56	73	89	106	46	41	79	67	52	61	47	78	124	103	105	79	122
222359_x_at	AAAGTCGACGCGGCCGCGAATTTAG	59	99	348113	59	77	73	72	102	67	71	63	71	70	68	84	69	55	64	78	63	64	70	51	70	115	88	110	69	92
221511_x_at	AAAGTCTACTAACCTGCATTTTCCT	914	207	338826	81	84	80	63	121	139	124	55	938	271	263	302	194	69	105	138	176	111	77	66	95	89	68	65	45	61
222156_x_at	AAAGTCTACTAACCTGCATTTTCCT	913	207	345891	89	99	78	67	160	133	84	63	813	266	261	256	247	62	83	152	172	96	104	70	101	61	68	74	50	68
1569760_at	AAAGTCTGACAGTATTAGTAGGGTT	30	207	103629	99	66	62	81	47	74	53	51	59	47	64	48	75	52	44	87	79	50	67	51	64	56	68	65	39	63
1569761_x_at	AAAGTCTGACAGTATTAGTAGGGTT	31	207	103641	106	60	65	75	52	80	53	42	85	51	58	53	83	39	60	107	74	51	77	47	57	55	59	72	45	71
1553247_a_at	AAAGTTCTACTCAAAGATGCACTGC	364	209	7879	76	68	67	50	55	62	46	43	90	49	71	65	73	49	53	82	72	61	45	39	79	66	50	58	45	90
242028_at	AAAGTTCTACTCAAAGATGCACTGC	365	209	564130	53	73	71	69	63	76	45	59	74	55	60	94	65	69	43	74	68	49	51	54	57	67	51	63	40	56
222702_x_at	AAAGTTCTGTGCACCAACCAGGTTC	1015	207	351887	72	87	91	98	131	109	86	74	419	212	270	245	178	56	85	142	196	104	67	54	98	176	123	111	86	121
227942_s_at	AAAGTTCTGTGCACCAACCAGGTTC	1016	207	409248	81	103	86	78	134	128	94	58	466	226	257	282	223	63	96	142	195	84	68	64	64	147	143	111	82	94
214525_x_at	AAAGTTGCCGCCTTATTGAAGCTCT	751	209	262159	158	163	133	128	1042	844	812	783	1237	968	1295	1414	993	691	865	1092	1083	987	995	1293	971	342	311	331	312	352
217216_x_at	AAAGTTGCCGCCTTATTGAAGCTCT	750	209	291631	130	144	125	143	1086	840	741	742	1277	1005	1278	1341	990	717	837	1034	1100	986	954	1342	931	276	272	336	361	377
1559419_at	AAAGTTGTTTATCTCATGGAAACCA	601	197	52575	68	65	68	77	47	83	48	37	65	49	46	49	63	33	52	67	58	49	63	40	71	51	47	53	42	63
1559420_x_at	AAAGTTGTTTATCTCATGGAAACCA	600	197	52586	72	69	56	67	55	56	59	52	51	45	43	55	66	51	54	67	55	45	58	32	54	75	48	63	46	61
223776_x_at	AAAGTTTGACACCTTGATACCCACT	492	209	363667	83	76	71	62	128	99	96	63	170	112	104	144	146	64	89	154	360	261	188	122	162	106	84	108	83	89
224809_x_at	AAAGTTTGACACCTTGATACCCACT	491	209	374830	69	74	63	71	120	96	108	82	189	106	132	153	178	76	107	138	351	197	168	135	163	128	82	75	52	124
205548_s_at	AAATAAACCATATCGCCCAATTCCA	124	193	165043	1167	598	650	1305	192	232	160	128	292	247	351	369	218	148	154	345	213	235	268	247	244	206	126	139	194	200
213134_x_at	AAATAAACCATATCGCCCAATTCCA	125	193	246900	1163	625	713	1437	222	236	173	111	342	279	298	300	258	152	119	266	273	275	254	239	262	147	196	167	141	187
202973_x_at	AAATACATGTCTAGTCTGTCCTTTA	70	201	136744	76	85	78	88	235	183	166	75	353	156	194	236	199	51	88	152	150	117	84	59	77	209	131	101	74	122
217047_s_at	AAATACATGTCTAGTCTGTCCTTTA	71	201	289807	73	80	76	95	292	214	131	89	311	169	214	340	192	62	109	121	139	87	68	52	91	265	139	87	67	111
202676_x_at	AAATACCGCCAGGACCTGACTGTGC	451	199	133457	134	122	107	153	1815	2305	906	1029	2795	2102	2695	2443	2706	1016	1979	2744	2378	1508	2334	1444	2057	2594	1864	2924	2062	2517
210975_x_at	AAATACCGCCAGGACCTGACTGTGC	452	199	223858	144	135	112	115	1829	2224	1080	1108	3107	1864	2649	2852	2730	1167	1958	2837	2333	1682	2590	1262	2138	2803	2123	2869	2052	2604
1565875_at	AAATATGGACAGTAATTCAGGGAAA	188	197	88697	80	74	65	68	49	100	76	46	104	51	65	74	97	55	57	84	58	94	51	43	71	68	66	53	43	58
1565876_x_at	AAATATGGACAGTAATTCAGGGAAA	189	197	88708	72	61	68	64	64	88	80	64	97	56	70	78	126	46	50	76	61	58	50	41	67	64	52	58	49	62
1566144_at	AAATATTAACTGGACGTGGCAGCGT	814	199	89892	85	107	76	73	204	236	115	203	247	105	143	148	144	56	81	149	127	93	232	252	566	69	55	100	68	101
1566146_x_at	AAATATTAACTGGACGTGGCAGCGT	815	199	89914	84	89	76	92	208	222	90	186	211	142	150	149	245	70	106	134	142	102	271	338	735	73	74	61	74	135
211257_x_at	AAATCACTGCAAGAGTACACGTCAT	331	201	226810	293	296	375	458	134	142	133	44	394	191	168	312	222	60	78	136	132	86	66	65	81	87	81	87	76	93
213775_x_at	AAATCACTGCAAGAGTACACGTCAT	330	201	253924	274	282	376	399	117	116	128	43	389	162	202	264	205	68	74	125	144	84	70	63	85	98	91	80	62	96
1570283_at	AAATCATCAATGTCTCCCAGGAAGA	439	201	107380	89	121	110	81	355	285	188	198	414	275	458	470	303	180	215	371	387	392	299	600	350	149	107	129	129	171
1570284_x_at	AAATCATCAATGTCTCCCAGGAAGA	440	201	107390	126	101	100	95	378	280	159	170	451	278	399	488	401	153	225	393	387	377	368	626	394	140	125	144	154	134
1566952_at	AAATCCCTAGCTTTGGAAGACAAGG	822	201	93824	106	86	71	62	57	78	77	49	92	56	92	67	83	46	52	73	59	55	59	36	83	57	53	94	63	69
1566953_x_at	AAATCCCTAGCTTTGGAAGACAAGG	823	201	93834	75	82	72	75	64	77	76	67	60	59	67	79	66	59	51	89	79	53	59	45	67	62	52	77	61	58
211894_x_at	AAATCCTGTACAAGCGACTCTACCT	240	203	233331	63	65	79	67	92	111	79	60	131	80	119	114	94	63	70	102	77	64	81	79	86	96	81	89	69	98
216047_x_at	AAATCCTGTACAAGCGACTCTACCT	239	203	278821	59	78	73	65	110	81	75	73	135	100	98	108	79	56	61	126	100	75	78	66	85	114	73	77	66	92
234300_s_at	AAATCCTGTGGATCTGTTTCCCAAA	280	203	479143	84	118	93	99	160	203	174	87	309	131	177	177	213	77	100	149	134	132	132	98	87	155	140	131	131	126
234937_x_at	AAATCCTGTGGATCTGTTTCCCAAA	281	203	486140	93	112	91	102	116	230	169	71	286	135	188	192	213	72	100	137	193	135	151	103	85	141	106	132	93	105
1560659_at	AAATCCTTCTCAGACAAGCAAATGC	131	203	60289	69	70	68	66	59	93	60	59	108	57	65	71	96	61	125	75	68	63	64	45	76	90	86	74	73	69
1560661_x_at	AAATCCTTCTCAGACAAGCAAATGC	132	203	60299	64	75	64	65	68	127	78	47	107	63	87	73	94	62	145	81	81	64	66	41	70	92	86	75	63	92
208738_x_at	AAATCCTTGCATACCTTGTTCAATT	540	203	199781	163	119	176	229	7434	2986	2608	579	8171	4380	4732	6368	7389	687	2276	2765	2246	604	269	822	255	575	194	81	314	119
213881_x_at	AAATCCTTGCATACCTTGTTCAATT	539	203	255090	180	169	153	238	6660	2578	2422	486	7340	3817	4278	5749	6766	641	1993	2520	2130	547	268	781	252	488	166	115	243	119
224451_x_at	AAATCTCCCAAATGACTGTCTCTAT	645	201	370929	90	71	66	83	596	510	371	152	546	231	229	252	239	88	121	141	1284	552	552	283	369	374	200	260	191	210
232543_x_at	AAATCTCCCAAATGACTGTCTCTAT	644	201	459861	98	81	70	68	521	501	353	139	468	240	244	233	220	98	89	152	1133	437	577	298	358	350	179	181	163	196
210890_x_at	AAATCTGAATGTGCCTCTCACTTGC	1114	201	223006	178	158	165	123	707	634	386	374	997	615	915	834	728	381	621	682	527	535	522	1165	462	273	225	202	341	295
211397_x_at	AAATCTGAATGTGCCTCTCACTTGC	1115	201	228152	147	135	152	159	667	616	383	366	1036	558	900	845	760	368	608	736	590	565	504	1177	471	272	247	194	272	199
1563226_at	AAATCTGGCAACTTGAGCCAGGTGC	115	203	78265	61	72	65	70	57	81	69	49	83	48	78	79	82	55	68	106	62	55	79	50	58	62	60	70	67	75
1563228_x_at	AAATCTGGCAACTTGAGCCAGGTGC	114	203	78276	74	81	86	74	63	70	79	50	68	61	62	78	91	53	52	105	56	56	96	56	84	71	63	79	48	90
1565525_a_at	AAATGCCCTTCAATGGCGAGAAGCA	604	203	86527	97	93	65	81	77	85	101	61	134	81	82	95	120	57	55	108	93	55	80	57	88	87	70	77	58	72
1565527_x_at	AAATGCCCTTCAATGGCGAGAAGCA	603	203	86538	86	77	70	85	88	80	86	48	125	84	84	81	122	73	72	101	107	59	85	72	84	113	74	74	57	66
1561759_at	AAATGCCTTACTTGACAGGATCACA	609	203	68573	89	75	64	77	81	86	82	60	96	75	79	121	87	57	69	94	84	77	63	57	92	82	67	86	54	86
1561761_x_at	AAATGCCTTACTTGACAGGATCACA	608	203	68596	86	65	60	61	79	100	96	50	110	64	90	88	101	54	50	128	84	82	66	64	77	85	56	67	66	109
206740_x_at	AAATGCGGGAGGACCGTTGGGCTGT	116	185	178144	169	121	112	134	103	177	164	93	235	100	144	152	177	99	87	164	133	154	129	73	132	164	152	115	85	136
216917_s_at	AAATGCGGGAGGACCGTTGGGCTGT	115	185	288371	181	122	116	133	90	176	183	97	219	118	135	150	149	90	81	178	135	110	113	79	117	132	145	100	93	143
202303_x_at	AAATGGATGGCGCACCTGATGGTCG	785	205	129359	155	180	183	166	138	198	175	128	278	181	185	249	214	100	143	175	263	169	138	77	159	205	180	189	115	178
213859_x_at	AAATGGATGGCGCACCTGATGGTCG	784	205	254848	175	146	142	162	130	224	174	117	316	149	159	184	204	84	126	223	221	160	161	93	157	172	187	189	87	180
223086_x_at	AAATGGCAGGGAACCTCTTATCCGG	615	205	356105	103	125	94	87	88	201	179	87	275	128	169	187	232	107	122	191	831	330	276	123	212	259	159	151	83	125
224334_s_at	AAATGGCAGGGAACCTCTTATCCGG	614	205	369707	105	115	103	91	96	204	188	110	248	145	178	193	241	113	128	215	834	324	265	107	202	255	151	152	90	125
1566094_at	AAATGGCTAAGAAGCCAGGTGCGGT	181	205	89563	93	99	78	69	83	150	133	80	150	94	94	109	160	78	90	165	94	76	90	54	114	97	131	103	70	91
1566096_x_at	AAATGGCTAAGAAGCCAGGTGCGGT	182	205	89572	85	82	69	68	77	129	121	80	139	75	99	101	149	74	112	133	100	83	103	62	95	118	99	118	72	112
1552283_s_at	AAATGGGAGCACAGTACTGGGAAAT	16	205	405	133	137	108	127	141	202	231	114	293	191	172	213	269	136	179	178	197	142	183	192	171	144	131	110	115	146
221646_s_at	AAATGGGAGCACAGTACTGGGAAAT	17	205	340292	146	136	124	116	127	201	218	135	307	184	209	246	242	159	179	185	185	150	169	187	170	160	135	146	112	130
209610_s_at	AAATGGGGCTAATGTCACCTGCCTC	556	205	209314	296	274	885	273	540	534	413	322	686	427	693	775	571	299	398	703	594	558	459	543	509	622	519	441	523	474
212811_x_at	AAATGGGGCTAATGTCACCTGCCTC	555	205	243373	272	233	234	286	514	573	393	291	685	380	588	780	531	339	397	706	614	556	444	592	475	578	522	460	570	488
1557336_at	AAATGGTCTGCTGCACTGTGCTGGA	612	205	39424	222	140	109	150	356	782	908	310	999	398	641	706	757	163	178	276	1074	462	283	168	235	2286	1110	556	400	591
1557338_x_at	AAATGGTCTGCTGCACTGTGCTGGA	611	205	39437	131	141	114	141	342	813	885	290	977	388	664	685	709	172	227	223	1029	458	255	167	251	2193	1013	528	354	587
1563405_at	AAATGTCAGCCGTATGTCTGAGAAC	773	203	79156	101	103	75	74	81	80	79	59	129	61	93	82	97	56	55	114	92	69	89	49	79	84	97	99	46	63
1563407_x_at	AAATGTCAGCCGTATGTCTGAGAAC	774	203	79167	88	74	63	79	68	87	93	51	102	68	55	79	95	68	69	104	87	60	75	56	84	77	65	84	43	82
1565819_at	AAATGTGAATTTTAGGAGCAGTGAA	1079	203	88292	74	109	59	87	63	124	145	64	214	110	109	88	158	66	73	116	111	81	70	55	59	79	65	68	54	78
1565820_x_at	AAATGTGAATTTTAGGAGCAGTGAA	1080	203	88303	102	76	87	65	64	118	104	70	186	113	107	77	157	83	58	129	79	58	114	45	68	83	83	87	52	64
1562292_at	AAATTAGACCCGAAGAGCAACTTAG	1019	195	71634	63	97	61	62	55	75	86	63	105	91	66	74	73	64	68	105	74	76	74	44	70	58	67	64	55	70
1562294_x_at	AAATTAGACCCGAAGAGCAACTTAG	1018	195	71646	75	98	71	68	66	63	91	57	86	71	84	63	91	54	58	105	64	60	81	55	70	69	82	62	43	60
1552257_a_at	AAATTAGGAGTCAGCTGCCAGCGTT	151	199	220	67	71	71	68	92	132	99	62	109	81	75	110	120	52	75	115	89	71	65	58	85	114	98	77	61	96
216251_s_at	AAATTAGGAGTCAGCTGCCAGCGTT	152	199	281067	81	70	97	91	74	128	90	82	122	86	79	103	133	47	50	115	80	82	72	66	86	100	77	100	73	84
203748_x_at	AAATTCATCTAGTAGCTGTTCCCCC	17	199	145251	494	565	993	658	2013	1441	1319	485	4261	1337	1519	2284	2339	292	687	1090	1397	773	526	395	496	321	228	181	158	165
215127_s_at	AAATTCATCTAGTAGCTGTTCCCCC	16	199	268731	477	578	839	635	1973	1402	1267	494	4327	1310	1547	2105	2263	274	734	1086	1237	732	380	317	457	305	211	166	174	226
202905_x_at	AAATTCTGCCAGTAAATCTCATGCT	689	197	136000	74	76	61	62	88	111	86	48	1024	543	560	711	449	98	101	177	108	74	96	48	98	75	69	61	52	62
217299_s_at	AAATTCTGCCAGTAAATCTCATGCT	688	197	292519	84	61	57	57	91	101	72	52	918	453	539	607	376	101	133	140	84	78	82	48	78	64	58	67	55	80
208668_x_at	AAATTCTGCCATTTTCATTTCACTT	1146	197	199023	79	79	59	87	2890	2464	1208	311	5840	2675	2692	3845	3885	291	913	1189	1459	761	430	315	374	353	171	139	138	114
221952_x_at	AAATTCTGCCATTTTCATTTCACTT	1145	197	343651	106	83	67	75	2852	2427	1196	279	5734	2586	2762	3897	3629	277	978	1142	1493	712	427	308	335	374	153	129	106	146
203019_x_at	AAATTGCTCACTCTAATCCTTTTTC	678	197	137252	87	69	70	63	105	81	66	53	113	84	92	91	130	64	70	84	72	69	73	53	65	72	58	83	56	71
210871_x_at	AAATTGCTCACTCTAATCCTTTTTC	677	197	222809	71	61	65	65	78	86	73	53	119	95	106	108	121	73	62	100	96	79	64	51	79	71	62	83	51	71
208984_x_at	AAATTGGGCTGGGATCACGTCCTGT	756	197	202481	112	149	109	119	296	362	280	135	281	161	148	183	241	93	108	187	401	277	238	129	215	321	189	240	135	169
215089_s_at	AAATTGGGCTGGGATCACGTCCTGT	757	197	268315	129	126	103	115	353	298	287	137	285	133	150	182	225	129	120	187	481	238	235	125	195	338	212	229	153	222
1562876_s_at	AAATTTCTAGCAGGCTTTTTGTAGA	104	199	75691	67	63	78	68	57	79	58	45	101	55	64	77	74	57	54	95	77	63	62	52	58	60	60	56	45	75
232918_at	AAATTTCTAGCAGGCTTTTTGTAGA	103	199	463975	84	75	68	69	69	74	52	46	84	61	77	75	100	52	53	139	68	57	70	38	75	58	64	73	39	86
228334_x_at	AAATTTTCACTTTCATTCTTTTCAT	481	199	413558	76	71	65	65	69	75	52	49	75	57	84	58	78	49	44	72	65	52	61	39	66	56	59	50	51	58
231850_x_at	AAATTTTCACTTTCATTCTTTTCAT	480	199	452237	71	64	58	66	76	69	65	48	74	68	58	58	86	44	51	60	73	71	53	41	58	65	56	59	41	65
223952_x_at	AAATTTTCTGGATACCTCTGTCTCA	879	197	365592	76	108	83	78	302	627	280	97	1124	241	272	380	1483	121	333	433	229	117	112	68	115	115	104	87	66	94
224009_x_at	AAATTTTCTGGATACCTCTGTCTCA	878	197	366208	88	96	72	78	301	576	256	78	1164	234	304	380	1466	115	257	401	278	111	108	74	96	119	80	84	69	115
1562292_at	AACAAAAAGGGCATCTCAGTATAGA	478	227	71640	113	93	96	93	88	108	122	78	116	83	104	113	163	105	70	99	70	88	78	59	90	87	52	79	58	60
1562294_x_at	AACAAAAAGGGCATCTCAGTATAGA	479	227	71653	116	115	127	86	98	105	98	64	118	65	102	108	123	81	92	117	100	78	73	62	106	68	69	78	43	68
204391_x_at	AACAAAGACATTCTTCCCACTTCTT	840	225	152318	235	244	205	206	112	129	118	76	217	109	147	197	148	101	95	144	167	105	167	102	138	95	76	106	69	126
213301_x_at	AACAAAGACATTCTTCCCACTTCTT	841	225	248716	226	172	193	232	115	146	130	115	230	118	143	187	123	102	97	168	174	144	142	129	131	92	109	102	57	92
212270_x_at	AACAAAGCACCTAAGATGCGCCGCC	170	227	237436	118	145	123	115	872	471	472	183	6681	3677	3764	6333	2852	311	943	1040	2578	1121	608	325	625	1198	579	398	274	392
212537_x_at	AACAAAGCACCTAAGATGCGCCGCC	169	227	240363	134	136	112	101	923	531	470	255	6675	3534	3908	6060	2824	345	908	1024	2366	1096	667	376	590	1166	605	382	286	367
1570248_at	AACAACGCCATAACATCTGGTGTGT	385	227	107093	66	102	74	66	99	98	123	83	143	85	98	142	106	67	70	120	82	76	97	65	101	81	87	83	70	121
1570249_x_at	AACAACGCCATAACATCTGGTGTGT	384	227	107105	99	80	64	84	89	102	119	57	128	100	106	114	157	56	80	130	102	75	75	59	119	92	108	83	77	87
217193_x_at	AACAAGAGATGGTGACCCTCTGCCC	255	227	291382	283	261	260	281	233	670	782	256	1210	411	565	614	899	253	312	516	892	655	549	399	687	358	245	239	161	212
234707_x_at	AACAAGAGATGGTGACCCTCTGCCC	256	227	483610	285	258	255	282	256	724	784	325	1160	398	494	604	829	274	338	469	950	746	639	408	667	302	273	243	175	198
209901_x_at	AACAAGCAATTCCTAGACGATCCCA	333	227	212472	75	74	67	63	58	77	82	43	109	70	98	69	113	59	52	131	3366	1011	468	213	388	267	126	97	50	95
213095_x_at	AACAAGCAATTCCTAGACGATCCCA	332	227	246472	80	71	76	59	67	82	58	52	91	72	116	76	94	55	56	118	3037	928	442	178	404	226	109	81	69	91
1566581_at	AACAAGCTATTGTTTGGCTATACAT	70	227	91856	67	66	56	71	55	73	68	47	72	55	82	49	73	65	56	88	62	44	48	38	66	56	61	62	36	63
1566582_x_at	AACAAGCTATTGTTTGGCTATACAT	71	227	91869	65	66	60	74	69	87	46	42	76	50	55	53	75	43	47	82	68	46	48	37	81	62	49	62	42	73
1562270_at	AACAATAAGAAAATCACAGCCGGGT	651	225	71457	87	88	60	73	68	86	88	52	103	75	87	96	97	55	70	141	81	62	84	44	94	800	658	2612	1816	3457
1562271_x_at	AACAATAAGAAAATCACAGCCGGGT	652	225	71468	91	84	65	69	79	115	59	63	88	75	69	87	96	62	59	129	72	67	79	58	83	430	343	2289	1596	3317
1564705_at	AACAATATATTTGGCTTACAATTCT	150	227	84980	69	61	61	61	52	72	54	49	70	45	65	57	101	47	45	69	59	51	67	52	61	51	65	60	52	75
1564707_x_at	AACAATATATTTGGCTTACAATTCT	149	227	85000	58	57	61	64	63	66	51	51	71	47	71	70	71	43	55	79	54	72	69	40	81	60	61	60	41	77
220217_x_at	AACAATCCAGTGCCGGCGGGGTGAA	550	225	324604	191	228	150	181	112	131	104	91	139	100	141	106	121	81	70	108	146	77	108	75	134	476	382	1463	1439	2006
224032_x_at	AACAATCCAGTGCCGGCGGGGTGAA	549	225	366456	163	178	131	179	83	140	98	74	183	111	113	117	133	78	91	116	113	84	111	91	136	528	394	1376	1457	1883
202004_x_at	AACAATGCCAGCTCTGTGGCTTCTG	76	227	126068	161	165	214	258	98	204	178	81	329	169	170	218	331	101	157	202	203	111	117	84	108	115	93	102	76	176
210131_x_at	AACAATGCCAGCTCTGTGGCTTCTG	75	227	214983	194	184	186	233	89	183	150	76	362	151	176	208	301	86	137	166	199	108	86	83	97	120	92	106	87	161
211003_x_at	AACACCGCTGAGGAGTACGTCTGCC	844	227	224168	94	112	87	85	137	173	140	111	202	124	163	186	171	132	102	203	310	181	175	140	211	152	130	155	171	215
211573_x_at	AACACCGCTGAGGAGTACGTCTGCC	843	227	229975	91	99	87	105	123	167	210	101	199	123	131	213	140	77	91	209	301	200	176	130	194	182	154	164	187	189
210426_x_at	AACACGTCCTACAGAAGAATCACCG	521	225	218161	106	90	87	92	92	114	81	66	113	80	122	110	157	71	91	149	108	106	106	78	100	113	101	96	70	133
210479_s_at	AACACGTCCTACAGAAGAATCACCG	520	225	218725	86	74	98	105	101	96	108	114	158	98	129	111	163	77	92	127	100	117	93	80	117	132	95	103	75	137
207718_x_at	AACACGTGGTCTTTGCCACGATCCC	856	227	188850	104	90	103	89	92	92	111	78	154	91	113	138	124	82	71	132	150	91	102	87	117	105	77	106	91	103
211295_x_at	AACACGTGGTCTTTGCCACGATCCC	855	227	227120	86	90	87	96	87	115	100	68	159	90	107	131	143	84	78	180	133	112	120	100	112	86	88	99	72	117
210984_x_at	AACACTTCAAAAACTGCACCTCCAT	79	229	223960	101	103	78	107	602	347	301	250	421	247	481	572	345	250	431	498	545	478	412	615	382	342	244	293	204	284
211607_x_at	AACACTTCAAAAACTGCACCTCCAT	78	229	230351	100	112	98	99	475	322	272	291	430	320	456	549	354	241	334	442	523	454	321	569	386	267	237	232	227	281
1559950_at	AACACTTCATCCTTCTTCGGCAGGC	566	227	55927	93	114	71	83	86	98	101	71	165	79	129	128	128	78	104	154	84	69	75	59	107	105	70	74	54	91
1559952_x_at	AACACTTCATCCTTCTTCGGCAGGC	567	227	55936	103	107	81	76	78	103	111	62	159	97	105	116	150	65	100	129	116	90	109	63	79	75	62	83	62	102
1558295_a_at	AACAGAAACCCTTTCCATTGTCAAT	692	227	45567	87	90	73	76	94	132	72	80	163	88	116	132	106	80	90	107	112	128	96	104	96	111	83	107	65	91
232073_at	AACAGAAACCCTTTCCATTGTCAAT	691	227	454687	75	92	79	85	104	100	82	60	174	90	101	136	157	59	92	134	102	100	93	124	132	142	110	80	74	75
218423_x_at	AACAGACTCAGGTTTCTTTGGACCA	984	229	304886	201	224	250	235	206	177	146	67	376	161	216	230	191	65	70	111	149	78	80	59	65	82	59	57	56	74
233656_s_at	AACAGACTCAGGTTTCTTTGGACCA	985	229	472069	227	183	226	231	210	166	150	59	376	147	178	266	185	47	97	117	121	86	72	58	78	88	66	68	50	66
212857_x_at	AACAGATTTCTGACATTGATGATGC	120	231	243877	444	316	444	602	489	323	253	92	980	746	643	1250	806	108	170	254	1051	282	139	121	137	91	72	55	49	57
224586_x_at	AACAGATTTCTGACATTGATGATGC	119	231	372388	427	265	445	540	523	318	193	75	780	756	616	1099	793	74	160	234	1050	327	119	101	69	88	57	46	41	63
206503_x_at	AACAGCAACCACGTGGCCAGTGGCG	626	229	175533	87	137	79	84	62	89	86	54	120	77	84	73	94	87	58	118	71	66	73	59	67	130	102	128	86	113
211013_x_at	AACAGCAACCACGTGGCCAGTGGCG	625	229	224263	93	115	79	73	81	89	122	66	87	75	98	98	120	60	82	134	78	77	72	46	101	113	79	108	81	128
207675_x_at	AACAGCACCTGGAGAACCGTGGACC	1027	227	188379	133	139	115	124	115	250	254	132	389	242	215	204	311	155	121	246	180	137	141	102	130	129	111	90	75	99
216052_x_at	AACAGCACCTGGAGAACCGTGGACC	1028	227	278886	147	132	116	115	102	225	216	142	354	213	239	213	245	164	131	206	203	154	154	92	124	123	88	104	52	110
201255_x_at	AACAGCAGAAGAGGCCATGTCCCGA	781	229	117825	205	220	315	233	135	290	314	159	392	164	226	256	369	157	187	295	305	224	270	134	167	268	307	265	309	244
210208_x_at	AACAGCAGAAGAGGCCATGTCCCGA	780	229	215814	218	191	289	204	127	289	286	162	376	200	210	236	337	179	180	312	271	257	192	132	178	334	299	242	273	222
210992_x_at	AACAGCTGACGGCGGCTACATGACT	124	229	224051	150	90	119	86	81	125	139	72	167	94	92	87	118	100	59	107	197	112	100	81	87	129	118	116	99	132
211395_x_at	AACAGCTGACGGCGGCTACATGACT	125	229	228132	94	116	118	86	62	120	133	82	145	83	91	86	147	100	70	122	235	130	108	58	94	142	106	153	123	141
206776_x_at	AACAGGCTTCAGGTGCACCAATTTC	705	229	178536	67	60	74	66	51	66	64	81	84	74	85	89	75	49	51	101	94	76	57	35	111	91	76	66	65	110
207991_x_at	AACAGGCTTCAGGTGCACCAATTTC	704	229	191737	73	72	86	66	63	90	91	51	78	72	75	85	106	51	60	77	71	64	59	38	70	78	97	60	60	77
207827_x_at	AACAGGGTGTGGCAGAAGCAGCAGG	450	231	190021	306	322	312	307	250	354	382	251	601	268	487	397	565	335	284	372	423	295	251	138	213	280	216	201	140	193
211546_x_at	AACAGGGTGTGGCAGAAGCAGCAGG	449	231	229675	283	317	268	285	269	381	397	234	682	303	433	426	554	360	252	350	422	323	233	147	224	328	242	190	119	222
211599_x_at	AACAGTCCACACTTTGTCCAATGGT	1069	229	230265	82	85	68	81	91	124	93	76	211	133	103	91	194	83	117	147	101	103	126	46	94	87	57	69	54	81
213807_x_at	AACAGTCCACACTTTGTCCAATGGT	1068	229	254275	74	102	94	82	91	113	101	63	154	107	117	126	252	73	127	168	95	80	91	59	78	100	83	70	65	75
1563032_at	AACAGTGGTTGAAAGCTTGGCTTCT	545	231	76885	74	95	73	73	72	95	97	55	111	98	84	90	124	76	69	106	80	71	74	52	78	102	65	74	55	100
1563033_x_at	AACAGTGGTTGAAAGCTTGGCTTCT	546	231	76895	103	95	57	82	68	82	69	62	113	79	83	103	109	59	82	105	69	65	82	49	83	92	84	75	59	85
1554769_at	AACAGTTATGAAGGCCAGGCGCGGC	98	229	20039	99	93	70	90	76	133	95	82	129	115	98	122	120	83	103	150	72	92	77	54	131	54	67	69	56	72
1554770_x_at	AACAGTTATGAAGGCCAGGCGCGGC	99	229	20050	74	75	76	80	74	107	93	86	143	79	113	108	159	83	112	151	79	82	86	58	96	57	43	66	44	97
1569840_at	AACATAGTGATAACCCTCCATCACT	1143	231	104267	83	100	97	79	209	164	152	147	263	190	222	244	186	134	181	275	216	238	188	287	244	216	219	198	277	192
1569841_x_at	AACATAGTGATAACCCTCCATCACT	1144	231	104276	98	104	88	95	210	182	151	130	301	178	235	236	230	116	180	245	206	254	206	312	200	248	268	271	346	212
223399_x_at	AACATCATCATACTCTTCCATTTTT	71	233	359526	71	84	68	78	72	127	70	67	154	90	106	92	118	59	67	105	112	82	78	45	94	83	68	71	61	105
223900_s_at	AACATCATCATACTCTTCCATTTTT	72	233	365026	71	71	61	79	66	111	65	54	167	102	121	96	144	62	91	103	80	95	94	57	83	63	72	75	58	79
206366_x_at	AACATGATCCAGACCAAGCCAACAG	934	231	174031	84	100	82	83	316	389	218	141	237	213	187	177	320	130	182	290	259	114	127	100	131	147	127	134	109	129
214567_s_at	AACATGATCCAGACCAAGCCAACAG	933	231	262625	83	86	77	73	262	367	236	110	269	153	193	215	317	130	156	260	246	161	133	87	107	149	110	120	79	121
1565799_at	AACATGCTTCTTATTGAGGTATAAT	961	231	88110	72	85	70	69	60	58	64	51	73	54	61	52	60	46	48	79	64	62	73	47	62	59	52	65	45	53
1565800_x_at	AACATGCTTCTTATTGAGGTATAAT	962	231	88121	67	99	68	75	63	57	62	47	80	62	54	61	62	43	41	68	60	64	49	50	70	69	55	49	36	47
1553153_at	AACATGGTTCACAAGTGTTGGAAAA	736	231	7125	74	83	58	67	65	69	65	51	88	44	72	58	72	43	48	64	64	52	65	34	57	67	48	72	44	54
1553155_x_at	AACATGGTTCACAAGTGTTGGAAAA	735	231	7136	83	78	63	63	59	66	67	42	76	40	60	57	56	48	42	76	73	61	72	46	57	57	54	56	40	68
226166_x_at	AACATTCCTATCTGTGGGTGGGCGT	233	233	389738	148	133	115	120	116	155	114	62	160	84	119	110	124	86	72	82	104	91	100	71	76	108	85	99	87	72
234005_x_at	AACATTCCTATCTGTGGGTGGGCGT	234	233	475898	147	159	110	122	78	125	118	68	147	69	123	111	129	70	69	105	103	76	112	71	110	106	76	96	68	80
201103_x_at	AACATTCTCTGCCTGAGTTTTAATT	45	233	116162	85	91	71	76	404	344	220	100	521	266	243	395	335	89	159	213	2195	698	479	373	406	106	79	74	52	79
213612_x_at	AACATTCTCTGCCTGAGTTTTAATT	46	233	252135	80	94	72	75	466	323	199	117	626	271	261	433	287	70	138	252	2267	753	448	404	411	110	71	63	62	68
202138_x_at	AACATTGCACGTTTCTTGTTCTCTC	317	233	127540	91	76	62	75	246	219	129	54	598	181	197	283	511	96	138	201	161	104	94	77	84	96	54	67	47	59
209971_x_at	AACATTGCACGTTTCTTGTTCTCTC	316	233	213242	82	81	63	63	194	221	134	64	567	135	173	243	495	66	142	201	189	84	91	55	104	75	54	72	57	69
1553703_at	AACATTTTCTAAGTGTGGTAGCACA	216	233	11687	68	70	61	88	46	73	61	46	71	55	54	66	77	45	50	87	138	80	54	55	92	60	46	75	43	117
1553704_x_at	AACATTTTCTAAGTGTGGTAGCACA	215	233	11697	59	71	65	59	54	66	58	52	73	50	72	59	61	47	43	77	90	91	85	59	90	59	61	62	42	57
1561759_at	AACCAAATGCCTTACTTGACAGGAT	264	245	68570	86	72	62	67	100	97	79	59	108	66	90	110	127	72	61	173	103	70	111	70	126	101	83	96	57	101
1561761_x_at	AACCAAATGCCTTACTTGACAGGAT	263	245	68595	68	87	61	66	71	100	78	75	119	83	93	100	108	58	77	103	96	90	79	79	80	111	71	60	62	106
212702_s_at	AACCAGGTCTACATCCTGTTTTGTT	322	243	242180	84	104	63	75	93	137	98	57	301	124	125	184	182	65	66	112	128	109	84	74	78	137	122	109	118	96
213154_s_at	AACCAGGTCTACATCCTGTTTTGTT	321	243	247121	77	92	59	73	106	166	83	53	265	129	159	155	176	78	71	116	129	101	85	86	63	160	105	115	77	107
1552583_s_at	AACCATCTCTACTCTATGCATTGTG	918	243	2590	98	81	70	70	875	705	101	143	386	175	158	160	234	73	99	123	120	97	91	63	71	91	66	88	53	70
233371_at	AACCATCTCTACTCTATGCATTGTG	917	243	468926	85	92	56	72	804	627	132	142	352	154	139	166	238	59	81	154	117	95	90	50	77	79	79	77	44	82
1563228_x_at	AACCATGGTTGGTGGCATCCTTATC	689	243	78267	128	101	86	102	105	198	209	94	234	108	142	137	278	77	111	142	140	105	85	60	113	78	56	73	45	66
242942_at	AACCATGGTTGGTGGCATCCTTATC	690	243	574189	117	110	107	114	113	168	209	91	283	126	141	120	228	82	117	150	120	89	106	66	106	74	65	66	44	56
210404_x_at	AACCCACACGTGCACGTCATTGGAG	334	241	217922	78	92	78	98	65	99	81	67	118	86	87	88	102	68	62	111	77	87	70	61	83	62	68	73	50	68
211483_x_at	AACCCACACGTGCACGTCATTGGAG	333	241	229009	75	106	79	68	75	115	88	66	91	76	81	76	97	98	66	92	81	64	69	57	91	71	61	94	60	80
210449_x_at	AACCCCAGGGGCTGAGCTTTTGAAG	550	239	218414	291	265	253	261	380	249	213	122	205	102	134	168	181	79	127	148	203	159	113	112	117	142	105	144	90	144
211561_x_at	AACCCCAGGGGCTGAGCTTTTGAAG	549	239	229840	270	289	238	269	433	230	264	102	213	106	128	166	196	92	109	170	168	141	180	114	163	144	119	131	105	131
223406_x_at	AACCCCATCTGCTGGGGGTGTCACT	127	241	359608	326	356	299	403	169	220	250	126	408	169	222	215	312	109	155	207	162	144	172	101	157	153	133	141	121	171
224248_x_at	AACCCCATCTGCTGGGGGTGTCACT	128	241	368790	323	378	279	409	138	257	224	114	377	182	233	234	310	126	162	164	208	160	181	132	170	139	127	152	124	149
203793_x_at	AACCCTCACTAGCAGGACTGGTGGT	673	241	145742	113	115	82	83	100	126	150	87	164	96	144	112	143	74	85	148	144	86	101	58	93	111	84	140	63	102
213551_x_at	AACCCTCACTAGCAGGACTGGTGGT	674	241	251466	138	123	105	79	89	119	131	66	156	92	106	90	141	96	81	127	96	105	96	58	83	101	98	103	66	106
1564154_at	AACCCTCTGTTTCCCGAATGCTCAG	419	241	82514	135	144	154	165	232	280	184	111	570	273	339	372	411	142	218	277	339	244	238	197	254	178	115	125	82	150
1564155_x_at	AACCCTCTGTTTCCCGAATGCTCAG	420	241	82525	126	149	147	159	233	314	236	152	660	258	327	339	455	143	221	312	398	245	188	239	216	210	136	169	100	140
223310_x_at	AACCGAAAGCTATATTGTACTGTGT	969	241	358548	79	90	60	54	53	68	72	43	118	89	89	89	66	42	54	78	114	80	74	52	73	64	51	64	56	64
223982_s_at	AACCGAAAGCTATATTGTACTGTGT	968	241	365912	77	72	73	68	64	63	54	47	99	74	98	85	63	41	51	84	143	63	53	51	92	68	62	70	53	70
207148_x_at	AACCGAACCTACAGATGATACCACT	1027	241	182635	82	87	59	68	104	122	109	102	217	103	111	138	172	93	114	133	152	128	126	104	132	119	130	134	111	155
213782_s_at	AACCGAACCTACAGATGATACCACT	1026	241	254003	86	78	65	75	98	133	121	96	138	115	141	145	133	91	94	181	122	108	122	89	119	150	128	154	127	105
222785_x_at	AACCGTACCCTGATGGGCAACTGGA	163	241	352798	124	106	94	110	134	192	182	99	240	138	197	223	217	100	121	199	177	139	119	91	124	120	94	124	94	105
231530_s_at	AACCGTACCCTGATGGGCAACTGGA	162	241	448714	108	120	75	106	117	187	176	105	255	126	170	197	197	113	119	194	176	138	179	110	119	153	105	142	98	127
212315_s_at	AACCTCAGCAGATCTGAGCCACCGC	482	243	237917	114	101	100	102	123	222	275	108	379	163	219	214	305	129	164	283	224	161	151	114	168	220	143	168	144	253
213947_s_at	AACCTCAGCAGATCTGAGCCACCGC	483	243	255800	100	104	102	92	124	228	232	138	308	163	212	301	284	150	145	271	248	149	175	105	181	206	184	192	173	255
1554328_at	AACCTCTAGAGGAAGCCATTGTTGC	100	243	16449	80	69	64	71	65	87	102	52	131	60	111	99	82	54	89	119	73	63	73	53	74	95	66	71	50	78
1554329_x_at	AACCTCTAGAGGAAGCCATTGTTGC	99	243	16458	70	79	73	67	61	87	76	49	113	85	92	88	82	50	65	127	72	75	65	55	87	88	64	80	41	82
1569872_a_at	AACCTGCTTTCTCGAAATGGGCCCT	609	241	104498	109	112	73	75	116	104	93	82	168	100	133	156	166	70	87	149	122	104	132	116	114	105	73	106	91	84
227984_at	AACCTGCTTTCTCGAAATGGGCCCT	608	241	409714	96	95	82	79	104	111	111	82	168	119	126	130	142	67	94	152	134	103	150	73	141	103	78	76	66	97
1553123_at	AACCTGGAAACATCATCAGTGAATA	38	243	6862	68	83	67	79	62	84	76	49	78	70	74	74	102	67	53	89	69	72	58	42	69	103	87	77	63	72
1553125_x_at	AACCTGGAAACATCATCAGTGAATA	39	243	6873	86	79	63	70	59	152	65	51	74	81	68	60	72	52	62	80	63	70	68	49	88	75	74	106	46	78
1562256_at	AACCTTCCATTCCATTCTTCACATT	241	243	71341	81	81	78	83	133	171	118	87	201	125	150	161	195	61	129	154	154	109	97	83	92	99	91	71	61	73
1562257_x_at	AACCTTCCATTCCATTCTTCACATT	242	243	71353	99	82	72	85	130	172	131	77	216	141	142	162	168	56	103	130	131	140	127	96	108	117	81	93	60	97
207831_x_at	AACGAGGACTGAGCGGCTGCGGTCC	824	239	190072	136	163	128	138	99	152	223	81	258	137	140	179	221	107	106	129	213	144	166	99	142	130	105	93	85	108
211558_s_at	AACGAGGACTGAGCGGCTGCGGTCC	825	239	229815	126	155	140	135	97	181	209	101	202	161	152	155	199	125	118	159	224	185	126	95	143	109	87	122	92	141
1555480_a_at	AACGAGGTGTACTGCCTGGACGACT	344	239	26017	129	139	136	197	115	199	195	126	281	144	172	197	212	83	137	189	215	144	168	80	255	104	88	93	53	130
1555483_x_at	AACGAGGTGTACTGCCTGGACGACT	345	239	26028	133	118	134	173	155	221	213	138	266	156	191	220	220	106	160	205	246	154	170	92	168	120	93	75	54	128
1566094_at	AACGCATCCATACACGTTTAATAGA	494	239	89555	103	72	63	57	66	83	75	71	81	72	86	106	76	73	64	108	78	68	67	53	76	77	54	64	61	90
1566096_x_at	AACGCATCCATACACGTTTAATAGA	493	239	89565	82	70	57	72	69	71	55	74	90	83	78	76	84	79	68	86	90	71	88	57	75	57	60	91	49	55
211868_x_at	AACGCCAAGAACTCACTGTATCTGC	382	241	233040	99	78	73	74	116	154	180	145	171	85	153	136	149	103	86	189	115	85	129	90	115	137	140	139	86	120
217281_x_at	AACGCCAAGAACTCACTGTATCTGC	383	241	292326	81	95	67	70	124	165	173	110	158	134	157	131	189	86	113	138	153	108	120	95	195	146	122	125	87	94
215031_x_at	AACGGACGTTTGAGCTCACGTGGCG	404	229	267672	96	94	66	82	65	81	72	58	94	58	85	79	80	63	65	95	92	83	84	48	109	130	74	79	62	83
223332_x_at	AACGGACGTTTGAGCTCACGTGGCG	405	229	358793	135	99	76	76	58	64	59	57	95	58	54	69	83	53	61	73	125	81	80	57	76	124	84	120	45	107
200754_x_at	AACGGAGCATACAGTGAGCACATCT	475	239	112323	2168	1751	2922	2735	694	645	509	129	1487	1037	1158	1844	645	184	263	438	678	247	158	126	160	210	115	93	68	106
214882_s_at	AACGGAGCATACAGTGAGCACATCT	476	239	266049	2198	1735	3140	2912	751	686	490	130	1600	1053	1127	1811	802	176	309	507	549	220	211	119	128	210	110	106	77	103
1553185_at	AACGGCGCACCACAAGACTATATCC	264	239	7381	76	71	68	68	82	128	119	101	127	121	161	109	128	86	89	116	117	103	101	70	82	86	68	78	60	100
1553186_x_at	AACGGCGCACCACAAGACTATATCC	265	239	7392	73	92	80	86	102	119	138	73	139	104	92	130	117	110	75	124	114	86	106	62	78	78	88	93	63	93
216894_x_at	AACGGCGCGGCGATCAAGAAGCTGT	561	239	288118	104	120	68	79	66	63	65	59	91	67	64	80	100	60	46	95	66	61	72	61	71	60	60	51	45	62
219534_x_at	AACGGCGCGGCGATCAAGAAGCTGT	560	239	317091	117	120	78	72	57	70	77	58	68	71	70	87	74	52	50	63	62	52	69	56	70	58	50	50	45	64
211731_x_at	AACGTCCTCAGATGACTTTCGGCAG	901	239	231657	74	108	60	72	79	101	72	57	102	85	84	112	85	70	73	129	85	85	85	68	125	91	68	64	48	87
215881_x_at	AACGTCCTCAGATGACTTTCGGCAG	902	239	277009	87	81	68	80	89	107	66	62	95	80	85	94	102	62	55	136	97	67	106	62	90	66	79	83	46	75
1569445_at	AACGTGCAGTGGACGTACCTGCAGC	992	239	101498	94	101	75	61	64	84	104	61	99	92	57	74	96	52	59	88	74	67	56	57	74	111	78	95	73	115
1569446_x_at	AACGTGCAGTGGACGTACCTGCAGC	993	239	101511	88	101	77	72	51	91	96	58	110	64	86	81	100	77	57	114	67	55	69	58	77	107	95	79	55	105
239842_x_at	AACGTTGCTTCAGGGTGTAGAGACC	595	239	540090	102	101	97	74	83	102	108	59	142	77	97	89	128	69	69	116	190	133	106	62	90	72	52	73	40	76
241936_x_at	AACGTTGCTTCAGGGTGTAGAGACC	594	239	563123	105	112	88	80	81	121	100	64	165	87	108	152	131	76	65	117	147	94	96	51	70	75	64	82	58	67
210854_x_at	AACGTTGTGTACTACGAGCCGCTGG	1005	239	222660	79	103	71	70	77	91	102	63	113	110	103	103	130	68	69	180	200	141	99	71	121	86	106	84	72	78
213843_x_at	AACGTTGTGTACTACGAGCCGCTGG	1004	239	254670	95	100	73	95	90	120	103	61	143	93	108	118	135	66	76	176	169	185	78	66	104	86	73	87	52	82
209225_x_at	AACGTTTTAACATCTGGAGCCTTTG	409	239	205123	134	121	110	148	346	415	442	176	887	312	238	360	789	185	312	400	295	168	242	95	242	106	74	110	130	170
221829_s_at	AACGTTTTAACATCTGGAGCCTTTG	408	239	342296	142	118	110	159	343	382	424	187	876	274	320	386	673	195	353	420	239	152	258	98	283	109	89	84	68	117
201154_x_at	AACTACAATCTTCCCATGCACAAGA	680	235	116715	1401	1538	2225	1861	2863	3433	2499	543	19041	10583	12495	12756	14116	1132	5913	5806	7805	2925	949	536	916	872	310	167	99	133
211710_x_at	AACTACAATCTTCCCATGCACAAGA	681	235	231435	1445	1669	2107	2039	3394	3800	2489	558	19603	11364	13233	13811	15263	1255	6103	6261	8359	3256	1034	577	1032	883	338	182	117	162
1558115_at	AACTACTTCAAAGAAGCCCTTCTGA	1075	231	44669	74	90	70	62	78	89	75	52	99	85	98	108	122	53	68	173	134	83	74	66	127	103	126	105	103	130
1558116_x_at	AACTACTTCAAAGAAGCCCTTCTGA	1074	231	44679	60	100	66	71	64	97	87	64	91	77	94	72	84	46	55	124	88	82	97	77	90	113	94	106	106	136
228334_x_at	AACTAGCCACTGTTGATTAACTTGA	307	235	413557	68	66	60	77	61	73	58	53	90	59	66	73	97	46	47	78	101	64	71	52	72	64	63	80	47	89
231850_x_at	AACTAGCCACTGTTGATTAACTTGA	306	235	452235	78	81	53	61	72	79	69	56	87	57	65	89	75	59	54	119	74	71	73	48	74	88	60	73	38	75
1569768_at	AACTATGAGCCAAACAAATTTCTGC	469	235	103687	68	69	55	64	52	62	61	51	67	46	74	68	90	47	54	115	58	48	64	37	64	65	68	89	47	76
1569770_x_at	AACTATGAGCCAAACAAATTTCTGC	470	235	103698	73	74	59	65	74	78	70	52	78	56	75	57	72	63	49	76	74	53	58	53	71	125	69	50	46	69
1561415_at	AACTATGGGCTTTGGGTTATTATCA	474	235	65945	87	101	74	75	74	106	73	62	137	86	116	122	105	76	77	91	109	83	63	50	65	73	64	70	56	64
1561417_x_at	AACTATGGGCTTTGGGTTATTATCA	473	235	65955	102	114	77	77	70	90	101	60	115	87	113	119	107	74	92	109	116	75	80	39	92	95	60	66	54	77
210430_x_at	AACTCAGCTTGGCCATCGTGATAGC	432	235	218208	94	129	66	72	70	141	82	61	162	98	98	128	143	66	69	126	69	77	100	51	77	114	95	130	72	102
210586_x_at	AACTCAGCTTGGCCATCGTGATAGC	433	235	219804	78	85	72	81	68	85	96	70	121	80	91	99	135	74	87	115	92	69	90	55	69	106	87	127	67	140
226830_x_at	AACTCATTATTTGTTCAGAACCAAC	221	235	397030	61	65	53	59	57	69	44	40	60	48	51	64	68	37	53	73	51	58	48	38	46	46	48	50	45	58
230156_x_at	AACTCATTATTTGTTCAGAACCAAC	220	235	433606	67	64	62	63	54	52	55	51	50	46	50	52	68	54	37	86	48	47	48	54	49	59	58	51	46	47
200887_s_at	AACTCATTTCCTATGTAACTGCATT	5	237	113776	62	53	52	68	3370	2516	867	127	3215	1696	1518	3246	3304	202	482	915	575	326	100	117	83	193	125	70	65	82
AFFX-HUMISGF3A/M97935_3_at	AACTCATTTCCTATGTAACTGCATT	4	237	603521	142	186	184	124	27763	27196	28716	24287	29021	26228	30139	30632	30070	27180	29029	28126	24187	18990	27032	12118	25581	7734	4513	9112	2011	9038
1564705_at	AACTCCAGGTGGCTTGTAAGAATAT	555	235	84984	105	111	80	96	121	157	183	89	191	141	143	158	191	70	81	88	124	101	83	44	103	89	61	75	47	65
1564707_x_at	AACTCCAGGTGGCTTGTAAGAATAT	554	235	85007	98	113	84	81	94	186	219	84	164	118	198	176	170	77	75	117	118	79	88	56	75	99	70	69	56	75
1552763_at	AACTCCTGATCGAGAGATTCACCCA	208	237	4027	71	103	71	74	67	122	81	55	96	66	93	63	101	71	49	116	80	55	69	74	60	121	88	68	68	85
1552765_x_at	AACTCCTGATCGAGAGATTCACCCA	209	237	4040	70	72	67	80	63	92	72	53	80	70	105	77	76	67	59	101	81	84	60	47	90	82	76	78	67	71
212702_s_at	AACTCCTTAGCAAACCAGGTCTACA	923	235	242179	79	87	75	75	88	122	89	82	343	134	136	153	196	60	119	134	321	130	104	70	88	177	105	90	62	92
213154_s_at	AACTCCTTAGCAAACCAGGTCTACA	924	235	247120	87	89	77	77	82	121	104	51	353	160	167	166	199	77	90	158	317	138	87	74	120	170	99	111	66	98
201351_s_at	AACTCTCTTGATATGGATGCTTGCT	99	237	118885	68	79	93	57	681	613	368	65	2474	1086	1130	1540	1228	87	269	422	257	129	83	67	105	127	79	68	53	73
216304_x_at	AACTCTCTTGATATGGATGCTTGCT	100	237	281649	77	84	80	57	707	699	319	81	2485	1186	1111	1482	1260	108	263	469	228	124	81	65	81	118	69	85	66	73
204412_s_at	AACTGACAGATGACCGCAATAATGA	852	237	152551	87	96	69	79	102	110	151	88	170	116	108	147	167	111	122	155	113	110	103	88	140	76	81	76	55	83
33767_at	AACTGACAGATGACCGCAATAATGA	853	237	596415	84	85	63	87	108	139	143	71	151	113	126	164	168	116	102	171	106	110	126	72	126	65	72	71	47	91
1570396_at	AACTGAGACAATGAACTTCCGCAGG	451	237	108127	70	92	70	72	78	130	105	63	125	104	88	125	107	56	75	165	107	77	82	86	105	95	79	91	52	99
1570397_x_at	AACTGAGACAATGAACTTCCGCAGG	452	237	108139	72	64	78	63	71	97	92	52	105	86	104	137	154	80	65	134	78	78	93	51	107	98	97	81	53	96
1566931_at	AACTGAGCCCATGGGTCTAGCCTGG	1032	237	93705	107	119	120	127	97	150	134	81	176	108	124	120	167	83	96	175	115	87	118	73	118	211	146	181	94	202
1566932_x_at	AACTGAGCCCATGGGTCTAGCCTGG	1031	237	93716	101	121	91	102	100	186	127	80	207	97	130	128	174	73	87	199	148	100	123	74	123	185	139	128	130	156
1565752_at	AACTGAGGGCTTCCTACACGCCTGG	258	237	87809	138	145	123	173	189	301	241	140	546	222	288	431	375	139	185	350	267	192	197	142	236	169	147	157	114	175
1565754_x_at	AACTGAGGGCTTCCTACACGCCTGG	257	237	87818	129	135	110	174	178	254	254	147	515	218	282	340	296	137	177	327	264	269	232	162	230	159	155	149	128	150
208178_x_at	AACTGATCAGCTGCCGGTATGTTCA	20	239	193745	83	93	70	80	107	94	87	58	110	71	88	77	99	73	60	126	80	79	82	50	117	145	131	139	104	135
209013_x_at	AACTGATCAGCTGCCGGTATGTTCA	21	239	202797	81	96	63	90	107	105	107	60	106	76	109	93	87	42	50	133	95	68	121	68	91	120	118	115	95	144
224180_x_at	AACTGCCTTCTTCATATCTAAACTT	407	237	368069	104	108	100	78	1053	463	254	486	775	696	1009	1395	567	441	775	536	1140	880	635	1197	465	711	595	519	817	431
231770_x_at	AACTGCCTTCTTCATATCTAAACTT	408	237	451349	105	89	105	92	1070	443	268	453	748	732	1158	1363	581	456	634	569	1123	955	578	1249	470	725	620	416	793	385
1554963_at	AACTGCGCCGCCCAGGTTCATGCCA	615	237	21668	402	536	399	575	1832	1934	1146	1493	2282	1756	2148	2032	2263	1781	1661	2032	1776	1216	1546	1822	1498	1284	955	1730	1574	1864
1554964_x_at	AACTGCGCCGCCCAGGTTCATGCCA	614	237	21679	535	531	427	619	1843	1804	1086	1464	2205	1715	2133	2095	2129	1682	1649	1911	1776	1220	1509	1582	1570	1256	889	1840	1629	1830
209466_x_at	AACTGGAAGTCTGAAGCGAGCCCTG	686	239	207768	124	102	58	92	71	73	85	51	126	86	97	92	117	62	59	133	116	70	76	51	75	81	66	71	50	76
211737_x_at	AACTGGAAGTCTGAAGCGAGCCCTG	685	239	231720	150	103	78	91	91	90	83	61	94	78	91	83	124	66	75	150	91	85	76	68	90	78	75	71	51	91
202676_x_at	AACTGGAGTCCCAGAGAGGCCTGCC	643	237	133461	157	157	138	169	156	151	134	84	290	171	179	218	248	108	150	271	153	115	136	77	144	448	286	267	241	338
214114_x_at	AACTGGAGTCCCAGAGAGGCCTGCC	644	237	257639	171	146	162	155	146	184	118	100	247	137	197	215	235	97	131	296	141	97	129	104	130	421	357	294	213	339
230370_x_at	AACTGGATGCATTTCAGCCATACCC	817	237	435952	79	81	61	81	73	73	86	47	105	93	92	98	85	52	78	150	136	93	96	75	87	82	73	76	73	99
233982_x_at	AACTGGATGCATTTCAGCCATACCC	818	237	475636	78	104	71	77	91	91	77	53	135	77	94	105	105	65	77	124	127	99	132	119	98	103	85	83	86	103
211566_x_at	AACTGGCCAAGCTCCAGAGGGCCTC	438	239	229895	90	107	77	91	2628	3887	325	1343	4087	3042	3863	3278	4152	729	2243	3748	2746	1857	4406	2006	3553	2661	1693	4110	1901	3280
212645_x_at	AACTGGCCAAGCTCCAGAGGGCCTC	437	239	241545	98	94	101	98	2640	3814	342	1327	3952	3088	3691	3522	4130	802	2138	3754	2670	1802	4488	2076	3684	2562	1695	4256	1800	3455
210501_x_at	AACTGGCTTTGAAGACTCTGTCCGA	740	239	218912	1834	1495	2416	2603	3690	5459	4960	1792	15852	6238	6648	10167	13573	1351	5583	6286	3571	1348	2043	1126	2305	2127	872	1722	1106	1972
221494_x_at	AACTGGCTTTGAAGACTCTGTCCGA	741	239	338645	2091	1463	2434	2696	3602	5864	5011	1941	15887	6373	7132	10355	13897	1409	6376	6760	3694	1358	1962	1158	2201	2248	1070	1543	1300	1922
218423_x_at	AACTGGGTAGTTCATCTGACCATGG	303	239	304881	78	91	75	97	109	257	114	80	222	92	106	185	154	61	70	145	96	73	75	57	71	112	71	86	49	77
233656_s_at	AACTGGGTAGTTCATCTGACCATGG	302	239	472063	80	92	70	78	109	113	99	59	195	95	126	143	126	66	61	122	101	74	79	42	78	97	77	79	55	85
1566557_at	AACTGTCACAGCCTAGAGGAACCTG	1110	237	91776	100	92	97	84	89	141	110	75	155	106	115	127	129	91	77	153	219	153	101	61	146	87	67	72	46	91
1566558_x_at	AACTGTCACAGCCTAGAGGAACCTG	1111	237	91791	75	104	81	80	85	98	114	72	192	91	135	122	149	75	77	173	231	194	136	71	153	84	70	88	49	107
1553153_at	AACTGTCTGTTCCTTGCCTAGATTC	976	237	7120	128	162	120	244	254	375	355	159	725	291	275	344	538	133	235	299	303	216	162	132	142	131	101	98	63	92
1553155_x_at	AACTGTCTGTTCCTTGCCTAGATTC	977	237	7131	111	123	117	197	261	442	432	202	752	259	292	407	585	120	262	304	322	231	136	123	200	120	104	90	58	91
1553750_a_at	AACTGTGGAACAACTTCAGGCCAAA	338	239	12052	66	68	75	62	71	95	53	44	118	72	82	88	82	68	47	92	71	65	106	51	62	55	72	60	41	71
232048_at	AACTGTGGAACAACTTCAGGCCAAA	339	239	454407	66	91	63	64	74	93	71	57	105	87	94	94	113	51	74	90	63	49	61	50	65	57	83	58	37	62
222497_x_at	AACTGTGGCTTACGTTTTGAAGTAT	180	239	349636	85	101	59	75	69	92	87	68	101	53	62	86	108	68	50	79	99	83	103	53	66	93	78	88	52	78
231870_s_at	AACTGTGGCTTACGTTTTGAAGTAT	179	239	452451	77	85	70	75	58	90	71	54	106	69	64	68	90	62	70	82	128	100	81	52	71	94	70	61	49	59
203944_x_at	AACTTCCTGGTTTCATGATATCTTG	652	233	147406	86	96	66	79	78	126	149	69	115	103	105	120	155	92	63	105	254	125	85	61	97	96	92	70	45	68
215493_x_at	AACTTCCTGGTTTCATGATATCTTG	651	233	272748	90	80	66	77	84	100	126	83	181	82	108	121	168	69	71	104	264	141	97	78	93	102	67	62	41	96
214669_x_at	AACTTCTATCCCAGAGAGGCCAAAG	909	231	263713	76	92	68	68	90	742	265	142	2503	1150	1316	1138	2035	208	498	779	595	202	119	210	134	233	122	104	133	83
224795_x_at	AACTTCTATCCCAGAGAGGCCAAAG	908	231	374675	77	88	72	78	90	747	319	114	2382	1075	1382	1188	1978	215	477	756	538	226	84	220	148	280	126	96	117	129
1555603_at	AACTTGATATAATTAGGAGCCTTTG	723	233	26925	95	96	73	73	60	68	69	43	73	59	72	79	80	50	59	139	77	53	69	50	65	59	67	71	48	106
1555605_x_at	AACTTGATATAATTAGGAGCCTTTG	724	233	26936	86	87	58	81	63	82	66	50	63	47	59	56	57	46	56	139	66	70	71	46	75	59	56	54	49	56
1559224_at	AACTTGCTACCAGCCTGCTTGATTT	745	233	51354	143	266	179	185	217	223	194	151	284	154	228	254	285	132	200	264	213	257	208	153	218	444	217	183	137	215
1559226_x_at	AACTTGCTACCAGCCTGCTTGATTT	746	233	51368	118	266	189	165	188	219	150	155	366	219	233	307	287	174	186	232	233	173	166	189	204	429	234	222	163	225
218947_s_at	AACTTTCACAGATCTCAGCTTTCAT	152	235	310639	66	90	58	54	89	71	52	46	93	78	71	98	72	49	50	67	87	64	58	51	62	63	79	83	42	69
233873_x_at	AACTTTCACAGATCTCAGCTTTCAT	151	235	474437	68	78	55	74	68	88	46	46	116	87	90	95	103	55	58	81	57	78	61	57	64	85	62	68	47	77
224180_x_at	AACTTTTCATGGCCTGATACAGACT	106	235	368070	64	79	70	75	56	82	50	46	78	41	82	93	98	44	70	99	71	60	52	47	73	76	63	53	42	66
231770_x_at	AACTTTTCATGGCCTGATACAGACT	107	235	451350	66	74	79	71	69	90	58	54	82	64	97	80	93	53	48	117	74	68	67	52	69	78	77	73	47	61
1558201_s_at	AAGAAAACCTTGTGGACCATGTGAC	351	227	45143	100	92	125	76	71	94	76	75	119	75	94	145	149	54	74	138	93	94	84	52	70	93	84	58	52	104
218682_s_at	AAGAAAACCTTGTGGACCATGTGAC	352	227	307727	101	82	104	75	76	87	75	70	117	62	64	104	149	73	63	136	84	80	77	74	87	85	84	92	51	100
1553185_at	AAGAAACGGCGCACCACAAGACTAT	88	251	7379	87	101	79	88	108	162	156	83	147	119	132	148	169	110	81	114	129	131	136	75	133	280	278	257	170	216
1553186_x_at	AAGAAACGGCGCACCACAAGACTAT	87	251	7390	74	79	67	89	103	138	141	97	178	121	156	142	170	131	111	140	130	146	126	111	113	212	220	237	184	221
1564520_s_at	AAGAACTCCCTGGAATATCCCTGAG	1128	249	84304	128	148	127	180	227	297	332	143	446	237	294	406	422	153	223	264	385	338	274	253	280	376	366	307	458	310
1564521_x_at	AAGAACTCCCTGGAATATCCCTGAG	1127	249	84315	113	175	130	167	247	260	326	159	503	209	305	315	400	146	202	272	353	275	214	245	225	408	354	257	461	291
204571_x_at	AAGAAGCAGCATTTGCCTTGCCTGT	439	251	154301	122	140	132	131	493	386	305	121	746	423	450	597	984	128	364	476	384	207	165	120	142	133	131	116	105	116
214224_s_at	AAGAAGCAGCATTTGCCTTGCCTGT	440	251	258850	131	111	147	121	507	343	265	141	704	411	463	638	1008	176	300	399	363	235	99	146	165	152	161	123	70	112
201752_s_at	AAGAAGTCCTGTCACCTGAAGGCTC	452	249	123299	187	392	733	246	138	221	132	75	393	203	260	271	315	87	163	211	447	165	159	71	124	142	92	91	55	92
205882_x_at	AAGAAGTCCTGTCACCTGAAGGCTC	451	249	168723	139	403	706	252	130	230	135	79	388	205	268	307	293	89	169	210	447	190	136	75	127	118	87	100	59	72
AFFX-DapX-3_at	AAGAATTCAGCTAACGCTTCCAGAC	556	249	603343	87	74	70	609	103	104	99	64	142	101	126	132	99	102	87	142	128	89	121	93	103	106	88	114	102	113
AFFX-r2-Bs-dap-3_at	AAGAATTCAGCTAACGCTTCCAGAC	555	249	604031	74	147	65	102	59	83	68	55	85	65	90	79	82	46	69	98	78	69	55	45	81	74	52	52	52	88
210482_x_at	AAGAATTGATGGGCCACCCGTTCAT	1005	249	218757	144	147	128	182	125	156	192	95	339	122	189	222	230	121	136	220	146	108	127	114	129	250	246	192	159	215
211370_s_at	AAGAATTGATGGGCCACCCGTTCAT	1006	249	227868	126	162	128	202	124	166	141	90	335	138	184	234	214	103	164	227	166	135	142	114	127	296	266	185	157	190
238364_x_at	AAGAATTTATTCCGGACACGTGGCA	814	249	523826	71	89	61	64	54	53	50	49	77	49	64	60	61	41	56	105	52	47	56	43	56	57	53	66	40	64
243076_x_at	AAGAATTTATTCCGGACACGTGGCA	813	249	575658	70	61	66	59	73	99	106	53	103	64	89	85	81	50	71	121	131	93	88	63	73	77	70	75	54	88
208403_x_at	AAGACAGCTTTCACAGTTTGCGGGA	617	251	196158	108	143	108	175	78	77	77	66	98	86	67	82	87	61	65	98	75	66	71	62	78	86	68	78	42	80
210734_x_at	AAGACAGCTTTCACAGTTTGCGGGA	616	251	221361	98	135	103	157	66	86	106	64	90	74	78	99	84	65	54	86	99	68	69	47	60	79	53	87	75	65
201644_at	AAGACAGGATCAGGTGCCAGCGGAC	352	253	122112	120	122	110	124	137	329	351	143	294	197	256	234	348	194	157	222	216	181	223	99	185	124	100	124	75	114
36936_at	AAGACAGGATCAGGTGCCAGCGGAC	353	253	597473	140	140	106	111	121	334	292	159	355	197	233	231	337	163	146	217	254	214	200	142	222	109	96	124	60	121
1566177_at	AAGACAGGCCATGCCAGGCGAAGAG	439	253	90103	82	95	91	83	74	155	263	125	202	103	123	128	155	97	111	140	104	79	95	66	126	262	214	213	175	234
1566178_x_at	AAGACAGGCCATGCCAGGCGAAGAG	440	253	90114	106	90	93	102	94	193	258	114	200	151	106	153	179	82	121	120	119	69	89	82	75	235	202	272	182	228
209138_x_at	AAGACAGTGGCCCCTACAGAATGTT	958	251	204175	145	126	120	176	214	295	263	108	693	350	354	512	724	213	385	582	420	285	240	320	185	103	87	104	92	100
215121_x_at	AAGACAGTGGCCCCTACAGAATGTT	957	251	268663	147	155	119	170	236	303	199	119	611	354	381	572	692	251	375	602	448	255	222	351	189	125	93	95	97	108
207986_x_at	AAGACCATCCTGACTAACAAACACA	1149	253	191686	86	87	74	76	6819	9091	9455	7052	9224	4630	5312	6063	10356	4851	6428	4197	3415	2052	3033	634	3322	847	532	651	228	695
217200_x_at	AAGACCATCCTGACTAACAAACACA	1150	253	291457	79	88	84	59	7167	9055	9367	6725	9735	4681	5281	5883	10203	4981	6620	4145	3277	2254	3088	772	3460	871	519	723	183	697
221435_x_at	AAGACCCAACCTCCAATTACAAATG	677	253	337996	135	144	123	123	272	307	292	185	1052	445	583	743	688	274	374	389	418	353	315	291	279	178	148	105	75	113
223769_x_at	AAGACCCAACCTCCAATTACAAATG	678	253	363588	129	161	137	117	277	305	297	186	1033	501	597	802	672	305	426	440	374	330	266	304	306	164	149	110	85	117
1563226_at	AAGACCTGCACAGTTACGAGACCTG	764	253	78257	106	95	103	96	107	204	254	108	238	112	121	129	184	97	100	195	140	114	109	80	131	216	152	174	92	184
1563228_x_at	AAGACCTGCACAGTTACGAGACCTG	763	253	78270	99	100	86	109	107	187	200	104	216	122	135	131	151	96	111	154	154	124	105	84	154	183	169	182	93	166
228344_s_at	AAGACGTGTCTGGGACGGGTCTACG	588	251	413673	118	134	82	107	63	109	118	79	137	78	103	115	149	62	77	93	87	81	76	63	94	100	76	86	66	73
229565_x_at	AAGACGTGTCTGGGACGGGTCTACG	587	251	427104	144	148	100	98	77	108	122	58	158	84	83	103	136	76	79	99	97	82	104	62	74	82	112	91	56	77
210984_x_at	AAGACTCACTCTCCATAAATGCTAC	546	253	223959	86	85	69	88	87	137	95	72	134	109	114	150	178	63	85	146	132	78	112	73	129	79	73	87	54	71
211607_x_at	AAGACTCACTCTCCATAAATGCTAC	547	253	230350	94	83	63	86	91	147	91	78	153	117	159	149	138	89	86	132	128	72	99	85	106	77	63	71	56	86
234300_s_at	AAGACTGCACACTGGCCAAAGACCT	834	253	479136	115	143	110	116	2079	2970	430	837	3609	2240	3177	2409	2912	934	1384	2491	2453	1667	3637	1327	2834	165	154	149	95	159
234937_x_at	AAGACTGCACACTGGCCAAAGACCT	833	253	486133	105	112	102	99	1942	2714	390	828	3385	1937	3171	2603	2885	982	1464	2374	2498	1573	3742	1477	2719	171	129	167	103	176
209898_x_at	AAGACTTTTGCCTAAAGTGGCATTA	602	253	212442	92	89	60	64	61	62	60	47	74	63	68	69	61	40	40	96	81	73	67	48	60	56	43	54	42	54
222149_x_at	AAGACTTTTGCCTAAAGTGGCATTA	601	253	345821	95	93	60	63	63	70	57	51	60	58	67	86	88	49	41	79	74	76	55	31	48	55	64	59	35	64
213773_x_at	AAGAGACAGCAAAGAGCCGCAGCCG	321	255	253904	146	177	105	177	205	268	315	205	388	270	291	340	411	274	254	313	316	246	248	176	225	293	228	191	162	186
214100_x_at	AAGAGACAGCAAAGAGCCGCAGCCG	322	255	257489	152	189	165	148	206	377	307	219	367	226	352	328	374	292	265	379	346	278	270	147	252	290	250	183	137	169
209703_x_at	AAGAGACAGGGGGCTGGGCGTGGTG	93	255	210321	239	209	184	262	350	692	526	368	918	338	432	531	819	264	517	456	660	412	684	177	620	521	320	410	167	471
211424_x_at	AAGAGACAGGGGGCTGGGCGTGGTG	92	255	228390	273	193	182	239	376	644	587	323	921	353	460	527	804	305	484	498	628	514	709	177	648	572	330	423	151	427
220257_x_at	AAGAGACTCAGAGTGCCTTCTCCAT	385	255	325045	115	137	115	127	238	239	213	146	505	182	297	347	331	137	201	324	358	242	242	259	256	1447	1381	960	1675	662
220981_x_at	AAGAGACTCAGAGTGCCTTCTCCAT	386	255	333009	122	116	139	157	200	317	231	159	554	244	319	344	323	150	225	369	317	258	235	270	227	1427	1309	930	1529	729
1562002_at	AAGAGCACCCAGAAGGCTAGTCCGC	992	253	69834	98	112	86	107	90	179	155	97	267	114	140	146	232	90	101	160	146	115	138	82	93	138	99	85	63	91
1562004_x_at	AAGAGCACCCAGAAGGCTAGTCCGC	993	253	69845	107	94	84	94	90	172	179	78	261	127	134	155	220	75	99	152	134	93	136	94	115	121	101	115	83	98
221227_x_at	AAGAGCTCCAAGCTAATGCCTGCAC	1036	253	335708	78	81	62	72	148	320	527	203	346	187	258	288	377	190	130	165	694	518	392	284	442	111	97	104	76	126
223515_s_at	AAGAGCTCCAAGCTAATGCCTGCAC	1035	253	360810	63	80	71	66	149	286	403	220	360	220	249	291	352	189	128	183	658	463	405	259	447	159	100	126	70	117
201220_x_at	AAGAGGAAATCCCCATCCTGTGACT	905	255	117444	173	251	193	235	514	944	1021	355	3054	1100	1174	1406	1953	361	586	658	728	406	497	215	367	461	393	514	499	459
210835_s_at	AAGAGGAAATCCCCATCCTGTGACT	906	255	222458	153	264	148	198	576	886	1018	348	3089	1108	1209	1392	1932	376	632	669	780	558	377	243	381	418	416	595	598	507
226227_x_at	AAGAGGGAGTCACCACTGGACCTCC	1123	253	390404	132	148	148	175	568	467	397	224	1057	389	410	563	643	192	349	525	1077	423	327	274	363	238	252	174	144	202
226835_s_at	AAGAGGGAGTCACCACTGGACCTCC	1122	253	397082	168	161	132	146	498	484	343	196	1051	378	496	621	686	214	331	542	933	473	365	264	445	276	221	184	201	217
225496_s_at	AAGAGGGTCTGGTACCCTTGCAGGA	725	253	382381	129	128	102	91	169	686	237	149	290	159	192	244	290	86	146	299	132	93	78	56	79	105	94	84	73	81
232914_s_at	AAGAGGGTCTGGTACCCTTGCAGGA	724	253	463923	122	134	103	119	156	656	252	171	279	184	191	283	325	85	159	290	125	117	121	55	120	138	82	86	62	87
212270_x_at	AAGAGGTTCCAATCTTCGTGTTCAC	758	255	237430	826	847	1050	1298	1616	4179	3498	1421	20363	16205	17686	22246	14421	1400	7256	6595	8985	3327	1073	773	1241	3084	1019	337	315	347
212537_x_at	AAGAGGTTCCAATCTTCGTGTTCAC	757	255	240356	836	896	1049	1187	1393	3766	3002	1328	20138	15961	17136	21558	13746	1280	6645	5908	8524	3098	972	784	1036	2723	908	374	284	351
222894_x_at	AAGAGGTTCCGCAACTGTGTCATTT	633	255	354002	87	105	62	71	133	144	103	73	242	97	159	220	183	75	86	120	175	98	92	58	148	170	121	134	83	114
227160_s_at	AAGAGGTTCCGCAACTGTGTCATTT	632	255	400663	97	93	66	84	126	136	85	60	238	117	136	165	154	91	87	140	166	115	87	69	88	158	100	119	90	123
222845_x_at	AAGAGTACGTATTAGCTGCCATCAG	808	255	353460	71	71	62	69	289	931	212	110	3251	1505	1759	1309	1603	120	693	791	1942	643	214	308	291	395	177	88	111	122
223892_s_at	AAGAGTACGTATTAGCTGCCATCAG	809	255	364944	76	93	61	79	377	1000	244	123	3418	1534	1673	1319	1572	144	723	813	2038	688	231	379	285	401	190	147	146	96
1555962_at	AAGAGTCACTCAGACAGCAGTATGA	258	255	29721	73	82	82	93	80	95	134	62	133	83	127	107	140	67	72	120	104	77	117	52	87	152	123	112	80	152
1555963_x_at	AAGAGTCACTCAGACAGCAGTATGA	259	255	29732	64	78	78	87	74	127	119	61	126	99	89	98	128	79	78	111	100	86	89	64	69	165	111	112	67	106
208581_x_at	AAGAGTGCAAATGCACCTCCTGCAA	904	255	198085	191	173	187	167	2237	2552	1944	508	2959	1189	1558	1683	2869	304	1452	1322	738	427	330	317	313	1667	1809	1919	1364	916
217165_x_at	AAGAGTGCAAATGCACCTCCTGCAA	903	255	291066	157	187	151	185	2288	2551	1747	547	2942	1288	1455	1683	2886	328	1442	1360	783	395	315	301	344	1597	1688	1889	1435	974
206431_x_at	AAGAGTGCAAGGTCTGCCAGGTCAG	669	255	174741	108	142	117	117	230	279	290	170	409	219	302	297	370	195	203	269	233	169	158	94	154	162	113	117	73	131
212054_x_at	AAGAGTGCAAGGTCTGCCAGGTCAG	668	255	235054	122	108	110	116	217	224	312	118	411	206	334	265	327	177	133	286	244	213	176	93	143	167	137	132	73	143
210434_x_at	AAGAGTGCTCTCCATGCTCTAATTT	891	255	218248	99	113	85	108	1303	1292	1910	399	5934	1857	2238	2768	2943	275	523	645	900	319	210	131	217	141	80	72	65	95
210927_x_at	AAGAGTGCTCTCCATGCTCTAATTT	890	255	223331	109	112	102	113	1277	1316	1736	368	5624	1799	2456	2714	2947	265	468	614	773	369	185	151	181	117	79	84	72	83
210394_x_at	AAGAGTTCGATGTTGGCGTTTCCGC	639	255	217806	87	117	93	95	80	130	121	58	135	60	108	118	119	83	80	163	108	85	91	56	108	92	81	85	70	69
211425_x_at	AAGAGTTCGATGTTGGCGTTTCCGC	640	255	228399	97	116	81	74	99	131	96	92	138	78	113	123	148	76	87	138	99	105	93	57	123	89	89	99	66	110
210819_x_at	AAGAGTTCTCCTCAGTGGCTGACTT	710	255	222289	117	122	114	120	150	207	181	87	308	155	179	252	241	106	133	184	132	139	119	93	119	167	129	126	57	100
211215_x_at	AAGAGTTCTCCTCAGTGGCTGACTT	711	255	226422	119	119	113	106	143	185	199	100	299	152	180	226	242	91	194	203	167	101	136	109	93	176	106	108	85	111
207085_x_at	AAGATCAGAGCTGCAGACGTCCGCA	9	257	181940	89	83	86	99	66	121	92	53	213	96	114	151	223	65	88	154	145	113	90	69	102	131	94	95	76	116
211286_x_at	AAGATCAGAGCTGCAGACGTCCGCA	8	257	227078	92	84	78	88	80	154	79	63	199	97	115	113	192	67	65	132	120	91	71	75	98	101	73	90	85	111
212191_x_at	AAGATCCGCAGACGTAAGGCCCGGC	1128	253	236562	395	309	476	336	98	1772	1042	700	6593	1432	1673	4355	6292	775	3543	2765	6988	1926	927	631	1838	1595	509	294	231	571
212734_x_at	AAGATCCGCAGACGTAAGGCCCGGC	1127	253	242522	335	302	540	276	102	1790	1111	689	6337	1636	1541	4020	6628	794	3604	2704	7091	2075	984	621	1982	1723	498	271	215	518
1570408_at	AAGATCGTTCTGAGAGGTCAGGGCA	76	255	108181	121	101	77	86	73	112	138	88	118	90	120	103	159	81	64	137	98	75	117	41	91	116	121	122	82	121
1570409_x_at	AAGATCGTTCTGAGAGGTCAGGGCA	77	255	108190	97	115	109	88	84	117	115	67	156	82	107	123	120	59	68	135	124	80	87	54	107	120	116	101	69	105
1554742_at	AAGATCTCTTTAGGCTTCAGTTTCA	470	257	19799	75	68	69	58	59	85	66	45	77	71	54	59	92	52	52	97	65	60	61	35	46	62	58	86	56	80
1554743_x_at	AAGATCTCTTTAGGCTTCAGTTTCA	469	257	19810	66	87	59	61	49	56	51	42	88	67	71	61	96	47	58	80	72	55	79	50	58	70	52	63	45	81
204418_x_at	AAGATGGCTGTCTGGGGCAACAAGT	572	255	152614	212	223	160	218	97	229	208	120	303	137	214	194	231	105	98	169	242	153	136	89	166	140	100	112	95	102
215333_x_at	AAGATGGCTGTCTGGGGCAACAAGT	573	255	270992	197	241	196	235	142	184	247	92	312	155	210	214	239	94	107	187	276	161	120	81	116	106	105	108	104	104
1562852_at	AAGCAACCTGCCCACCTCGGGTCCT	47	251	75508	672	1122	1004	929	852	1150	2216	997	1458	649	754	1035	989	344	650	974	978	746	633	661	791	3695	2688	4125	2636	3203
1562853_x_at	AAGCAACCTGCCCACCTCGGGTCCT	48	251	75521	674	1164	1099	895	759	1201	2165	884	1523	756	903	948	1015	335	686	984	1070	754	709	561	741	3663	2595	4061	2651	3310
1555803_a_at	AAGCACCAAGCAGAGACCACATTAA	753	249	28498	122	123	100	129	117	160	186	92	272	123	177	176	205	168	111	148	133	144	127	79	122	211	219	188	127	140
222588_s_at	AAGCACCAAGCAGAGACCACATTAA	754	249	350631	159	131	107	143	99	180	216	113	274	147	190	191	197	138	153	151	181	142	150	95	145	200	184	160	129	181
1556210_at	AAGCACTTGCCAGATTTAACTATAA	711	247	31501	79	71	58	58	69	70	52	58	71	55	60	77	64	49	56	89	61	71	66	63	80	68	84	84	57	90
1556212_x_at	AAGCACTTGCCAGATTTAACTATAA	710	247	31523	90	83	73	63	50	60	59	48	79	72	67	74	99	58	45	80	56	63	69	44	71	71	58	74	63	100
1560303_at	AAGCAGAGTGTTCACGTCCAGCTTC	575	249	58147	87	116	67	75	72	98	105	57	138	73	108	93	92	61	83	117	69	97	138	51	87	76	78	83	57	110
1560305_x_at	AAGCAGAGTGTTCACGTCCAGCTTC	574	249	58159	74	94	69	72	83	102	90	60	138	79	98	71	130	68	64	119	103	69	86	68	90	83	63	76	54	94
223737_x_at	AAGCAGCCTCTTGCAATGGTAGGAA	32	249	363236	112	107	74	67	142	164	132	81	186	126	135	197	209	95	122	209	167	127	145	107	176	284	208	273	244	277
224400_s_at	AAGCAGCCTCTTGCAATGGTAGGAA	33	249	370389	124	82	82	76	152	147	128	91	185	167	151	195	187	78	139	184	143	145	154	148	152	321	239	300	216	282
1570241_at	AAGCAGGCCAGGATCAGAGTGAGCT	849	249	107036	138	165	145	155	124	238	273	162	288	151	214	234	269	185	138	155	187	205	198	116	187	187	190	249	115	169
1570242_x_at	AAGCAGGCCAGGATCAGAGTGAGCT	850	249	107048	135	170	156	154	146	225	278	159	363	181	225	231	288	194	188	201	212	198	186	112	188	208	152	193	103	167
208583_x_at	AAGCAGGGAGGCAAAGCTCGCGCCA	718	249	198104	198	179	162	197	91	208	217	121	292	134	155	202	246	133	125	182	170	137	145	107	139	144	109	109	99	106
214542_x_at	AAGCAGGGAGGCAAAGCTCGCGCCA	717	249	262344	229	171	150	172	123	191	194	68	304	149	159	178	223	134	116	177	164	130	142	130	139	127	116	91	108	105
200081_s_at	AAGCAGGGTGTCTTGACCCATGGCC	758	249	110341	2874	3046	4237	5088	393	1955	1268	350	13775	5740	6549	8103	9245	523	3591	4025	2962	958	435	194	458	392	169	121	74	156
201254_x_at	AAGCAGGGTGTCTTGACCCATGGCC	757	249	117813	2737	3040	4203	5049	464	1998	1293	350	13228	5573	6665	7789	8794	496	3629	3983	2961	1068	462	209	406	401	152	115	67	152
205172_x_at	AAGCAGTGCAAAGATGTGTCCCGCC	830	249	160910	360	454	952	517	236	300	209	169	443	213	309	449	345	232	237	512	389	327	319	239	316	311	246	275	270	292
206284_x_at	AAGCAGTGCAAAGATGTGTCCCGCC	831	249	173128	393	487	1012	602	243	309	203	163	435	248	325	432	385	190	213	452	354	363	326	264	300	291	337	312	321	350
215157_x_at	AAGCAGTTAACAGTGCCACCGGTGT	999	249	269061	1867	1661	2982	2130	2294	3669	1137	483	5577	3358	3966	3173	3621	346	2626	2445	2096	769	506	331	306	186	131	99	72	103
215823_x_at	AAGCAGTTAACAGTGCCACCGGTGT	1000	249	276374	1957	1701	2770	2082	2329	3752	1166	412	5889	3239	4046	3222	3638	340	2427	2609	2194	830	500	340	334	218	186	133	84	92
208115_x_at	AAGCATGATCTTGTGTATTTGTATA	308	249	193087	66	75	69	74	48	69	62	48	63	43	59	69	73	47	58	82	77	67	61	45	65	66	60	52	56	75
215072_x_at	AAGCATGATCTTGTGTATTTGTATA	307	249	268128	73	80	76	65	55	80	58	39	61	57	73	66	68	35	46	73	54	67	58	44	61	53	62	60	39	74
1554675_a_at	AAGCATGGAATGCAAGTCCCTGCCC	865	249	19247	241	229	222	197	380	280	275	139	867	360	423	684	521	167	335	528	311	229	214	155	207	228	164	183	144	188
233084_s_at	AAGCATGGAATGCAAGTCCCTGCCC	866	249	465791	236	257	281	231	305	285	212	139	848	361	421	711	492	163	340	552	305	231	185	186	218	271	197	196	168	196
1558115_at	AAGCCACAGACCCTCGCGTGAGTGT	407	245	44673	124	141	133	146	112	318	356	188	326	164	215	231	292	156	182	250	138	136	135	97	152	110	86	116	81	138
1558116_x_at	AAGCCACAGACCCTCGCGTGAGTGT	408	245	44685	121	129	112	128	112	273	304	163	295	164	185	219	325	150	183	204	155	148	151	111	154	137	95	99	78	113
223280_x_at	AAGCCAGTCTGGCTGGAACTCTCTC	485	245	358220	93	81	76	87	160	181	151	96	152	70	119	105	147	60	94	108	369	209	119	69	86	173	140	117	71	107
224356_x_at	AAGCCAGTCTGGCTGGAACTCTCTC	484	245	369935	92	73	66	70	177	205	213	77	194	79	112	93	137	69	98	111	320	141	113	96	91	191	109	128	75	129
200016_x_at	AAGCCATTGTCTTCGGAAACCTTGG	1011	243	109625	65	80	70	101	4297	2678	1874	545	6737	3420	3389	4814	4215	514	1474	1335	2492	738	311	294	318	840	297	135	161	138
213356_x_at	AAGCCATTGTCTTCGGAAACCTTGG	1012	243	249328	94	88	67	80	4285	2671	2071	485	6867	3465	3626	4890	4456	429	1496	1467	2573	832	242	362	270	775	288	125	159	111
37424_at	AAGCCATTTCCAAAGAGGAAGCTGT	1156	243	597795	63	80	73	84	59	69	81	47	120	66	86	82	92	61	63	86	77	53	84	50	62	78	68	56	47	82
42361_g_at	AAGCCATTTCCAAAGAGGAAGCTGT	1157	243	599574	83	71	70	67	53	77	83	54	120	74	79	85	109	49	51	84	77	46	74	59	76	80	54	66	61	81
210826_x_at	AAGCCCGAGGATATGCTCATTGCCA	110	247	222359	113	105	117	129	63	141	98	72	310	110	146	139	177	66	127	182	123	113	96	57	83	123	86	95	47	74
211228_s_at	AAGCCCGAGGATATGCTCATTGCCA	109	247	226551	118	103	132	136	81	110	74	72	252	96	107	134	137	66	96	164	129	89	80	53	94	89	96	89	53	99
205748_s_at	AAGCCTCACGGGACAGAACACGGCC	938	243	167250	210	175	227	174	475	457	293	201	645	326	453	335	440	218	319	316	279	247	290	450	284	321	193	379	603	312
223332_x_at	AAGCCTCACGGGACAGAACACGGCC	937	243	358790	195	153	200	176	441	427	344	210	690	334	366	392	479	243	365	361	284	270	433	442	284	273	215	443	495	340
1553968_a_at	AAGCCTGACCGTGGATTTCAGGGAC	9	245	13656	87	92	81	97	167	266	136	99	324	153	153	206	182	113	181	290	147	120	183	130	215	177	159	221	241	286
230634_x_at	AAGCCTGACCGTGGATTTCAGGGAC	8	245	438859	93	130	99	100	148	159	124	85	222	119	174	161	165	101	154	210	174	123	130	122	187	168	118	179	113	236
208132_x_at	AAGCCTTGGGAGCGGACAGGGCCGC	363	245	193259	145	148	143	134	113	139	124	66	202	143	120	123	173	99	89	170	94	98	134	96	110	134	93	124	121	116
212081_x_at	AAGCCTTGGGAGCGGACAGGGCCGC	362	245	235357	102	156	124	135	77	174	190	116	180	117	119	130	208	82	99	163	109	99	101	65	107	163	109	139	111	142
208749_x_at	AAGCCTTTGAGAACAGCCTGAGCCT	928	245	199902	79	111	96	95	176	284	194	146	353	149	243	228	269	154	188	272	388	221	258	122	219	442	274	427	167	423
210142_x_at	AAGCCTTTGAGAACAGCCTGAGCCT	929	245	215102	90	109	100	81	201	254	213	167	325	176	164	239	276	158	161	307	389	200	271	112	275	356	278	440	140	400
211879_x_at	AAGCGAGCCTCTTCTGATAACTCAG	548	247	233169	80	81	73	71	161	160	139	111	349	201	273	278	259	83	147	252	212	130	178	142	154	158	128	139	101	138
216352_x_at	AAGCGAGCCTCTTCTGATAACTCAG	547	247	282167	90	92	71	86	158	170	160	79	338	217	250	248	243	95	130	238	171	143	147	163	169	149	122	138	132	150
208527_x_at	AAGCGCAGCCGCAAGGAGAGCTACT	99	247	197490	136	110	136	157	76	161	123	78	366	216	239	209	325	102	138	178	252	119	84	69	79	78	61	67	57	78
208579_x_at	AAGCGCAGCCGCAAGGAGAGCTACT	98	247	198061	160	112	119	194	80	177	103	81	452	220	273	225	293	100	153	135	262	143	120	77	93	94	73	71	55	72
201122_x_at	AAGCGGTGGATTCTGGCAAATGGTC	935	241	116368	262	242	374	292	125	250	346	166	359	140	177	257	324	171	184	209	231	184	167	148	153	192	192	155	92	158
213753_x_at	AAGCGGTGGATTCTGGCAAATGGTC	934	241	253680	275	244	421	295	109	231	323	159	344	157	200	178	308	140	133	207	213	145	157	111	134	236	222	200	121	158
207271_x_at	AAGCGTGACATTTGCTCTGATCCCT	479	247	183979	97	96	91	75	118	157	127	76	210	88	111	129	158	82	64	164	256	151	100	79	133	90	79	61	56	77
211381_x_at	AAGCGTGACATTTGCTCTGATCCCT	478	247	227990	99	91	76	90	121	124	141	71	206	121	108	141	204	65	101	115	251	165	104	62	125	89	69	72	57	82
219678_x_at	AAGCGTTTCAACCTAGAGCAACCAC	1144	245	318676	72	84	65	59	57	87	120	72	350	127	128	180	195	56	86	123	317	151	143	100	111	79	69	73	49	69
222233_s_at	AAGCGTTTCAACCTAGAGCAACCAC	1145	245	346733	65	73	56	57	63	113	112	60	372	114	86	197	143	57	71	155	347	145	132	91	104	77	57	63	56	70
213095_x_at	AAGCTATCTCTGAGTTGCCCTGATT	187	249	246480	180	432	333	580	145	162	147	82	683	548	530	593	993	141	429	498	3566	1372	1501	880	1144	1562	662	766	606	575
215051_x_at	AAGCTATCTCTGAGTTGCCCTGATT	186	249	267896	184	430	337	579	169	161	177	67	673	503	544	575	954	174	374	489	3480	1306	1467	758	1136	1530	634	726	436	562
1566581_at	AAGCTATTGTTTGGCTATACATTGT	160	249	91857	74	68	65	65	64	112	69	47	107	71	73	68	101	67	77	117	72	64	63	41	68	70	47	86	43	76
1566582_x_at	AAGCTATTGTTTGGCTATACATTGT	161	249	91870	66	79	63	82	60	84	55	56	93	47	88	90	74	46	46	111	57	59	58	40	77	65	62	51	34	76
210124_x_at	AAGCTCCAGTCAATGATCCAGTCCT	102	247	214907	85	91	92	86	116	140	149	76	213	121	113	164	150	78	116	165	128	104	113	80	105	124	103	102	82	130
228660_x_at	AAGCTCCAGTCAATGATCCAGTCCT	101	247	417148	70	87	69	66	93	138	155	65	192	115	116	126	167	81	117	124	146	119	98	56	104	90	111	109	63	115
204752_x_at	AAGCTCCCATCACAGGTTACATGTT	1050	247	156286	222	198	225	227	173	196	175	93	401	216	202	240	277	100	164	189	145	111	127	89	117	95	73	76	64	79
215773_x_at	AAGCTCCCATCACAGGTTACATGTT	1051	247	275819	197	196	206	182	197	181	169	86	371	212	229	277	269	97	183	189	135	114	121	109	108	99	93	81	78	95
200772_x_at	AAGCTGAGTCAGCTACGGGCAAGCG	888	245	112517	83	81	73	78	202	972	209	153	2565	1149	1083	1256	2216	187	2712	2209	1079	309	550	339	325	325	161	178	122	127
211921_x_at	AAGCTGAGTCAGCTACGGGCAAGCG	889	245	233617	94	108	61	67	168	956	198	149	2672	1164	1207	1244	2471	185	2905	2274	1108	401	592	400	424	332	150	218	149	173
214395_x_at	AAGCTGCGATATCGACACTCTGCAC	828	247	260734	69	88	67	77	318	218	518	165	140	118	134	129	184	90	120	139	115	92	120	69	112	108	93	101	77	138
232926_x_at	AAGCTGCGATATCGACACTCTGCAC	827	247	464055	72	112	78	63	345	179	466	151	170	99	143	138	154	98	163	159	127	94	91	73	119	101	77	129	87	105
225035_x_at	AAGCTGGTCATGAGGCGCAAGGGCA	333	247	377302	131	117	93	106	79	162	171	106	330	144	183	188	214	143	130	173	286	151	167	65	164	378	213	183	121	172
233929_x_at	AAGCTGGTCATGAGGCGCAAGGGCA	332	247	475055	134	147	120	113	79	167	167	103	252	159	171	207	286	77	115	164	249	154	191	82	220	257	212	180	91	187
207085_x_at	AAGCTGTCGTACCTGGACTTTCAGT	607	247	181936	109	107	84	92	76	191	142	62	368	132	137	187	309	64	107	137	213	129	95	56	81	90	83	85	54	65
211287_x_at	AAGCTGTCGTACCTGGACTTTCAGT	606	247	227089	111	110	85	79	94	173	157	78	399	133	166	198	284	66	107	147	205	89	96	55	121	88	69	54	48	69
201122_x_at	AAGCTGTGGCCTTGGTGAAGCTGCC	844	247	116364	134	133	109	119	173	355	284	164	409	193	223	279	295	127	159	206	175	151	146	95	175	120	97	105	67	94
213753_x_at	AAGCTGTGGCCTTGGTGAAGCTGCC	843	247	253678	117	110	133	124	200	304	323	126	392	186	181	295	308	128	140	255	197	139	128	91	165	119	93	114	73	117
211822_s_at	AAGCTGTTCAGCTTGAGCCAGTCCT	666	247	232620	82	88	71	74	71	78	94	79	123	89	92	112	115	48	70	149	82	72	85	62	109	74	92	71	67	101
211824_x_at	AAGCTGTTCAGCTTGAGCCAGTCCT	665	247	232641	67	104	80	80	97	80	79	62	135	82	104	108	92	51	68	146	94	79	82	62	79	114	74	101	61	75
217680_x_at	AAGCTTCTAACGATGTACGGGGACA	363	247	296712	153	188	124	169	86	124	112	62	110	82	97	74	98	63	88	103	76	64	87	49	107	72	71	84	74	62
231658_x_at	AAGCTTCTAACGATGTACGGGGACA	362	247	450123	164	167	156	174	62	98	92	68	103	68	92	104	117	60	63	93	86	62	97	66	84	94	57	95	62	89
209080_x_at	AAGCTTCTGTGATGCTCTTTATGAA	277	249	203535	285	246	373	416	270	207	155	72	665	218	199	330	439	49	111	151	116	86	91	49	72	52	50	51	36	56
214205_x_at	AAGCTTCTGTGATGCTCTTTATGAA	276	249	258637	293	212	309	374	249	217	131	56	708	222	235	273	360	59	104	166	158	99	65	46	68	57	48	59	37	62
203914_x_at	AAGCTTGTTTGTATGTTCTGGCAGT	282	249	147073	69	102	69	60	73	94	88	59	97	77	108	99	95	69	60	107	88	72	63	49	77	105	67	98	58	114
211548_s_at	AAGCTTGTTTGTATGTTCTGGCAGT	283	249	229704	114	99	71	79	106	94	80	60	116	80	95	79	92	81	70	104	111	79	66	50	80	98	80	104	54	74
223952_x_at	AAGCTTTTGGTGTGCACGTCTCATG	353	247	365587	76	88	88	87	127	344	205	126	832	191	196	237	737	92	185	297	197	109	95	57	112	103	87	74	62	74
224009_x_at	AAGCTTTTGGTGTGCACGTCTCATG	354	247	366203	77	78	94	74	104	390	201	71	768	173	182	278	782	122	196	304	179	94	125	71	108	110	108	95	54	88
1494_f_at	AAGGAAACCCTTACATTATGCTATG	26	267	206	62	76	61	64	60	66	79	49	94	56	82	94	66	42	50	100	62	51	61	45	54	73	78	62	49	72
214320_x_at	AAGGAAACCCTTACATTATGCTATG	25	267	259911	183	68	62	55	66	79	74	51	89	70	64	86	124	51	54	96	68	69	64	59	88	88	55	68	55	78
1555086_at	AAGGAAGTTCTTGGGCCTGGTGTGG	67	267	22657	164	162	144	159	1121	1110	1281	532	1472	723	1641	1501	1130	337	358	483	631	316	286	111	295	580	356	216	106	231
1555088_x_at	AAGGAAGTTCTTGGGCCTGGTGTGG	66	267	22668	128	131	152	148	1060	1165	1325	601	1569	753	1685	1403	1110	383	352	437	620	331	277	123	256	625	257	202	91	202
212782_x_at	AAGGACACCAAGGTACCCAATGCCT	1081	261	243051	321	232	279	338	114	296	319	134	884	309	327	309	747	164	230	396	351	209	137	167	161	251	150	173	149	155
216242_x_at	AAGGACACCAAGGTACCCAATGCCT	1080	261	280968	323	234	256	366	129	320	290	143	795	292	322	308	804	148	266	363	373	169	146	136	154	222	172	168	168	153
202216_x_at	AAGGACAGCAGCAGTTCAGCCAGTT	735	267	128400	248	249	295	231	151	258	264	176	431	246	260	299	341	201	214	281	224	150	179	103	200	95	86	91	53	74
211251_x_at	AAGGACAGCAGCAGTTCAGCCAGTT	736	267	226742	277	241	240	265	153	252	278	125	374	202	259	305	321	210	223	246	263	207	231	103	148	78	70	71	57	91
219946_x_at	AAGGACTGGAGCTACCTTGCTTGTT	722	267	321624	105	118	91	95	96	133	138	91	182	105	126	139	163	77	82	142	118	87	94	67	75	120	94	119	64	107
234290_x_at	AAGGACTGGAGCTACCTTGCTTGTT	721	267	479024	121	153	102	109	86	152	127	65	205	102	128	113	191	85	84	135	104	113	85	67	91	120	89	92	60	109
203701_s_at	AAGGAGCCGCCGGAAGATGTGGCCC	349	267	144731	126	163	151	137	565	444	395	425	766	487	504	490	774	333	365	587	399	342	352	563	341	571	445	552	677	524
210463_x_at	AAGGAGCCGCCGGAAGATGTGGCCC	350	267	218570	114	158	158	147	580	473	418	370	752	414	422	502	733	346	366	578	372	332	399	624	361	582	351	439	707	498
208535_x_at	AAGGAGCGCCTGGATTAGATGCCCC	680	267	197584	120	216	146	189	127	160	182	104	251	128	189	187	224	118	114	249	162	125	138	111	132	158	128	128	134	175
211809_x_at	AAGGAGCGCCTGGATTAGATGCCCC	679	267	232476	120	187	141	188	128	155	174	102	324	112	199	165	204	114	116	238	181	141	139	111	131	157	149	111	127	158
209376_x_at	AAGGAGGCAATCTCAGTCTCGGTCT	464	267	206777	108	86	103	75	86	158	129	76	169	90	122	101	167	92	75	184	159	110	111	52	100	156	118	144	75	125
213850_s_at	AAGGAGGCAATCTCAGTCTCGGTCT	465	267	254744	86	118	91	77	101	141	134	88	174	116	118	159	161	72	76	137	156	120	122	80	117	182	110	145	76	129
202262_x_at	AAGGATCCACTGGGTGAATCCTCCC	278	267	128911	123	153	143	112	293	277	225	157	376	216	315	410	356	175	197	415	385	347	323	352	307	561	420	384	463	340
215537_x_at	AAGGATCCACTGGGTGAATCCTCCC	279	267	273232	120	149	133	114	298	259	210	169	399	230	295	347	311	145	197	397	414	319	295	353	293	447	409	411	457	340
200756_x_at	AAGGATGGAGACCTCATTGCCACCA	460	267	112336	852	347	255	904	138	205	198	105	280	154	183	167	225	94	153	246	180	145	169	95	209	145	141	133	105	121
214845_s_at	AAGGATGGAGACCTCATTGCCACCA	461	267	265633	738	341	299	948	120	202	164	95	296	130	172	200	236	123	145	245	180	129	148	111	136	151	101	114	101	122
1555241_at	AAGGATGGTTTCAAGCATTTGTCTA	312	267	23954	81	73	69	70	67	102	73	59	203	114	107	170	144	44	75	133	99	77	91	49	63	72	61	86	47	74
1555243_x_at	AAGGATGGTTTCAAGCATTTGTCTA	313	267	23965	74	76	72	66	62	105	78	48	208	102	119	192	131	56	88	132	103	76	57	53	72	72	61	58	35	58
200735_x_at	AAGGCACGGAAGGCTATGTCCAAAC	713	267	112104	2191	2122	2847	2888	2359	1575	1359	411	7046	2936	3167	3260	6048	589	2483	1770	2927	723	188	125	202	253	128	96	70	98
208635_x_at	AAGGCACGGAAGGCTATGTCCAAAC	712	267	198665	2054	2098	2722	2860	2396	1641	1297	389	7067	2895	3315	3248	6254	561	2406	1559	2786	792	195	138	172	323	113	71	65	97
208226_x_at	AAGGCACTCCAAGGTCCTGTGCAAA	163	269	194264	103	141	87	190	155	218	204	131	260	130	144	197	245	111	165	186	165	133	155	74	160	203	152	161	103	237
208227_x_at	AAGGCACTCCAAGGTCCTGTGCAAA	164	269	194275	103	123	93	205	181	226	200	112	274	140	150	170	235	130	149	242	176	146	197	79	180	204	166	141	99	266
40562_at	AAGGCAGCCTTTTTCTGGCCTTGAC	702	267	599146	113	118	82	77	108	142	123	70	183	132	129	159	154	51	109	198	97	95	84	82	113	90	88	93	58	113
564_at	AAGGCAGCCTTTTTCTGGCCTTGAC	701	267	601498	99	109	81	89	101	139	109	75	203	98	149	143	182	61	84	189	95	87	80	64	104	110	82	78	63	109
207002_s_at	AAGGCATTTTGCTGACTTTAATATT	404	269	181026	72	61	58	62	70	80	55	46	54	66	77	70	79	44	60	73	81	61	65	53	65	57	51	60	45	61
207943_x_at	AAGGCATTTTGCTGACTTTAATATT	405	269	191253	69	80	61	65	68	75	49	56	75	50	63	73	89	43	59	112	79	63	72	55	58	56	48	69	42	74
203107_x_at	AAGGCCACCTTTGATGCCATTTCTA	923	267	138220	559	331	570	570	16377	9568	7311	3310	12924	7064	7856	11113	8823	1532	5593	6201	11353	5601	3537	2462	3364	2764	1395	868	747	822
221798_x_at	AAGGCCACCTTTGATGCCATTTCTA	924	267	341957	503	344	469	601	16586	9541	7509	3430	12934	7204	7719	11427	8794	1360	5947	6511	11484	5814	3725	2516	3819	2728	1411	820	791	883
211599_x_at	AAGGCCATCGATATTCTTTGCTCTT	893	269	230267	78	97	57	56	68	78	80	56	98	70	89	77	82	59	70	102	97	66	81	59	63	70	57	78	55	85
213807_x_at	AAGGCCATCGATATTCTTTGCTCTT	894	269	254277	70	89	66	75	67	72	90	59	87	69	81	81	67	56	55	98	71	71	68	42	64	94	64	73	60	88
205879_x_at	AAGGCCGGTGTTTGCGGACATCAGC	604	269	168687	95	95	81	83	80	92	85	65	91	68	124	95	105	88	69	128	82	82	88	60	110	70	72	69	50	77
215771_x_at	AAGGCCGGTGTTTGCGGACATCAGC	603	269	275799	99	87	82	85	78	75	88	61	115	80	89	103	95	86	80	101	85	77	83	46	91	66	64	62	54	76
1553963_at	AAGGCGAACTTAGCTCGCTGTGCTA	1157	265	13625	86	111	80	79	57	76	68	55	103	74	72	103	96	51	65	80	80	74	59	58	89	125	98	93	65	113
1553965_x_at	AAGGCGAACTTAGCTCGCTGTGCTA	1158	265	13636	76	94	69	76	56	70	82	47	90	71	92	92	103	58	54	92	74	72	76	49	74	116	90	101	67	112
208403_x_at	AAGGCGAGGTCAAGTGCCCAACTGC	179	269	196166	115	116	106	139	103	210	183	113	231	137	174	151	236	118	133	163	200	164	148	81	130	159	123	130	76	132
210734_x_at	AAGGCGAGGTCAAGTGCCCAACTGC	178	269	221366	120	100	115	128	105	188	196	126	217	127	193	164	214	124	115	197	174	140	141	74	131	147	138	129	81	115
208426_x_at	AAGGCGTGAGTCTCCATCTTAGAGC	15	269	196392	86	94	89	78	109	154	106	81	213	111	134	150	186	93	131	164	118	96	198	91	124	81	95	69	52	68
211245_x_at	AAGGCGTGAGTCTCCATCTTAGAGC	16	269	226699	109	89	76	76	128	153	135	97	215	122	138	164	138	122	144	142	107	98	127	92	119	94	80	120	51	94
206469_x_at	AAGGCTCTTCTGTAACATCTTTTGT	407	269	175168	81	110	64	64	123	92	75	75	107	64	96	112	138	68	66	91	90	70	76	41	67	88	73	88	54	92
216381_x_at	AAGGCTCTTCTGTAACATCTTTTGT	408	269	282494	62	76	61	73	117	99	99	54	146	74	87	102	87	54	66	104	71	66	78	44	98	78	61	84	46	68
1554021_a_at	AAGGCTTCTCTGAAGTCAGACCTCA	430	269	14080	87	73	69	68	57	78	54	50	128	68	97	81	88	51	60	82	100	55	71	41	73	129	74	66	65	96
219571_s_at	AAGGCTTCTCTGAAGTCAGACCTCA	429	269	317500	79	85	66	69	64	63	71	49	112	81	108	115	97	45	49	95	74	72	83	54	72	86	75	78	60	94
201893_x_at	AAGGCTTCTTATTCGGGTGTGAGTC	795	267	124849	115	123	117	134	94	123	126	84	142	89	107	148	138	72	103	150	87	105	116	64	96	99	81	82	60	97
211813_x_at	AAGGCTTCTTATTCGGGTGTGAGTC	796	267	232519	103	167	114	112	80	105	101	76	136	76	84	111	128	59	75	131	99	82	85	56	97	90	70	78	60	66
51774_s_at	AAGGGACTTGTTCTCCCTTGACCAG	1031	261	600899	115	145	103	100	215	310	289	156	520	204	290	374	340	135	237	312	289	251	248	268	226	91	83	72	82	108
58900_at	AAGGGACTTGTTCTCCCTTGACCAG	1030	261	601797	124	123	117	124	233	304	230	150	493	196	301	330	397	159	254	321	262	232	181	255	204	105	117	97	93	102
1556176_at	AAGGGCTGCTATTTCTGCTGTTGAG	1161	263	31231	108	105	118	106	126	320	238	88	615	194	258	305	347	112	146	236	199	114	126	86	115	137	93	99	96	104
1556178_x_at	AAGGGCTGCTATTTCTGCTGTTGAG	1160	263	31241	99	107	107	126	162	293	278	95	560	188	221	269	347	99	167	193	211	95	124	70	112	160	85	77	81	86
214906_x_at	AAGGGGCGGTTGTCACCATGGATAT	78	265	266312	300	282	220	329	205	216	194	111	317	159	213	192	306	122	120	205	136	105	123	84	98	94	112	84	80	98
217197_x_at	AAGGGGCGGTTGTCACCATGGATAT	77	265	291425	262	260	261	348	237	187	174	94	306	147	198	252	252	90	149	183	151	121	100	85	122	112	95	74	92	85
203008_x_at	AAGGGTCTGGATTCTCTATTTTTGA	244	265	137127	74	80	75	76	3822	1796	1898	1664	3014	2868	4207	4104	2604	963	644	1098	265	265	136	104	91	121	100	71	71	78
211758_x_at	AAGGGTCTGGATTCTCTATTTTTGA	245	265	231943	100	89	95	64	3608	1722	1948	1631	3016	2998	3947	4354	2428	1053	628	905	241	140	117	92	94	86	71	90	59	79
204930_s_at	AAGGTCTGGCATTGGGATGCCGCCC	278	265	158247	161	194	126	140	309	331	290	225	435	257	419	450	431	199	223	598	405	338	295	335	311	349	314	287	331	336
37226_at	AAGGTCTGGCATTGGGATGCCGCCC	279	265	597700	149	176	134	148	328	343	261	207	465	307	436	526	383	233	262	634	385	296	357	321	363	376	340	279	279	306
207227_x_at	AAGGTGTCTTGAGCATCTGTCCTTT	746	265	183491	96	104	94	79	219	297	312	136	1301	436	581	874	445	149	144	250	3969	3178	2634	3498	2546	157	133	121	119	183
207936_x_at	AAGGTGTCTTGAGCATCTGTCCTTT	745	265	191190	84	85	69	82	201	280	340	150	1100	397	621	862	428	126	149	228	4114	3080	2554	3389	2518	146	111	99	77	99
1570408_at	AAGTAAAATAACAGTCAGCCAGGCA	692	255	108185	94	73	64	63	60	67	71	66	73	61	57	76	70	52	51	102	74	70	59	46	61	62	49	76	52	70
1570409_x_at	AAGTAAAATAACAGTCAGCCAGGCA	691	255	108195	79	74	61	67	63	70	71	59	107	59	74	73	92	48	50	129	63	54	84	52	76	71	51	74	49	79
1564277_a_at	AAGTAACCAGCGTCATTCTCAATTT	858	259	83139	84	111	63	66	77	106	95	63	114	73	95	104	104	87	69	91	80	81	115	68	80	90	78	92	64	82
1564280_x_at	AAGTAACCAGCGTCATTCTCAATTT	859	259	83145	75	114	73	65	86	79	88	60	104	77	91	103	93	62	81	92	76	69	58	53	71	107	76	69	49	83
1555086_at	AAGTAATTGTGCAGCTTCCTCTCAT	940	259	22649	90	140	94	96	134	164	144	91	350	165	220	246	313	98	188	167	150	137	182	97	142	456	347	255	265	241
1555088_x_at	AAGTAATTGTGCAGCTTCCTCTCAT	939	259	22660	97	117	99	110	135	209	171	96	348	157	224	321	265	101	177	215	214	183	128	140	164	445	351	262	232	241
208749_x_at	AAGTACTGGACATTCTAACTCGCCT	738	259	199900	95	86	71	84	168	250	207	120	498	231	322	330	425	150	194	295	573	339	277	195	307	285	205	257	138	244
210142_x_at	AAGTACTGGACATTCTAACTCGCCT	739	259	215100	105	80	72	69	190	227	175	115	460	234	311	384	389	125	225	325	708	344	280	185	272	332	231	220	193	208
1554903_at	AAGTAGCTCTGGCTTGTCTTCTTTT	888	259	21165	101	102	92	104	141	216	182	100	438	178	191	223	315	96	187	170	146	101	82	58	103	152	135	117	54	116
1554905_x_at	AAGTAGCTCTGGCTTGTCTTCTTTT	887	259	21178	90	95	81	89	133	186	182	95	434	154	173	286	328	92	136	172	150	97	105	73	89	136	87	101	77	118
203380_x_at	AAGTATGTGCTTTTCTGTGGGGGTG	514	259	141196	303	360	352	344	180	463	257	111	1554	318	285	578	815	105	280	348	328	187	158	102	119	161	91	96	84	114
212266_s_at	AAGTATGTGCTTTTCTGTGGGGGTG	515	259	237394	325	376	339	375	162	494	308	114	1599	366	293	572	717	67	336	405	340	191	145	100	129	120	90	119	69	99
208716_s_at	AAGTATTTTCTGTGGGACCGACTCT	118	257	199540	83	105	85	88	868	428	247	88	1203	681	731	1073	706	173	237	510	265	189	131	126	144	101	93	106	70	96
210768_x_at	AAGTATTTTCTGTGGGACCGACTCT	119	257	221740	93	91	86	111	910	401	283	117	1254	750	813	1076	870	125	296	521	302	168	159	126	180	151	112	112	81	143
201497_x_at	AAGTCACCGAAATGGGTGCCGCCGG	61	259	120491	119	116	106	129	216	272	214	160	358	212	291	303	341	170	181	409	260	219	252	195	248	191	185	201	158	199
207961_x_at	AAGTCACCGAAATGGGTGCCGCCGG	62	259	191432	142	125	106	120	231	267	209	125	351	217	265	324	418	126	158	363	244	212	207	162	212	203	150	185	127	167
214161_at	AAGTCACTGACGAATCTTCCAGTAA	211	259	258161	60	70	69	64	64	83	63	65	67	51	59	69	73	49	47	91	61	69	68	46	53	72	73	65	47	53
41553_at	AAGTCACTGACGAATCTTCCAGTAA	210	259	599461	63	67	55	73	51	78	78	51	70	60	64	65	66	54	44	78	84	45	69	45	80	72	61	67	53	83
209138_x_at	AAGTCCCACAGAAGCTACAGCTGCC	635	261	204173	73	88	76	90	97	184	147	84	784	367	383	587	953	260	317	582	309	167	137	225	135	240	141	101	132	133
214677_x_at	AAGTCCCACAGAAGCTACAGCTGCC	634	261	263801	83	83	67	69	105	181	130	71	696	384	455	584	931	208	293	639	418	185	161	253	163	202	137	122	136	118
208127_s_at	AAGTCCCTGAAGATCATATACCAAA	426	257	193204	60	69	83	72	80	90	58	51	224	139	188	209	119	52	68	93	90	54	69	54	74	72	65	56	44	89
209648_x_at	AAGTCCCTGAAGATCATATACCAAA	425	257	209722	73	63	65	58	67	80	87	52	315	156	157	212	98	50	53	80	82	56	65	51	66	76	62	54	44	73
213766_x_at	AAGTCGACTTTTCATATCTTTCTCC	364	261	253828	71	56	71	71	171	152	73	61	218	116	117	113	251	60	65	114	71	67	69	53	71	76	60	59	50	77
213944_x_at	AAGTCGACTTTTCATATCTTTCTCC	365	261	255776	75	70	80	71	137	122	92	61	226	97	105	133	208	70	70	122	67	56	73	44	101	77	71	72	36	66
223606_x_at	AAGTCTGCAGTTTCAAAAGCTCATG	605	261	361798	92	72	70	65	50	48	49	45	74	42	62	71	76	49	46	58	74	42	59	44	66	69	66	64	34	54
229891_x_at	AAGTCTGCAGTTTCAAAAGCTCATG	606	261	430691	93	76	54	48	58	60	47	49	84	55	51	59	71	56	36	71	75	43	46	45	51	87	63	60	35	71
234300_s_at	AAGTCTTCAGGCAAACTGCTCACTT	399	261	479139	64	84	58	77	62	97	66	55	106	67	94	78	96	61	65	89	77	61	59	50	60	106	92	62	61	93
234937_x_at	AAGTCTTCAGGCAAACTGCTCACTT	398	261	486137	63	83	59	72	58	77	83	60	85	67	87	76	113	53	64	87	96	74	60	53	69	107	71	93	63	98
236504_x_at	AAGTGAAGAACTCTACGACTCCCTC	756	261	503373	121	126	107	104	527	558	185	268	1296	441	705	1020	750	341	564	807	655	649	609	821	652	638	597	651	795	736
243943_x_at	AAGTGAAGAACTCTACGACTCCCTC	755	261	585202	72	62	61	61	49	86	69	40	65	51	83	67	60	53	50	78	67	48	52	39	75	60	54	58	40	48
1560021_at	AAGTGACCAAGCAGGTATAAGTGGA	86	261	56389	76	81	77	62	93	138	131	78	170	90	121	135	180	95	72	141	99	87	106	61	88	74	86	56	49	70
1560023_x_at	AAGTGACCAAGCAGGTATAAGTGGA	85	261	56401	86	75	80	65	84	129	106	75	171	100	110	94	226	92	73	162	105	111	108	76	105	73	62	75	40	89
240988_x_at	AAGTGAGACGCAGAGAGCGCCTTCC	41	263	552698	146	161	160	161	323	368	266	199	491	272	407	463	439	278	229	374	394	367	345	390	284	454	468	345	452	327
242266_x_at	AAGTGAGACGCAGAGAGCGCCTTCC	42	263	566753	173	141	156	185	295	296	249	181	488	266	419	481	403	194	249	409	414	397	334	375	308	540	554	424	490	388
224451_x_at	AAGTGAGTGGATTAACCCCTGCTTC	123	263	370930	109	108	95	93	978	992	1209	252	3998	1332	1447	1049	1435	211	200	296	1031	477	483	304	395	482	279	301	158	205
232543_x_at	AAGTGAGTGGATTAACCCCTGCTTC	122	263	459862	97	109	89	116	972	899	1170	263	4111	1354	1479	993	1458	202	256	317	908	483	481	247	344	455	257	280	156	240
221843_s_at	AAGTGCACGCTCAGACAGTGTGTGG	981	261	342451	95	116	82	99	166	205	233	82	227	121	146	135	221	93	115	179	123	103	135	73	108	117	101	135	80	108
65438_at	AAGTGCACGCTCAGACAGTGTGTGG	982	261	602512	93	110	76	90	174	208	202	87	207	131	132	125	177	81	117	184	106	91	106	79	103	109	84	103	79	102
206461_x_at	AAGTGCAGCTGCTGTGCCTGATGTC	713	261	175076	193	279	625	233	3136	2133	1703	508	3947	1654	2027	1947	3661	331	1228	1090	495	238	132	115	158	100	76	100	68	103
211456_x_at	AAGTGCAGCTGCTGTGCCTGATGTC	714	261	228736	184	282	589	238	2961	2253	1668	547	4044	1891	1877	2071	3641	315	1255	1137	426	221	170	119	153	97	68	66	67	94
204323_x_at	AAGTGCCATGTTCCTCAGATTTATC	675	261	151566	88	83	97	95	131	163	142	78	274	133	124	183	199	93	107	159	208	132	142	76	129	112	66	81	56	82
211914_x_at	AAGTGCCATGTTCCTCAGATTTATC	674	261	233538	87	93	72	105	138	161	175	82	234	104	153	162	219	80	164	150	208	133	119	94	139	89	80	88	67	84
217991_x_at	AAGTGGCATTAGCAATCCTCCAGGC	606	263	300128	130	102	88	176	86	120	127	85	133	79	121	137	146	79	83	170	124	93	119	81	107	101	109	104	72	105
223635_s_at	AAGTGGCATTAGCAATCCTCCAGGC	607	263	362114	131	123	101	158	79	135	117	89	132	97	118	129	124	75	89	187	105	113	115	71	109	131	102	134	80	115
220042_x_at	AAGTGGGGAGCCCAGGGCACATCCA	849	263	322680	242	270	204	297	95	166	155	99	195	88	119	138	152	91	100	150	131	83	107	81	93	104	91	89	89	111
232581_x_at	AAGTGGGGAGCCCAGGGCACATCCA	850	263	460271	253	274	198	297	117	126	167	97	179	99	122	153	152	105	99	188	121	90	91	101	127	104	106	100	88	108
1563034_at	AAGTGGGTTGCTCAAGGCTGGGTGT	109	263	76913	111	127	105	170	186	319	281	152	374	182	245	270	306	141	152	203	232	141	160	122	136	286	210	191	112	173
1563035_x_at	AAGTGGGTTGCTCAAGGCTGGGTGT	108	263	76924	124	128	117	131	170	273	316	161	358	199	269	266	299	139	141	229	225	157	142	83	138	253	188	217	116	197
1559950_at	AAGTGGTGTTGGAATTGGCATTAAA	549	263	55924	95	113	97	99	128	154	154	106	229	130	158	176	174	125	93	177	132	128	108	77	119	175	161	142	65	104
1559952_x_at	AAGTGGTGTTGGAATTGGCATTAAA	550	263	55934	108	118	71	83	99	137	140	92	185	138	194	177	147	113	110	155	156	119	119	61	115	194	138	149	72	103
224341_x_at	AAGTGTTCTTACCATATACATATAC	429	263	369785	59	70	49	52	60	61	52	44	76	52	77	54	56	41	49	56	205	99	82	50	51	57	50	49	39	51
232068_s_at	AAGTGTTCTTACCATATACATATAC	430	263	454635	78	78	59	56	53	64	42	39	63	48	55	67	72	60	55	74	191	83	62	46	73	59	55	62	44	75
204622_x_at	AAGTGTTGTATGTACCGTTGATGTT	487	263	154858	335	202	206	451	86	105	94	50	343	313	328	192	198	64	83	152	77	71	65	59	79	97	77	69	58	61
216248_s_at	AAGTGTTGTATGTACCGTTGATGTT	486	263	281038	289	159	227	391	96	112	68	54	344	282	306	152	154	57	67	132	75	76	72	44	88	78	66	79	45	95
216351_x_at	AAGTTCACCATTTCAGGTCACCACT	957	257	282162	96	78	90	63	89	74	102	60	117	70	86	79	96	45	59	81	83	62	78	51	76	71	58	74	72	96
216922_x_at	AAGTTCACCATTTCAGGTCACCACT	956	257	288431	67	87	71	82	103	99	84	71	99	75	81	70	74	67	66	88	85	80	57	68	69	74	97	89	50	80
200794_x_at	AAGTTCAGCGTTGTATGTCTCTCTC	1027	257	112762	2481	3056	4630	3919	10195	5158	3583	711	12609	8283	9765	10209	9964	1237	3106	3560	5565	2712	1160	1167	1092	1098	515	266	313	250
214334_x_at	AAGTTCAGCGTTGTATGTCTCTCTC	1028	257	260057	2640	2957	4659	3937	10732	5158	3908	743	13077	8868	9661	10580	10231	1210	3076	3904	5637	2776	1148	1233	1173	1163	617	264	316	275
1557689_at	AAGTTCCTCCTGATGACCAAGCCAC	1034	257	42044	117	149	114	108	206	328	430	207	549	346	341	383	436	171	259	357	1436	989	745	557	810	1864	1360	1127	776	1148
1557690_x_at	AAGTTCCTCCTGATGACCAAGCCAC	1035	257	42056	110	118	94	96	240	355	354	171	677	277	399	391	475	186	250	325	1421	931	690	627	856	1836	1515	1057	747	1131
206818_s_at	AAGTTGACTTCATCCTGTCATTCCA	666	257	178999	85	70	71	85	92	136	79	66	223	100	134	154	138	55	105	134	110	97	96	64	99	117	73	103	56	97
209874_x_at	AAGTTGACTTCATCCTGTCATTCCA	667	257	212173	88	87	59	76	108	115	99	63	259	105	124	179	168	57	82	132	101	113	101	68	84	67	65	77	66	82
211948_x_at	AAGTTGCTTGCACAGCAGCATCCAC	36	259	233913	96	73	65	72	60	107	75	55	155	81	84	108	171	65	82	119	112	89	79	72	75	74	72	68	57	72
214055_x_at	AAGTTGCTTGCACAGCAGCATCCAC	37	259	256988	130	98	60	93	68	107	81	60	154	102	105	94	126	62	78	107	112	83	91	63	95	99	68	65	62	76
1564706_s_at	AAGTTGGTGTCTCTCTTCAATTTCC	965	257	84988	80	108	100	81	139	197	166	70	347	143	215	258	265	96	128	152	144	97	108	71	96	199	131	136	61	100
1564707_x_at	AAGTTGGTGTCTCTCTTCAATTTCC	966	257	85003	91	109	90	82	171	230	153	79	341	125	158	184	264	99	141	153	144	96	113	83	110	184	112	120	90	91
206565_x_at	AAGTTGTTCATAATCCAGCAGGCCA	1059	257	176218	103	87	64	66	68	63	68	50	91	65	55	87	66	50	52	86	56	88	74	54	79	53	66	77	50	80
215043_s_at	AAGTTGTTCATAATCCAGCAGGCCA	1058	257	267807	88	86	65	52	49	64	48	46	74	60	55	76	54	52	55	96	76	68	58	44	77	63	67	57	50	100
1561854_at	AAGTTTATCATATGAGGCCGGGCAC	41	259	68905	103	70	71	69	65	78	66	50	73	50	75	57	92	44	64	101	66	52	61	41	58	75	74	66	71	92
1561855_x_at	AAGTTTATCATATGAGGCCGGGCAC	40	259	68915	82	94	76	64	74	77	73	53	89	55	78	68	103	59	54	115	69	60	64	51	71	69	55	54	53	71
1554621_at	AAGTTTTGTAACCATGCATTTTTAT	244	259	18821	61	69	63	65	58	74	69	48	71	59	52	64	64	38	53	71	66	45	56	36	50	55	46	53	45	62
1554623_x_at	AAGTTTTGTAACCATGCATTTTTAT	245	259	18834	70	86	55	59	55	56	42	42	62	54	59	61	46	42	44	77	63	57	62	45	57	63	44	57	46	78
1565660_at	AATAAAATTCGTTGTAGAGATGAGG	705	269	87210	100	110	69	57	43	56	57	45	70	62	69	59	67	48	43	85	58	47	46	40	95	51	52	72	41	52
1565661_x_at	AATAAAATTCGTTGTAGAGATGAGG	706	269	87222	98	103	53	61	47	55	60	56	71	58	64	89	73	44	51	84	63	61	58	46	76	68	54	58	38	57
201071_x_at	AATAACCTGTCTTTGTTTTTGATGT	138	283	115809	78	79	64	68	1528	1187	694	170	5772	3629	3238	5450	2297	198	606	954	740	283	139	127	144	109	95	79	56	73
211185_s_at	AATAACCTGTCTTTGTTTTTGATGT	139	283	226106	70	82	73	82	1568	1153	690	164	5602	3909	3189	5316	2346	158	615	930	828	303	146	158	122	122	86	86	57	73
205137_x_at	AATAAGACCCCACTGGAGTCTCTCT	8	283	160528	116	124	115	138	115	145	156	72	261	133	143	165	208	66	114	158	113	100	91	105	132	98	103	75	77	93
211184_s_at	AATAAGACCCCACTGGAGTCTCTCT	9	283	226096	98	115	94	126	116	147	151	91	233	131	150	164	208	84	127	182	95	109	101	74	126	110	125	96	53	89
207407_x_at	AATAATCTGCACTTCCAGAGCTCGG	228	281	185449	79	77	76	67	146	199	120	105	300	173	163	188	270	108	123	216	205	128	165	119	162	100	93	104	56	85
217319_x_at	AATAATCTGCACTTCCAGAGCTCGG	229	281	292744	75	81	74	63	122	195	137	112	269	154	149	162	234	112	156	220	184	124	183	98	209	98	82	117	59	96
238351_x_at	AATAATGACCAAGGAGCCGGCCCTC	113	283	523686	107	104	102	110	140	164	195	91	262	141	189	200	204	128	119	249	173	150	168	136	186	317	216	226	193	251
238388_x_at	AATAATGACCAAGGAGCCGGCCCTC	112	283	524093	98	116	94	141	145	248	180	144	287	189	221	189	247	142	144	269	187	186	190	173	190	206	189	247	213	275
1557491_at	AATAATTTCCAAAGTAAGACACTGG	6	281	40531	85	64	51	68	58	61	62	51	66	53	86	51	80	40	45	80	62	61	53	33	76	71	57	71	43	93
1557493_x_at	AATAATTTCCAAAGTAAGACACTGG	5	281	40539	50	59	62	52	51	68	56	51	87	44	71	63	82	43	40	73	51	59	77	48	107	100	52	78	48	111
219470_x_at	AATACAACTCACAACTGCTAGCTTT	125	283	316392	110	111	130	104	105	110	90	60	180	97	78	107	102	64	65	115	91	93	79	51	83	75	77	125	49	110
229091_s_at	AATACAACTCACAACTGCTAGCTTT	126	283	421885	133	104	106	134	88	129	86	56	154	101	119	130	201	58	67	88	89	101	67	38	64	93	86	97	61	94
207657_x_at	AATACACTTAAGCTGCAGTCCCAAA	1122	281	188175	97	105	110	109	99	285	233	173	720	226	241	337	530	108	267	401	199	184	179	123	162	139	91	112	56	107
209226_s_at	AATACACTTAAGCTGCAGTCCCAAA	1121	281	205140	94	100	121	114	73	307	231	183	653	185	250	372	478	101	250	416	211	177	187	100	179	134	93	92	63	90
210984_x_at	AATACAGCTTTGGTGCCACCTGCGT	342	283	223955	159	161	125	123	114	181	173	106	255	131	146	167	203	81	107	197	179	106	98	84	101	236	159	136	94	131
211607_x_at	AATACAGCTTTGGTGCCACCTGCGT	343	283	230346	131	163	128	112	152	225	161	90	283	136	175	204	241	103	101	146	169	105	103	78	105	254	155	130	103	157
1569979_at	AATACAGTGGTGTTATATCGGCTCA	455	283	105223	57	70	62	75	67	121	77	55	106	82	116	78	102	64	70	141	90	81	92	56	71	66	83	95	61	85
1569980_x_at	AATACAGTGGTGTTATATCGGCTCA	456	283	105233	72	73	60	72	104	102	109	50	98	63	122	97	117	75	58	149	89	78	84	54	99	64	56	74	54	83
1570080_at	AATACATCCTCCTAAACCAAGTCAG	471	283	105857	80	75	65	59	175	200	102	105	260	175	208	254	171	119	154	198	223	194	173	213	199	160	120	126	109	132
1570082_x_at	AATACATCCTCCTAAACCAAGTCAG	470	283	105868	89	77	71	83	155	164	139	92	273	155	190	253	191	92	127	168	185	165	167	210	168	156	128	130	86	141
201090_x_at	AATACATGGCTTGCTGCCTGTTGTA	700	283	116009	1865	963	1027	2265	129	349	316	108	1246	315	369	482	1113	99	307	394	480	246	171	94	194	352	242	216	121	224
213646_x_at	AATACATGGCTTGCTGCCTGTTGTA	701	283	252500	1931	981	1041	2322	122	357	347	134	1408	310	365	418	1050	107	310	366	441	259	143	108	197	406	237	241	132	221
204053_x_at	AATACATTCTTCATACCAGGACCAG	35	283	148600	183	137	132	234	150	218	205	78	593	291	351	273	241	71	109	191	374	159	96	86	87	114	108	80	55	72
217492_s_at	AATACATTCTTCATACCAGGACCAG	34	283	294643	161	156	128	245	141	189	170	59	568	270	300	296	256	59	113	216	361	170	108	101	109	110	113	65	71	85
1552283_s_at	AATACCAGAGAACCAGAGGCATCCT	686	283	412	129	106	97	124	87	118	125	88	210	102	124	137	190	88	95	152	87	100	101	77	110	120	120	124	79	121
232417_x_at	AATACCAGAGAACCAGAGGCATCCT	687	283	458475	133	131	96	107	83	154	145	95	194	106	108	120	163	90	95	140	132	87	118	70	106	150	116	94	82	133
210076_x_at	AATACCTGCTTTGCATATTCACACA	1138	283	214376	221	227	360	243	307	322	217	64	1096	307	465	613	568	76	162	224	171	104	71	51	108	340	338	190	443	258
217725_x_at	AATACCTGCTTTGCATATTCACACA	1137	283	297204	246	229	285	244	378	281	236	86	1150	325	389	633	645	70	188	259	177	78	69	71	86	344	330	252	442	190
224341_x_at	AATACTGTATTATGCACTTAACATT	1038	283	369784	64	81	50	63	51	59	45	44	53	47	85	94	43	41	44	73	121	58	87	63	59	63	47	82	40	68
232068_s_at	AATACTGTATTATGCACTTAACATT	1039	283	454633	70	76	71	76	44	46	48	46	74	58	60	66	52	41	67	73	117	83	59	56	53	58	58	69	37	52
209700_x_at	AATACTGTATTTCTATGGTGATTGA	919	283	210291	79	96	67	75	51	64	65	47	74	63	60	75	79	45	53	95	63	67	58	42	68	76	55	93	46	65
229951_x_at	AATACTGTATTTCTATGGTGATTGA	918	283	431348	68	119	71	71	60	70	63	47	76	56	59	76	72	52	65	82	66	56	78	53	66	58	72	62	44	68
210076_x_at	AATACTTTTGTATTGCTGCTTGCAA	573	283	214373	747	729	1019	940	668	446	355	96	1350	551	449	748	1144	96	398	443	236	103	73	60	71	70	84	54	50	60
210466_s_at	AATACTTTTGTATTGCTGCTTGCAA	574	283	218605	842	643	1158	987	800	488	331	102	1300	582	519	718	1133	110	377	463	230	97	74	74	75	61	53	69	41	61
209771_x_at	AATAGACACTCCCCGAAGTCTTTTG	747	281	211067	110	148	97	137	229	226	226	146	512	200	330	458	425	128	166	328	321	330	275	386	229	73	88	82	70	81
216379_x_at	AATAGACACTCCCCGAAGTCTTTTG	746	281	282467	123	129	96	104	234	191	244	123	524	209	287	435	358	150	170	297	323	209	196	392	254	103	100	101	66	68
1562998_at	AATAGCATTCATGGATAGTACTCAT	1093	283	76624	66	71	60	65	53	70	63	45	66	51	55	60	53	46	47	76	69	47	62	43	78	43	57	61	48	63
1562999_x_at	AATAGCATTCATGGATAGTACTCAT	1092	283	76634	59	72	73	66	42	46	80	44	82	46	62	51	55	57	50	74	61	48	57	45	48	54	55	48	53	56
1565752_at	AATAGCCAGTGCCAACTGAGGGCTT	631	283	87804	113	109	83	76	69	80	66	49	76	60	75	85	62	68	63	102	93	47	75	46	79	74	67	57	73	66
1565754_x_at	AATAGCCAGTGCCAACTGAGGGCTT	632	283	87815	114	110	81	85	56	86	66	48	81	66	83	85	81	59	72	91	83	63	79	48	82	78	60	68	45	58
211748_x_at	AATAGGACTCCCCAGGGCTGAAGCT	347	285	231850	307	256	216	418	181	169	161	100	350	239	285	294	260	132	209	269	213	170	161	220	177	119	94	103	92	98
212187_x_at	AATAGGACTCCCCAGGGCTGAAGCT	346	285	236526	288	253	221	412	134	222	162	114	361	212	236	267	264	133	203	301	231	173	135	203	156	130	113	116	93	117
204700_x_at	AATAGTCTACCTTAATTCAGCCTAG	586	285	155721	64	63	61	64	100	107	82	54	90	67	77	68	79	48	50	123	93	90	83	62	83	85	75	74	58	81
214193_s_at	AATAGTCTACCTTAATTCAGCCTAG	585	285	258511	63	76	65	62	104	92	75	48	108	58	82	91	65	59	70	116	109	64	64	56	82	82	57	77	59	77
212459_x_at	AATATACCATCCATGTGTTTTTACC	701	285	239500	71	83	73	80	82	98	56	55	1534	620	586	1162	772	85	221	249	114	74	66	46	96	78	53	74	36	67
215772_x_at	AATATACCATCCATGTGTTTTTACC	702	285	275810	71	88	65	61	80	88	82	47	1770	610	633	1216	790	90	257	314	98	62	62	45	80	75	58	70	46	91
1554504_at	AATATCGCTCTGTTCGCTACAAATG	982	285	17855	84	88	75	72	93	131	109	75	187	92	97	137	153	79	97	136	98	90	115	168	102	82	71	101	71	83
1554506_x_at	AATATCGCTCTGTTCGCTACAAATG	981	285	17866	74	88	87	79	83	133	130	103	176	105	111	176	162	72	116	148	158	90	99	136	121	77	72	105	57	56
211354_s_at	AATATCGTGCAGTCACTCAGTGCTT	1036	285	227683	72	80	78	66	67	98	72	66	158	97	113	130	172	73	74	126	65	68	69	62	81	77	56	66	52	68
211356_x_at	AATATCGTGCAGTCACTCAGTGCTT	1037	285	227705	86	86	62	76	67	89	86	66	137	84	104	128	137	86	86	137	68	75	68	40	58	72	64	77	40	63
213510_x_at	AATATCTAGTTCTCAGAGCATTTGG	1087	285	251014	77	72	54	81	54	49	67	42	125	90	122	87	97	51	49	69	122	46	51	47	81	84	65	66	50	68
226505_x_at	AATATCTAGTTCTCAGAGCATTTGG	1086	285	393460	70	80	70	73	63	65	53	45	126	93	84	97	91	46	66	76	123	68	51	48	61	91	56	61	44	73
1552763_at	AATATCTGCCCCAAAATATATTTTT	566	285	4034	95	80	63	65	141	174	115	87	198	122	150	191	167	86	113	207	204	167	130	115	99	228	188	167	230	182
1552765_x_at	AATATCTGCCCCAAAATATATTTTT	567	285	4045	81	81	65	63	148	166	117	100	196	130	170	182	209	103	123	217	216	163	143	115	169	307	201	178	281	198
208052_x_at	AATATCTGGAGACCTCGACAGCCTG	475	285	192391	100	95	93	84	85	109	74	74	130	100	102	100	100	65	83	154	448	285	369	115	258	79	69	61	49	54
210789_x_at	AATATCTGGAGACCTCGACAGCCTG	474	285	221960	80	87	77	74	82	126	95	88	151	88	117	109	109	91	81	165	518	268	316	84	277	72	79	63	48	74
1555367_at	AATATGGCAAAGTCCACCCTCAGGC	562	285	25061	122	113	90	110	134	172	173	83	244	116	158	161	191	82	153	207	154	118	96	101	129	185	107	155	99	164
1555368_x_at	AATATGGCAAAGTCCACCCTCAGGC	561	285	25075	121	104	113	138	117	161	151	92	266	122	187	212	203	99	131	213	139	116	97	71	96	140	132	144	89	157
1557965_at	AATATGTTGGTGATAATTCCGTGAC	322	285	44039	83	76	64	64	66	83	90	58	92	63	79	93	199	59	64	110	131	81	76	70	77	81	52	69	48	66
1557966_x_at	AATATGTTGGTGATAATTCCGTGAC	321	285	44050	69	73	67	69	69	93	61	55	110	78	67	87	114	49	53	100	120	87	81	83	76	103	77	81	48	88
1555717_at	AATATTCTGCATCAGCCAGGCATGG	689	285	27741	81	98	62	77	52	83	80	66	105	81	82	93	103	59	70	117	98	50	83	69	88	58	79	60	43	107
1555718_x_at	AATATTCTGCATCAGCCAGGCATGG	688	285	27752	87	125	63	85	59	82	84	57	117	71	112	82	119	72	85	113	76	69	59	62	79	64	65	60	54	97
1570192_at	AATATTCTTGCTACATAGTCAGGTT	422	287	106678	84	81	55	66	52	82	66	56	62	39	94	64	71	37	60	99	114	76	91	42	118	89	76	67	50	99
1570194_x_at	AATATTCTTGCTACATAGTCAGGTT	421	287	106689	88	79	65	70	53	69	65	43	89	46	59	75	85	52	53	88	95	71	94	41	63	72	100	78	58	79
1558236_at	AATCAAGGAATAACTGTTGGGAAGT	1000	281	45324	71	86	60	66	44	69	56	52	73	55	64	61	69	51	79	84	78	61	71	41	65	55	55	71	47	64
1558237_x_at	AATCAAGGAATAACTGTTGGGAAGT	1001	281	45336	69	79	71	75	51	59	77	50	72	48	58	68	56	43	84	84	59	58	75	34	52	53	52	66	51	89
1559126_at	AATCAAGTGTGCTTTCCTTATTGAG	562	281	50784	788	750	1117	1087	2947	1656	1470	824	4561	4018	3706	5720	3123	518	1639	1585	1796	903	713	502	601	94	84	83	78	67
1559127_x_at	AATCAAGTGTGCTTTCCTTATTGAG	563	281	50795	774	793	1139	1030	2871	1745	1433	837	4864	4071	3779	5933	3341	461	1649	1485	1846	868	748	531	753	91	72	76	64	89
208870_x_at	AATCAAGTTCCATCCTCAGACAAGA	400	281	201236	72	77	63	71	737	448	334	141	1176	629	674	1003	560	97	201	341	1113	422	214	201	227	148	96	88	109	91
213366_x_at	AATCAAGTTCCATCCTCAGACAAGA	401	281	249439	86	69	69	69	873	490	308	120	1130	656	666	1093	597	100	235	303	1125	424	233	215	190	127	97	81	65	99
1553569_at	AATCAATTGGCCACCAATGGTACTG	1144	279	10638	110	103	63	66	56	74	70	72	73	55	65	92	83	59	51	116	787	344	179	302	305	553	494	433	632	490
1553570_x_at	AATCAATTGGCCACCAATGGTACTG	1145	279	10649	81	83	78	88	65	69	56	42	85	62	74	78	67	61	54	105	771	324	262	289	240	534	465	430	664	511
1554021_a_at	AATCAGCATTCAACAGCCATCAGAG	695	281	14079	79	87	62	75	73	107	108	71	183	101	128	138	129	94	83	174	147	95	108	58	134	93	89	113	74	98
219571_s_at	AATCAGCATTCAACAGCCATCAGAG	696	281	317499	63	74	60	74	71	117	100	58	176	115	105	135	112	89	83	203	141	102	141	49	114	111	102	96	69	100
1553972_a_at	AATCAGCGGCATTTAGTACATCCAG	537	281	13689	69	84	65	56	75	83	53	63	81	78	75	62	77	63	52	104	66	70	81	42	66	66	57	74	46	80
212816_s_at	AATCAGCGGCATTTAGTACATCCAG	538	281	243433	67	77	64	76	78	71	80	63	91	68	69	92	96	59	71	97	77	85	68	50	70	51	60	57	49	74
1557521_a_at	AATCAGCTTGTCAAAGTTCTGTGAA	654	281	40732	74	77	67	66	67	53	53	41	58	51	48	55	49	39	38	64	58	38	64	39	48	47	65	62	63	47
1557522_x_at	AATCAGCTTGTCAAAGTTCTGTGAA	655	281	40749	80	89	59	72	53	55	53	42	72	50	46	53	55	39	44	69	59	45	41	40	50	67	47	54	39	58
224418_x_at	AATCATGGTCTGTCACTGAATCTGG	337	281	370580	82	92	74	84	92	122	102	66	137	70	118	101	117	78	81	121	325	108	152	93	167	55	69	68	44	83
224419_x_at	AATCATGGTCTGTCACTGAATCTGG	338	281	370591	96	113	67	89	78	95	106	59	127	84	86	93	134	75	61	111	239	86	137	76	127	74	63	80	53	71
1558830_at	AATCCAAAATTTAACAATTAGCTGG	496	277	48922	82	83	50	57	72	188	51	35	68	53	83	82	96	35	53	115	73	53	82	87	349	258	224	958	438	1669
1558831_x_at	AATCCAAAATTTAACAATTAGCTGG	497	277	48933	69	52	61	64	76	187	56	51	90	59	101	79	84	52	43	94	119	72	139	72	416	356	283	1311	528	1879
207002_s_at	AATCCAGGGCGTCAGTCAAAGGCAT	315	243	181025	148	129	141	135	79	165	114	81	210	149	171	222	155	91	101	140	116	112	141	68	111	155	126	131	73	112
207943_x_at	AATCCAGGGCGTCAGTCAAAGGCAT	314	243	191252	167	151	115	151	108	131	136	89	201	147	162	224	159	91	102	147	125	94	101	66	104	138	116	120	81	116
1560369_at	AATCCATCCGCCTCATGCTTGTAAT	904	277	58468	1747	1538	683	419	4911	3253	2399	3627	5357	4349	6485	6848	3636	4492	6240	4833	4806	4510	5779	4314	3285	487	396	444	452	518
1560370_x_at	AATCCATCCGCCTCATGCTTGTAAT	905	277	58479	1963	1886	758	439	4982	3336	2395	3524	5285	4257	6655	6418	3713	4454	5908	4832	4761	4476	5664	4258	3047	502	376	439	448	516
210968_s_at	AATCCCTGGATTGAAGCGCAAAGCT	225	279	223782	96	75	119	151	62	102	75	58	300	139	135	150	149	42	52	122	436	185	188	83	136	88	77	79	65	90
214629_x_at	AATCCCTGGATTGAAGCGCAAAGCT	224	279	263289	112	116	123	135	62	97	73	43	290	116	163	144	114	47	55	110	436	226	157	75	121	104	76	71	51	70
222392_x_at	AATCCTGGTCTTTCTTGGTAAACAG	34	279	348479	93	103	90	97	190	219	227	86	469	207	289	329	396	111	118	170	245	142	131	85	172	118	84	77	55	94
228541_x_at	AATCCTGGTCTTTCTTGGTAAACAG	35	279	415834	92	108	122	84	165	220	199	123	462	242	221	277	368	113	144	144	242	133	126	68	133	117	85	64	62	83
1567377_at	AATCGGATCGACATTGAGGTGCTAT	291	279	95297	69	79	62	63	55	88	72	51	107	50	80	81	88	64	58	104	82	104	74	48	62	63	66	78	48	76
1567378_x_at	AATCGGATCGACATTGAGGTGCTAT	290	279	95311	72	81	78	73	62	85	80	47	79	67	72	65	103	67	61	104	73	60	74	47	61	80	67	82	45	80
1557698_at	AATCGGGAAGGCAAAGTGATTTGGA	259	277	42095	114	90	74	74	93	163	165	118	183	125	145	162	168	119	99	177	149	120	100	54	103	103	92	102	54	73
1557699_x_at	AATCGGGAAGGCAAAGTGATTTGGA	260	277	42106	85	93	88	86	101	190	178	97	209	124	142	156	242	118	106	195	157	116	129	66	97	107	104	104	61	107
204752_x_at	AATCTACTTTGCTGACATGTCTTCC	53	281	156287	237	179	263	283	130	167	107	50	340	159	166	208	189	52	97	139	114	90	76	43	87	81	59	60	48	80
215773_x_at	AATCTACTTTGCTGACATGTCTTCC	52	281	275820	207	182	272	292	154	189	130	61	328	181	161	187	207	48	76	130	63	66	71	51	79	64	53	60	49	55
1568955_at	AATCTGTTTTCTATGCATGCACAAA	675	279	98652	75	92	57	65	54	50	57	48	95	44	69	78	59	49	59	51	63	56	52	47	66	67	42	62	48	57
1568957_x_at	AATCTGTTTTCTATGCATGCACAAA	674	279	98662	72	67	58	66	54	67	47	38	55	50	51	65	69	40	37	66	83	47	51	45	52	58	53	56	40	58
1566832_at	AATCTTCTCAATTAGGACGCCCGGA	1029	279	93068	96	84	59	74	77	75	77	54	94	67	82	79	99	65	67	164	88	64	98	61	95	77	66	115	60	85
1566833_x_at	AATCTTCTCAATTAGGACGCCCGGA	1028	279	93080	79	99	67	88	69	95	94	52	110	73	94	73	87	61	57	187	75	88	89	51	84	101	75	118	48	74
204779_s_at	AATCTTGCAGTTTTGTAAGCCCTCT	775	279	156587	81	64	69	70	88	92	103	48	122	65	142	111	94	59	91	175	101	83	102	79	104	99	82	100	67	89
216973_s_at	AATCTTGCAGTTTTGTAAGCCCTCT	776	279	288991	79	86	61	79	87	81	107	59	142	65	95	117	128	66	76	168	117	97	72	65	90	81	93	91	70	81
244114_x_at	AATCTTTCTACAGCCTTGTATCCTT	34	281	587101	90	70	68	70	112	119	96	62	140	89	115	148	147	78	78	202	99	99	105	61	115	109	90	110	60	97
244532_x_at	AATCTTTCTACAGCCTTGTATCCTT	33	281	591695	79	79	87	68	108	109	85	62	140	99	134	139	137	86	97	203	100	103	101	88	126	121	105	82	76	101
220217_x_at	AATGAAAACATCTGAGTCCTCGACC	779	273	324609	93	76	83	81	81	91	92	66	141	77	116	143	106	61	75	126	93	78	97	77	89	82	69	84	65	99
224032_x_at	AATGAAAACATCTGAGTCCTCGACC	780	273	366461	99	79	92	67	85	93	89	58	160	99	116	112	121	73	93	165	88	82	110	58	93	78	60	80	94	111
1559126_at	AATGAAACTTTTTTGGCCTGGTGCG	703	269	50787	90	116	78	89	170	354	336	149	960	509	454	703	366	112	176	325	151	113	107	68	121	192	108	99	51	104
1559127_x_at	AATGAAACTTTTTTGGCCTGGTGCG	704	269	50798	101	131	75	80	173	318	288	173	844	454	478	738	389	103	166	284	181	112	101	67	108	188	159	73	64	99
224567_x_at	AATGAAGGTGACTTAAACAGCTTAA	201	275	372180	67	70	64	62	44	76	60	37	69	51	60	52	84	51	49	77	75	61	64	51	60	65	93	82	43	49
226675_s_at	AATGAAGGTGACTTAAACAGCTTAA	200	275	395318	71	60	65	58	52	79	65	51	77	50	62	48	60	62	50	81	91	65	59	50	57	55	64	63	48	72
201030_x_at	AATGAAGTCTTCCTGAGCCTTCCAT	644	275	115352	2822	1506	1930	3183	1624	1190	676	359	3240	1268	1681	1867	2315	399	1244	1327	1758	953	589	806	566	448	364	313	465	338
213564_x_at	AATGAAGTCTTCCTGAGCCTTCCAT	645	275	251610	2949	1490	2001	3316	1549	1159	592	327	3175	1353	1562	1901	2366	372	1138	1485	1636	961	611	748	571	447	321	352	421	309
237188_x_at	AATGACAACATCCTGTTGCCTGTCC	347	275	510893	144	122	133	142	160	233	173	82	315	130	180	214	231	92	161	233	197	127	135	100	166	158	116	90	134	108
242668_x_at	AATGACAACATCCTGTTGCCTGTCC	346	275	571170	159	116	139	137	137	262	175	81	341	114	196	218	197	91	132	237	197	151	126	113	174	131	103	124	82	94
1554423_a_at	AATGACAGATTTCCCTTTAGACCCA	444	275	17200	79	78	62	73	905	1226	1603	148	1753	555	694	656	1507	325	243	405	1147	558	188	154	190	164	160	100	100	143
201178_at	AATGACAGATTTCCCTTTAGACCCA	443	275	116980	79	78	73	67	820	1162	1525	124	1598	545	719	589	1334	306	264	391	1022	556	153	150	199	146	111	107	90	164
1562876_s_at	AATGAGAACTCTTCCCAATGCAGTG	1031	273	75688	84	88	64	77	75	92	72	84	126	75	108	107	117	56	77	117	91	88	95	73	91	97	85	82	59	89
232918_at	AATGAGAACTCTTCCCAATGCAGTG	1030	273	463973	81	90	67	61	90	98	74	65	134	71	103	101	109	64	64	95	94	98	90	60	97	76	83	75	48	110
221936_x_at	AATGAGATGAGGGCAGGCCGCCCCT	91	275	343468	254	270	232	305	371	393	279	198	598	324	514	597	437	296	281	552	522	465	397	450	374	791	716	627	779	603
225423_x_at	AATGAGATGAGGGCAGGCCGCCCCT	90	275	381568	232	269	203	283	374	373	324	231	584	400	584	537	468	261	299	528	566	481	421	480	361	987	739	647	775	604
1570338_at	AATGAGCCCTCTGTTACTTTGTAAA	254	275	107767	96	114	95	117	166	222	138	86	469	230	232	301	251	97	147	263	173	130	122	95	136	255	208	191	184	234
1570339_x_at	AATGAGCCCTCTGTTACTTTGTAAA	255	275	107778	107	94	96	114	142	240	130	102	361	222	218	291	279	91	154	241	175	121	132	93	104	251	201	210	199	204
202973_x_at	AATGATGCACTTTAGGATGTTTCCT	67	275	136743	94	115	120	80	146	147	79	54	147	78	102	137	145	55	76	83	79	50	64	48	89	66	72	93	59	63
217047_s_at	AATGATGCACTTTAGGATGTTTCCT	68	275	289806	96	127	110	104	152	149	98	62	186	90	116	122	143	48	65	103	81	73	69	41	83	59	55	58	64	56
1555183_at	AATGCAAAAGCAGGCCAGGCGCAAT	324	275	23438	109	91	76	103	75	119	106	77	179	104	90	136	159	68	112	102	112	76	101	62	75	87	68	85	55	85
1555185_x_at	AATGCAAAAGCAGGCCAGGCGCAAT	323	275	23449	86	98	96	89	71	127	99	78	157	75	85	88	109	83	95	118	131	74	99	64	91	86	55	88	62	80
209294_x_at	AATGCAGACTCTGCCATGTCCTAAG	700	275	205887	104	110	93	131	135	172	152	76	233	117	131	166	150	79	101	181	133	111	94	103	105	337	323	235	377	314
210405_x_at	AATGCAGACTCTGCCATGTCCTAAG	699	275	217933	109	128	91	117	128	126	156	92	285	103	136	148	167	89	101	172	126	80	99	75	112	328	310	283	439	335
204460_s_at	AATGCAGGAAGTTCCCACCTTGACT	1041	275	153079	103	112	101	112	129	160	146	71	315	137	198	206	188	82	110	166	170	98	113	94	85	157	126	119	105	127
210216_x_at	AATGCAGGAAGTTCCCACCTTGACT	1042	275	215894	99	94	88	99	120	135	147	65	260	146	188	180	217	99	106	199	156	98	104	95	110	151	147	118	96	146
1553123_at	AATGCAGGTGGTATTCTAGAGAGGA	319	275	6866	100	117	92	73	81	155	144	73	140	98	106	166	196	104	75	141	120	94	131	61	98	122	117	100	69	108
1553125_x_at	AATGCAGGTGGTATTCTAGAGAGGA	318	275	6877	108	116	89	74	93	139	144	78	183	103	132	142	152	94	100	116	108	98	103	65	119	109	107	109	85	94
1557044_at	AATGCCAGACACATACGTCATTTTA	926	275	37472	70	92	65	70	81	104	118	78	285	85	113	122	142	93	95	155	89	91	122	59	87	69	59	94	58	115
1557046_x_at	AATGCCAGACACATACGTCATTTTA	925	275	37482	75	98	80	79	76	98	106	89	226	98	109	143	152	133	96	113	100	104	103	80	71	74	71	96	50	94
201804_x_at	AATGCCAGGCCAAGTATGGCGCCTT	723	277	123868	208	204	281	305	93	146	84	59	361	152	146	178	297	73	99	180	108	88	97	52	94	86	73	82	63	93
211759_x_at	AATGCCAGGCCAAGTATGGCGCCTT	724	277	231956	212	179	271	293	129	106	87	68	349	149	168	179	268	68	106	175	117	80	75	70	97	94	64	77	43	89
1557698_at	AATGCCATATATTCAGTTGTCCCTG	665	277	42097	82	75	71	71	86	88	95	61	141	86	116	142	111	56	73	138	100	70	98	82	80	86	103	70	52	107
1557699_x_at	AATGCCATATATTCAGTTGTCCCTG	666	277	42108	77	76	81	75	89	94	100	60	109	93	117	144	103	65	91	141	79	80	74	68	93	104	73	83	75	72
1569230_at	AATGCCGTTGGGATTATTAGTGGTA	33	275	100125	79	80	73	88	78	111	92	95	111	96	90	109	125	88	85	126	100	71	92	63	107	93	85	105	51	102
1569231_x_at	AATGCCGTTGGGATTATTAGTGGTA	34	275	100136	115	81	83	84	77	108	143	80	95	81	112	83	129	75	85	146	94	68	80	66	87	85	76	76	59	105
208687_x_at	AATGCCTGGGGGATTTCCTGGTGGT	1004	275	199223	240	260	221	380	557	735	455	173	1732	824	835	995	1159	168	461	613	838	485	343	216	292	534	317	266	178	279
224187_x_at	AATGCCTGGGGGATTTCCTGGTGGT	1005	275	368144	238	246	217	318	534	682	418	152	1804	893	834	1056	1228	184	424	633	876	483	356	250	345	517	338	238	190	264
220271_x_at	AATGCGGCGCACGTTCAAAAGCTAT	470	277	325202	67	59	58	58	50	59	48	42	58	43	64	66	57	42	47	67	61	50	71	41	68	64	55	98	47	75
234732_s_at	AATGCGGCGCACGTTCAAAAGCTAT	469	277	483880	75	75	54	66	65	77	57	40	57	60	57	73	55	45	52	67	61	47	50	42	54	56	65	82	46	58
1554769_at	AATGCTTGTATGTCAACAGTTATGA	1150	275	20032	62	83	58	73	48	54	55	39	82	65	63	72	72	51	55	72	83	48	78	43	85	41	52	63	47	55
1554770_x_at	AATGCTTGTATGTCAACAGTTATGA	1151	275	20046	64	82	62	83	52	50	63	54	60	42	65	74	70	47	55	57	85	54	69	43	95	56	56	73	55	88
203944_x_at	AATGGACCAGATCTACCTCAGTATT	1118	269	147404	81	89	75	83	102	134	107	65	220	141	131	156	133	84	92	125	223	140	112	83	92	96	86	92	52	74
215493_x_at	AATGGACCAGATCTACCTCAGTATT	1117	269	272746	85	81	94	73	109	122	98	82	179	122	150	168	164	84	94	130	223	112	83	90	101	118	81	93	53	74
222845_x_at	AATGGAGTTGGTCTTAGCCGCTGCA	1150	269	353457	108	108	94	122	166	414	211	105	973	587	599	495	586	110	309	438	1205	445	220	243	231	391	219	201	183	238
223892_s_at	AATGGAGTTGGTCTTAGCCGCTGCA	1151	269	364942	79	120	87	100	172	384	166	116	1095	580	640	526	551	123	319	462	1322	542	267	210	224	422	244	176	218	218
1564962_at	AATGGCAATGCTTGGACACTGCGCC	376	271	85893	81	81	70	69	125	178	112	111	179	120	137	136	157	70	95	134	119	98	127	90	617	112	83	149	110	188
1564963_x_at	AATGGCAATGCTTGGACACTGCGCC	377	271	85903	76	100	67	77	106	227	109	82	218	107	126	148	169	61	87	157	109	87	182	92	432	117	89	105	78	134
1566832_at	AATGGCAGGCAAACTTTTCCCGCTG	538	269	93065	154	183	165	174	140	190	177	120	255	183	198	187	193	135	131	240	166	137	150	116	152	190	107	154	110	147
1566833_x_at	AATGGCAGGCAAACTTTTCCCGCTG	539	269	93077	132	162	162	169	125	200	203	131	227	182	207	146	234	140	128	283	174	152	148	104	131	166	131	157	123	135
211355_x_at	AATGGCTTAGAATCTCTTCATCTGT	169	271	227697	63	78	67	59	58	81	65	56	90	66	69	80	91	43	52	80	66	74	64	45	95	69	59	66	52	100
211356_x_at	AATGGCTTAGAATCTCTTCATCTGT	170	271	227708	76	96	66	73	65	88	76	57	83	52	66	90	83	53	58	96	82	54	65	51	91	72	78	75	42	60
203214_x_at	AATGGCTTGGATTTGCTCTCGAAAA	19	271	139388	279	123	113	380	124	189	137	74	261	148	162	238	243	82	85	142	94	87	90	60	99	118	80	120	65	111
210559_s_at	AATGGCTTGGATTTGCTCTCGAAAA	18	271	219518	275	107	104	383	137	178	129	64	301	172	142	182	231	75	104	149	120	121	95	75	73	98	94	90	56	116
207522_s_at	AATGGGCTCCATGTTCTGTAGCCCC	217	271	186696	87	127	105	109	125	206	206	89	622	196	217	352	519	154	235	293	270	167	227	96	268	165	125	111	87	143
213036_x_at	AATGGGCTCCATGTTCTGTAGCCCC	216	271	245830	99	101	104	95	127	245	201	118	609	228	281	372	482	142	239	286	278	162	217	114	216	154	119	157	98	134
210094_s_at	AATGGGGATATTCCTTTCCATCGTC	516	271	214575	234	189	205	270	119	168	169	108	353	149	183	177	207	80	136	163	136	80	118	92	125	106	94	151	89	121
221526_x_at	AATGGGGATATTCCTTTCCATCGTC	515	271	338998	256	231	224	255	125	158	192	75	382	132	160	173	211	84	126	159	126	94	120	95	95	130	87	110	89	131
1557000_at	AATGGGTCATCACCCAGGCTCTGGG	835	271	37184	154	150	101	153	130	126	154	89	252	167	177	214	216	87	89	180	123	77	86	77	110	113	80	108	76	121
1557002_x_at	AATGGGTCATCACCCAGGCTCTGGG	836	271	37194	146	160	128	160	118	169	148	88	260	124	151	207	182	102	114	129	125	102	92	79	102	134	92	128	73	135
214164_x_at	AATGGTCTGTTTAGCACTTCTGTAT	582	271	258196	67	90	68	74	60	77	65	49	113	63	74	83	95	49	78	88	84	60	72	45	86	120	71	92	61	71
215867_x_at	AATGGTCTGTTTAGCACTTCTGTAT	581	271	276862	93	96	80	66	83	71	100	72	97	77	83	97	108	85	50	106	78	76	62	50	63	90	89	91	71	105
1562697_at	AATGGTCTTCAGAGCGTGGTCCCAG	446	271	74365	105	115	126	102	148	150	187	83	284	119	172	214	205	103	133	225	359	186	265	128	197	686	364	292	133	308
1562698_x_at	AATGGTCTTCAGAGCGTGGTCCCAG	447	271	74376	118	122	102	126	131	169	181	109	252	134	148	170	202	110	100	198	414	215	305	126	232	786	401	357	172	307
1557283_a_at	AATGGTGATGTAGTTTCTCCTCTGC	872	271	39061	101	101	90	94	124	169	173	97	386	150	178	201	235	108	132	190	157	127	104	88	159	128	100	163	87	149
1564190_x_at	AATGGTGATGTAGTTTCTCCTCTGC	873	271	82646	88	100	74	91	121	174	192	85	334	147	207	246	217	95	97	184	164	104	123	74	136	131	86	106	70	114
221246_x_at	AATGTATTGTACACTGACGCGTCCC	288	273	335920	66	108	64	62	119	107	107	83	123	88	114	132	115	86	65	121	123	89	97	100	107	127	110	126	103	98
221748_s_at	AATGTATTGTACACTGACGCGTCCC	287	273	341406	72	93	71	70	112	103	107	60	127	79	114	124	103	57	88	136	122	112	115	118	137	96	107	93	57	106
1556047_s_at	AATGTGATTGACCACTTGCTGTCTC	119	273	30325	79	120	84	95	258	201	208	91	384	247	280	281	247	99	135	164	161	106	104	65	113	87	106	133	53	84
229286_at	AATGTGATTGACCACTTGCTGTCTC	118	273	424034	86	141	88	90	226	217	221	108	416	216	272	271	255	81	108	153	168	88	86	69	90	95	113	87	63	78
1557906_at	AATGTGGTAGATTCTCCCTGACGGG	531	271	43809	100	122	92	99	142	197	167	105	329	174	219	251	295	111	139	253	181	159	131	138	197	167	134	162	149	126
1557907_x_at	AATGTGGTAGATTCTCCCTGACGGG	532	271	43818	112	156	92	118	138	250	187	85	348	189	186	259	270	81	118	247	193	142	128	135	138	153	121	132	131	147
200680_x_at	AATGTGTCTTTAGATAGCCCTGTCC	58	273	111505	3808	3285	4677	4524	6340	13171	9397	3803	6677	3744	4289	4325	4854	369	2279	1751	1229	450	331	218	232	369	198	165	121	166
214938_x_at	AATGTGTCTTTAGATAGCCCTGTCC	57	273	266655	3928	3269	4496	4394	6006	13252	9190	3693	6227	3748	3934	4301	4732	354	2317	1768	1230	425	352	224	323	329	205	148	103	147
212857_x_at	AATGTTCTCCAAGCTATTGTATGTT	842	273	243883	64	98	80	77	82	85	64	51	343	202	164	341	239	81	104	90	2410	722	255	290	231	211	98	76	77	112
224586_x_at	AATGTTCTCCAAGCTATTGTATGTT	843	273	372393	82	102	69	66	128	97	100	49	381	217	200	427	199	48	104	104	2638	666	275	320	186	224	88	94	89	93
219975_x_at	AATTACACATTTTCTACTGTCAGGG	530	289	321943	84	104	56	76	96	88	58	66	97	58	79	81	87	45	58	106	89	68	104	69	212	95	69	82	58	83
233126_s_at	AATTACACATTTTCTACTGTCAGGG	531	289	466259	104	99	65	55	97	83	57	57	112	70	75	88	148	62	54	91	91	78	74	57	87	73	54	76	59	102
1553075_a_at	AATTAGATCTACTTCATTGCATTGT	455	289	6489	69	59	67	48	57	63	49	45	59	42	55	50	63	41	51	66	62	63	42	37	68	58	57	66	38	53
1565111_x_at	AATTAGATCTACTTCATTGCATTGT	456	289	86138	81	91	65	68	48	56	44	49	63	47	72	43	60	58	46	67	68	63	65	45	49	51	45	51	33	53
1562062_at	AATTAGCTGTCATGTTACTTGGCGC	340	289	70286	82	94	81	63	65	77	70	44	90	61	88	65	95	57	54	132	107	80	134	43	103	69	53	58	45	57
1562063_x_at	AATTAGCTGTCATGTTACTTGGCGC	339	289	70297	83	89	71	68	63	82	77	55	103	53	78	75	73	56	70	88	119	82	101	51	90	69	60	69	36	55
1562852_at	AATTCAACATGCCACTGGCTGCAGT	538	289	75512	94	94	72	77	2027	3420	341	1046	3588	2310	2762	2372	3621	411	1587	3241	1976	1374	3617	2030	3623	523	396	1334	918	1904
1562853_x_at	AATTCAACATGCCACTGGCTGCAGT	539	289	75524	81	107	66	78	2124	3299	350	1041	3551	2371	2986	2338	3496	457	1518	3379	2057	1497	3667	2023	3567	619	471	1235	1007	2129
204419_x_at	AATTCACCCCTGAGGTGCAGGCTTC	746	289	152630	95	113	107	109	3994	7212	9171	5031	6177	5135	4970	4329	10102	3369	2232	2092	9592	6482	5847	3093	7582	12736	10481	10397	7416	11576
204848_x_at	AATTCACCCCTGAGGTGCAGGCTTC	747	289	157350	143	111	102	106	4102	7612	9331	5021	5794	4988	5137	4334	10113	3383	2387	2208	10090	6474	5872	3211	6994	13115	10358	10229	7295	11454
215719_x_at	AATTCAGACTATCATCCTCAAGGAC	1023	289	275232	76	68	60	60	53	70	63	53	79	56	70	63	91	46	48	93	98	87	54	56	83	81	60	74	53	66
216252_x_at	AATTCAGACTATCATCCTCAAGGAC	1024	289	281086	71	71	63	66	68	66	53	40	83	65	58	63	79	47	56	107	92	55	65	50	50	60	53	64	47	62
205711_x_at	AATTCAGGTCTGTCATCTCCTATAA	874	289	166836	2010	1440	2327	2103	979	920	738	182	2987	1193	1429	2140	1374	207	447	540	1013	378	193	153	176	197	114	98	64	130
208870_x_at	AATTCAGGTCTGTCATCTCCTATAA	873	289	201230	1851	1386	2011	1995	933	954	626	174	2733	1162	1429	1781	1281	157	421	491	866	304	147	169	203	212	115	101	86	104
223088_x_at	AATTCATCCAAGGGCCACCGGAAGT	1014	287	356133	93	95	90	70	180	90	113	70	162	120	130	131	148	73	102	160	104	110	85	79	84	129	106	134	76	113
233124_s_at	AATTCATCCAAGGGCCACCGGAAGT	1015	287	466239	88	91	70	87	147	99	83	51	172	115	110	136	134	74	122	145	100	83	106	70	86	112	95	110	87	116
1560992_at	AATTCATCCGATTCAAAATTGTTTT	16	291	62602	63	64	63	59	59	102	54	59	61	44	56	65	81	42	58	78	61	51	64	43	71	69	50	72	38	59
1560994_x_at	AATTCATCCGATTCAAAATTGTTTT	15	291	62613	63	68	63	52	56	85	57	55	77	45	79	66	65	42	45	82	58	64	57	46	69	58	51	57	39	87
217499_x_at	AATTCCTAATTTCTTCTGTGACCCT	277	291	294726	78	89	78	64	85	103	91	50	120	71	92	93	102	62	72	120	107	82	74	69	69	101	79	67	55	88
222327_x_at	AATTCCTAATTTCTTCTGTGACCCT	278	291	347768	75	77	54	77	81	76	62	52	131	78	104	89	87	58	91	107	87	86	70	64	72	110	79	87	53	96
209060_x_at	AATTCCTCTACCAGAACTAAGCACT	396	291	203317	62	73	65	61	80	300	59	73	178	73	118	144	125	52	86	135	112	68	110	49	77	112	91	85	68	79
211352_s_at	AATTCCTCTACCAGAACTAAGCACT	397	291	227662	67	97	68	56	90	289	82	76	185	117	124	173	149	55	98	108	95	67	89	46	97	140	82	102	84	114
210241_s_at	AATTCTCTTCACCTTATCAAAACCT	1001	289	216150	62	69	59	67	85	54	57	44	110	58	78	81	57	52	84	79	133	71	101	77	70	74	61	68	45	59
210886_x_at	AATTCTCTTCACCTTATCAAAACCT	1002	289	222962	60	74	66	59	76	81	81	50	108	67	100	89	65	39	70	83	157	75	104	55	75	59	56	59	41	72
219470_x_at	AATTGATTACTATTGCTGCATACCC	724	291	316390	68	70	72	72	78	72	106	46	110	63	73	81	75	45	53	100	72	56	77	53	100	56	59	67	54	102
229091_s_at	AATTGATTACTATTGCTGCATACCC	725	291	421883	86	74	74	66	82	81	63	45	106	61	88	71	79	48	53	111	79	53	58	43	98	69	52	61	43	65
207657_x_at	AATTGGAGGCGTTTCTCTGACCAGT	413	291	188173	163	136	134	163	113	280	242	141	843	243	299	382	569	108	256	424	224	134	121	79	111	117	78	84	58	85
209226_s_at	AATTGGAGGCGTTTCTCTGACCAGT	412	291	205139	166	124	124	166	97	314	252	133	897	254	273	372	492	98	281	435	175	141	123	56	101	109	89	96	63	87
1555183_at	AATTGTATGCACTAGCTTTCTTAAT	1044	291	23434	67	71	62	57	51	55	55	47	67	53	65	63	83	42	39	64	57	62	61	36	46	65	51	41	50	51
1555185_x_at	AATTGTATGCACTAGCTTTCTTAAT	1045	291	23447	64	73	61	67	45	60	59	55	80	50	73	64	74	47	37	75	61	56	70	44	51	48	48	49	39	69
1565799_at	AATTTACATACTGTTATGGACTGAA	770	287	88111	78	77	63	72	44	59	65	43	76	42	45	64	52	46	61	72	52	45	51	43	82	58	55	51	46	85
1565800_x_at	AATTTACATACTGTTATGGACTGAA	769	287	88122	72	86	81	65	55	59	66	50	56	46	52	53	89	59	37	103	50	60	50	47	62	50	46	73	50	64
211587_x_at	AATTTCCAATCTTCAACAACCTGTT	619	287	230135	108	73	58	80	56	64	60	38	80	43	66	75	62	54	42	91	61	46	55	46	82	72	46	50	46	88
211772_x_at	AATTTCCAATCTTCAACAACCTGTT	620	287	232093	86	77	64	60	52	62	45	51	66	55	58	64	47	37	44	70	70	58	54	51	65	66	55	49	49	66
233631_x_at	AATTTCTGCTCAACTGACTCATCTT	714	287	471787	78	83	57	63	69	84	85	67	123	77	104	132	116	68	79	101	76	80	78	45	97	111	112	72	57	82
234639_x_at	AATTTCTGCTCAACTGACTCATCTT	713	287	482855	75	87	62	58	84	102	86	66	147	90	103	112	109	54	67	114	89	76	67	59	102	112	116	77	67	111
203944_x_at	AATTTGAGGTCCTGGCTGAGCCAAG	426	287	147403	92	119	117	125	153	215	180	101	349	203	237	271	252	110	131	218	221	145	122	74	181	89	74	125	66	90
215493_x_at	AATTTGAGGTCCTGGCTGAGCCAAG	427	287	272745	110	118	96	141	142	256	229	107	361	193	228	293	285	110	124	229	206	139	138	94	121	134	91	98	79	99
1553235_at	AATTTGATTCCTTTGGCCCGGAGAT	749	285	7790	106	98	106	102	92	147	135	82	380	163	141	212	221	74	102	176	175	95	104	74	97	84	77	113	57	90
1553237_x_at	AATTTGATTCCTTTGGCCCGGAGAT	748	285	7803	106	88	88	93	97	165	125	61	355	133	162	210	112	79	120	180	149	99	93	67	139	109	69	80	55	146
1564970_at	AATTTTCAGGTGTGAACGCTGGTGA	797	287	85940	126	116	87	99	94	129	195	70	202	121	121	143	164	88	93	155	126	78	99	70	111	102	76	82	50	93
1564972_x_at	AATTTTCAGGTGTGAACGCTGGTGA	796	287	85952	129	131	97	81	98	169	158	88	185	85	131	120	171	95	75	138	109	82	92	75	100	97	84	86	58	88
1570283_at	AATTTTCGGCTGTCATCTAAAATCA	38	289	107377	61	69	61	64	72	82	65	41	94	59	60	77	70	41	54	78	85	62	62	58	76	70	74	60	41	71
1570284_x_at	AATTTTCGGCTGTCATCTAAAATCA	37	289	107388	69	66	62	72	73	90	86	50	70	57	71	79	111	54	49	82	75	73	92	61	82	74	66	61	48	69
200630_x_at	AATTTTCTCCAGTCCCTGGGAGCAA	458	287	110950	598	568	987	772	136	274	172	97	473	191	189	219	334	113	162	250	222	116	180	69	153	154	117	112	77	151
210231_x_at	AATTTTCTCCAGTCCCTGGGAGCAA	459	287	216048	567	561	1005	763	157	234	160	79	516	177	198	303	314	95	143	213	227	135	138	90	132	171	95	139	77	132
204405_x_at	ACAAACGGGCCCGTTCCATGGACAT	435	193	152468	128	121	107	156	118	127	105	88	209	128	145	190	175	95	93	136	180	160	160	137	188	1255	831	909	612	1052
217106_x_at	ACAAACGGGCCCGTTCCATGGACAT	436	193	290426	159	117	135	132	117	132	114	64	186	124	139	142	160	84	103	150	145	139	137	98	177	862	653	750	538	1218
1556820_a_at	ACAAACGTGGCAGGCGCGTGTAATC	1129	193	35867	121	157	112	94	97	129	193	108	239	107	124	114	208	83	103	123	142	123	140	91	145	74	55	86	47	71
1556821_x_at	ACAAACGTGGCAGGCGCGTGTAATC	1128	193	35879	108	132	125	120	109	195	156	94	235	100	137	98	201	113	104	141	164	111	131	105	133	68	74	56	53	90
1554504_at	ACAAAGCTATGTCCTAAGATAATTC	1115	193	17857	66	69	55	56	53	57	60	41	87	62	54	50	68	44	46	60	52	60	63	41	65	58	42	53	39	46
1554506_x_at	ACAAAGCTATGTCCTAAGATAATTC	1116	193	17867	76	68	59	55	65	62	46	59	64	74	82	58	76	56	53	70	57	56	70	46	76	57	66	68	46	60
223952_x_at	ACAAATGTCTCCTCCAGGCTATGAA	230	193	365595	131	149	150	126	188	294	311	153	417	267	325	345	340	159	242	302	354	203	197	206	220	175	158	141	133	171
224009_x_at	ACAAATGTCTCCTCCAGGCTATGAA	229	193	366211	129	127	149	129	214	304	276	152	427	213	247	329	435	167	252	297	307	265	208	188	269	150	132	131	109	146
227378_x_at	ACAACAAATGCCTGATCTTCCGGAA	1120	193	403061	68	74	71	90	137	179	219	89	364	160	152	234	309	104	182	197	315	200	244	138	191	116	75	115	74	103
228114_x_at	ACAACAAATGCCTGATCTTCCGGAA	1121	193	411146	80	80	85	78	131	178	218	95	355	156	182	275	300	94	193	211	373	181	225	126	195	116	93	117	87	105
210854_x_at	ACAACACCTACGTGTACCCGTGGTG	479	191	222661	141	132	168	134	76	81	97	55	96	111	97	76	111	67	69	163	122	124	101	56	94	106	80	77	76	106
213843_x_at	ACAACACCTACGTGTACCCGTGGTG	480	191	254671	132	122	188	167	80	86	69	57	111	95	94	97	148	67	71	148	177	131	72	61	93	99	84	112	80	119
1562946_at	ACAACAGAAGTTTAGTGGAGGCTGG	420	195	76283	116	158	97	80	73	118	115	64	127	96	142	113	129	64	95	121	127	99	95	57	119	118	104	77	57	109
1562947_x_at	ACAACAGAAGTTTAGTGGAGGCTGG	421	195	76294	125	119	86	110	83	123	106	72	121	97	119	118	126	86	77	120	114	95	87	56	107	138	81	117	68	91
209275_s_at	ACAACATCGCCCTGGAGACCAGTGA	11	195	205680	137	148	119	143	272	410	320	186	918	413	502	568	704	197	384	636	350	254	252	212	296	215	204	224	158	203
210859_x_at	ACAACATCGCCCTGGAGACCAGTGA	10	195	222697	120	137	135	151	275	454	347	196	886	390	540	547	744	247	416	641	315	260	255	261	256	209	191	198	120	224
204320_at	ACAACGCTGCATATACAGGTACCAT	801	195	151535	74	69	62	67	67	82	86	53	65	47	75	78	78	57	49	98	75	54	53	40	68	72	54	72	42	79
37892_at	ACAACGCTGCATATACAGGTACCAT	800	195	598073	73	70	53	60	67	77	50	51	76	65	70	93	70	44	49	96	51	87	78	41	101	61	62	57	43	60
206057_x_at	ACAACTAGCGCCTGGGCAGGGCAGG	769	191	170636	183	210	172	212	164	314	278	166	396	225	228	280	356	121	113	232	178	163	126	103	144	163	128	188	127	179
216981_x_at	ACAACTAGCGCCTGGGCAGGGCAGG	768	191	289083	185	202	149	236	137	293	306	147	390	230	237	238	306	144	122	195	252	134	168	114	154	179	140	148	135	182
221123_x_at	ACAAGAGGCCAGTGTGTCACCAGCC	691	195	334567	127	120	131	109	93	171	152	105	254	144	181	229	220	134	145	220	162	100	155	93	123	153	111	143	88	142
223216_x_at	ACAAGAGGCCAGTGTGTCACCAGCC	692	195	357532	113	118	161	98	110	171	157	93	242	130	195	188	179	141	143	211	124	109	121	79	107	122	134	132	82	125
206860_s_at	ACAAGCCATTCATGACTTACCTGTA	709	195	179469	88	67	69	69	85	111	93	50	114	55	94	74	82	51	78	130	133	102	111	66	81	71	110	67	55	81
211724_x_at	ACAAGCCATTCATGACTTACCTGTA	710	195	231586	101	70	71	76	112	92	94	67	120	58	83	87	98	56	69	109	104	82	110	46	77	77	78	65	53	81
208420_x_at	ACAAGCCATTTTGAACTTCTGCCCT	818	195	196328	107	103	79	73	124	204	173	99	325	144	169	163	270	105	116	241	278	171	156	87	134	214	142	112	98	125
208831_x_at	ACAAGCCATTTTGAACTTCTGCCCT	817	195	200806	94	87	73	94	122	239	165	85	351	152	184	234	280	106	154	262	298	187	144	105	130	226	131	108	138	155
209813_x_at	ACAAGGAGGCCATCTTTTCCTCATC	170	197	211506	77	85	98	96	470	693	339	126	431	215	212	276	468	112	377	725	243	132	93	71	105	95	78	88	73	85
211144_x_at	ACAAGGAGGCCATCTTTTCCTCATC	171	197	225675	86	99	85	107	492	662	398	104	379	167	224	331	441	109	500	669	296	139	109	70	135	87	77	71	71	74
1555872_a_at	ACAATATGCAACATGGTATGTCCAT	368	197	29076	65	80	65	74	55	78	72	52	80	53	65	61	70	78	42	87	89	59	76	39	64	65	55	59	55	53
1555874_x_at	ACAATATGCAACATGGTATGTCCAT	369	197	29091	62	82	70	61	63	72	53	40	85	52	92	62	72	49	53	82	80	74	87	52	78	76	49	62	48	61
205711_x_at	ACAATCTGGCCAACATCATCTACTA	622	197	166838	308	242	239	293	1254	1101	369	296	2354	1004	1174	1853	1143	164	386	586	562	275	470	569	1008	249	170	400	565	1064
208870_x_at	ACAATCTGGCCAACATCATCTACTA	623	197	201232	253	219	235	280	1496	1198	418	276	2530	1143	1357	2058	1362	167	430	670	663	325	889	705	1068	275	186	548	631	1257
220140_s_at	ACAATGAGGCATTCTGTCCTCCTGC	212	197	323761	222	267	200	268	611	1107	1377	511	1599	615	1247	1301	1117	348	397	563	698	590	474	456	475	1004	984	698	1004	598
53912_at	ACAATGAGGCATTCTGTCCTCCTGC	211	197	601179	183	189	177	232	577	1054	1247	440	1586	663	1323	1349	1147	295	424	632	693	579	458	459	429	886	908	712	922	616
200096_s_at	ACAATGCAGCGTGTTTTCCTTTGCC	646	195	110505	86	95	88	91	99	168	122	67	328	88	109	171	256	66	127	149	4711	1516	543	405	454	821	261	162	137	149
201172_x_at	ACAATGCAGCGTGTTTTCCTTTGCC	645	195	116914	106	78	84	74	142	157	116	72	286	98	119	150	281	80	135	158	4436	1415	492	368	418	687	275	140	109	138
211939_x_at	ACACAATTCATTCTTTGCAGCTAAT	944	193	233819	701	786	1162	1007	7135	3889	3838	1371	10313	5811	5973	7758	9417	1141	3630	3351	2993	1572	914	1207	1358	90	76	265	417	445
214800_x_at	ACACAATTCATTCTTTGCAGCTAAT	945	193	265153	644	672	1122	997	7457	3935	3917	1354	10566	6053	6014	8192	9676	1031	3682	3509	3067	1592	964	1412	1375	109	93	394	442	485
209668_x_at	ACACAGAGCTGTAGCTCCCTGTGCC	386	193	209949	144	195	154	221	187	359	341	144	677	242	308	392	540	131	240	377	278	232	211	167	200	478	346	253	210	291
213509_x_at	ACACAGAGCTGTAGCTCCCTGTGCC	385	193	251008	157	205	197	177	241	346	326	156	686	243	324	397	580	128	261	371	292	230	201	130	218	445	352	295	204	341
1557649_at	ACACAGCACCCCATGTCGTGATGAT	256	193	41737	120	121	121	129	224	338	233	153	659	277	295	390	519	144	300	389	298	167	144	134	174	247	209	163	121	190
1557651_x_at	ACACAGCACCCCATGTCGTGATGAT	257	193	41748	133	135	114	154	226	376	257	136	559	316	289	404	518	140	304	430	248	181	145	194	154	244	196	142	129	158
1562002_at	ACACAGCGAGTCAGCCAAGGCCAAG	378	193	69835	76	86	84	81	92	154	168	85	168	108	172	121	192	113	106	138	154	99	109	87	91	90	80	77	62	106
1562004_x_at	ACACAGCGAGTCAGCCAAGGCCAAG	379	193	69846	81	86	75	73	89	137	158	94	167	97	127	133	144	92	103	140	120	123	135	62	122	111	63	78	62	83
202443_x_at	ACACATTTATGTACCCAGAGGCCCC	271	193	130898	114	92	74	102	152	149	104	79	423	223	218	257	195	64	105	193	273	168	112	103	142	144	77	86	72	95
212377_s_at	ACACATTTATGTACCCAGAGGCCCC	270	193	238601	91	111	109	92	153	146	121	86	354	221	265	303	244	68	82	206	245	160	126	105	117	180	136	111	81	131
1561500_at	ACACCACCTCTTGGAGGTGAAACGT	250	189	66640	71	75	61	68	68	88	86	62	92	62	83	73	89	77	58	75	79	77	57	51	77	80	76	65	64	66
1561502_x_at	ACACCACCTCTTGGAGGTGAAACGT	249	189	66662	77	79	63	85	79	90	66	62	107	66	76	78	95	53	62	99	77	62	59	68	73	79	72	73	58	86
206366_x_at	ACACCATCACGGAAGGCTCCTTGAG	171	191	174029	90	113	85	96	116	152	151	81	140	141	140	167	146	67	94	167	256	123	114	100	144	181	125	107	90	100
214567_s_at	ACACCATCACGGAAGGCTCCTTGAG	172	191	262621	87	98	88	89	108	161	136	95	160	100	101	113	152	93	106	190	270	166	96	86	137	184	125	88	93	110
1557863_at	ACACCATGTAGATTGATTACCTAAA	200	191	43456	50	61	64	62	70	66	57	45	72	67	53	48	68	40	40	89	68	48	65	42	78	63	64	63	53	75
1557864_x_at	ACACCATGTAGATTGATTACCTAAA	199	191	43467	57	73	55	65	44	80	59	48	54	49	57	67	68	51	48	68	59	52	44	46	70	59	50	52	36	61
211677_x_at	ACACCTCTCTTCCATAGCAATGGGA	155	191	231084	99	140	124	110	116	152	118	79	253	114	165	158	211	80	127	151	167	103	114	105	139	94	86	91	74	96
221921_s_at	ACACCTCTCTTCCATAGCAATGGGA	154	191	343303	110	149	118	98	107	160	126	96	270	98	117	162	194	90	112	158	136	118	147	110	131	91	71	83	71	90
1561854_at	ACACCTCTTGAGTACTTAGTATATG	279	191	68903	59	78	67	58	61	84	57	48	99	58	65	64	70	44	52	73	72	52	66	44	98	73	87	57	53	78
1561855_x_at	ACACCTCTTGAGTACTTAGTATATG	278	191	68914	72	84	66	77	66	70	68	49	69	58	74	59	109	54	66	64	68	69	77	44	62	67	71	84	54	60
206717_at	ACACCTGCCTGATGCTATCAAGAGG	153	191	177895	110	148	119	146	178	274	217	126	411	164	174	267	279	104	150	220	198	173	190	177	186	173	108	160	132	178
34471_at	ACACCTGCCTGATGCTATCAAGAGG	152	191	596674	97	149	121	162	164	260	262	155	451	158	214	250	316	154	174	267	218	187	155	234	169	145	110	157	106	131
1560149_at	ACACCTGCGCAACCTTGTCCAGAGT	400	191	57221	97	121	94	136	82	136	111	75	237	137	153	160	236	102	125	166	144	90	102	71	114	69	50	59	50	73
1560151_x_at	ACACCTGCGCAACCTTGTCCAGAGT	399	191	57232	110	111	101	133	95	154	120	77	250	89	134	190	184	91	99	168	136	102	102	64	126	79	63	82	51	80
211307_s_at	ACACGACGCAGAACTTGATCCGCAT	401	191	227244	70	79	67	94	103	131	114	81	149	102	140	111	148	108	94	174	106	129	117	82	123	89	88	103	61	106
211816_x_at	ACACGACGCAGAACTTGATCCGCAT	402	191	232553	71	80	79	63	90	127	146	87	195	125	134	138	177	95	80	155	112	106	110	84	121	97	62	100	67	119
220778_x_at	ACACGAGGAGGGCCTGCCCGGAAGT	185	191	330782	158	208	197	261	212	208	206	118	335	184	234	256	234	125	130	259	196	168	180	174	169	125	111	126	95	107
224182_x_at	ACACGAGGAGGGCCTGCCCGGAAGT	184	191	368091	154	230	165	256	197	183	170	120	320	199	201	262	282	142	158	253	195	169	162	137	219	113	95	121	83	124
204892_x_at	ACACGGCTCACATTGCATGCAAGTT	508	191	157830	87	107	69	88	1942	4516	2501	889	4367	2491	2419	2358	1824	153	654	844	7761	3397	916	695	1070	1557	686	257	331	311
206559_x_at	ACACGGCTCACATTGCATGCAAGTT	509	191	176149	112	92	103	108	2046	4774	2708	976	4715	2740	2567	2292	1993	170	623	705	7827	3371	935	691	1115	1792	746	339	363	398
204139_x_at	ACACGGGCGAGAAACCCTTTGCCTG	666	191	149543	116	109	111	145	129	178	146	103	238	149	151	171	208	120	99	239	144	147	142	111	127	179	126	104	95	205
210336_x_at	ACACGGGCGAGAAACCCTTTGCCTG	667	191	217179	102	100	111	124	94	164	195	104	263	118	162	178	212	111	107	234	158	145	130	104	141	172	133	143	75	154
1558754_at	ACACGTAAGAATGCACTCTGTAGAA	335	191	48318	81	75	78	78	68	72	49	49	84	54	66	65	57	39	55	88	80	68	63	57	74	57	74	73	55	81
1558755_x_at	ACACGTAAGAATGCACTCTGTAGAA	334	191	48329	68	98	71	64	70	65	49	53	72	60	57	73	87	51	67	80	95	68	72	60	85	64	77	59	57	90
1568955_at	ACACTCCCTGGTTTGTAGTTAGCGT	850	191	98658	119	108	99	108	203	249	392	156	347	145	133	259	272	102	127	138	182	131	104	84	157	157	150	130	92	130
1568957_x_at	ACACTCCCTGGTTTGTAGTTAGCGT	849	191	98666	138	92	97	124	218	221	396	131	283	145	164	212	274	106	107	184	214	134	114	86	147	175	128	106	94	173
1562292_at	ACACTGAAACATCAACACCAGGTGA	735	191	71637	75	92	74	82	66	138	98	78	143	80	76	127	96	101	71	106	108	109	128	62	71	89	87	88	54	89
1562294_x_at	ACACTGAAACATCAACACCAGGTGA	736	191	71650	91	88	69	72	80	92	102	66	136	92	116	110	151	78	78	103	93	92	105	47	102	74	91	73	48	76
1562686_at	ACACTGAATCCATCATGTTGTCTGC	287	191	74260	72	78	75	71	80	66	76	60	97	53	75	75	84	52	54	108	74	73	64	46	57	61	61	62	38	42
1562687_x_at	ACACTGAATCCATCATGTTGTCTGC	286	191	74271	67	73	66	73	69	80	71	51	92	62	74	69	88	47	49	100	70	82	60	49	68	65	74	58	47	67
207986_x_at	ACACTGATCGTGTGCGAGGCCAGGA	924	191	191685	96	106	87	78	66	133	121	70	165	101	95	126	155	113	97	137	106	86	87	66	109	71	90	103	67	91
217200_x_at	ACACTGATCGTGTGCGAGGCCAGGA	923	191	291456	112	120	101	83	76	117	153	79	179	103	100	123	152	87	73	141	122	101	103	66	112	90	80	148	61	125
237085_x_at	ACACTGCAGACGAGGACACGAGCCC	993	191	509762	152	166	116	158	117	165	204	131	340	124	186	183	264	134	96	182	168	140	180	86	139	93	91	108	70	112
239702_x_at	ACACTGCAGACGAGGACACGAGCCC	992	191	538548	153	138	138	112	102	175	240	127	300	160	181	150	215	144	122	200	203	127	123	103	130	105	100	81	72	108
1552946_at	ACACTGCAGAGACTCCTTACGGAAA	463	191	5477	73	82	73	66	89	130	102	82	152	108	109	111	173	76	91	149	101	95	101	92	92	82	72	73	73	62
1552947_x_at	ACACTGCAGAGACTCCTTACGGAAA	462	191	5490	68	75	72	71	85	97	91	94	140	83	111	135	120	83	77	119	91	94	99	72	108	85	79	61	51	83
211233_x_at	ACACTTTGATCCACCTGATGGCCAA	605	191	226598	80	83	78	74	89	113	107	86	137	88	122	109	144	53	99	150	105	85	90	64	98	302	235	192	145	198
211234_x_at	ACACTTTGATCCACCTGATGGCCAA	604	191	226609	90	92	78	80	95	87	105	60	166	83	104	130	122	71	74	141	103	86	91	57	125	371	217	180	167	180
209991_x_at	ACAGAACCACTACCAAGAGCTCAAT	783	187	213463	114	79	69	80	75	84	113	67	120	70	90	118	124	96	68	94	111	91	96	50	81	75	84	82	49	109
217077_s_at	ACAGAACCACTACCAAGAGCTCAAT	784	187	290120	100	86	69	83	62	92	91	68	152	77	83	125	135	82	76	107	88	84	101	69	96	87	63	73	61	98
202428_x_at	ACAGAACGGCCCGGGATGTTGGACT	633	187	130730	95	125	79	91	249	258	190	76	722	513	607	831	525	102	181	260	321	132	99	72	110	240	143	94	83	126
211070_x_at	ACAGAACGGCCCGGGATGTTGGACT	634	187	224871	114	128	82	85	309	275	232	75	731	535	560	822	658	112	185	255	389	143	114	66	96	246	167	121	83	118
202152_x_at	ACAGAGAGGGACACATGCCCCTCCC	665	187	127693	1087	953	707	777	2322	1215	926	1347	2735	1892	5009	5418	1699	2381	2976	2349	4059	4246	3018	3889	1425	4538	5025	3121	3965	1573
214879_x_at	ACAGAGAGGGACACATGCCCCTCCC	664	187	266007	664	959	600	738	2199	981	749	1256	2256	1686	4065	4359	1362	1901	2252	1943	3406	3855	2333	3296	1215	3925	3941	2465	3605	1500
223329_x_at	ACAGAGCACGTTTAAAGTACTTTCA	514	185	358757	67	67	55	57	63	96	86	57	126	56	57	80	129	50	62	89	65	59	76	48	58	62	78	77	40	77
224309_s_at	ACAGAGCACGTTTAAAGTACTTTCA	513	185	369437	85	68	80	65	73	96	98	61	124	55	70	98	131	56	55	110	64	55	62	50	84	68	86	80	46	72
222029_x_at	ACAGAGGGAGACCCTTGCTCAGCTG	640	187	344499	244	230	279	247	167	256	227	108	757	296	334	483	912	121	299	495	223	130	131	79	127	149	152	150	74	164
233588_x_at	ACAGAGGGAGACCCTTGCTCAGCTG	639	187	471321	219	240	282	231	192	282	269	115	833	311	308	460	879	120	333	516	255	139	169	82	137	162	128	151	86	139
202889_x_at	ACAGAGGTGTCTGCACTTCCATGTA	579	187	135799	82	99	75	80	140	155	115	98	216	165	200	197	173	101	99	225	236	191	158	213	210	238	186	194	261	268
215471_s_at	ACAGAGGTGTCTGCACTTCCATGTA	578	187	272496	135	120	92	92	142	191	160	78	318	127	149	164	286	73	189	209	163	117	132	97	105	218	149	148	130	182
208749_x_at	ACAGATGCCCAGCCTCATAGCTGAA	322	187	199903	184	207	265	200	383	456	358	297	789	401	474	572	586	231	322	575	519	347	332	250	341	108	79	94	61	85
210142_x_at	ACAGATGCCCAGCCTCATAGCTGAA	323	187	215103	193	207	267	230	391	450	420	238	784	469	600	637	602	227	340	533	558	319	340	268	368	114	88	70	70	74
221651_x_at	ACAGCAAGGACAGCACCTACAGCCT	893	187	340349	154	164	142	154	178	364	371	202	729	473	569	505	713	271	409	549	654	365	253	400	337	355	290	235	184	228
221671_x_at	ACAGCAAGGACAGCACCTACAGCCT	894	187	340569	131	150	161	165	174	339	374	178	720	465	563	588	761	276	371	594	702	375	326	343	273	327	291	268	204	263
1553843_at	ACAGCAGCAGGAAGCGACAGGCTCC	323	189	12682	141	177	167	174	155	256	290	171	358	206	277	235	311	227	142	228	226	205	198	115	170	180	115	143	69	103
1553845_x_at	ACAGCAGCAGGAAGCGACAGGCTCC	324	189	12706	157	176	176	175	156	263	284	105	396	222	267	204	429	214	167	196	216	182	198	114	157	157	138	135	77	164
206503_x_at	ACAGCAGCAGTGAGTCCAGTGACCT	320	189	175537	166	157	171	157	127	210	273	143	332	174	219	208	289	164	139	219	178	191	159	80	200	201	195	168	120	152
211013_x_at	ACAGCAGCAGTGAGTCCAGTGACCT	321	189	224267	168	166	184	143	156	229	274	133	271	215	250	203	272	144	152	183	187	164	161	99	155	176	177	151	118	143
217088_s_at	ACAGCCCACCGAGGGACATACCGAT	761	189	290243	104	143	97	106	101	160	162	97	180	137	168	109	179	95	99	172	139	116	133	96	125	217	185	180	138	264
217095_x_at	ACAGCCCACCGAGGGACATACCGAT	762	189	290306	118	116	102	125	122	132	139	124	178	138	128	152	179	101	123	180	160	106	151	91	131	235	192	212	160	222
209970_x_at	ACAGCCCTGGTGTGGTGTGGTTTAA	1069	187	213230	242	258	237	241	1886	1986	2321	1220	3135	1597	2639	2147	2401	945	871	780	1405	828	537	244	487	417	273	247	112	238
211366_x_at	ACAGCCCTGGTGTGGTGTGGTTTAA	1068	187	227818	202	253	229	278	1936	2110	2218	1208	2986	1669	2737	2100	2249	791	905	766	1479	928	516	215	444	431	315	232	121	187
211605_s_at	ACAGCCTGGGCTGACGTCAGAGGCC	585	189	230332	86	89	68	89	115	239	171	80	242	116	98	130	221	125	148	153	114	82	108	64	119	382	196	134	85	177
216300_x_at	ACAGCCTGGGCTGACGTCAGAGGCC	586	189	281605	88	100	59	70	124	188	171	124	242	97	128	118	223	123	97	152	127	76	122	57	142	377	207	145	117	162
1565105_at	ACAGCGCCTTGAACCATACAGTTGA	850	189	86114	96	79	74	71	107	123	111	101	147	114	143	132	133	78	94	144	118	97	123	99	140	128	127	149	142	134
1565107_x_at	ACAGCGCCTTGAACCATACAGTTGA	849	189	86126	75	104	72	71	203	214	170	166	231	251	154	230	165	120	195	174	147	110	152	209	170	121	139	115	173	177
1569813_at	ACAGCGGCCGGCCTACTTTTTCAGT	740	189	104051	88	96	79	83	77	103	103	77	195	207	123	163	133	75	111	131	153	118	119	97	113	77	72	77	48	107
1569815_x_at	ACAGCGGCCGGCCTACTTTTTCAGT	741	189	104062	84	110	79	104	103	138	110	92	149	259	160	157	130	98	101	158	119	130	112	135	127	85	67	84	55	68
218548_x_at	ACAGCTACAGCGAGTCAGGTGCCAG	449	189	306258	108	95	154	98	91	191	134	85	199	119	129	135	146	88	108	168	133	92	92	71	113	94	104	106	65	104
223964_x_at	ACAGCTACAGCGAGTCAGGTGCCAG	448	189	365724	113	104	138	116	90	157	184	93	168	118	148	141	160	105	139	175	125	68	110	66	101	122	116	97	63	107
220134_x_at	ACAGCTCCCAGGTGCTACTGGGCGT	148	189	323699	121	169	146	239	128	194	153	110	264	142	156	175	184	73	98	203	139	139	125	80	133	72	70	70	69	132
221710_x_at	ACAGCTCCCAGGTGCTACTGGGCGT	147	189	340991	152	164	156	277	131	156	128	102	252	107	179	168	218	108	98	173	154	114	109	56	114	91	66	87	65	77
202303_x_at	ACAGCTGTGCTGAAATTTTTTTATC	840	189	129362	64	72	56	72	65	60	67	47	85	69	73	80	72	47	52	73	52	45	62	43	76	75	56	54	47	57
213859_x_at	ACAGCTGTGCTGAAATTTTTTTATC	841	189	254852	80	70	65	92	59	82	82	56	107	90	77	61	67	53	51	71	64	67	55	45	65	75	48	64	46	58
235529_x_at	ACAGCTTAGCCTCTAGAGAGTTACT	76	189	492648	83	72	67	83	6692	2496	1155	390	3022	483	481	1958	2924	291	884	991	1206	751	520	320	392	100	82	68	58	82
235964_x_at	ACAGCTTAGCCTCTAGAGAGTTACT	75	189	497432	73	67	81	75	6593	2487	1135	433	2811	486	457	1770	2708	296	876	943	1349	757	437	333	395	93	83	88	53	80
1560695_at	ACAGCTTTGCACTCCTAAAAAATCT	591	189	60472	75	82	63	73	133	170	105	81	194	105	169	198	156	112	110	165	194	132	150	154	160	70	65	63	44	98
1560696_x_at	ACAGCTTTGCACTCCTAAAAAATCT	590	189	60484	70	65	64	68	174	153	105	94	206	101	137	172	174	88	140	131	159	150	128	122	168	87	63	89	47	60
214676_x_at	ACAGGAAGTCGGCACATCTCCAGGT	334	185	263794	112	111	92	99	120	164	155	103	199	139	183	150	169	119	102	132	132	104	143	60	102	108	104	119	81	114
214898_x_at	ACAGGAAGTCGGCACATCTCCAGGT	333	185	266225	112	110	94	89	115	145	155	93	183	145	152	155	158	134	93	171	101	163	124	83	119	106	99	96	77	109
204752_x_at	ACAGGACTGCTGCTCTTATCAGAGG	404	185	156290	79	127	106	123	172	191	188	76	443	221	180	281	277	85	123	173	144	85	78	63	112	312	209	132	66	93
215773_x_at	ACAGGACTGCTGCTCTTATCAGAGG	405	185	275823	91	106	99	113	174	200	215	85	438	216	222	263	253	73	101	176	122	105	82	69	129	261	175	123	67	99
204281_at	ACAGGAGACCTTGCTGTGCATTGCC	310	185	151110	88	141	99	101	115	174	137	74	208	145	168	166	230	100	99	178	148	96	107	76	102	202	137	137	106	165
41037_at	ACAGGAGACCTTGCTGTGCATTGCC	309	185	599288	110	144	87	93	117	143	138	92	241	131	156	176	191	90	113	137	111	101	81	61	98	184	129	144	76	165
208106_x_at	ACAGGATACTCATTCTACCCAGTGT	263	185	192979	75	85	67	68	55	96	77	45	91	67	89	72	84	50	72	120	81	72	65	65	72	61	69	54	59	63
209594_x_at	ACAGGATACTCATTCTACCCAGTGT	264	185	209138	94	82	66	64	68	92	92	66	131	79	85	88	102	56	61	125	69	54	94	48	88	64	57	75	56	84
213505_s_at	ACAGGCATCTGGAAGTGCTCTCTCG	209	185	250966	79	82	107	89	271	290	207	94	695	214	237	441	391	102	120	237	167	128	168	83	105	177	152	127	101	114
214092_x_at	ACAGGCATCTGGAAGTGCTCTCTCG	208	185	257401	83	95	108	96	254	285	167	93	786	236	234	419	302	91	148	183	189	130	115	96	123	198	124	147	80	130
210449_x_at	ACAGGCTACGTGGCCACTAGGTGGT	608	183	218410	105	112	70	75	73	99	78	47	105	69	64	95	117	55	53	98	85	66	81	54	92	98	64	85	58	96
211087_x_at	ACAGGCTACGTGGCCACTAGGTGGT	607	183	225062	105	92	69	80	68	93	109	55	91	60	87	104	101	45	64	85	73	80	75	38	79	97	82	87	65	77
1566952_at	ACAGTAAGTCTTGGCCGGAGTGCAG	449	185	93831	104	112	82	70	98	95	119	82	148	87	104	97	133	79	88	157	85	78	109	67	91	72	72	76	70	105
1566953_x_at	ACAGTAAGTCTTGGCCGGAGTGCAG	450	185	93842	89	108	94	100	93	119	136	83	148	109	102	105	145	73	98	132	89	79	125	50	91	76	69	73	54	93
216366_x_at	ACAGTAATAGTCAGCCTCATCTTCC	967	185	282322	97	106	97	94	352	240	173	135	416	230	328	381	309	176	432	424	296	287	322	305	276	622	594	530	623	522
216852_x_at	ACAGTAATAGTCAGCCTCATCTTCC	968	185	287656	92	132	96	97	339	259	203	177	399	252	358	413	305	186	483	409	275	327	272	352	335	550	667	556	540	499
210708_x_at	ACAGTATTCCTGCCGAGGCTGACTT	485	185	221090	99	94	68	73	82	138	121	77	144	90	89	92	154	53	63	145	88	86	64	86	129	146	109	172	206	315
211888_x_at	ACAGTATTCCTGCCGAGGCTGACTT	484	185	233267	99	108	91	82	76	130	92	72	136	83	94	118	123	70	78	113	127	90	81	69	84	651	104	729	690	990
210890_x_at	ACAGTCAGGCCTTGAGGGCGTCTTC	78	187	223002	93	111	104	114	124	158	135	81	172	116	161	149	188	76	85	135	101	77	90	63	80	77	88	93	65	95
211687_x_at	ACAGTCAGGCCTTGAGGGCGTCTTC	77	187	231187	133	99	77	99	133	150	135	94	174	122	150	138	175	88	91	134	100	63	88	67	80	82	72	85	56	79
208517_x_at	ACAGTGATCCACTTTAACAACCCTA	33	185	197381	3854	3654	4138	4688	773	961	700	316	4529	2061	2302	2761	3666	406	1487	1574	1379	618	267	243	253	309	198	111	104	96
211939_x_at	ACAGTGATCCACTTTAACAACCCTA	34	185	233810	3955	3571	4077	4824	852	988	824	306	4797	2033	2311	2935	3544	453	1617	1578	1356	652	313	270	252	368	188	83	137	104
1567238_at	ACAGTGTTTTTGAGCAGCACCATCT	548	185	94776	87	71	74	65	81	98	134	61	134	87	124	115	163	112	81	135	120	90	120	68	108	59	58	76	48	73
1567240_x_at	ACAGTGTTTTTGAGCAGCACCATCT	549	185	94785	90	89	109	68	73	89	98	61	151	87	124	160	111	86	80	142	138	109	76	71	120	89	76	86	50	81
1565337_at	ACATAGAAGTTCTGTCCGTCATCGC	605	179	86344	87	82	78	80	79	107	111	73	139	85	125	122	126	76	97	141	140	120	103	75	132	110	85	83	86	113
1565338_x_at	ACATAGAAGTTCTGTCCGTCATCGC	606	179	86357	97	82	79	88	93	114	109	64	146	101	144	159	145	66	85	173	176	124	90	70	125	94	99	111	75	113
213670_x_at	ACATAGCAGAGGCTCCAGGCTGACT	550	181	252771	114	108	94	100	79	141	125	79	198	119	117	108	193	99	83	144	130	95	92	84	102	144	142	137	101	124
214100_x_at	ACATAGCAGAGGCTCCAGGCTGACT	551	181	257490	125	107	76	82	86	145	105	79	207	106	124	109	181	99	86	115	133	110	114	74	99	162	87	121	91	117
209152_s_at	ACATATCACTCAAGGGGGATGCTGT	1136	179	204326	354	338	318	397	115	133	170	89	200	117	117	191	185	59	72	124	151	98	119	99	148	132	123	137	108	140
213730_x_at	ACATATCACTCAAGGGGGATGCTGT	1137	179	253423	356	389	310	372	123	145	147	70	196	119	157	149	176	74	91	134	140	132	133	107	136	153	112	150	102	142
207986_x_at	ACATCACTCCAGCCCCATAAAGAGT	639	181	191682	222	229	255	285	396	458	334	276	617	365	497	486	511	339	500	463	386	289	436	255	355	169	105	151	78	114
217200_x_at	ACATCACTCCAGCCCCATAAAGAGT	640	181	291453	217	275	226	279	373	458	343	282	706	302	395	462	558	352	475	446	392	272	379	236	341	164	123	113	83	125
207463_x_at	ACATCATGCTGATCAAACTCTCCTC	984	181	186050	69	73	71	70	111	111	117	74	159	86	128	123	110	68	102	127	95	108	101	87	81	108	98	97	96	104
213421_x_at	ACATCATGCTGATCAAACTCTCCTC	985	181	250037	78	89	79	66	90	109	106	68	128	91	105	126	144	61	69	142	94	92	115	84	90	90	105	108	89	121
1552626_a_at	ACATCCATGTGAAAACTGGGTCCAT	216	183	2945	84	81	45	62	84	92	69	63	73	62	70	73	85	58	54	140	80	61	73	46	74	65	68	58	46	89
223503_at	ACATCCATGTGAAAACTGGGTCCAT	217	183	360674	69	67	64	66	60	81	71	60	87	57	101	75	105	73	66	90	63	55	65	47	70	65	72	65	39	83
211587_x_at	ACATCCGATCAAGAACCTGGGCTAT	727	181	230134	94	88	54	77	86	128	114	67	167	87	133	125	162	57	77	144	104	78	122	67	136	116	94	99	68	138
211772_x_at	ACATCCGATCAAGAACCTGGGCTAT	726	181	232092	91	106	72	94	111	115	132	72	161	96	102	159	147	67	67	145	104	92	90	72	124	93	95	97	71	109
1570080_at	ACATCCTCCTAAACCAAGTCAGAGC	1023	181	105858	66	83	67	73	178	144	89	94	348	130	158	257	170	65	143	166	176	164	156	231	155	184	180	164	208	153
1570082_x_at	ACATCCTCCTAAACCAAGTCAGAGC	1024	181	105869	67	73	69	64	165	137	112	91	318	121	207	245	174	114	130	189	201	145	129	222	162	182	196	162	214	134
1552946_at	ACATCCTGAAGGGAGGCTACAACTG	119	183	5484	115	125	78	115	74	94	98	61	120	61	84	110	95	53	76	91	77	90	78	66	87	130	97	95	88	118
1552947_x_at	ACATCCTGAAGGGAGGCTACAACTG	118	183	5495	140	100	87	105	72	98	71	42	93	66	85	87	106	46	55	87	86	77	75	60	66	120	107	102	89	126
205634_x_at	ACATCTGCATTGGACAACTCCACCC	983	181	165996	91	90	81	86	182	271	266	95	440	194	241	411	760	152	206	364	154	129	130	102	135	141	119	143	135	154
227549_x_at	ACATCTGCATTGGACAACTCCACCC	982	181	404929	90	99	81	76	163	256	317	109	474	210	229	387	788	150	230	357	169	158	124	100	130	171	121	156	138	177
207271_x_at	ACATGAGGCAACGATTGCTCCCGTC	740	183	183970	127	98	79	92	163	196	151	107	298	232	185	275	200	113	129	311	172	177	196	167	200	235	253	215	244	228
211381_x_at	ACATGAGGCAACGATTGCTCCCGTC	741	183	227982	96	122	105	96	165	184	152	100	248	214	193	251	245	117	140	275	175	201	171	184	172	253	213	230	244	271
218081_at	ACATGCTGCGTGATGGTGTGGCTTC	310	183	301119	223	242	214	249	5456	2621	2830	2404	3497	2795	6198	5264	2711	1513	1031	1031	3598	2035	560	224	473	5359	2970	812	206	708
50314_i_at	ACATGCTGCGTGATGGTGTGGCTTC	309	183	600709	198	213	206	217	5538	2609	2918	2440	3549	2729	6412	5373	2835	1572	1088	930	3445	1876	496	271	467	5382	3071	776	246	720
1557380_at	ACATGGAAGCTCTGCATATGTCAGC	1129	181	39738	75	87	66	67	80	75	50	48	77	64	60	48	84	55	56	89	67	56	59	47	58	56	77	94	42	113
1557382_x_at	ACATGGAAGCTCTGCATATGTCAGC	1128	181	39750	79	83	67	68	64	61	76	43	83	60	74	91	76	50	48	101	83	65	62	50	57	59	57	67	50	73
207969_x_at	ACATGGCTCCGGTGAACAGCCTTCT	1003	183	191515	106	103	91	103	107	127	103	74	190	103	110	175	141	94	99	207	167	128	142	92	124	117	103	156	92	144
207991_x_at	ACATGGCTCCGGTGAACAGCCTTCT	1004	183	191735	103	114	76	80	86	137	128	79	180	116	121	135	172	84	101	197	131	119	143	77	146	140	95	138	95	110
209251_x_at	ACATGGCTTGCTGCCTGTTATACCG	864	183	205409	890	482	552	1168	129	368	310	118	1033	277	295	430	815	114	249	358	434	277	175	111	163	636	305	313	258	284
211750_x_at	ACATGGCTTGCTGCCTGTTATACCG	865	183	231864	861	520	537	1092	178	328	321	113	1072	257	297	431	827	110	263	352	475	242	150	117	186	628	320	233	237	302
227380_x_at	ACATGGGCCATGTTGATGCAGAGCA	553	183	403083	114	98	65	74	60	78	85	51	86	64	72	71	85	51	53	111	83	62	79	56	67	62	73	70	37	67
230851_x_at	ACATGGGCCATGTTGATGCAGAGCA	554	183	441249	73	107	70	80	61	70	62	58	94	65	75	78	91	69	54	84	79	64	65	48	70	72	63	68	43	69
206520_x_at	ACATGGTCTTTCCTCTGAGTGTGTT	1030	183	175727	111	106	100	117	186	228	167	91	464	309	367	309	286	112	172	161	147	113	127	77	149	147	113	112	52	96
210796_x_at	ACATGGTCTTTCCTCTGAGTGTGTT	1031	183	222037	116	126	101	116	154	210	199	100	467	270	328	330	320	100	141	211	163	127	136	80	109	132	132	122	59	103
223310_x_at	ACATTACCTAATATTCTCACTAGCT	1036	179	358550	67	70	66	58	65	56	53	40	58	63	60	63	64	47	57	106	121	117	51	43	82	91	66	58	42	65
223982_s_at	ACATTACCTAATATTCTCACTAGCT	1037	179	365914	63	62	59	70	64	66	64	44	73	51	67	83	56	68	47	90	167	75	69	58	73	83	75	62	50	59
219639_x_at	ACATTCGGATGGCCCAGACTGACTC	850	179	318254	111	135	126	105	101	117	124	71	141	81	117	121	124	61	60	135	111	109	99	81	118	78	83	86	75	80
234710_s_at	ACATTCGGATGGCCCAGACTGACTC	849	179	483643	135	134	125	103	99	90	109	82	138	95	102	125	134	68	64	153	139	109	114	87	112	78	95	77	51	93
214525_x_at	ACATTGCCACTGACTGTCCAGAAGG	780	179	262157	115	121	96	96	136	225	198	126	349	164	143	252	262	121	140	177	251	179	144	102	169	367	260	197	122	229
217216_x_at	ACATTGCCACTGACTGTCCAGAAGG	781	179	291629	115	107	101	104	142	212	237	138	355	140	160	212	311	141	130	185	264	183	158	88	162	360	216	188	112	208
223052_x_at	ACATTGGGCTTGTCGGGAGCTGGTC	94	179	355733	154	117	104	145	106	208	189	107	243	139	240	187	249	149	137	169	189	156	160	124	143	158	160	92	108	123
229329_s_at	ACATTGGGCTTGTCGGGAGCTGGTC	95	179	424505	118	125	105	122	107	204	210	94	252	149	228	175	216	122	133	202	157	121	129	89	110	180	150	137	89	153
214164_x_at	ACATTTCAAATTCACCCTACATTCC	704	179	258191	57	64	68	61	133	175	98	65	144	79	154	117	112	65	76	114	117	75	95	167	469	76	89	94	65	93
215867_x_at	ACATTTCAAATTCACCCTACATTCC	705	179	276859	67	56	83	60	116	205	91	81	188	88	131	123	138	75	81	171	150	76	137	210	510	76	62	80	44	88
1553153_at	ACATTTTAACTGTCTGTTCCTTGCC	875	179	7116	77	109	66	118	116	158	179	84	293	100	149	185	176	95	78	170	164	137	108	82	127	105	73	94	59	107
1553155_x_at	ACATTTTAACTGTCTGTTCCTTGCC	874	179	7128	85	88	69	90	124	182	158	77	248	107	136	161	184	88	110	147	148	132	99	78	101	125	76	86	71	105
216025_x_at	ACATTTTCCCTTCCCTGAAGATCTA	20	181	278587	171	160	154	179	261	366	323	134	849	315	374	484	554	119	315	357	292	306	223	244	221	173	127	111	82	139
220017_x_at	ACATTTTCCCTTCCCTGAAGATCTA	19	181	322410	155	179	142	167	294	390	323	164	877	323	460	444	555	166	265	332	259	234	239	229	215	200	111	123	96	117
1559291_at	ACCAAGCCAGTTCCACATTTCTTAT	1035	147	51811	81	81	64	82	127	151	136	102	164	130	131	141	144	77	109	132	131	116	102	85	125	96	75	59	49	92
1559293_x_at	ACCAAGCCAGTTCCACATTTCTTAT	1034	147	51833	83	88	73	93	131	144	132	101	197	115	138	163	157	110	106	141	115	114	97	101	113	86	99	68	52	97
215719_x_at	ACCAAGGTTCTCATGAATCTCCAAC	575	149	275224	70	90	67	67	62	99	78	52	115	58	67	66	87	49	67	93	105	61	78	51	72	79	59	67	45	62
216252_x_at	ACCAAGGTTCTCATGAATCTCCAAC	574	149	281080	71	58	65	71	70	116	70	52	92	46	79	80	88	42	58	78	83	66	73	55	64	76	84	77	60	60
1553569_at	ACCAATGGTACTGAACCTACGAGTA	1129	147	10641	63	80	73	49	121	135	128	69	98	74	74	84	93	42	62	107	954	412	189	235	264	121	104	73	51	92
1553570_x_at	ACCAATGGTACTGAACCTACGAGTA	1130	147	10651	90	93	71	61	90	127	127	64	100	63	64	59	90	49	68	96	912	452	206	251	327	96	111	100	65	101
1569587_at	ACCACACCTGGCTTGATCGCAGTTT	697	149	102466	118	85	96	124	105	158	173	108	200	109	111	160	197	99	100	131	141	115	109	87	107	127	94	108	70	107
1569588_x_at	ACCACACCTGGCTTGATCGCAGTTT	698	149	102477	98	92	98	136	135	160	127	107	211	127	137	147	164	104	107	124	123	140	107	93	111	137	100	121	76	93
214525_x_at	ACCACCGGAGGCATCCAAGGGACAT	1030	149	262156	78	104	86	79	56	93	98	67	129	90	105	67	121	106	69	103	91	71	99	48	88	94	97	96	91	117
217216_x_at	ACCACCGGAGGCATCCAAGGGACAT	1029	149	291628	87	84	86	87	87	95	95	75	135	99	104	90	123	68	69	113	104	80	81	58	96	133	105	100	98	104
1553728_at	ACCACCGTGACCATCGTGGAGGAGA	73	151	11900	132	113	105	120	102	107	132	80	196	124	125	120	187	78	91	143	121	93	90	64	111	156	130	135	97	173
1553730_x_at	ACCACCGTGACCATCGTGGAGGAGA	74	151	11922	122	107	101	138	135	126	114	93	214	124	126	149	139	59	94	167	101	110	112	92	131	157	125	128	80	165
1555781_at	ACCACTTGACGTCCGTAGTTCGAGA	539	149	28311	85	92	68	69	54	86	97	47	82	70	69	76	103	43	66	107	74	66	52	54	71	66	58	68	40	67
1555783_x_at	ACCACTTGACGTCCGTAGTTCGAGA	540	149	28322	79	90	63	74	68	104	70	62	93	58	87	84	79	49	54	94	88	78	58	46	70	70	78	57	48	61
212459_x_at	ACCAGAAGCCTTATTTGTGATTTTG	381	151	239503	151	130	132	165	192	165	108	68	573	262	225	534	237	72	111	238	82	115	96	63	80	94	64	73	63	105
215772_x_at	ACCAGAAGCCTTATTTGTGATTTTG	380	151	275813	139	114	123	154	231	200	113	57	516	351	264	554	256	65	134	223	123	99	103	57	77	108	82	105	61	92
202624_s_at	ACCAGAGGCCCACATGGATGCCACT	400	149	132888	111	119	88	122	383	312	402	191	435	257	484	395	352	174	130	212	195	149	117	95	139	168	138	114	90	126
37652_at	ACCAGAGGCCCACATGGATGCCACT	399	149	597965	119	125	86	107	436	326	382	211	381	224	412	343	325	177	130	248	193	126	131	96	121	147	104	127	89	133
208687_x_at	ACCAGAGTGCAGGAGGCATGCCAGG	665	151	199222	423	293	549	529	631	627	443	234	1851	1349	1414	1783	1512	259	696	1052	417	315	261	186	227	178	155	137	94	119
224187_x_at	ACCAGAGTGCAGGAGGCATGCCAGG	666	151	368143	470	295	540	564	669	633	400	213	1920	1397	1404	1752	1363	310	679	1102	448	289	280	166	223	184	141	149	89	134
200735_x_at	ACCAGATGTCTACAAGAGCCCTGCT	1139	149	112108	111	104	126	135	2412	1720	1203	478	7413	3130	3973	4247	6276	586	2737	2777	2276	824	310	323	268	300	153	124	127	106
208635_x_at	ACCAGATGTCTACAAGAGCCCTGCT	1140	149	198670	120	139	175	104	2626	1644	1159	394	7477	3458	4224	4211	6544	607	2815	2502	2334	825	319	307	305	277	177	136	92	118
201086_x_at	ACCAGCCACTATTTTGTTGACTATG	470	151	115975	267	305	442	309	655	465	260	89	2380	1495	1216	2061	658	132	303	565	365	153	118	130	128	125	92	92	62	133
214988_s_at	ACCAGCCACTATTTTGTTGACTATG	469	151	267214	263	323	440	370	681	466	266	222	2100	1349	1125	2020	682	178	328	623	337	205	173	214	177	140	125	152	191	146
207921_x_at	ACCAGCGGACAGGGCAGCTATGCCT	419	151	191026	184	217	196	205	118	295	313	133	326	175	218	231	302	181	110	214	188	152	180	128	150	95	94	68	75	82
207923_x_at	ACCAGCGGACAGGGCAGCTATGCCT	418	151	191048	198	212	225	218	156	362	292	153	315	174	178	231	320	168	127	289	196	151	142	110	146	95	85	67	58	86
1570364_at	ACCAGCTCTGACCAAAGGAGGCGTA	134	151	107944	105	88	83	88	96	120	108	87	153	104	114	136	144	95	106	167	116	93	109	68	113	98	67	77	69	104
1570366_x_at	ACCAGCTCTGACCAAAGGAGGCGTA	133	151	107955	101	87	74	76	113	156	105	73	149	113	118	122	150	112	103	147	102	92	126	69	126	91	65	82	59	112
207654_x_at	ACCAGCTGAGTTTCTATTTCTTCTA	575	151	188144	69	64	70	68	127	137	90	71	279	174	181	301	194	55	74	119	126	65	67	58	78	86	49	62	43	80
209188_x_at	ACCAGCTGAGTTTCTATTTCTTCTA	576	151	204721	110	62	75	73	168	143	101	67	284	185	175	271	198	74	80	110	99	80	65	43	78	71	57	60	44	66
211100_x_at	ACCAGGCTGAATTCCGCATGGGTCC	883	151	225201	75	93	77	82	84	94	92	81	130	87	88	102	97	58	82	150	148	108	95	94	91	136	149	122	90	162
211101_x_at	ACCAGGCTGAATTCCGCATGGGTCC	882	151	225214	98	102	83	66	82	68	84	65	116	78	70	109	117	68	66	111	136	123	92	72	104	122	96	140	109	138
211779_x_at	ACCAGGCTTGTGTGTCTTGTGTTGT	126	153	232156	101	97	115	115	427	546	388	204	520	247	311	283	420	159	196	272	372	232	207	128	159	146	114	90	62	108
215764_x_at	ACCAGGCTTGTGTGTCTTGTGTTGT	127	153	275720	99	112	111	112	365	546	351	145	516	232	303	278	438	179	197	304	353	221	209	105	215	120	99	110	47	111
1555367_at	ACCAGTTCCAAACCTTAATTGAATG	364	127	25065	60	73	71	64	53	73	64	55	75	61	87	101	91	58	63	82	63	60	70	52	57	67	63	61	51	50
1555368_x_at	ACCAGTTCCAAACCTTAATTGAATG	363	127	25077	67	72	59	76	74	82	60	58	84	56	88	59	97	65	64	96	72	60	65	52	81	70	66	49	37	56
224284_x_at	ACCATCCGATTTCTCAATCTTTTCC	385	153	369165	71	68	56	65	79	100	83	67	108	63	98	115	91	66	60	87	147	113	112	64	141	71	77	74	58	75
224288_x_at	ACCATCCGATTTCTCAATCTTTTCC	384	153	369208	74	69	56	77	76	80	69	70	127	79	86	79	102	47	82	103	188	105	102	84	109	84	78	85	55	99
209328_x_at	ACCATCGAAGCCTCCAGTCATTGAG	714	151	206249	296	469	142	134	846	953	662	566	2044	1070	1332	1578	1715	540	1263	1659	1196	824	881	1295	772	203	135	160	119	194
209329_x_at	ACCATCGAAGCCTCCAGTCATTGAG	713	151	206255	417	139	159	134	951	896	655	575	1893	965	1241	1539	1550	468	1170	1672	1361	830	870	1385	820	201	146	160	131	139
1563226_at	ACCATCTTCTCTGGTCTCTTAAAAA	479	153	78264	72	94	90	101	133	265	243	140	591	267	284	301	462	128	215	210	246	153	104	76	118	162	111	115	90	168
1563228_x_at	ACCATCTTCTCTGGTCTCTTAAAAA	480	153	78275	77	103	91	107	145	311	266	124	654	285	254	311	445	152	183	236	336	147	110	84	138	179	158	105	98	148
220040_x_at	ACCATTACTCTGGCACATGCTCAAT	941	151	322656	71	88	64	80	88	142	128	110	197	113	135	153	215	105	103	131	101	96	91	78	86	168	105	96	90	132
225784_s_at	ACCATTACTCTGGCACATGCTCAAT	940	151	385541	85	83	64	80	115	97	140	80	237	124	125	115	192	87	103	145	100	90	120	79	106	138	98	128	85	169
214774_x_at	ACCATTCATTGCTACGTTGCTTATT	640	153	264868	76	133	139	79	66	64	70	53	73	74	82	81	65	50	77	84	57	57	64	43	54	63	85	91	39	67
215108_x_at	ACCATTCATTGCTACGTTGCTTATT	641	153	268520	74	130	129	89	65	77	58	48	60	63	57	60	70	51	47	81	76	63	63	33	51	57	66	69	38	56
1558975_at	ACCCAGATAGGGTGTCTCCTGCAGG	347	161	49822	112	118	118	122	139	266	426	181	289	154	156	232	230	102	153	190	321	253	161	121	187	104	86	80	73	94
1558976_x_at	ACCCAGATAGGGTGTCTCCTGCAGG	346	161	49833	116	134	123	105	125	319	462	181	314	160	223	222	258	137	130	163	330	230	179	123	183	101	120	104	62	112
220847_x_at	ACCCATCAATTCTCCACAGCAGAGA	333	161	331542	85	77	77	88	100	127	101	70	184	105	201	145	142	83	121	167	112	117	113	69	139	1033	872	2061	1432	1948
233848_x_at	ACCCATCAATTCTCCACAGCAGAGA	332	161	474171	104	90	91	77	109	114	115	93	161	118	137	126	145	69	101	138	98	114	105	93	112	976	837	2150	1415	1948
1555758_a_at	ACCCATCATCATCCAATCGCAGATG	992	159	28123	71	74	67	60	111	111	105	72	161	118	99	113	136	85	73	112	91	76	81	56	92	68	71	66	44	86
209714_s_at	ACCCATCATCATCCAATCGCAGATG	991	159	210438	70	76	55	73	77	140	114	70	166	94	85	138	103	68	61	132	94	75	78	56	97	62	63	68	39	70
1553591_at	ACCCATGGGCACGTGGCTTTTGGGA	244	159	10828	114	106	79	92	76	145	137	70	233	105	113	176	203	106	62	132	119	90	88	67	110	1073	675	543	417	466
1553592_x_at	ACCCATGGGCACGTGGCTTTTGGGA	243	159	10840	93	124	85	99	79	133	131	73	173	118	147	130	223	103	88	121	139	92	133	70	98	1369	748	562	586	554
210984_x_at	ACCCCACCACGTACCAGATGGATGT	152	159	223954	119	135	117	135	127	190	177	103	225	141	211	188	198	110	127	215	329	180	159	144	180	361	260	168	149	187
211607_x_at	ACCCCACCACGTACCAGATGGATGT	153	159	230345	138	114	117	141	127	191	142	108	259	154	199	150	223	120	109	222	284	235	183	131	203	425	285	163	162	190
208702_x_at	ACCCCACCTACAAATACCTGGAGCA	201	159	199385	107	105	103	116	155	424	250	136	570	305	307	284	467	122	207	246	473	229	208	110	232	343	203	171	122	224
214875_x_at	ACCCCACCTACAAATACCTGGAGCA	200	159	265969	106	96	108	128	175	372	254	143	553	301	378	306	438	144	168	273	445	264	217	145	214	305	228	200	117	175
207104_x_at	ACCCCCAGGCAGTGACGTATGCCGA	232	159	182147	111	137	104	164	101	148	102	89	158	114	162	182	169	74	105	171	127	110	150	97	144	117	145	117	96	130
211336_x_at	ACCCCCAGGCAGTGACGTATGCCGA	233	159	227510	117	124	119	144	105	150	125	95	191	136	155	165	185	103	127	217	133	126	124	78	94	140	135	128	66	131
201070_x_at	ACCCCTACTCCAGGTCACATAATGA	478	159	115793	389	441	463	644	138	218	136	109	278	175	201	171	219	99	158	207	206	160	144	158	145	300	235	220	207	215
214305_s_at	ACCCCTACTCCAGGTCACATAATGA	477	159	259739	370	391	493	624	137	180	147	95	285	139	183	210	268	77	157	226	192	160	152	133	155	359	246	228	194	242
236504_x_at	ACCCCTGAACACACAGCTGGAACTC	1108	157	503366	97	116	94	92	131	515	633	260	832	333	429	276	692	245	173	256	198	161	157	107	137	138	117	116	90	161
239417_x_at	ACCCCTGAACACACAGCTGGAACTC	1107	157	535415	109	135	94	111	192	608	659	206	817	342	413	316	621	220	166	287	170	170	187	129	180	124	92	135	87	162
235222_x_at	ACCCGAATCATTGTTTTATTTCCTG	21	159	489272	75	66	82	66	85	83	78	79	96	63	80	96	151	52	56	95	123	75	101	61	88	75	69	73	57	75
243026_x_at	ACCCGAATCATTGTTTTATTTCCTG	20	159	575117	73	93	65	87	110	151	117	74	306	124	129	221	160	65	131	157	127	127	106	73	99	91	78	73	72	72
208420_x_at	ACCCGGATGGGTGACAGGCTGGATG	356	159	196323	132	166	138	127	114	257	302	160	325	161	205	265	266	177	171	228	212	166	146	86	159	157	108	114	100	150
208831_x_at	ACCCGGATGGGTGACAGGCTGGATG	357	159	200801	122	124	144	127	116	232	285	144	328	184	204	184	263	183	126	228	174	195	156	85	167	143	117	107	106	111
1570364_at	ACCCGGGATACGGACTCAGTGGTCT	308	157	107954	93	89	67	80	73	97	104	71	103	64	104	110	121	78	74	123	126	84	77	47	85	174	94	97	63	107
1570366_x_at	ACCCGGGATACGGACTCAGTGGTCT	307	157	107963	83	107	93	71	80	91	101	73	113	78	95	95	106	73	60	111	115	76	90	49	95	143	85	111	84	109
202795_x_at	ACCCGTACCATGGGGCTCAGGACAG	1014	157	134771	175	187	147	178	144	306	232	98	242	101	133	167	183	103	104	193	163	168	155	94	138	129	85	136	87	106
216210_x_at	ACCCGTACCATGGGGCTCAGGACAG	1013	157	280620	161	188	161	185	140	247	266	96	213	104	116	146	175	72	108	145	191	139	133	84	137	149	119	131	89	142
218084_x_at	ACCCTCAAGCCATCTGGTTTTCATG	930	159	301155	77	93	85	100	107	195	263	85	240	134	178	185	328	113	171	230	349	135	143	190	171	148	97	117	110	128
224252_s_at	ACCCTCAAGCCATCTGGTTTTCATG	929	159	368833	96	111	78	79	105	210	215	106	285	136	140	203	289	92	192	199	336	167	160	159	185	134	110	112	76	123
207574_s_at	ACCCTCGACAAGACCACACTTTGGG	701	159	187262	106	102	78	77	1386	950	629	156	1100	773	869	734	1102	256	251	429	457	233	173	107	198	218	120	118	79	125
209304_x_at	ACCCTCGACAAGACCACACTTTGGG	702	159	205999	84	101	77	84	1560	977	666	135	1251	810	824	712	1226	240	318	444	470	246	174	124	210	196	145	122	78	149
1556181_at	ACCCTCTCATAGTGTTTTATACTCA	775	159	31266	69	87	68	72	91	82	101	78	122	74	98	96	115	65	82	150	100	68	102	61	80	92	82	102	62	69
1556182_x_at	ACCCTCTCATAGTGTTTTATACTCA	774	159	31278	83	92	55	58	93	89	63	66	112	83	97	107	145	62	66	103	84	72	74	75	91	92	61	76	74	75
205915_x_at	ACCCTGGCTTCCAGCTTCAAGAGGC	242	159	169082	123	165	116	157	389	408	347	159	589	283	331	355	482	163	282	293	348	212	173	158	186	1252	587	376	308	358
210781_x_at	ACCCTGGCTTCCAGCTTCAAGAGGC	241	159	221869	113	132	150	174	378	425	409	164	575	276	302	389	481	142	272	346	313	215	164	154	167	1206	495	401	271	381
211798_x_at	ACCCTGGTCACCGTGTCGAGAGGTG	352	159	232351	125	180	122	176	107	219	260	112	247	139	118	138	184	73	95	166	199	108	114	74	91	468	287	207	154	259
211881_x_at	ACCCTGGTCACCGTGTCGAGAGGTG	353	159	233188	130	172	126	167	135	289	284	83	240	132	134	156	218	87	99	151	174	144	150	87	148	463	259	196	146	189
238590_x_at	ACCCTTCTGATTACCTTCATGACGG	182	161	526320	74	70	77	79	90	101	86	65	131	95	96	112	111	52	98	135	171	132	85	80	88	145	115	92	82	91
239824_s_at	ACCCTTCTGATTACCTTCATGACGG	181	161	539890	84	71	67	71	89	124	97	61	134	88	85	122	134	66	65	126	233	166	98	70	104	183	124	95	68	101
210374_x_at	ACCGAGACGGCCATTCAGCTTATGG	450	151	217588	76	88	82	79	75	95	84	88	136	64	92	102	115	100	77	129	100	108	99	72	74	99	110	85	75	136
210831_s_at	ACCGAGACGGCCATTCAGCTTATGG	451	151	222417	88	103	70	88	98	94	94	65	121	82	88	91	105	51	60	131	96	77	95	68	77	88	102	110	99	97
1559186_at	ACCGAGATGTGCAGCTAGAAGGAAG	1145	155	51165	135	89	89	79	76	112	132	71	170	77	74	88	170	58	69	100	82	75	87	50	91	128	99	117	52	99
1559188_x_at	ACCGAGATGTGCAGCTAGAAGGAAG	1144	155	51176	79	98	75	83	59	110	128	76	150	77	121	88	159	73	66	81	98	86	87	57	90	150	68	97	75	118
200088_x_at	ACCGATCCTTAGCCAGAGAACTCTC	978	157	110416	81	91	74	78	14223	10155	7458	4328	19937	16287	18134	20547	15759	4185	11125	10335	10086	6130	2551	1863	2102	1817	944	463	446	377
200809_x_at	ACCGATCCTTAGCCAGAGAACTCTC	979	157	112925	90	84	76	81	14839	10391	8041	4690	20219	16485	18733	21046	15775	4160	11543	10799	10102	6204	2486	1941	2088	1908	971	461	511	436
201257_x_at	ACCGATGGTTACTTGCTTCGTCTGT	851	157	117848	7948	8070	10584	9402	5227	5460	3561	1069	23904	19605	21805	26063	13594	1055	5942	4908	7901	4092	2260	547	2431	2645	1223	638	220	843
212391_x_at	ACCGATGGTTACTTGCTTCGTCTGT	852	157	238753	8006	7807	10322	9049	5732	5974	4009	1222	23641	19977	22288	26511	14452	1129	6305	5218	8333	4410	2574	746	2588	2797	1515	692	237	830
1565080_at	ACCGCAAGAGCTACCATTCATCTAG	1161	157	86094	107	101	72	69	104	149	138	112	177	111	152	140	140	89	111	168	128	91	130	112	142	192	187	148	247	206
1565082_x_at	ACCGCAAGAGCTACCATTCATCTAG	1162	157	86103	90	95	80	94	109	147	121	133	207	131	153	166	137	98	123	145	116	119	103	109	128	196	181	170	236	174
210399_x_at	ACCGCACCGTTTCCAGATGTAATAC	449	157	217870	105	125	105	101	604	703	469	569	879	382	667	490	485	337	491	701	494	468	368	672	487	119	171	176	205	192
211465_x_at	ACCGCACCGTTTCCAGATGTAATAC	450	157	228836	146	120	130	121	468	357	384	371	636	477	433	458	627	305	453	390	280	341	352	571	318	137	122	145	174	144
225035_x_at	ACCGCAGCAGCCACAGGCAGAGGAG	727	157	377304	221	230	213	242	214	327	358	225	510	246	351	343	402	281	283	302	302	283	307	175	267	256	159	208	156	232
225995_x_at	ACCGCAGCAGCCACAGGCAGAGGAG	728	157	387855	228	264	271	277	175	336	341	198	511	252	404	386	415	255	247	334	308	253	298	182	251	222	178	204	175	212
1556300_s_at	ACCGTCTTGCAATGTATAGTTTTTA	526	157	32133	71	71	76	64	119	85	107	68	107	96	105	120	87	67	85	125	105	93	101	104	123	82	66	97	75	94
206876_at	ACCGTCTTGCAATGTATAGTTTTTA	525	157	179644	59	73	66	66	97	90	80	74	99	97	86	101	108	49	85	85	90	91	129	82	79	89	82	65	63	103
220101_x_at	ACCTAAGGAGTCCACAGCATCGCGG	331	155	323331	82	89	79	81	66	107	98	53	140	92	109	104	107	56	68	127	93	67	96	66	84	63	57	74	49	71
229950_s_at	ACCTAAGGAGTCCACAGCATCGCGG	332	155	431333	99	83	86	73	59	97	105	45	118	68	97	91	97	71	58	109	82	89	97	67	83	87	61	65	48	69
205516_x_at	ACCTACAGCCCCAATACTGCATATG	553	153	164690	99	159	90	101	233	248	213	135	294	178	252	253	267	120	163	235	190	182	166	137	206	222	192	186	162	241
213977_s_at	ACCTACAGCCCCAATACTGCATATG	552	153	256132	109	99	128	143	179	200	181	146	231	153	221	198	239	136	167	260	182	176	168	133	224	247	203	200	183	217
210124_x_at	ACCTACCTCAGGGTTGCTTCAAGGA	73	155	214911	85	148	178	170	262	481	460	160	291	145	175	166	216	87	156	178	203	135	112	76	118	88	86	92	74	95
228660_x_at	ACCTACCTCAGGGTTGCTTCAAGGA	72	155	417152	145	148	175	158	254	498	433	180	363	149	164	239	270	87	147	188	185	145	111	83	105	110	103	113	69	98
1558754_at	ACCTCACACCTTCGAAAACATGGTA	527	155	48327	87	91	76	75	97	103	82	62	149	92	94	130	109	65	79	115	140	95	74	69	111	75	90	73	58	77
1558755_x_at	ACCTCACACCTTCGAAAACATGGTA	526	155	48336	82	64	66	78	105	121	88	77	178	88	130	115	93	94	81	129	142	107	115	66	117	82	87	71	53	87
200714_x_at	ACCTCACCGGGCCTGTGATATTTGC	679	153	111874	119	114	119	150	120	109	149	86	196	132	138	212	175	68	106	153	229	168	110	91	141	126	138	93	68	101
215399_s_at	ACCTCACCGGGCCTGTGATATTTGC	678	153	271715	115	118	103	162	114	151	137	83	182	113	145	149	211	89	143	182	207	121	132	87	125	111	98	105	70	121
209991_x_at	ACCTCCCATCCATCGGAGGCGTGGA	975	155	213468	129	208	131	145	180	165	192	130	245	162	205	225	255	97	112	231	172	163	207	241	191	188	144	217	239	219
211679_x_at	ACCTCCCATCCATCGGAGGCGTGGA	976	155	231107	129	180	146	143	218	225	161	114	293	165	207	193	208	116	162	214	212	145	177	236	210	204	203	194	278	204
217727_x_at	ACCTCCCGAATCTTGAATCCAGTGA	911	155	297226	180	219	240	208	481	619	242	268	572	479	653	750	423	270	368	492	1120	699	555	802	512	699	615	498	881	448
233864_s_at	ACCTCCCGAATCTTGAATCCAGTGA	912	155	474341	213	351	244	216	542	535	250	302	566	524	763	867	545	299	373	405	1099	754	536	855	516	753	614	466	857	471
214355_x_at	ACCTCCTCCAGGAACCATGTTTGGA	781	155	260288	127	176	154	114	198	258	210	174	364	188	233	297	275	118	178	266	261	207	200	257	241	326	266	209	295	280
215549_x_at	ACCTCCTCCAGGAACCATGTTTGGA	782	155	273361	125	133	167	145	223	186	179	108	340	192	235	291	301	146	145	292	235	217	231	273	181	291	261	204	334	244
1566161_at	ACCTCGTCTCCCAGGAGGGAGCAAT	623	155	90009	1040	813	339	188	464	429	339	320	640	439	574	680	557	362	401	491	535	433	502	713	448	570	525	509	724	476
1566162_x_at	ACCTCGTCTCCCAGGAGGGAGCAAT	622	155	90022	627	654	327	194	526	423	339	276	685	481	510	704	464	289	320	483	542	463	437	811	386	603	492	445	579	470
1569979_at	ACCTCTGTCCAGATGGAGCCTTGCT	734	155	105218	91	102	88	82	80	99	122	65	116	94	92	142	133	66	78	167	97	110	92	73	126	113	127	87	60	135
1569980_x_at	ACCTCTGTCCAGATGGAGCCTTGCT	735	155	105229	80	115	85	91	97	107	89	64	160	82	87	95	117	80	84	171	98	97	80	70	92	129	102	112	85	109
202497_x_at	ACCTCTTAACAATTTCTGTCCTTCA	178	155	131495	88	76	65	87	200	225	169	77	287	114	145	162	197	59	87	135	409	172	145	107	126	150	108	123	51	128
216236_s_at	ACCTCTTAACAATTTCTGTCCTTCA	177	155	280910	74	64	71	78	211	230	170	83	320	129	188	140	203	54	78	135	379	182	121	84	129	142	82	82	63	139
201257_x_at	ACCTCTTATGCTCAGCACCAACAGG	328	155	117850	309	347	551	283	3637	2434	1676	624	19796	17126	19243	23325	6769	700	3296	2951	4301	2388	1647	447	1704	639	440	294	166	305
212391_x_at	ACCTCTTATGCTCAGCACCAACAGG	327	155	238755	330	385	591	267	3485	2394	1568	689	19315	16235	18893	22789	6373	749	3058	2866	4039	2194	1540	494	1619	634	425	260	126	278
211162_x_at	ACCTCTTCGGATATCGTCCTTATGA	5	155	225859	88	94	85	96	92	107	90	55	113	111	102	121	109	72	66	140	94	91	72	62	108	95	115	104	52	96
211708_s_at	ACCTCTTCGGATATCGTCCTTATGA	6	155	231418	86	103	82	104	97	109	99	51	103	69	63	98	96	63	92	131	80	86	81	79	128	92	72	79	69	87
210975_x_at	ACCTGAGGCAGAAGCTCCAGGCCCT	20	157	223860	199	219	187	213	105	159	190	87	317	205	212	201	262	106	156	232	121	122	117	95	138	133	89	91	110	98
214114_x_at	ACCTGAGGCAGAAGCTCCAGGCCCT	19	157	257641	178	195	218	199	142	221	191	99	348	224	238	213	320	119	141	205	137	103	138	97	134	123	115	79	71	122
218580_x_at	ACCTGAGGCGCATCTGGCTGAAGGC	1102	155	306615	122	124	191	131	136	397	283	110	826	383	406	585	842	158	230	408	601	324	312	170	272	205	134	153	245	166
225552_x_at	ACCTGAGGCGCATCTGGCTGAAGGC	1101	155	382994	133	151	150	106	129	403	277	123	863	412	424	463	837	170	240	440	548	272	303	110	281	164	131	128	165	132
208698_s_at	ACCTGCCACTATGATGCCGGATGGA	925	155	199339	110	131	106	107	153	235	165	109	459	247	247	304	342	99	123	291	210	144	132	91	148	153	132	151	105	223
210470_x_at	ACCTGCCACTATGATGCCGGATGGA	924	155	218632	113	112	97	89	118	270	155	132	422	230	273	260	272	113	154	298	165	114	146	110	156	150	197	142	166	179
1566156_at	ACCTGCGCTGAGAGGAGCACCGCCA	953	155	89978	149	162	173	174	203	278	308	169	398	236	269	253	343	195	224	401	282	194	274	188	234	287	242	268	200	299
1566157_x_at	ACCTGCGCTGAGAGGAGCACCGCCA	954	155	89990	146	191	163	157	187	286	320	186	391	233	285	310	384	182	176	465	274	209	274	163	295	331	245	271	174	291
210984_x_at	ACCTGCGTGAAGAAGTGTCCCCGTA	494	145	223956	118	163	130	128	132	171	172	87	214	95	150	184	166	102	120	244	142	124	119	120	146	173	152	156	158	177
211607_x_at	ACCTGCGTGAAGAAGTGTCCCCGTA	495	145	230347	95	172	130	147	138	216	144	98	203	205	165	178	139	110	87	253	160	126	167	108	124	213	155	164	137	166
1569149_at	ACCTGCTTACTTACCACTCATGGTG	1012	155	99709	84	102	79	69	149	137	123	71	230	113	115	152	223	84	116	190	199	116	144	98	129	114	99	95	92	112
1569150_x_at	ACCTGCTTACTTACCACTCATGGTG	1013	155	99720	77	95	76	57	136	122	127	95	204	103	118	151	235	90	114	181	176	126	114	78	128	150	92	91	91	90
1557799_at	ACCTGGCCTGACCTGCAACTTTTAT	867	157	42956	173	198	194	229	639	1173	516	496	1336	759	728	940	1119	307	734	880	814	596	845	980	1126	191	140	138	328	175
1557801_x_at	ACCTGGCCTGACCTGCAACTTTTAT	866	157	42968	151	196	163	236	642	1260	520	453	1428	704	599	884	1083	267	748	876	539	434	792	870	1284	184	134	266	389	668
1569587_at	ACCTGGCTTGATCGCAGTTTCTTAA	476	157	102467	69	105	62	80	68	94	87	55	106	78	72	83	92	44	72	88	78	75	73	50	68	90	94	88	51	82
1569588_x_at	ACCTGGCTTGATCGCAGTTTCTTAA	475	157	102478	63	84	58	85	74	96	91	70	142	69	85	89	79	55	64	102	72	77	66	38	79	71	80	56	57	113
201261_x_at	ACCTGTACTGTCCCGGAGGAGGTTG	168	155	117892	121	106	108	100	124	134	134	75	193	92	137	122	160	96	94	145	128	100	94	75	128	97	78	100	66	102
213905_x_at	ACCTGTACTGTCCCGGAGGAGGTTG	169	155	255338	83	88	102	103	96	161	150	76	189	112	126	142	144	108	97	132	122	101	108	71	111	92	89	78	86	87
204903_x_at	ACCTGTGAGAGCCTGGGGCTCCTGG	650	157	157953	214	214	185	303	166	266	347	143	431	194	220	269	379	115	143	226	504	259	179	96	194	403	292	133	113	182
212280_x_at	ACCTGTGAGAGCCTGGGGCTCCTGG	649	157	237546	182	196	198	314	154	312	323	145	419	194	241	256	354	130	158	234	407	283	198	117	168	372	272	169	118	184
1553528_a_at	ACCTGTTGAGTTTTGAGTGCACCCA	398	157	10248	72	86	81	71	148	143	88	62	379	185	180	289	130	57	57	129	86	65	67	56	85	66	59	69	40	75
210053_at	ACCTGTTGAGTTTTGAGTGCACCCA	399	157	214134	87	89	78	72	150	146	92	63	404	202	185	249	172	61	78	140	99	58	65	58	85	71	88	59	55	60
237576_x_at	ACCTGTTGTCTTTCTGTATCTACTT	428	157	515166	76	85	97	80	80	90	125	57	177	64	96	118	101	70	101	125	72	76	84	54	77	92	83	97	67	56
241828_x_at	ACCTGTTGTCTTTCTGTATCTACTT	427	157	561939	73	87	80	83	84	85	94	55	162	89	113	121	125	60	93	99	94	73	73	74	81	76	71	89	40	78
1555950_a_at	ACCTGTTTCCAGGACAACCAAGCAT	329	157	29659	75	73	68	58	814	463	698	254	296	185	205	197	249	127	121	142	401	146	102	91	125	173	108	127	69	105
201926_s_at	ACCTGTTTCCAGGACAACCAAGCAT	330	157	125211	74	73	59	59	702	421	725	269	292	208	186	200	259	131	125	130	411	195	108	130	124	161	100	120	94	125
205306_x_at	ACCTTAGTTTGTGTCTTCCTGTGTT	705	153	162379	107	112	86	94	137	286	224	105	529	234	250	283	454	102	160	268	202	155	119	96	106	173	130	109	78	95
211138_s_at	ACCTTAGTTTGTGTCTTCCTGTGTT	706	153	225604	93	97	90	106	152	288	208	105	523	224	226	317	442	97	180	262	225	121	105	84	105	163	118	110	68	101
208485_x_at	ACCTTCACTTCCCTGGGCTATGAAG	925	153	197026	216	305	258	324	230	578	539	231	881	300	294	397	680	163	234	298	569	282	237	172	280	141	94	98	55	101
211862_x_at	ACCTTCACTTCCCTGGGCTATGAAG	924	153	232974	222	255	278	284	224	524	554	203	819	272	347	389	654	177	259	318	608	320	237	148	263	123	108	137	72	96
222029_x_at	ACCTTCCAGAGAGTGAGACCCAGCG	734	153	344492	114	104	97	106	86	174	165	105	319	164	170	212	235	98	148	258	144	145	156	83	132	141	145	141	84	144
233588_x_at	ACCTTCCAGAGAGTGAGACCCAGCG	733	153	471314	110	122	94	120	87	148	164	97	320	143	193	189	275	98	159	247	161	122	104	97	113	126	139	113	75	109
211127_x_at	ACCTTCTTGGTAGGGCATGGTGGCT	622	153	225502	135	162	135	134	394	529	442	290	906	362	512	578	710	283	444	433	402	220	317	105	289	245	182	138	63	134
211130_x_at	ACCTTCTTGGTAGGGCATGGTGGCT	623	153	225535	126	151	111	125	345	604	495	284	892	346	490	514	783	236	484	504	375	220	352	106	281	224	108	125	85	150
207320_x_at	ACCTTGAATAAGTCTCCCACAGTTG	329	153	184499	149	139	113	97	676	527	364	237	1595	775	1075	1155	701	215	349	624	585	509	451	786	412	189	192	175	212	197
211505_s_at	ACCTTGAATAAGTCTCCCACAGTTG	328	153	229253	118	116	132	120	569	547	362	213	1549	790	961	1135	692	287	385	699	647	570	411	746	437	223	192	171	197	199
1562256_at	ACCTTTCAATTTCACCCTTCATATA	36	155	71343	77	66	63	65	113	106	104	61	121	89	139	109	172	66	102	120	114	94	88	76	103	91	103	77	64	114
1562257_x_at	ACCTTTCAATTTCACCCTTCATATA	37	155	71355	83	77	72	77	87	101	96	65	148	78	85	120	148	71	82	160	90	77	81	59	111	80	65	82	63	74
207795_s_at	ACGAAAGTCGGCATCTCTGTGCTTC	800	161	189693	74	83	74	90	66	104	117	68	626	203	197	922	534	107	157	284	442	129	77	83	78	235	128	94	80	110
210606_x_at	ACGAAAGTCGGCATCTCTGTGCTTC	799	161	219996	94	101	62	84	95	95	94	61	516	193	182	855	540	101	209	233	458	187	74	95	96	248	139	95	67	85
1557965_at	ACGACGAGGCGGAGGACAATGATGA	1093	161	44032	141	174	116	148	92	172	177	85	252	125	131	118	231	136	108	133	141	108	110	92	115	141	118	138	97	121
1557966_x_at	ACGACGAGGCGGAGGACAATGATGA	1092	161	44044	164	163	131	134	87	165	197	88	275	120	144	115	200	128	120	153	125	101	127	85	99	130	111	130	97	130
218084_x_at	ACGACGCTCTCTGAGAGACCATCCC	877	161	301153	85	114	92	94	152	157	149	137	247	144	159	239	209	108	163	218	207	144	160	176	189	272	252	190	297	251
224252_s_at	ACGACGCTCTCTGAGAGACCATCCC	876	161	368831	102	85	80	97	162	138	158	127	279	127	194	260	230	119	140	207	208	147	151	161	176	240	214	266	343	224
202303_x_at	ACGAGGACCAAAGCCTTCAACACAG	137	163	129358	178	173	131	156	187	211	155	97	380	251	329	304	305	137	149	218	144	144	158	110	142	147	153	141	120	131
213859_x_at	ACGAGGACCAAAGCCTTCAACACAG	138	163	254847	173	156	152	222	237	262	168	93	364	238	312	397	267	150	114	266	198	155	167	124	175	136	161	150	104	133
202706_s_at	ACGAGGTTCCGATATCATCATTGTA	1128	161	133793	75	83	56	74	276	255	104	70	831	337	447	534	476	45	167	197	229	100	94	67	67	97	80	100	45	60
215165_x_at	ACGAGGTTCCGATATCATCATTGTA	1129	161	269146	78	88	61	60	263	271	113	43	831	417	389	618	489	47	166	225	206	108	107	67	79	82	62	70	42	64
204442_x_at	ACGAGTGTGATGAGGCCGAGGCTGC	427	163	152879	120	117	124	116	105	237	223	155	252	141	164	246	269	147	151	194	175	152	146	114	134	297	216	223	137	211
210628_x_at	ACGAGTGTGATGAGGCCGAGGCTGC	426	163	220241	122	145	127	135	129	239	270	156	251	189	199	207	261	151	142	196	199	130	164	95	144	263	220	188	110	206
223945_x_at	ACGATTCCTTAGAAGTGTCTCCCAC	999	161	365516	130	105	111	101	606	356	219	271	684	444	850	836	321	366	585	584	631	680	674	1001	426	698	750	641	1143	448
227035_x_at	ACGATTCCTTAGAAGTGTCTCCCAC	1000	161	399285	123	133	127	119	686	343	227	276	587	385	756	809	466	325	521	536	640	666	634	1088	458	715	757	669	1158	447
223226_x_at	ACGCAAGGACCTCAGAGACGTTCTT	1025	159	357629	315	247	160	374	1241	1420	1222	240	911	591	692	946	2253	522	366	553	227	195	187	150	192	121	89	122	57	73
229269_x_at	ACGCAAGGACCTCAGAGACGTTCTT	1026	159	423849	285	223	189	435	1325	1385	1154	277	915	653	760	874	2253	520	350	554	240	147	214	149	184	120	83	93	56	80
1565337_at	ACGCCAAAGCGGCAAAGCTCTCTAG	463	161	86351	78	89	58	69	69	72	66	60	69	54	82	70	63	47	57	104	70	71	60	53	80	77	57	91	57	77
1565338_x_at	ACGCCAAAGCGGCAAAGCTCTCTAG	464	161	86362	55	68	70	75	49	72	80	39	77	64	68	84	77	49	65	95	67	76	59	58	79	84	71	89	63	85
1557380_at	ACGCCCGTTTGCAAGCAGTCCATGG	1159	159	39734	72	95	88	83	99	102	109	80	155	99	132	129	117	75	84	176	122	105	131	82	110	132	101	108	88	119
1557382_x_at	ACGCCCGTTTGCAAGCAGTCCATGG	1158	159	39745	89	117	76	94	92	120	80	71	159	94	115	107	123	76	71	166	120	109	118	63	116	154	103	128	74	125
208132_x_at	ACGCCTTCCACCTACAGTGGAGTCT	762	161	193257	2348	1292	490	262	1648	1442	807	1026	1776	1530	1911	2001	1810	1049	1713	1937	1828	1321	1204	1815	1217	1726	1307	852	1798	767
212081_x_at	ACGCCTTCCACCTACAGTGGAGTCT	763	161	235355	1512	1826	492	275	1709	1447	805	953	1908	1446	1872	1906	1923	1038	1865	1879	1853	1487	1153	1836	1084	1693	1268	833	1708	737
211068_x_at	ACGGAAGCAATTAAACCCTCTCAGA	50	165	224845	63	81	65	75	92	149	101	77	246	131	147	187	234	77	101	195	226	162	104	110	155	111	123	131	89	123
212370_x_at	ACGGAAGCAATTAAACCCTCTCAGA	51	165	238518	67	72	79	68	89	176	107	86	264	128	146	180	221	65	107	166	221	147	124	76	128	130	106	99	104	114
208012_x_at	ACGGATCCTCAGTGAAGTGCATTCG	604	163	191949	94	80	80	70	666	572	231	93	2785	760	803	1127	1261	133	341	559	300	234	167	79	145	117	73	74	60	86
209762_x_at	ACGGATCCTCAGTGAAGTGCATTCG	605	163	210965	80	96	75	81	647	519	266	115	3175	785	758	1088	1373	135	368	555	326	232	145	100	147	137	79	77	60	74
209458_x_at	ACGGCAAGAAGGTGGCCGACGCGCT	218	165	207680	119	141	92	106	4382	32830	39397	34662	32664	30587	35147	35237	34668	31427	28345	26005	37349	33682	35660	28767	34440	16673	13732	10868	6015	11894
211745_x_at	ACGGCAAGAAGGTGGCCGACGCGCT	217	165	231813	139	113	105	117	4225	33416	38775	34073	32580	30104	35790	35483	35059	31731	28363	25687	36900	33714	36334	28963	34529	16091	13617	11266	6061	11536
1553185_at	ACGGCAGGGTATTCCAACAGACCTA	259	163	7386	95	80	82	69	79	123	102	67	169	60	81	108	127	90	102	134	145	83	85	58	96	83	78	88	59	85
1553186_x_at	ACGGCAGGGTATTCCAACAGACCTA	258	163	7397	85	78	80	73	60	112	85	71	143	100	95	118	138	86	68	116	119	92	108	61	91	73	69	96	63	68
1563226_at	ACGGTAAGGCGGGAGGGCTGCCCTG	645	163	78256	162	183	126	167	140	142	157	77	213	93	122	144	178	64	100	194	138	100	108	81	128	151	138	104	84	101
1563228_x_at	ACGGTAAGGCGGGAGGGCTGCCCTG	646	163	78269	161	163	124	158	126	150	161	99	200	103	136	143	188	81	98	190	150	114	130	70	112	160	114	114	75	105
210413_x_at	ACGGTCTCTCAGTATCTAAAGTCCT	1104	163	218017	73	70	69	58	84	100	87	68	135	75	110	108	103	47	74	90	81	96	87	58	95	69	66	99	66	85
211906_s_at	ACGGTCTCTCAGTATCTAAAGTCCT	1103	163	233449	88	72	63	65	78	102	70	65	119	72	92	117	90	80	72	109	75	104	84	74	93	90	69	72	74	84
219620_x_at	ACGGTGATTCACTATGTTGGCCAGG	965	163	318041	99	99	75	68	81	130	101	64	94	78	100	81	88	56	337	128	100	91	69	98	127	86	72	64	55	61
233589_x_at	ACGGTGATTCACTATGTTGGCCAGG	966	163	471328	92	98	84	57	85	92	97	58	102	76	85	82	100	61	70	135	124	98	80	105	147	71	67	71	50	93
221554_at	ACGGTTTATGTGTGTGCCTCATTCC	1127	163	339307	123	125	111	118	683	609	621	245	1112	386	514	587	715	245	325	544	377	281	336	272	271	173	154	199	184	187
52169_at	ACGGTTTATGTGTGTGCCTCATTCC	1128	163	600981	122	130	106	116	666	576	685	242	1070	430	568	547	730	241	327	527	396	304	289	227	259	199	146	162	158	203
212086_x_at	ACGTCATGGGAGGGGGCTTGAAGCC	177	163	235415	217	224	179	235	100	129	115	76	145	90	105	146	123	78	91	121	116	91	113	106	136	82	91	134	91	96
214213_x_at	ACGTCATGGGAGGGGGCTTGAAGCC	176	163	258735	235	179	174	247	79	122	110	76	172	104	137	113	142	79	78	93	90	94	114	97	114	91	91	90	77	95
217740_x_at	ACGTCCCAACGAAGAGACCACCTGT	1033	161	297368	79	103	75	88	134	234	193	117	183	87	94	109	119	90	93	162	1394	857	352	818	415	927	501	258	516	323
224930_x_at	ACGTCCCAACGAAGAGACCACCTGT	1034	161	376158	95	109	77	74	126	254	208	120	146	93	107	141	160	74	82	155	1324	898	390	861	404	883	606	284	517	244
203107_x_at	ACGTCGGTCTGGGTGTTAAGTGCTC	436	163	138214	2772	1733	3648	2452	249	6092	3239	1567	16250	9905	10377	13926	13054	1430	7204	7768	15422	6526	2800	1897	3484	3399	1220	609	538	640
212433_x_at	ACGTCGGTCTGGGTGTTAAGTGCTC	437	163	239213	2879	1855	3777	2524	193	6460	3186	1592	16692	10209	10582	13900	12978	1447	7643	8155	16032	6951	3060	2197	3816	3592	1291	568	530	695
1568609_s_at	ACGTCGTGATCCAGAAGTCCAGAGC	129	163	96370	93	87	81	73	108	231	139	73	301	179	154	192	169	120	92	211	455	150	135	118	149	230	88	97	62	108
222001_x_at	ACGTCGTGATCCAGAAGTCCAGAGC	128	163	344184	77	81	82	71	93	229	134	105	269	141	157	183	188	91	83	195	479	143	140	115	156	201	103	74	67	87
1562697_at	ACGTTCCCCATGCTTGTTCGATTTA	699	161	74370	125	123	91	111	197	431	401	163	741	277	300	397	562	144	196	255	212	175	115	106	155	138	131	113	122	117
1562698_x_at	ACGTTCCCCATGCTTGTTCGATTTA	698	161	74381	124	135	109	118	155	364	385	164	673	258	313	423	491	138	183	251	232	166	137	117	168	153	124	101	90	116
207796_x_at	ACTAATTGTCTACTTCTGGAGTCTA	720	173	189701	104	83	66	62	7412	6547	3361	1022	6716	2915	2915	4184	11362	457	1924	4383	604	212	83	80	62	94	56	61	56	71
210606_x_at	ACTAATTGTCTACTTCTGGAGTCTA	719	173	220004	63	84	63	61	7172	6278	3258	993	6251	2666	2793	4238	10884	462	1774	3954	593	158	84	97	73	89	55	81	47	67
1555858_at	ACTACACTGTATCCTCCATTTGAAT	758	173	28953	98	81	81	83	131	169	110	123	223	145	159	228	206	108	121	243	187	181	186	156	190	123	109	86	99	108
1555860_x_at	ACTACACTGTATCCTCCATTTGAAT	759	173	28963	105	97	72	91	144	178	121	100	227	148	169	235	181	104	151	207	199	164	147	195	184	112	103	94	83	97
1555339_at	ACTACATCAGCCACAACGTCTATAT	835	173	24783	87	86	74	76	76	110	128	77	131	107	105	115	132	82	78	121	92	81	105	59	118	296	227	301	232	252
1555340_x_at	ACTACATCAGCCACAACGTCTATAT	836	173	24796	85	96	73	80	101	90	148	99	151	112	123	133	139	95	88	148	110	78	106	73	110	230	224	286	204	259
218716_x_at	ACTACATTTTAGTCGTCCACAGACG	861	173	308093	66	66	64	63	58	70	58	53	84	53	62	95	99	54	47	89	63	79	59	56	80	75	62	61	50	78
233665_x_at	ACTACATTTTAGTCGTCCACAGACG	860	173	472161	59	72	58	60	61	60	65	54	97	56	66	79	86	42	46	92	84	65	69	45	65	54	49	73	39	81
217680_x_at	ACTACTACTACTGCTCGAATTCAAG	1108	173	296708	73	85	66	63	80	117	119	78	153	100	109	105	132	99	79	133	109	102	137	67	81	89	115	124	66	90
231668_x_at	ACTACTACTACTGCTCGAATTCAAG	1107	173	450228	80	73	64	71	108	103	100	85	152	139	96	99	144	105	81	146	112	109	95	83	89	129	107	143	95	105
229478_x_at	ACTACTACTATACGGCTGCGAGAAG	946	173	426142	64	92	71	82	75	89	75	42	82	63	83	81	111	71	59	108	84	72	63	46	68	87	66	86	43	71
230344_x_at	ACTACTACTATACGGCTGCGAGAAG	945	173	435670	89	91	61	71	64	89	81	66	132	73	79	86	79	50	59	109	71	62	93	49	119	81	73	70	74	78
1564207_at	ACTAGTGCCATGACCTTGGACTTCC	1034	173	82754	92	99	86	102	109	137	184	99	260	126	147	149	193	70	109	168	194	141	107	81	88	136	104	102	78	131
1564208_x_at	ACTAGTGCCATGACCTTGGACTTCC	1033	173	82765	92	92	87	101	105	155	176	82	192	126	126	168	199	89	96	169	221	125	110	84	105	144	113	105	75	107
1569001_at	ACTATCAGTCACACTTATAACCCCT	674	173	98804	88	89	62	60	75	96	114	74	163	91	136	136	157	84	78	140	122	118	135	91	123	115	135	152	97	105
1569002_x_at	ACTATCAGTCACACTTATAACCCCT	675	173	98815	63	66	71	64	133	146	157	84	131	110	141	147	162	93	115	178	154	126	161	91	119	156	125	117	123	139
216994_s_at	ACTATGGCACTTCGTCAGGATCCTA	450	175	289218	150	103	83	122	54	71	68	47	116	66	81	107	79	55	61	120	91	84	61	59	82	81	72	68	50	72
221282_x_at	ACTATGGCACTTCGTCAGGATCCTA	451	175	336313	132	119	77	117	58	89	66	55	102	67	89	75	96	68	67	90	71	84	65	42	83	94	63	76	49	64
233152_x_at	ACTATGTGACGAATGCACAAGCCTC	281	175	466547	81	87	58	69	102	102	101	85	144	95	137	127	150	86	77	165	209	119	179	101	150	173	110	106	103	116
234723_x_at	ACTATGTGACGAATGCACAAGCCTC	280	175	483784	83	83	67	72	113	141	95	80	155	120	163	145	110	106	91	159	210	133	167	135	161	142	127	110	136	143
222865_x_at	ACTCACAGCAGGCCGGTGCTAAGGA	1123	171	353677	113	94	106	115	71	93	94	62	138	95	106	97	105	67	75	132	87	72	120	79	83	135	86	139	120	142
228947_x_at	ACTCACAGCAGGCCGGTGCTAAGGA	1124	171	420301	107	97	105	111	78	98	113	75	119	97	91	104	106	81	86	142	97	110	77	61	81	139	113	140	108	114
1568851_at	ACTCAGGGCTCGTGCTTGATCGAAG	985	171	97869	90	112	96	122	82	167	159	93	246	116	124	180	229	103	112	168	109	114	102	72	103	70	62	73	46	73
1568852_x_at	ACTCAGGGCTCGTGCTTGATCGAAG	984	171	97880	109	101	105	108	108	169	171	79	203	123	148	156	192	82	116	159	134	117	94	89	99	68	51	59	52	55
208309_s_at	ACTCATTGCAAGACCCATTCCATGG	217	173	195161	75	74	73	83	79	111	72	69	133	97	98	132	127	51	84	174	136	95	86	65	101	88	97	75	64	116
210018_x_at	ACTCATTGCAAGACCCATTCCATGG	216	173	213749	81	72	67	76	77	108	99	64	131	84	114	115	105	56	82	141	110	107	89	58	88	101	101	95	52	104
209294_x_at	ACTCCTGGGAGCCGCTCATGAGGAA	356	171	205883	134	127	93	179	98	165	177	106	284	123	199	199	258	140	154	181	188	141	167	101	156	155	98	88	71	77
210405_x_at	ACTCCTGGGAGCCGCTCATGAGGAA	357	171	217928	123	133	128	168	141	176	145	104	278	176	193	208	294	137	133	218	221	186	122	115	222	151	120	96	87	91
45572_s_at	ACTCTGGTGTGTGGTTTGACTCTGC	191	171	599950	136	117	108	110	472	679	633	280	994	464	736	699	829	291	307	340	472	293	362	118	237	155	164	121	73	117
50277_at	ACTCTGGTGTGTGGTTTGACTCTGC	192	171	600684	139	134	112	104	430	657	675	320	954	440	605	801	939	288	346	357	368	313	290	135	230	155	121	111	89	125
214164_x_at	ACTCTGTATCTGTTTCTAGCATGTG	447	171	258189	99	99	63	64	68	59	57	53	113	71	80	72	80	50	60	108	70	64	70	45	74	71	65	60	38	64
215867_x_at	ACTCTGTATCTGTTTCTAGCATGTG	448	171	276857	88	110	70	66	54	107	66	48	127	64	65	77	70	45	44	96	78	53	65	43	65	60	70	71	49	77
203442_x_at	ACTCTTTCCTGGACTGACTTCGAGA	6	173	141880	93	104	83	114	630	476	484	153	1158	632	585	711	941	150	356	433	363	242	177	129	167	457	332	278	148	357
212969_x_at	ACTCTTTCCTGGACTGACTTCGAGA	5	173	245091	87	84	87	87	578	508	467	155	1155	547	453	658	873	165	335	400	349	227	183	113	162	449	360	273	163	294
1555781_at	ACTGAATAAACAGGCCGGGTACAGT	536	167	28306	79	75	65	86	76	80	82	54	99	65	73	86	114	54	84	114	73	74	70	43	81	95	100	113	70	125
1555783_x_at	ACTGAATAAACAGGCCGGGTACAGT	537	167	28319	73	95	65	74	58	93	68	50	86	51	71	97	85	57	67	103	65	79	67	49	81	113	115	121	100	119
1559274_at	ACTGAGGACCTACTAAAGGCTTTGC	845	167	51672	71	76	61	65	68	77	118	51	97	64	71	67	75	55	61	109	81	74	80	45	98	64	53	76	47	85
1559275_x_at	ACTGAGGACCTACTAAAGGCTTTGC	846	167	51683	81	70	51	61	56	67	76	57	98	70	69	96	81	56	51	104	97	80	80	39	70	62	54	53	46	73
200630_x_at	ACTGATGGATTCCAACCTTCCTTTT	277	165	110949	227	208	315	329	103	307	138	78	742	365	289	411	256	70	156	202	438	204	217	134	189	155	114	120	105	100
210231_x_at	ACTGATGGATTCCAACCTTCCTTTT	278	165	216047	215	212	374	348	141	297	128	97	776	329	332	416	257	75	174	188	468	205	182	125	183	153	117	96	101	128
200759_x_at	ACTGATTCCCAGTTAGGGGGTGCCT	158	165	112376	304	321	266	377	160	197	163	82	242	122	171	197	253	86	111	181	171	135	146	112	123	162	120	150	144	134
214179_s_at	ACTGATTCCCAGTTAGGGGGTGCCT	157	165	258357	350	360	245	349	150	186	196	87	273	129	174	201	240	93	108	177	150	132	133	141	155	139	133	126	107	155
242610_x_at	ACTGCAGCTTATATTTGTTCTCTTA	563	169	570542	71	82	58	59	59	53	81	43	59	69	73	91	119	50	59	84	68	54	57	50	64	80	60	69	44	61
243484_x_at	ACTGCAGCTTATATTTGTTCTCTTA	564	169	580156	74	57	59	64	54	69	64	48	54	58	53	70	57	45	39	64	45	61	51	38	59	58	69	58	37	51
220642_x_at	ACTGCAGTTCAACTTCTATCACCGT	172	169	329281	67	58	71	72	108	179	86	47	577	126	161	261	446	57	122	246	122	93	62	55	76	87	59	55	44	77
225463_x_at	ACTGCAGTTCAACTTCTATCACCGT	173	169	382009	73	80	65	77	89	229	122	48	584	161	171	270	407	46	156	223	141	81	77	47	79	96	66	80	57	89
211925_s_at	ACTGCCCCTCGAGATTTTGGAATTC	81	169	233663	128	147	123	156	181	216	179	130	258	207	216	287	274	133	136	269	273	190	177	149	170	323	261	209	192	246
215687_x_at	ACTGCCCCTCGAGATTTTGGAATTC	80	169	274876	137	141	133	137	173	244	202	136	353	195	237	300	287	129	146	257	288	173	161	165	180	368	329	223	234	283
209942_x_at	ACTGCCTCCTGTGACGTGAGGCCCA	970	169	212923	3436	2396	1329	352	1384	813	554	656	1559	1256	1784	2038	932	1136	1388	1073	1569	1393	1394	1738	764	2111	1927	1928	2238	817
214612_x_at	ACTGCCTCCTGTGACGTGAGGCCCA	971	169	263104	2750	2273	941	337	1479	751	626	669	1500	1201	1814	1887	910	950	1272	971	1461	1250	1410	1743	708	1920	1688	1870	2167	874
1568764_x_at	ACTGCGGTGAACAGGTACGAAGAAA	242	169	97319	94	98	93	72	57	114	119	66	135	76	78	100	137	64	73	109	104	86	88	75	105	77	65	81	56	116
1569110_x_at	ACTGCGGTGAACAGGTACGAAGAAA	243	169	99474	94	96	95	86	77	123	130	65	169	73	96	115	146	84	61	103	102	81	83	57	84	99	81	85	63	92
203033_x_at	ACTGCGTGGTGGGAATCCAGGCCAA	620	169	137406	414	279	450	484	123	131	130	87	412	183	238	217	408	96	166	222	147	109	91	64	99	147	105	128	77	113
214170_x_at	ACTGCGTGGTGGGAATCCAGGCCAA	621	169	258256	432	305	402	487	136	121	142	79	406	176	181	238	377	86	117	185	152	94	96	74	109	135	125	120	79	99
1564783_x_at	ACTGCTCACCTTGAGGAGTTCCAAA	16	169	85253	102	70	83	79	74	109	110	73	94	74	119	87	122	48	77	136	67	64	56	57	92	89	91	70	65	88
1565111_x_at	ACTGCTCACCTTGAGGAGTTCCAAA	17	169	86136	82	83	63	88	81	101	132	80	126	69	71	98	99	60	58	99	71	78	49	48	92	124	89	98	82	99
213078_x_at	ACTGCTCTGGCCAATGGGACTGTGC	636	169	246291	110	132	134	129	137	213	217	115	248	122	166	189	236	126	82	206	193	136	137	89	131	191	117	102	85	132
40472_at	ACTGCTCTGGCCAATGGGACTGTGC	637	169	599076	111	134	102	116	132	200	241	112	214	147	167	132	246	93	105	173	176	136	133	72	118	229	140	125	118	143
1568955_at	ACTGCTGTACATATTGTTTTACAAT	833	169	98656	73	64	67	56	55	62	55	50	70	50	74	59	72	47	41	58	82	54	54	38	59	98	81	68	52	76
1568957_x_at	ACTGCTGTACATATTGTTTTACAAT	834	169	98665	70	62	59	61	50	72	41	41	66	67	62	73	97	40	43	68	62	62	56	48	60	61	60	79	47	54
223090_x_at	ACTGCTGTTTTATTTGTGGCACAAC	719	169	356153	81	80	62	63	117	82	95	63	211	136	125	182	116	59	61	90	87	65	55	56	45	59	51	62	47	97
223675_s_at	ACTGCTGTTTTATTTGTGGCACAAC	718	169	362557	88	74	60	66	105	86	90	58	246	130	111	174	135	50	63	93	90	67	56	45	64	69	64	48	39	96
203008_x_at	ACTGCTTATTCATTCTGGACACTGC	475	169	137131	76	80	59	67	99	119	111	64	254	109	153	192	151	82	70	134	159	90	91	111	140	96	102	126	76	229
211758_x_at	ACTGCTTATTCATTCTGGACACTGC	476	169	231946	80	97	64	65	131	146	70	65	210	121	185	176	130	69	57	137	153	99	112	81	184	112	109	138	104	276
232063_x_at	ACTGGAACTGACTCAAAACCTCTTA	170	163	454576	94	76	70	73	73	131	98	64	109	76	101	98	119	90	85	146	75	75	87	68	94	130	114	125	59	95
238990_x_at	ACTGGAACTGACTCAAAACCTCTTA	169	163	530716	67	73	58	76	82	144	115	78	122	82	122	112	124	71	86	114	112	100	92	68	81	133	128	122	69	111
1558115_at	ACTGGAGCAGGTGGCACTTGCTGCT	669	165	44675	120	169	151	128	105	214	228	119	313	145	145	170	240	135	116	167	126	99	119	66	103	96	78	104	70	111
1558116_x_at	ACTGGAGCAGGTGGCACTTGCTGCT	670	165	44686	118	160	148	146	112	227	222	125	265	145	168	194	213	124	105	151	115	108	96	72	128	96	82	117	72	93
211599_x_at	ACTGGTGTCCCGGATATCAGCGATC	661	165	230262	97	104	108	113	92	100	90	64	148	98	93	117	132	55	94	127	109	86	78	56	69	133	120	115	101	101
213807_x_at	ACTGGTGTCCCGGATATCAGCGATC	660	165	254271	84	91	101	118	110	96	89	66	133	75	117	89	100	59	106	116	106	96	76	51	77	155	111	109	89	103
1566989_at	ACTGGTTTAGCTGCTGCTGTAGTGC	720	165	94103	99	112	90	111	124	180	208	97	1347	295	349	404	462	113	215	218	262	136	153	91	126	210	144	81	73	117
1566990_x_at	ACTGGTTTAGCTGCTGCTGTAGTGC	719	165	94114	84	116	92	113	92	186	205	84	1250	328	362	407	496	146	201	279	193	122	119	105	128	213	134	119	73	117
204691_x_at	ACTGTCAAGGACAACTGACTCCCCC	525	165	155617	250	221	186	252	876	450	304	412	766	577	1155	1465	417	567	599	719	1244	1186	675	1724	448	755	762	493	1213	342
210647_x_at	ACTGTCAAGGACAACTGACTCCCCC	526	165	220449	245	242	178	218	909	367	275	418	811	636	1321	1516	473	597	768	683	1213	1293	792	1690	481	771	790	497	1301	389
1565483_at	ACTGTCTGACTTTAGTCTCCCACTA	521	167	86487	118	101	102	93	525	361	233	213	521	365	625	765	399	276	412	570	500	567	488	815	434	554	624	447	830	439
1565484_x_at	ACTGTCTGACTTTAGTCTCCCACTA	522	167	86498	116	99	107	114	505	344	217	242	535	384	631	795	424	272	435	526	570	605	477	873	410	582	558	428	810	355
211252_x_at	ACTGTGTGAGGCTGTGTCTCTGCCA	273	167	226756	162	177	178	171	214	360	342	183	823	302	365	398	418	225	293	286	366	271	237	123	208	160	116	140	84	131
215492_x_at	ACTGTGTGAGGCTGTGTCTCTGCCA	274	167	272736	157	190	176	201	231	353	344	158	777	335	408	394	427	218	292	303	353	331	271	160	217	141	141	133	100	129
1562270_at	ACTGTTCAGATGAAAGCATCGAGGA	587	167	71453	102	90	68	65	53	55	53	45	64	60	60	42	76	36	47	82	61	51	69	41	54	61	54	58	35	63
1562271_x_at	ACTGTTCAGATGAAAGCATCGAGGA	588	167	71465	102	79	62	69	52	56	53	42	60	44	53	70	64	43	48	74	48	64	58	35	64	54	45	47	35	55
1555474_at	ACTGTTCTGGGCACTTGGGGTATAG	725	167	25974	134	159	120	159	101	153	149	82	226	104	118	142	171	80	88	146	108	96	89	64	101	212	125	133	96	107
1555475_x_at	ACTGTTCTGGGCACTTGGGGTATAG	724	167	25984	164	169	135	146	105	143	163	83	243	95	129	127	181	84	73	103	136	80	115	59	75	206	138	124	80	134
1567681_at	ACTGTTGGAAGAGCAAACACTGTCT	765	167	95682	83	78	82	68	108	100	131	80	143	86	108	107	133	90	74	115	102	96	76	59	86	74	71	83	44	110
1567682_x_at	ACTGTTGGAAGAGCAAACACTGTCT	764	167	95693	105	84	61	63	73	120	124	81	155	95	105	116	136	91	88	115	87	81	100	67	71	83	83	83	50	77
225854_x_at	ACTTCACCTTCTGGTTCTGGAGAGG	584	177	386315	107	130	76	90	81	182	146	88	163	87	94	112	148	70	84	130	99	85	86	63	118	89	70	68	54	74
227389_x_at	ACTTCACCTTCTGGTTCTGGAGAGG	585	177	403178	92	121	95	101	71	124	133	58	179	96	106	136	158	71	73	145	102	77	88	56	75	74	81	68	51	84
210426_x_at	ACTTCATTTTCCTCCATTATACAAG	516	177	218163	91	108	142	104	146	150	113	91	224	128	150	130	148	69	98	130	96	106	105	91	104	59	55	58	43	82
210479_s_at	ACTTCATTTTCCTCCATTATACAAG	517	177	218727	81	95	148	139	165	168	102	57	184	108	143	146	136	70	85	161	109	85	109	107	115	62	64	67	49	95
207891_s_at	ACTTCCACCAGCTAATCTTGGCTTT	1148	177	190731	82	97	85	90	79	105	80	63	129	76	87	75	136	64	71	121	126	70	103	76	119	107	96	74	62	103
213334_x_at	ACTTCCACCAGCTAATCTTGGCTTT	1149	177	249079	87	93	80	94	82	101	121	55	120	72	122	92	144	58	89	133	105	85	93	60	112	92	91	85	77	74
210819_x_at	ACTTCCTGCTGGTCTACATTGATGA	1131	177	222290	428	448	216	700	146	341	708	227	554	219	258	325	546	141	158	150	471	243	159	80	226	112	77	103	58	86
211215_x_at	ACTTCCTGCTGGTCTACATTGATGA	1130	177	226423	420	461	183	778	134	379	751	259	548	270	284	272	455	143	140	224	486	245	175	109	158	139	96	73	58	88
1569568_at	ACTTCCTGTCTTTATCTCTATTTTC	45	179	102343	78	65	72	70	117	125	106	76	167	90	104	120	95	41	83	95	86	75	75	56	63	80	102	63	56	82
1569569_x_at	ACTTCCTGTCTTTATCTCTATTTTC	44	179	102354	85	72	72	87	98	107	115	52	148	98	97	104	146	56	60	92	91	97	69	52	77	89	62	82	53	81
222894_x_at	ACTTCGGTGTTCCTTACAGTTAGCG	439	175	353994	105	120	102	107	104	124	87	61	319	114	126	165	220	56	104	130	118	79	76	50	800	80	71	79	53	81
227160_s_at	ACTTCGGTGTTCCTTACAGTTAGCG	440	175	400655	124	94	104	89	108	158	126	74	375	110	136	203	221	54	82	128	100	81	92	52	85	70	74	76	58	71
208984_x_at	ACTTCTCCACATGTTGGGTGTCCAT	923	177	202479	113	95	78	94	298	455	310	127	867	263	339	428	716	118	196	271	390	247	226	68	160	160	144	141	77	113
217221_x_at	ACTTCTCCACATGTTGGGTGTCCAT	924	177	291689	102	100	81	98	263	518	304	114	948	282	306	435	744	110	217	282	414	239	183	93	179	239	118	116	58	129
210847_x_at	ACTTCTCGGCCGGAGTTTGGCTGAG	595	177	222600	99	104	84	75	148	181	156	76	599	160	187	294	353	81	178	237	110	89	102	54	85	107	86	71	75	83
219423_x_at	ACTTCTCGGCCGGAGTTTGGCTGAG	594	177	315879	107	115	85	80	162	167	175	90	628	190	193	323	305	100	134	182	94	77	95	63	110	123	76	84	55	80
207169_x_at	ACTTCTCTAAGCCTATACGTTTCTG	511	177	182865	69	77	73	71	82	112	64	47	113	78	75	97	97	44	71	109	88	88	71	56	81	52	49	51	45	56
210749_x_at	ACTTCTCTAAGCCTATACGTTTCTG	512	177	221530	77	77	71	67	71	89	108	65	102	62	81	102	132	83	77	117	89	86	81	60	91	56	67	69	48	57
1557167_at	ACTTCTTGGAGCTAGACGTCCTATA	735	177	38313	96	77	60	55	69	78	77	40	91	60	64	66	89	48	46	104	68	69	62	37	76	72	57	90	51	73
1557169_x_at	ACTTCTTGGAGCTAGACGTCCTATA	736	177	38325	70	89	59	61	75	62	65	52	84	68	60	88	94	58	47	84	67	52	62	44	63	67	70	87	55	73
204101_at	ACTTGAAGTACCAGGCCGTTTGCTT	510	171	149128	74	97	81	68	67	93	77	61	107	73	102	99	110	62	63	115	111	66	92	57	97	252	171	149	325	662
36920_at	ACTTGAAGTACCAGGCCGTTTGCTT	511	171	597456	73	100	69	73	84	72	82	66	100	52	92	82	89	86	62	118	103	74	84	48	77	191	150	257	448	958
1565799_at	ACTTGCATCATGGTGTTATTCAGAA	889	177	88103	77	78	61	71	65	62	64	48	71	46	55	70	67	68	56	73	54	53	61	49	66	49	46	61	43	57
1565800_x_at	ACTTGCATCATGGTGTTATTCAGAA	890	177	88115	72	64	67	72	59	70	65	60	79	49	48	83	72	52	55	82	62	70	72	43	65	47	59	65	35	73
202216_x_at	ACTTGCCACCAATGCTCAACAGATT	133	179	128399	187	189	229	244	83	137	133	74	213	128	185	126	200	90	113	177	140	99	104	71	144	111	97	84	61	103
211251_x_at	ACTTGCCACCAATGCTCAACAGATT	134	179	226741	242	184	221	219	92	154	116	88	212	126	174	157	186	85	127	173	123	122	78	74	120	103	78	84	70	106
211645_x_at	ACTTGCCGGGCAAGTCAGGGCATTA	152	179	230754	88	84	82	84	73	102	86	76	98	67	90	117	150	61	53	101	93	57	75	50	66	85	84	94	47	65
216207_x_at	ACTTGCCGGGCAAGTCAGGGCATTA	151	179	280585	90	104	85	81	73	125	126	64	112	68	83	113	119	63	62	107	78	73	73	61	94	87	60	86	67	91
1567238_at	ACTTGGGTCTATGAGAGCACAGTGT	155	179	94774	86	105	83	73	86	126	95	80	164	73	107	124	187	84	74	130	139	105	102	52	98	67	64	93	48	76
1567240_x_at	ACTTGGGTCTATGAGAGCACAGTGT	156	179	94783	88	81	87	73	99	150	135	90	128	119	118	113	124	106	98	124	129	94	127	71	109	82	63	80	51	80
207733_x_at	ACTTGTCCTGCTTCACGGAATCTAA	67	179	189008	76	98	74	82	144	164	134	83	242	116	163	196	191	60	86	145	123	71	82	56	87	98	92	78	57	99
209594_x_at	ACTTGTCCTGCTTCACGGAATCTAA	68	179	209143	87	89	93	83	126	187	176	70	210	118	155	224	245	81	95	134	173	79	88	65	136	109	92	76	63	112
208106_x_at	ACTTGTCCTGCTTTGCGGACTCTAA	65	179	192983	73	86	82	86	80	101	101	56	113	75	67	90	124	65	69	120	84	83	65	49	87	85	63	72	64	87
209738_x_at	ACTTGTCCTGCTTTGCGGACTCTAA	66	179	210702	76	76	74	80	69	131	96	48	148	70	99	108	101	58	73	117	84	77	80	53	64	78	77	68	52	75
202120_x_at	ACTTTAAGATCATTTACCGCCGCTA	369	175	127339	128	135	117	109	2110	1766	1053	1067	2305	1400	2152	2110	2080	1523	1552	2178	2554	1674	1866	1523	1821	2218	1854	2685	1742	2162
211047_x_at	ACTTTAAGATCATTTACCGCCGCTA	368	175	224614	118	120	127	115	2061	1903	1138	1064	2445	1476	2342	2089	2173	1440	1518	1981	2287	1588	1775	1427	1784	2304	2034	2882	1855	2184
1552974_at	ACTTTCAAGAAAGATGCCAAGATAA	363	175	5694	69	71	57	57	53	62	58	38	64	51	47	65	62	50	45	85	61	49	61	48	63	55	59	64	38	53
1552975_x_at	ACTTTCAAGAAAGATGCCAAGATAA	362	175	5704	67	57	64	67	51	60	66	39	68	48	55	52	57	40	50	82	63	64	66	42	58	58	51	72	43	64
1555962_at	ACTTTTTGTCCTATTAGCTGATGTG	962	175	29728	83	88	66	76	56	92	86	52	117	71	92	86	77	46	50	95	99	82	80	48	68	79	78	72	43	67
1555963_x_at	ACTTTTTGTCCTATTAGCTGATGTG	963	175	29740	82	97	59	75	69	89	78	63	100	54	70	86	93	57	61	110	106	95	84	58	72	92	65	65	56	83
221223_x_at	AGAAAATGCAGCCGGAGCCTCAGTC	210	125	335664	147	181	310	219	163	243	246	143	348	168	260	249	287	178	156	358	284	200	210	166	191	189	169	157	113	175
223377_x_at	AGAAAATGCAGCCGGAGCCTCAGTC	211	125	359288	161	197	285	202	135	235	199	120	293	204	255	291	307	177	164	371	302	224	207	157	188	186	141	143	128	169
1560695_at	AGAAACTATACTATGGGCTGGGCGT	607	123	60478	119	121	79	128	68	103	109	54	124	82	102	119	138	72	61	133	82	83	100	69	104	103	60	105	67	93
1560696_x_at	AGAAACTATACTATGGGCTGGGCGT	608	123	60489	106	137	88	104	66	93	117	56	126	91	87	93	110	71	59	119	106	94	84	63	75	103	90	76	51	89
203773_x_at	AGAAACTCTTGGGCCAGTTCTCTGA	767	123	145522	101	96	57	138	147	162	120	67	288	186	168	179	204	75	125	177	110	108	108	89	90	178	106	121	92	116
211729_x_at	AGAAACTCTTGGGCCAGTTCTCTGA	768	123	231637	108	94	85	100	140	141	99	78	299	183	165	211	202	72	156	207	108	118	87	79	89	136	99	105	84	129
208633_s_at	AGAAAGCAGCGCTGCAGGGGGCCAA	296	123	198651	274	296	263	293	89	110	117	77	148	80	110	120	121	83	76	111	115	102	122	103	102	121	102	160	82	129
214894_x_at	AGAAAGCAGCGCTGCAGGGGGCCAA	295	123	266174	253	260	231	290	87	124	126	66	159	102	109	135	146	84	71	104	97	84	123	83	136	104	88	101	101	126
1559126_at	AGAAAGCTCTATTGAAAATGAAACT	661	123	50786	52	63	62	56	45	52	49	38	88	46	54	54	62	43	52	75	48	51	53	44	59	48	45	51	35	56
1559127_x_at	AGAAAGCTCTATTGAAAATGAAACT	660	123	50797	59	62	70	51	47	66	41	43	81	50	54	51	63	40	37	62	68	40	62	39	50	50	50	57	45	52
210646_x_at	AGAAAGTTTGCCTATCTGGGGCGCC	614	123	220441	212	246	202	230	6594	4762	3848	1710	15998	8666	8396	11415	12618	1698	5749	6289	5977	2790	1801	478	1538	773	324	231	128	232
212790_x_at	AGAAAGTTTGCCTATCTGGGGCGCC	615	123	243145	216	231	216	238	6377	4866	4115	1736	15808	8509	8488	11126	12082	1721	5521	6128	6038	2799	1537	562	1479	687	357	214	121	255
1564383_s_at	AGAAATCAATCATACTCACACCTCC	411	123	83699	85	74	93	78	108	120	105	97	168	112	146	207	163	87	96	134	154	158	155	134	161	189	151	123	121	167
224172_at	AGAAATCAATCATACTCACACCTCC	412	123	367982	89	76	67	91	125	134	107	67	174	113	140	169	141	88	104	173	165	104	158	134	143	129	137	130	120	135
210449_x_at	AGAACATTGTTTCCTGGTACAGACC	158	125	218413	75	90	71	81	64	120	98	57	134	85	90	100	119	44	52	88	109	101	54	75	79	93	77	73	47	90
211561_x_at	AGAACATTGTTTCCTGGTACAGACC	157	125	229839	60	75	69	82	66	92	72	43	101	71	93	111	131	54	58	96	92	87	76	47	59	74	63	75	44	74
208746_x_at	AGAACCATGGCCCAATTTGTCCGTA	752	123	199865	315	265	352	494	1515	1586	1132	471	2638	1121	1180	2017	2629	365	793	915	1385	446	294	198	220	274	159	106	66	129
210453_x_at	AGAACCATGGCCCAATTTGTCCGTA	751	123	218455	346	303	356	489	1384	1432	1132	513	2365	1028	1155	2003	2462	367	878	900	1342	438	248	160	254	299	125	124	65	139
223329_x_at	AGAACCTATATCCATCATCATCTCC	702	125	358760	1363	786	1291	1863	660	498	212	92	1300	538	615	669	1466	102	232	374	278	145	103	76	111	101	72	60	57	80
224309_s_at	AGAACCTATATCCATCATCATCTCC	701	125	369440	1216	727	1216	1629	579	452	273	99	1159	474	488	632	1326	117	226	373	210	133	111	87	107	105	73	78	73	72
214906_x_at	AGAACCTGACACTCGCTGGAAATTC	142	125	266308	99	156	157	163	110	158	150	88	245	109	179	194	198	110	93	188	169	149	130	97	112	165	149	142	102	153
217197_x_at	AGAACCTGACACTCGCTGGAAATTC	141	125	291420	114	183	165	195	142	151	155	104	274	138	177	203	191	131	135	184	186	117	125	93	104	198	176	149	83	121
207909_x_at	AGAACCTGGTTCTGTGTTTAATATA	942	125	190896	79	82	62	80	79	110	105	61	143	89	89	75	127	63	65	82	132	75	100	65	86	94	90	50	47	70
208282_x_at	AGAACCTGGTTCTGTGTTTAATATA	943	125	194867	89	94	56	63	77	108	124	73	113	92	78	110	116	63	62	90	137	118	87	77	82	62	58	55	46	54
217855_x_at	AGAACGAAATCTCGCTTCAGTCACT	530	125	298635	66	88	74	62	139	261	279	93	165	93	107	130	116	64	78	94	142	113	83	82	118	97	90	84	57	76
224472_x_at	AGAACGAAATCTCGCTTCAGTCACT	529	125	371155	80	53	65	54	122	218	264	98	137	82	108	111	130	63	72	110	114	115	119	100	117	86	84	79	49	88
207227_x_at	AGAACGTTTCCTTTTTTGATGCTGA	73	125	183486	66	64	64	68	77	105	90	54	150	103	100	111	104	51	69	91	88	87	65	50	97	76	67	62	39	75
207936_x_at	AGAACGTTTCCTTTTTTGATGCTGA	72	125	191186	76	76	68	75	71	89	74	59	126	80	79	80	122	43	61	97	70	55	62	74	72	81	45	50	34	88
214526_x_at	AGAACTGACTCCTAGAAGTACCCCA	200	125	262174	98	79	96	75	135	304	262	144	327	160	301	266	271	106	177	205	327	239	142	187	161	159	154	111	122	131
216843_x_at	AGAACTGACTCCTAGAAGTACCCCA	201	125	287564	85	88	82	97	160	292	305	131	299	178	221	218	331	117	138	203	303	227	169	175	135	151	112	128	124	131
211696_x_at	AGAACTTCAGGCTCCTGGGCAACGT	124	111	231286	194	468	491	308	30396	28771	31616	28162	29673	29109	36394	36374	30980	29315	30486	32614	35689	31894	36667	35337	34587	25644	23569	24668	25089	23863
217232_x_at	AGAACTTCAGGCTCCTGGGCAACGT	125	111	291810	190	539	518	345	31238	29409	32148	28123	30225	30272	58377	35195	31030	30069	30244	32740	35343	32317	36776	35425	34939	26067	24266	25379	25381	23961
203625_x_at	AGAACTTCCAAACTCAAGTCCAGCC	84	125	143896	185	169	237	156	85	119	80	62	280	176	235	267	190	61	66	131	114	91	84	73	80	102	86	58	66	76
211042_x_at	AGAACTTCCAAACTCAAGTCCAGCC	85	125	224568	208	159	183	163	77	109	83	68	318	196	185	280	159	58	68	124	128	90	82	65	83	83	74	67	59	86
201752_s_at	AGAAGAAATTCCGCACTCCTTCTTT	796	125	123301	1058	1397	1044	485	3368	1613	1121	2842	3827	2769	5401	7625	1846	4046	4964	2589	4279	5403	4575	4393	2304	354	438	285	399	177
205882_x_at	AGAAGAAATTCCGCACTCCTTCTTT	797	125	168725	1039	1692	1160	442	3373	1546	991	2706	3628	2825	5290	7571	1801	3873	4756	2510	4347	5649	4639	4347	2203	235	243	201	213	212
224301_x_at	AGAAGACCAGGATAATTCCCCGCCA	672	123	369351	143	183	222	161	259	421	308	240	1108	411	527	713	639	223	338	718	467	385	331	566	376	390	373	357	500	352
225245_x_at	AGAAGACCAGGATAATTCCCCGCCA	671	123	379614	119	176	199	166	253	372	310	211	969	367	497	611	672	241	400	776	463	419	362	569	436	359	403	333	465	308
238531_x_at	AGAAGAGCGATACGAACTTGCCCCG	1154	125	525668	100	91	94	90	118	145	130	86	173	123	144	132	146	101	76	298	133	94	117	126	138	131	102	110	86	118
238629_x_at	AGAAGAGCGATACGAACTTGCCCCG	1153	125	526743	108	93	82	110	119	119	127	79	203	111	135	137	156	82	80	266	119	120	149	116	128	142	101	109	94	128
209376_x_at	AGAAGATCTGAATCACTGTCCCCAA	358	127	206778	92	86	82	107	160	200	148	86	237	98	152	215	268	100	108	225	204	123	162	116	131	185	138	148	139	127
213850_s_at	AGAAGATCTGAATCACTGTCCCCAA	359	127	254746	105	88	73	106	146	229	121	68	234	117	167	229	232	90	115	209	199	134	145	117	137	169	162	133	120	138
1556210_at	AGAAGCACTTGCCAGATTTAACTAT	318	125	31499	70	69	63	61	62	69	115	60	116	65	51	87	99	71	59	90	65	59	67	57	63	63	53	59	39	51
1556212_x_at	AGAAGCACTTGCCAGATTTAACTAT	319	125	31522	62	72	65	64	64	82	58	51	99	74	84	66	72	50	51	92	63	65	87	47	68	67	73	58	41	45
204450_x_at	AGAAGCTCAACACCCAGTGAGGCGC	142	127	152973	128	94	90	91	92	123	110	75	140	85	109	112	146	70	75	109	123	104	111	68	108	134	106	101	70	89
217073_x_at	AGAAGCTCAACACCCAGTGAGGCGC	143	127	290084	72	83	61	88	90	125	112	77	126	90	120	103	148	87	92	118	131	122	81	81	100	78	113	78	67	84
1559292_s_at	AGAAGGAGGTTCATCTTCTGCACCT	640	127	51823	76	95	88	72	71	117	139	81	129	93	94	101	147	71	73	112	93	78	68	69	74	97	86	71	55	138
1559293_x_at	AGAAGGAGGTTCATCTTCTGCACCT	641	127	51828	77	76	76	72	85	103	92	62	138	74	82	100	128	69	69	116	106	89	62	52	85	92	94	76	49	87
204100_at	AGAAGGAGTGCCATACCTTCTCCCA	965	127	149119	131	182	159	139	400	284	202	185	476	242	405	579	342	213	401	423	389	383	408	535	288	469	529	473	703	417
35846_at	AGAAGGAGTGCCATACCTTCTCCCA	964	127	597083	139	197	150	142	372	279	219	207	538	247	464	566	325	226	365	401	366	343	411	522	253	434	498	526	743	453
1553963_at	AGAAGGATTCACTATGTGCATGCAT	609	127	13618	88	69	55	65	52	72	57	58	74	54	60	81	114	45	57	78	56	59	54	64	62	69	47	62	46	53
1553965_x_at	AGAAGGATTCACTATGTGCATGCAT	610	127	13632	58	75	61	61	54	68	45	39	73	48	62	67	89	47	51	77	52	60	56	38	73	62	52	61	46	66
205849_s_at	AGAAGGCAACGCTTCTCTTTCTGGT	1137	127	168352	86	68	64	84	103	131	121	80	235	102	117	145	128	62	86	138	304	111	133	99	112	167	105	96	63	89
209066_x_at	AGAAGGCAACGCTTCTCTTTCTGGT	1136	127	203374	73	92	69	95	95	131	104	71	210	94	118	140	173	69	84	128	248	141	112	79	148	131	100	102	62	81
206818_s_at	AGAAGGCATTTCTAGACCCGTGTTT	451	127	179006	89	87	72	73	73	101	89	61	90	66	95	91	146	61	56	109	108	64	75	61	106	76	74	63	61	123
209874_x_at	AGAAGGCATTTCTAGACCCGTGTTT	452	127	212180	91	86	67	71	76	86	96	62	108	73	75	110	99	81	68	135	94	67	73	65	87	93	70	84	62	81
209381_x_at	AGAAGGCTGCTCTTTTGTACTGCCC	957	127	206837	81	95	81	95	460	241	429	107	320	139	188	182	253	108	130	212	414	219	166	116	185	311	219	140	76	143
37462_i_at	AGAAGGCTGCTCTTTTGTACTGCCC	958	127	597844	89	110	85	95	523	255	480	122	335	127	176	191	248	85	110	196	343	238	148	102	142	333	235	144	64	154
209730_at	AGAAGGGGCCATCACAGGATGCCAC	898	127	210615	270	290	264	305	109	117	153	103	201	120	133	141	155	78	72	134	123	102	124	79	129	132	103	103	81	148
35666_at	AGAAGGGGCCATCACAGGATGCCAC	899	127	597001	304	272	229	317	104	148	142	93	191	111	145	135	146	87	88	157	114	94	99	72	123	154	107	125	86	130
211890_x_at	AGAAGGTCCTTAACACAGTCGTGAA	510	127	233284	71	76	66	62	54	88	65	54	86	52	62	89	60	60	56	111	76	73	70	49	64	62	56	71	54	58
214475_x_at	AGAAGGTCCTTAACACAGTCGTGAA	509	127	261606	69	75	72	61	59	98	76	66	103	49	62	64	83	48	65	110	69	65	62	40	57	75	73	69	54	76
204629_at	AGAAGTCTCTCATCACTTTTGTGAA	666	127	154932	65	70	77	82	81	134	97	64	173	79	91	106	147	54	56	105	83	116	103	80	88	72	60	82	56	74
37965_at	AGAAGTCTCTCATCACTTTTGTGAA	665	127	598133	82	91	89	82	78	124	87	56	143	87	89	121	152	51	68	86	72	111	102	94	78	71	60	81	61	61
207122_x_at	AGAAGTGTCCTATGGGTCCTGGTAC	910	125	182343	161	153	139	179	170	394	268	119	961	268	269	319	587	130	183	284	301	157	118	93	113	198	119	104	97	124
211385_x_at	AGAAGTGTCCTATGGGTCCTGGTAC	911	125	228026	129	145	129	162	188	421	330	123	1084	218	257	333	521	110	225	293	261	136	129	87	130	193	114	122	64	123
211939_x_at	AGAAGTTACTGGGAGCTGCTATTTT	668	127	233817	1898	1504	2452	2997	4320	1690	1962	444	5017	2715	2637	3546	5466	507	1425	1598	1223	657	300	384	325	120	296	555	543	1017
214800_x_at	AGAAGTTACTGGGAGCTGCTATTTT	669	127	265149	2098	1547	2366	2988	4511	1735	2164	494	5238	3056	2951	3654	5854	555	1703	1848	1421	748	363	348	310	89	72	100	123	200
1570197_at	AGAATAGCGCCCTAATGCCTTCCAA	203	129	106707	147	149	107	136	824	434	341	280	790	502	961	1134	594	378	634	716	858	940	676	1123	523	787	806	641	1000	505
1570198_x_at	AGAATAGCGCCCTAATGCCTTCCAA	202	129	106716	147	145	129	137	721	482	298	333	769	482	866	1016	607	345	592	718	779	767	611	956	560	717	787	525	882	493
1553883_at	AGAATATTGTTCTCGTAGGTTACAT	1023	127	13029	97	75	55	61	53	71	45	41	68	60	54	78	81	57	46	74	54	51	63	47	56	60	49	80	39	64
1553885_x_at	AGAATATTGTTCTCGTAGGTTACAT	1022	127	13040	74	73	71	63	58	63	56	39	81	56	61	81	66	47	43	79	67	43	69	47	57	52	61	55	46	70
210649_s_at	AGAATCCAGTTTACCCTGTGCTGTC	245	129	220475	194	191	278	273	118	197	186	89	326	143	165	203	259	89	126	207	148	112	91	76	116	254	195	168	129	143
212152_x_at	AGAATCCAGTTTACCCTGTGCTGTC	244	129	236137	179	174	251	225	135	236	201	82	331	130	176	205	250	87	114	165	173	125	99	76	119	248	142	130	125	133
202649_x_at	AGAATCGCCGGACAGGTGGCAGCTG	330	129	133168	1237	1057	1985	1733	17185	9735	7730	5551	23167	16925	17765	23419	21767	6326	18181	18122	8601	3548	3238	1850	3129	903	429	476	285	381
213414_s_at	AGAATCGCCGGACAGGTGGCAGCTG	332	129	249968	1280	1200	1929	2056	16830	9685	8061	5531	23510	17417	19033	23942	21979	6603	18521	18225	8339	3772	3493	1738	3152	1013	420	380	296	400
205128_x_at	AGAATGCATTCCCTGAATCTGTGCC	954	127	160428	79	96	87	79	107	178	173	70	249	103	135	145	230	80	110	186	198	150	141	81	132	100	86	76	53	59
215813_s_at	AGAATGCATTCCCTGAATCTGTGCC	953	127	276268	83	87	74	70	122	186	151	80	252	95	141	134	177	75	102	186	166	124	123	95	147	103	89	69	42	72
1558975_at	AGAATGCTCACAGCGGCCTGCAGAG	288	129	49818	105	88	101	115	92	125	118	75	154	118	126	146	134	79	81	185	117	93	112	73	113	290	204	273	255	240
1558976_x_at	AGAATGCTCACAGCGGCCTGCAGAG	289	129	49828	91	98	104	86	81	148	152	65	135	116	113	118	141	72	75	166	120	86	92	75	83	301	244	304	244	272
1560659_at	AGAATTTCTAACCTAGAATTTCATA	319	127	60282	82	59	54	60	49	53	46	39	59	45	48	58	68	51	32	63	51	64	66	39	57	64	45	45	40	55
1560661_x_at	AGAATTTCTAACCTAGAATTTCATA	318	127	60293	51	62	47	59	48	58	38	51	53	41	58	57	61	35	38	65	66	53	48	54	67	70	63	73	38	53
201852_x_at	AGAATTTGGTGTGGACGTTGGCCCT	1069	97	124401	2197	1669	2346	3395	384	617	853	331	926	479	637	608	761	308	234	300	232	195	170	110	143	121	108	117	78	73
215076_s_at	AGAATTTGGTGTGGACGTTGGCCCT	1070	97	268172	2302	1697	2389	3440	349	652	862	334	915	489	722	577	720	260	240	341	312	214	214	98	166	129	135	70	62	100
201461_s_at	AGACAGAACTGTCCACATCTGCCTC	1065	121	120100	145	164	147	122	406	346	300	194	599	389	484	498	473	205	334	509	434	410	324	523	354	290	285	290	409	262
215050_x_at	AGACAGAACTGTCCACATCTGCCTC	1066	121	267877	139	142	125	120	389	409	328	201	603	395	463	549	431	238	368	522	457	426	332	557	303	328	261	323	511	307
213932_x_at	AGACAGCTGCCTTGTGTGGGACTGA	581	121	255638	279	525	910	600	4542	5860	5867	2256	16898	12924	14130	13017	21580	2216	10622	13856	6454	4137	1898	1839	2671	1698	1164	683	655	796
215313_x_at	AGACAGCTGCCTTGTGTGGGACTGA	582	121	270774	260	537	938	600	4626	5901	6271	2257	17435	13191	14965	13360	21355	2373	10839	14094	6285	4188	2046	1882	2699	1913	1329	702	681	845
211182_x_at	AGACCAAGCCCGGGAGCTTGTCCTT	188	117	226083	99	117	77	107	84	123	100	67	133	95	107	101	120	70	66	90	105	90	100	78	91	112	127	146	82	162
211620_x_at	AGACCAAGCCCGGGAGCTTGTCCTT	187	117	230492	113	92	95	103	100	131	123	60	144	71	122	111	249	65	90	125	101	90	103	82	112	119	110	127	79	139
214107_x_at	AGACCACTGCTTCCCAGAGTATGAT	212	119	257562	329	281	288	292	1715	770	489	816	1474	1209	1815	2367	992	821	1236	1005	1835	1529	1030	1839	750	448	282	239	124	231
215090_x_at	AGACCACTGCTTCCCAGAGTATGAT	213	119	268320	297	285	326	244	1710	727	445	832	1478	1236	1662	2281	932	778	1122	971	1683	1506	1033	1696	662	492	276	219	103	239
210094_s_at	AGACCGCAGTTGCCGAGGTGACTTT	362	119	214574	128	104	142	127	86	103	98	75	127	96	104	144	92	74	88	126	89	86	102	55	117	137	116	113	66	116
221526_x_at	AGACCGCAGTTGCCGAGGTGACTTT	361	119	338997	160	125	142	105	95	134	84	63	143	87	119	107	136	70	92	108	109	104	94	77	94	138	79	102	74	85
220101_x_at	AGACCGCGAAGCAGACGGTCCACCC	143	119	323333	85	87	99	84	80	101	99	58	108	71	99	118	132	91	68	158	94	85	91	81	101	90	91	80	73	109
229950_s_at	AGACCGCGAAGCAGACGGTCCACCC	142	119	431337	83	81	81	89	81	98	114	75	123	78	95	110	138	84	65	118	78	83	88	72	96	94	100	105	76	91
1553169_at	AGACCGTCAGTTAGCCCAGCTTCTG	546	119	7248	109	100	108	84	159	169	167	103	261	139	189	236	221	93	145	262	145	119	137	111	118	217	173	211	177	174
1553171_x_at	AGACCGTCAGTTAGCCCAGCTTCTG	545	119	7259	136	107	98	114	127	169	171	108	258	144	192	213	134	103	159	253	138	126	164	141	142	241	157	161	143	158
217994_x_at	AGACGGCTCTGTGACTGTGGAGTCC	942	119	300165	157	198	169	150	106	258	261	128	380	203	200	260	316	126	148	205	230	177	140	102	136	195	110	103	74	152
233625_x_at	AGACGGCTCTGTGACTGTGGAGTCC	943	119	471725	154	148	163	166	126	254	226	145	489	174	222	265	347	125	158	198	289	177	165	92	152	157	101	140	68	113
218080_x_at	AGACGTAACTCAACTGGACCCAAAT	720	117	301114	67	75	70	62	235	1368	120	141	1022	181	133	826	382	83	170	912	216	118	442	741	1280	139	92	154	144	452
224217_s_at	AGACGTAACTCAACTGGACCCAAAT	721	117	368465	66	84	71	72	168	138	135	88	307	130	148	144	325	148	126	224	194	153	135	156	233	158	122	103	93	125
1557167_at	AGACGTCCTATACTTAGTCACTGGG	356	119	38319	65	77	70	72	98	215	79	54	219	80	107	131	110	57	76	141	164	71	151	105	341	184	141	363	241	1015
1557169_x_at	AGACGTCCTATACTTAGTCACTGGG	355	119	38330	95	107	91	68	110	187	73	61	240	92	161	135	184	50	65	108	116	93	152	87	385	205	102	315	230	1035
223226_x_at	AGACGTTCTTTTCTGTATGGACCCT	931	117	357630	73	88	69	70	1324	2004	1426	254	1678	807	861	1220	3482	311	413	687	233	135	142	98	131	134	66	95	56	103
229269_x_at	AGACGTTCTTTTCTGTATGGACCCT	930	117	423850	82	76	57	72	1326	1785	1234	238	1437	765	694	1090	3273	337	436	601	236	120	123	121	138	127	94	76	65	125
204874_x_at	AGACTCACAAGGGGCTTCTTGGCCT	607	119	157631	217	261	187	224	87	147	157	71	173	90	105	111	186	74	92	105	105	91	122	52	122	80	90	70	57	96
216356_x_at	AGACTCACAAGGGGCTTCTTGGCCT	606	119	282216	233	238	212	229	83	129	138	73	178	91	112	107	122	77	90	135	131	77	105	61	106	103	74	70	58	72
239208_s_at	AGACTCTAGATTAAATTCCTCCCGC	4	121	533111	159	180	154	154	1325	545	411	532	1024	696	1334	1822	670	506	948	1130	1172	1230	1020	1690	839	1179	1375	1050	1604	774
242565_x_at	AGACTCTAGATTAAATTCCTCCCGC	5	121	570037	171	154	156	145	1354	577	379	509	1165	716	1470	2046	726	520	968	1191	1313	1432	1290	1609	799	1317	1450	1189	1697	869
1555063_at	AGACTGAACTGGTGTGTGTGCAAAA	710	119	22514	130	128	144	110	4444	3806	5068	2503	5608	3950	6554	6129	4515	1671	1248	1104	306	218	189	100	154	208	154	164	89	109
1555065_x_at	AGACTGAACTGGTGTGTGTGCAAAA	711	119	22525	138	124	134	139	4373	3903	4913	2646	5406	3937	7222	5849	4565	1700	1302	987	296	195	189	93	168	195	161	130	85	118
210084_x_at	AGACTGGAGCGGATATCGCCCTGCT	977	119	214462	168	179	128	198	146	193	190	100	285	137	179	202	172	90	102	258	151	132	112	121	190	176	151	158	142	160
215382_x_at	AGACTGGAGCGGATATCGCCCTGCT	976	119	271529	159	145	134	195	149	153	160	106	276	128	158	242	199	95	105	258	143	144	130	118	131	214	145	181	107	155
1563405_at	AGACTGGCCCCAAATGTCAGCCGTA	1023	119	79154	114	119	107	211	1043	1789	245	455	1572	651	950	482	1101	232	437	733	408	321	1451	1206	1265	665	504	2087	1281	1756
1563407_x_at	AGACTGGCCCCAAATGTCAGCCGTA	1024	119	79166	127	121	112	191	1101	1673	230	459	1624	785	952	428	1209	228	488	783	421	314	1438	1270	1326	932	455	2282	1514	1689
204670_x_at	AGACTGGGGTGGTGTCCACAGGCCT	62	117	155383	201	175	177	194	147	682	505	228	1763	764	828	1207	1998	199	594	974	964	231	190	164	223	141	81	95	75	113
209312_x_at	AGACTGGGGTGGTGTCCACAGGCCT	63	117	206083	150	185	177	210	181	699	544	250	1723	705	799	1247	1816	201	593	918	941	228	210	166	224	142	91	102	84	115
1562697_at	AGACTTGAAGGAGCAGAAGGTGTTT	902	119	74362	159	191	213	140	127	306	328	155	433	235	238	320	316	195	187	231	232	211	233	121	235	116	61	88	53	94
1562698_x_at	AGACTTGAAGGAGCAGAAGGTGTTT	903	119	74373	157	243	250	160	134	287	344	143	472	212	218	298	360	175	194	212	232	177	198	102	190	109	66	76	59	94
1561500_at	AGAGACACCACCTCTTTGGGGTGAA	857	113	66647	217	193	172	208	152	187	185	132	346	149	180	241	271	93	148	180	186	165	162	124	170	165	120	131	97	147
1561502_x_at	AGAGACACCACCTCTTTGGGGTGAA	856	113	66667	204	202	158	210	147	202	195	128	320	176	204	226	245	142	137	180	186	169	175	145	138	172	110	163	89	150
200987_x_at	AGAGACTCTGTACTGAGGCCAGGGC	612	115	114883	91	104	89	110	80	94	84	50	95	79	90	90	120	52	47	121	89	71	69	63	70	92	78	97	57	100
209853_s_at	AGAGACTCTGTACTGAGGCCAGGGC	613	115	211949	105	104	73	100	71	91	74	56	116	80	98	89	94	72	69	122	85	65	82	50	68	119	78	83	70	98
213442_x_at	AGAGAGAGGCCTGGACTGCCTGTGG	338	115	250269	201	244	200	288	301	511	693	261	650	299	424	400	536	310	290	434	489	322	316	213	322	193	183	135	99	180
214403_x_at	AGAGAGAGGCCTGGACTGCCTGTGG	337	115	260824	201	223	242	212	268	589	594	292	640	349	391	493	503	274	251	412	488	366	345	121	297	191	172	143	122	161
220143_x_at	AGAGATCGCAGGAGGTCACGCTCCC	327	115	323789	180	189	195	172	125	300	220	99	386	177	226	269	286	141	154	244	212	173	194	127	194	245	240	221	155	219
223546_x_at	AGAGATCGCAGGAGGTCACGCTCCC	328	115	361132	152	185	208	200	152	295	233	140	323	189	234	240	275	134	130	290	232	121	178	132	212	257	180	201	184	212
1554293_at	AGAGATTACTCAGCCAGACAGAGAT	38	115	16138	76	75	61	80	82	146	115	71	166	113	117	107	150	85	70	166	115	134	112	87	95	108	103	87	58	109
1554295_x_at	AGAGATTACTCAGCCAGACAGAGAT	37	115	16160	62	74	61	67	84	125	113	57	146	118	137	134	157	109	100	145	116	97	111	57	87	90	99	85	60	114
224741_x_at	AGAGCAAGCCTAACTCAAGCCATTG	977	115	374089	102	90	80	62	439	486	449	260	2685	1440	1660	2607	873	118	235	331	323	138	150	69	133	156	123	103	96	113
224841_x_at	AGAGCAAGCCTAACTCAAGCCATTG	978	115	375177	82	84	91	79	532	530	453	273	2845	1554	1760	2753	833	110	248	362	328	148	145	87	91	175	111	102	104	118
204139_x_at	AGAGCACCAAGCTCATTCAGCACCA	293	117	149549	135	134	138	144	75	92	109	69	183	88	104	129	170	82	91	121	114	94	100	59	107	187	194	169	88	134
210336_x_at	AGAGCACCAAGCTCATTCAGCACCA	294	117	217184	133	137	158	157	74	94	114	82	138	72	100	114	133	91	96	136	113	94	124	79	99	213	203	154	113	141
207281_x_at	AGAGCAGCGACTAAGTTCAGGCCCA	1073	115	184087	72	72	72	79	55	75	73	53	124	74	68	83	123	49	53	107	85	68	81	59	54	79	61	68	44	73
211403_x_at	AGAGCAGCGACTAAGTTCAGGCCCA	1074	115	228220	79	83	75	73	61	72	85	59	105	66	72	66	92	67	50	99	60	45	67	42	59	64	71	61	51	72
224451_x_at	AGAGCAGGAGACATCTGACCCAGCA	92	117	370925	196	187	218	154	152	362	333	166	1007	451	685	428	605	231	177	250	354	271	230	150	203	220	170	204	107	140
232543_x_at	AGAGCAGGAGACATCTGACCCAGCA	93	117	459859	152	222	203	161	153	398	391	189	1046	419	580	393	608	235	213	237	422	292	267	142	216	279	168	170	125	167
201172_x_at	AGAGCCATCTCAACAGAATCGCACC	526	117	116920	63	129	66	61	3503	2308	1383	613	6256	2189	2215	3002	4908	566	1702	2475	4772	1764	968	817	674	1698	644	388	328	253
214150_x_at	AGAGCCATCTCAACAGAATCGCACC	527	117	258037	86	81	59	73	3909	2687	1653	633	6203	2179	2423	3339	4867	623	1824	2449	5089	1891	986	850	697	1734	706	491	367	281
214512_s_at	AGAGCCCTGTCATCTTCTAAACAGA	355	117	262021	117	195	372	158	274	324	274	150	535	352	355	382	425	112	228	240	2278	531	355	207	188	639	219	148	78	178
224586_x_at	AGAGCCCTGTCATCTTCTAAACAGA	354	117	372385	94	239	412	172	287	347	249	138	578	304	336	415	403	103	202	226	2139	535	224	173	221	562	232	129	93	125
217831_s_at	AGAGCCTACCACAAACATCCAAATT	375	117	298373	396	361	500	371	346	289	220	170	439	246	324	341	312	185	309	386	310	287	230	392	263	303	268	318	522	350
220248_x_at	AGAGCCTACCACAAACATCCAAATT	376	117	324946	408	368	560	406	359	318	228	209	480	242	404	313	345	242	347	363	306	324	279	458	287	375	268	388	594	455
207668_x_at	AGAGCCTTGGGACGGCAGGGATGGC	1052	117	188293	141	148	155	136	123	219	239	106	312	176	197	169	229	135	123	183	182	112	120	103	142	129	100	145	87	111
208639_x_at	AGAGCCTTGGGACGGCAGGGATGGC	1051	117	198712	142	158	131	153	97	221	233	106	388	174	165	177	318	134	125	188	188	124	132	89	134	132	104	139	102	141
209991_x_at	AGAGCTCAATGACATCCTCAACCTG	202	117	213464	84	75	79	85	98	97	95	60	155	86	94	106	159	69	70	159	113	78	110	56	114	68	69	87	60	96
217077_s_at	AGAGCTCAATGACATCCTCAACCTG	203	117	290121	81	79	73	79	93	109	106	69	132	105	106	145	130	84	93	135	93	100	88	79	97	61	59	89	56	80
224378_x_at	AGAGCTCCTGGTTCCTGAACTGAGC	742	117	370176	153	173	138	325	259	399	331	124	716	257	337	362	807	120	156	224	285	163	135	74	115	151	120	87	59	102
227219_x_at	AGAGCTCCTGGTTCCTGAACTGAGC	743	117	401306	180	176	134	354	268	368	382	124	778	264	309	388	706	97	193	200	303	200	137	84	137	190	100	76	80	117
210241_s_at	AGAGCTGGCAGGTCTGAGTAACCCT	328	117	216148	102	116	87	101	76	182	130	68	211	129	147	111	120	76	78	154	176	96	100	59	115	205	174	157	102	122
210886_x_at	AGAGCTGGCAGGTCTGAGTAACCCT	329	117	222960	148	123	102	104	88	131	119	80	166	115	117	106	95	103	89	120	179	127	124	59	122	188	165	151	88	128
238351_x_at	AGAGCTGGCATGAGGCTCTGCTGCA	635	117	523688	99	118	81	93	94	135	116	82	183	105	125	121	159	87	84	136	126	73	82	64	97	336	193	171	105	189
238388_x_at	AGAGCTGGCATGAGGCTCTGCTGCA	636	117	524095	81	98	96	117	91	162	136	95	176	103	113	141	165	81	84	137	137	81	94	66	100	273	195	158	72	182
211328_x_at	AGAGCTGGGGAAATGGGCCCGCGAG	757	117	227433	182	160	145	205	79	130	144	91	173	108	119	126	169	88	93	156	113	83	111	72	92	110	98	104	91	122
211331_x_at	AGAGCTGGGGAAATGGGCCCGCGAG	758	117	227465	170	192	156	183	71	116	134	91	181	105	121	140	179	101	86	167	137	85	114	92	123	137	91	113	71	110
203625_x_at	AGAGCTGGGGTTAGGATCCGGTTGG	533	111	143892	168	180	150	172	76	139	140	75	149	108	130	129	125	84	86	136	118	95	87	58	99	184	97	132	72	122
211042_x_at	AGAGCTGGGGTTAGGATCCGGTTGG	532	111	224564	173	174	171	182	85	146	167	112	151	100	130	130	131	92	88	140	114	81	93	58	92	182	137	119	84	112
1569291_at	AGAGGAACACCTGCGTGGCGCCGTC	858	111	100487	130	142	110	136	107	210	237	117	379	143	144	229	282	118	126	234	176	132	141	96	139	188	150	137	121	168
1569293_x_at	AGAGGAACACCTGCGTGGCGCCGTC	857	111	100501	112	136	110	131	101	215	273	114	446	161	140	225	277	115	158	207	170	113	117	86	160	178	147	147	104	181
220217_x_at	AGAGGAACTGCTGAATGACCACGCC	1061	111	324611	107	106	91	91	120	159	220	133	353	176	216	233	289	123	140	212	148	133	163	92	143	148	127	148	100	150
224032_x_at	AGAGGAACTGCTGAATGACCACGCC	1060	111	366463	95	101	92	93	128	195	207	117	341	191	208	212	231	182	125	237	170	135	143	100	138	175	150	168	102	133
205606_at	AGAGGAGCTATTCTCATCACCTCTA	1147	111	165684	66	96	85	91	62	88	84	54	115	86	76	104	106	51	74	119	79	68	111	55	83	100	98	95	83	99
34697_at	AGAGGAGCTATTCTCATCACCTCTA	1146	111	596717	80	87	116	66	65	92	78	55	130	80	100	91	138	66	73	111	85	98	80	61	93	108	102	133	59	108
209026_x_at	AGAGGAGGCCTAAGGCAGAGCCCCC	993	111	202942	130	153	160	134	119	220	231	99	379	160	181	233	269	134	165	253	195	133	149	135	154	143	122	111	99	116
211714_x_at	AGAGGAGGCCTAAGGCAGAGCCCCC	992	111	231487	126	161	128	147	118	213	242	100	333	147	193	222	267	128	148	250	164	127	166	146	151	162	113	113	112	118
204151_x_at	AGAGGATGGCTCTATGCTGGTGACT	165	113	149681	126	139	103	161	420	560	469	233	421	217	238	291	408	161	158	244	274	167	146	86	153	235	186	166	115	160
209699_x_at	AGAGGATGGCTCTATGCTGGTGACT	166	113	210276	115	103	136	166	509	546	525	202	367	217	302	312	374	166	147	190	247	197	173	109	184	224	186	160	116	176
1566177_at	AGAGGCAGTGCCGACCATCCTGCTA	767	111	90110	110	156	124	146	578	631	382	235	938	511	437	689	758	257	439	662	392	276	427	569	602	517	323	250	206	264
1566178_x_at	AGAGGCAGTGCCGACCATCCTGCTA	766	111	90122	155	148	125	125	573	563	415	186	948	412	549	679	846	234	405	562	534	353	385	493	442	541	351	262	269	268
1555988_a_at	AGAGGCGGCTAGAGCATCACCTCTT	583	111	29918	108	97	93	74	71	116	93	88	128	79	85	98	150	73	63	125	121	88	86	66	110	114	84	79	77	97
237242_at	AGAGGCGGCTAGAGCATCACCTCTT	582	111	511489	105	85	85	104	64	110	113	77	128	72	92	88	112	71	63	105	109	91	95	75	98	129	81	74	78	109
207668_x_at	AGAGGCTTCAGACCATTTTCTTTTC	982	111	188294	69	77	67	68	442	431	194	58	969	387	375	468	696	124	285	342	333	130	88	68	84	81	76	72	44	65
208639_x_at	AGAGGCTTCAGACCATTTTCTTTTC	983	111	198713	66	102	56	60	613	430	211	71	1022	374	415	544	752	114	256	379	299	129	81	91	95	97	63	52	72	69
213441_x_at	AGAGGGAGACAGGGCTGCTCCCCAA	420	113	250261	906	1460	769	2045	393	481	345	203	1558	563	622	978	602	217	366	514	500	336	324	264	281	480	420	386	553	341
220192_x_at	AGAGGGAGACAGGGCTGCTCCCCAA	419	113	324333	1062	1530	796	1977	404	442	335	218	1511	518	672	924	645	161	336	499	500	328	327	276	292	464	475	342	591	356
214879_x_at	AGAGGGAGGGGACAGAGGCCCTGCC	989	111	266011	302	319	272	356	133	307	303	134	351	187	209	256	271	135	153	221	204	144	143	142	178	301	201	239	175	198
215737_x_at	AGAGGGAGGGGACAGAGGCCCTGCC	990	111	275425	329	345	251	392	139	265	280	155	359	172	210	217	287	130	137	221	197	161	169	126	198	245	194	212	170	294
219974_x_at	AGAGGTCTTGCAGTCTTCAGATGAA	6	113	321931	77	69	70	72	324	186	119	64	556	253	268	298	119	46	64	155	181	91	81	56	94	83	101	67	47	77
223088_x_at	AGAGGTCTTGCAGTCTTCAGATGAA	7	113	356132	68	75	72	86	363	191	124	55	601	263	290	254	140	56	60	112	203	92	90	64	88	88	82	87	49	100
202841_x_at	AGAGGTGGAGTCTTCTGCCAAGTCT	70	113	135273	90	77	71	81	108	253	210	134	260	240	260	126	587	138	144	207	177	78	115	51	137	92	82	93	60	72
210443_x_at	AGAGGTGGAGTCTTCTGCCAAGTCT	69	113	218347	132	138	112	113	167	249	268	120	549	253	260	295	388	142	168	279	310	200	194	130	173	208	171	156	112	126
1560303_at	AGAGTAAAGCAGAGTGTTCACGTCC	79	113	58145	58	78	73	63	63	109	86	56	117	101	78	111	119	73	60	126	103	76	103	71	87	88	77	76	51	100
1560305_x_at	AGAGTAAAGCAGAGTGTTCACGTCC	78	113	58157	72	75	80	75	60	113	103	74	107	88	100	84	132	96	51	100	63	93	84	52	93	88	81	69	66	89
200647_x_at	AGAGTCACTGAGGACCTACCTCTTC	946	113	111136	95	99	96	89	133	286	288	102	705	226	279	364	540	95	185	284	230	188	144	131	174	339	255	549	427	562
210949_s_at	AGAGTCACTGAGGACCTACCTCTTC	945	113	223572	100	135	111	108	146	248	266	88	642	233	270	328	573	122	194	259	237	163	171	138	213	304	261	535	359	524
1570396_at	AGAGTCCCAGGACAGTCTGCAATCT	1114	111	108120	80	97	90	81	84	130	121	65	143	99	100	98	127	75	82	131	96	83	82	52	87	107	93	123	70	107
1570397_x_at	AGAGTCCCAGGACAGTCTGCAATCT	1113	111	108131	76	113	77	81	99	120	128	81	117	100	119	112	147	65	85	123	103	83	93	63	67	120	92	136	96	102
51774_s_at	AGAGTCTGTTTCCTCACCTGCTGTT	730	113	600894	195	220	218	232	402	831	868	294	1620	596	729	835	1152	210	363	504	768	422	210	308	324	147	116	119	79	108
58900_at	AGAGTCTGTTTCCTCACCTGCTGTT	731	113	601792	174	246	214	261	464	979	856	293	1836	561	773	820	1080	217	410	466	807	395	211	266	400	169	123	120	76	115
204752_x_at	AGAGTGCCAATTACTGCTTTGCCTC	934	113	156288	244	183	228	273	235	531	231	124	584	220	250	341	353	123	134	288	210	148	140	131	166	174	145	141	112	183
215773_x_at	AGAGTGCCAATTACTGCTTTGCCTC	935	113	275821	217	190	238	290	266	475	254	100	628	256	305	337	378	101	122	294	243	164	173	122	153	170	136	149	126	147
1560303_at	AGAGTGTTCACGTCCAGCTTCCTTC	631	113	58149	98	108	89	92	180	272	202	154	659	263	350	391	592	120	219	352	270	236	155	126	229	191	200	159	186	195
1560305_x_at	AGAGTGTTCACGTCCAGCTTCCTTC	630	113	58160	87	110	106	100	206	296	224	100	645	509	360	444	682	139	193	258	258	173	193	173	176	220	197	178	207	193
205995_x_at	AGAGTTATATTCTACCTCTCTCTCA	983	113	169961	76	84	84	81	125	118	134	69	251	102	155	225	167	71	104	159	110	120	110	112	124	98	137	90	122	132
211707_s_at	AGAGTTATATTCTACCTCTCTCTCA	982	113	231409	70	105	75	93	107	194	102	94	279	114	139	216	148	69	99	133	120	103	87	110	115	131	101	102	98	132
224451_x_at	AGATAAGAATCGCATGACACCCCAC	43	107	370924	81	86	88	90	99	211	180	116	541	218	255	234	274	111	119	216	743	313	287	178	234	215	122	168	95	134
232543_x_at	AGATAAGAATCGCATGACACCCCAC	42	107	459856	90	95	77	79	133	235	177	82	541	257	276	225	338	112	115	198	751	361	297	166	256	184	149	132	73	159
205947_s_at	AGATACTGTTTGAGCTGTGCCTCGG	980	107	169433	81	126	84	92	264	493	389	169	337	166	194	208	266	126	149	344	188	140	170	102	145	592	370	304	182	311
211598_x_at	AGATACTGTTTGAGCTGTGCCTCGG	979	107	230246	88	109	93	100	245	537	418	177	355	166	176	240	276	100	152	351	194	160	180	113	176	651	422	309	157	321
211677_x_at	AGATAGCAGAGTGTGGCTGCCCCTC	93	107	231089	265	304	259	403	900	1428	1626	670	2325	1261	1543	1527	1897	586	585	899	730	575	405	298	369	480	344	291	245	281
221921_s_at	AGATAGCAGAGTGTGGCTGCCCCTC	92	107	343313	264	340	289	380	930	1623	1725	674	2377	1196	1612	1711	1876	575	622	828	782	607	365	340	390	490	351	277	210	319
222673_x_at	AGATATGCTAACTCACAGATGAACT	260	107	351566	68	74	54	65	116	139	109	44	533	451	382	566	225	58	79	144	117	120	49	51	63	123	85	100	54	91
225361_x_at	AGATATGCTAACTCACAGATGAACT	259	107	380890	64	84	64	68	131	135	114	48	546	387	376	514	167	77	73	156	70	73	70	51	65	105	96	123	57	87
211978_x_at	AGATCACCATTGCTGACTGTGGACA	36	109	234236	10389	8519	11644	11491	15294	13069	9374	2536	21864	14517	16099	19935	18870	1773	8596	10152	8672	3333	2572	1464	2252	917	378	208	227	155
212661_x_at	AGATCACCATTGCTGACTGTGGACA	37	109	241727	10610	8502	11864	11672	15548	13250	9570	2631	22029	15026	16442	20940	18495	1766	9042	10000	9032	3337	2446	1688	2121	1002	349	188	240	162
208198_x_at	AGATCCAAAGTTGTCTTCTGTCCAC	557	109	193956	78	86	68	72	98	109	105	62	143	84	132	128	105	63	83	118	150	88	88	48	76	143	100	82	53	68
211532_x_at	AGATCCAAAGTTGTCTTCTGTCCAC	556	109	229532	80	80	68	73	91	123	101	78	137	70	113	116	130	65	72	141	130	101	75	59	94	131	104	74	50	83
207964_x_at	AGATCCCTCTCGTTTTCAACAAACT	386	107	191466	81	74	94	76	97	132	101	80	260	130	134	142	143	72	97	134	171	73	112	87	121	100	107	97	73	92
208261_x_at	AGATCCCTCTCGTTTTCAACAAACT	387	107	194631	73	85	86	72	98	120	83	78	238	122	119	158	144	78	93	131	119	117	95	102	117	121	107	116	86	122
208115_x_at	AGATCCTGCATAGCCTTCACAGAGA	504	109	193078	113	102	129	112	120	201	144	83	241	138	145	206	180	96	119	239	145	124	129	133	169	229	150	152	109	129
215072_x_at	AGATCCTGCATAGCCTTCACAGAGA	505	109	268119	137	120	112	105	111	175	117	80	219	134	185	225	165	124	156	236	160	126	185	150	184	222	144	126	107	198
211355_x_at	AGATGAACCCAATGTGCCAACTTCC	993	109	227703	96	145	100	104	118	135	101	85	149	111	140	118	145	94	93	148	123	118	131	93	187	97	76	110	74	122
211356_x_at	AGATGAACCCAATGTGCCAACTTCC	992	109	227714	94	171	100	100	91	112	139	78	152	118	137	171	114	113	101	152	106	101	97	87	151	113	122	93	82	87
209087_x_at	AGATGAGGTCTACACTGTCCTTCAT	1068	109	203609	104	94	68	96	127	165	165	86	364	131	172	220	243	86	123	176	139	125	127	78	99	98	77	105	67	77
211340_s_at	AGATGAGGTCTACACTGTCCTTCAT	1067	109	227553	86	90	87	68	116	184	194	85	364	133	135	201	289	96	102	122	146	121	115	80	99	89	92	76	66	84
1565660_at	AGATGAGGTCTTGAGGTCTTGCTAT	1066	109	87212	100	108	84	93	120	180	185	110	233	132	130	138	187	114	108	157	124	113	136	67	96	99	65	100	63	66
1565661_x_at	AGATGAGGTCTTGAGGTCTTGCTAT	1065	109	87224	109	108	101	86	162	159	184	104	249	159	162	164	209	106	111	144	122	99	137	61	96	125	95	85	52	102
1554556_a_at	AGATGAGTATCCTATCTGGAACAGG	7	111	18293	61	68	65	80	58	74	70	55	105	74	60	88	91	64	58	94	79	67	61	62	86	67	67	66	57	91
1564063_a_at	AGATGAGTATCCTATCTGGAACAGG	6	111	82120	77	65	58	72	58	73	94	41	95	54	89	70	89	62	58	134	71	66	65	49	89	71	57	56	60	68
224303_x_at	AGATGCAGCACCTGAGGTCCACTGC	986	109	369373	129	157	133	148	187	497	624	297	568	294	337	372	482	273	212	281	250	175	152	99	161	202	113	159	84	132
224304_x_at	AGATGCAGCACCTGAGGTCCACTGC	987	109	369382	135	137	144	122	182	455	654	328	551	235	311	386	547	314	216	280	276	167	165	86	188	173	141	112	78	118
1570283_at	AGATGCAGTTCTGCCACTTCGTAGG	635	109	107373	107	83	78	86	118	120	104	64	163	101	129	116	149	60	97	171	87	96	78	77	101	318	285	232	328	231
1570284_x_at	AGATGCAGTTCTGCCACTTCGTAGG	636	109	107384	88	120	83	85	91	107	116	73	139	81	110	105	121	74	96	176	141	85	93	67	85	350	304	234	297	278
210581_x_at	AGATGCCAGCGACCTGAAGACGCCA	322	109	219746	95	117	100	106	107	191	238	104	219	142	184	169	170	167	144	191	181	196	107	130	213	98	73	85	55	90
211391_s_at	AGATGCCAGCGACCTGAAGACGCCA	321	109	228094	100	104	109	110	115	205	186	122	192	157	162	167	169	142	109	178	205	174	173	128	220	93	92	89	64	79
211117_x_at	AGATGGAGACTCTTTTGCCTGAAGC	446	111	225394	83	82	75	70	98	257	126	78	198	91	140	117	154	81	82	148	115	78	94	48	92	88	105	94	51	105
211118_x_at	AGATGGAGACTCTTTTGCCTGAAGC	447	111	225403	86	107	80	78	94	278	117	88	209	113	104	135	176	81	89	159	104	85	77	62	87	111	98	115	79	116
201173_x_at	AGATGGAGTGGTGGAGCCGCTTGGT	409	111	116924	554	434	469	687	253	489	456	235	807	410	614	575	634	372	365	537	446	310	310	165	267	249	204	190	110	162
210574_s_at	AGATGGAGTGGTGGAGCCGCTTGGT	408	111	219668	570	460	488	682	247	611	515	253	810	464	542	547	728	311	370	536	450	311	322	158	301	266	198	130	116	187
203326_x_at	AGATGGCCAGTGCAATGCGCAGCCC	709	111	140603	81	91	86	65	69	78	119	54	92	79	86	80	87	48	58	111	66	69	82	66	91	111	74	65	68	97
213818_x_at	AGATGGCCAGTGCAATGCGCAGCCC	710	111	254398	96	85	71	77	55	85	95	52	87	64	70	80	96	49	57	102	73	62	61	50	79	94	70	90	77	96
1569180_at	AGATGGCCTGTAATACTAAGTTTGA	713	111	99852	82	83	62	77	68	85	90	53	215	87	94	150	93	65	76	115	142	111	91	45	77	68	78	67	44	66
1569181_x_at	AGATGGCCTGTAATACTAAGTTTGA	714	111	99862	68	73	66	69	62	68	69	57	242	93	119	128	161	54	59	121	128	70	105	53	76	93	69	76	51	76
218057_x_at	AGATGGCGGTGCAGAGACCCACACC	481	111	300857	164	147	146	191	131	210	194	137	340	159	220	214	216	183	170	229	219	173	148	102	168	252	173	160	81	168
227363_s_at	AGATGGCGGTGCAGAGACCCACACC	482	111	402887	149	178	172	138	137	180	189	144	348	186	245	232	225	175	147	204	194	191	192	97	168	215	166	171	108	159
1552767_a_at	AGATTAAGTGCATTTTCTCTGTCTA	208	107	4060	77	80	69	79	62	95	51	50	125	75	79	120	86	57	60	87	75	68	68	45	71	77	58	62	41	67
230030_at	AGATTAAGTGCATTTTCTCTGTCTA	207	107	432218	85	76	70	77	68	83	65	52	129	60	73	96	94	52	63	74	74	69	84	51	65	63	43	77	46	68
205674_x_at	AGATTCCGCTGTGGGGGCAATAAGA	65	107	166432	272	235	241	310	143	142	136	86	203	150	137	174	202	76	92	144	135	115	147	98	151	124	105	107	93	156
207434_s_at	AGATTCCGCTGTGGGGGCAATAAGA	66	107	185732	245	253	203	320	134	183	144	83	215	108	156	167	134	77	98	145	117	104	144	120	168	116	104	112	98	145
207571_x_at	AGATTCTTGCTACTTAGGGCGGGCT	1120	105	187226	118	134	110	120	89	131	109	58	133	79	98	108	129	56	58	122	235	141	88	104	110	109	94	92	65	75
210785_s_at	AGATTCTTGCTACTTAGGGCGGGCT	1119	105	221912	120	142	122	133	86	141	127	68	148	91	92	125	144	68	69	106	228	120	83	98	117	94	75	96	60	86
209835_x_at	AGCAAACACAACCTCTGGTCCTATA	250	129	211747	89	132	127	167	122	230	165	125	411	180	239	250	270	141	162	275	212	201	164	93	212	170	99	116	87	95
212014_x_at	AGCAAACACAACCTCTGGTCCTATA	251	129	234617	104	152	143	182	147	201	175	97	440	249	273	214	259	160	144	197	260	183	194	113	180	178	148	130	83	132
211882_x_at	AGCAACTACGAGAGGTTCCTGCCAC	1058	129	233198	97	104	108	98	166	168	181	89	331	185	199	244	245	105	132	230	143	114	123	83	150	230	155	131	93	138
216010_x_at	AGCAACTACGAGAGGTTCCTGCCAC	1059	129	278420	103	116	101	78	148	148	171	114	340	142	199	217	236	90	128	226	208	126	124	100	151	211	151	113	76	118
210460_s_at	AGCAAGAGTTTGGCCGCACTGGGCT	938	129	218535	112	126	131	113	327	808	897	339	1029	424	467	605	1021	176	283	389	867	509	358	193	439	197	138	156	82	160
211609_x_at	AGCAAGAGTTTGGCCGCACTGGGCT	939	129	230371	95	112	106	109	349	885	862	324	1101	454	496	642	860	220	300	422	839	440	282	203	393	200	168	151	112	171
202021_x_at	AGCAATACCGTCATGTTTCAGCCAA	657	129	126250	71	69	81	74	124	299	250	117	696	242	251	271	318	95	147	208	628	276	154	126	168	316	211	190	150	246
212227_x_at	AGCAATACCGTCATGTTTCAGCCAA	658	129	236956	81	78	63	65	119	319	256	126	623	230	238	241	317	97	147	251	646	299	188	140	204	347	239	191	161	205
222872_x_at	AGCAATTGCAGCTTTATTCAGAAAT	824	129	353757	69	67	51	70	50	59	40	39	60	59	61	48	61	56	45	66	64	64	53	47	58	65	53	64	37	45
233085_s_at	AGCAATTGCAGCTTTATTCAGAAAT	823	129	465810	58	73	48	74	63	50	70	41	71	42	56	79	65	36	37	71	63	77	60	40	63	67	50	74	46	65
220599_s_at	AGCACAGAGGCAGCGGGTGGGGCGC	116	131	328814	258	291	238	329	132	246	273	137	325	183	192	242	335	172	135	205	182	159	234	189	182	197	146	174	164	167
232608_x_at	AGCACAGAGGCAGCGGGTGGGGCGC	117	131	460566	287	270	243	311	147	254	262	128	366	198	209	230	314	168	135	169	169	153	208	177	222	192	154	159	172	162
209703_x_at	AGCACAGATTTTTTCTTTCTGCTTT	80	131	210320	58	84	76	79	82	92	94	74	68	61	69	77	84	51	54	84	73	70	59	39	90	81	58	70	45	65
211424_x_at	AGCACAGATTTTTTCTTTCTGCTTT	81	131	228389	73	82	63	70	67	162	80	65	74	50	80	71	67	51	50	114	68	71	73	47	69	69	56	54	46	67
1552283_s_at	AGCACAGTACTGGGAAATGGGAGCA	981	129	406	87	88	72	90	63	83	101	70	121	89	68	95	87	68	65	102	83	65	72	55	73	56	49	63	42	62
221646_s_at	AGCACAGTACTGGGAAATGGGAGCA	982	129	340290	98	118	77	75	77	101	91	59	123	74	92	82	83	60	50	132	81	71	87	55	107	66	55	73	45	55
209201_x_at	AGCACATCATGGTTGGCCTTATCCT	567	131	204858	98	85	81	93	112	313	219	106	3105	926	1140	671	655	134	306	584	532	182	108	91	122	157	78	86	64	94
211919_s_at	AGCACATCATGGTTGGCCTTATCCT	566	131	233593	95	88	97	78	86	279	271	90	3124	881	1003	563	766	106	306	549	509	201	115	81	144	167	107	86	55	86
211342_x_at	AGCACCAGTAGTGGTTGGGGCCCTC	147	133	227581	175	169	132	196	104	156	138	93	172	133	141	174	190	92	82	165	146	123	114	81	97	119	109	106	100	121
216071_x_at	AGCACCAGTAGTGGTTGGGGCCCTC	146	133	279094	176	205	140	191	106	149	138	68	159	153	144	165	164	87	106	156	121	109	102	85	108	114	102	116	94	129
223606_x_at	AGCACCCAATTAACATCGACAGCCA	208	131	361794	72	73	55	65	194	173	157	69	263	162	187	234	142	95	92	192	191	121	87	73	98	148	111	99	58	95
229891_x_at	AGCACCCAATTAACATCGACAGCCA	209	131	430688	75	72	65	73	169	174	168	83	320	181	212	220	159	88	115	139	175	120	133	94	102	169	102	112	90	108
1555942_a_at	AGCACCGCAGATGGGAACCTTAATC	684	131	29598	82	74	91	82	85	101	111	80	117	94	122	90	125	89	96	139	87	86	120	73	106	90	92	99	79	152
226755_at	AGCACCGCAGATGGGAACCTTAATC	683	131	396208	84	86	93	78	102	110	103	82	127	79	105	111	148	98	78	119	81	99	107	63	114	115	108	79	70	115
213597_s_at	AGCACCGTCACCTCTGGAAGAAGGT	622	131	251967	175	143	126	152	171	168	195	136	306	182	264	233	275	145	142	187	189	142	164	148	174	182	131	159	144	141
214187_x_at	AGCACCGTCACCTCTGGAAGAAGGT	623	131	258444	151	140	140	154	145	216	203	120	399	195	202	240	311	182	164	190	200	151	157	149	154	186	176	145	129	154
207132_x_at	AGCACGCCATGAAACAGGCCGTCAT	1099	131	182459	174	222	266	232	266	211	159	131	880	434	467	721	347	122	187	230	684	443	476	137	370	372	210	243	102	238
210908_s_at	AGCACGCCATGAAACAGGCCGTCAT	1098	131	223126	178	238	277	264	243	215	182	148	819	468	448	661	405	128	189	228	704	438	493	156	408	342	213	273	122	191
201572_x_at	AGCACTGTTGGTGTTCGGAGCTCTT	369	131	121318	80	117	88	68	171	214	170	87	180	133	136	124	143	99	79	126	335	181	82	70	109	121	134	85	71	73
210137_s_at	AGCACTGTTGGTGTTCGGAGCTCTT	370	131	215053	84	91	80	99	145	235	178	87	178	116	125	139	147	73	68	135	367	165	121	80	138	91	109	114	57	91
43511_s_at	AGCACTTGGGAACGAGCATAGGAAG	705	119	599598	85	198	79	86	142	143	189	123	472	249	254	238	292	105	127	272	263	194	158	66	116	225	183	171	141	218
49111_at	AGCACTTGGGAACGAGCATAGGAAG	706	119	600546	94	115	67	81	124	166	185	102	381	260	234	263	326	146	139	278	336	211	176	63	149	233	146	246	131	207
210708_x_at	AGCAGAAGTGCAATCCAGCCCATGC	610	133	221083	132	85	92	99	116	435	300	133	285	145	179	191	206	129	165	284	153	137	142	94	138	243	155	245	105	217
211888_x_at	AGCAGAAGTGCAATCCAGCCCATGC	611	133	233260	110	83	96	103	180	515	265	124	232	131	138	204	235	140	146	257	182	130	151	86	157	226	179	267	96	229
208637_x_at	AGCAGACCAAGTCATGGCTTCCTTC	31	127	198691	308	215	322	307	102	230	130	95	477	163	184	202	302	77	190	209	253	178	179	103	170	169	140	120	78	128
211160_x_at	AGCAGACCAAGTCATGGCTTCCTTC	32	127	225836	318	200	360	270	133	222	151	88	496	170	174	230	298	87	225	217	276	159	193	91	179	148	126	138	102	117
205490_x_at	AGCAGACCTAAGGCATCTCTACTCC	214	133	164407	72	74	82	100	106	153	135	85	203	123	127	146	162	71	100	185	129	97	96	85	118	187	175	254	202	195
215243_s_at	AGCAGACCTAAGGCATCTCTACTCC	215	133	270006	72	69	68	67	81	144	120	81	180	90	117	147	161	81	81	169	114	91	120	69	109	219	210	223	198	214
218991_at	AGCAGACGGGCTTTGAGGGCATTTA	996	131	311127	140	176	125	123	126	159	184	98	222	98	139	170	158	97	104	138	126	107	115	71	107	139	92	133	66	94
65493_at	AGCAGACGGGCTTTGAGGGCATTTA	997	131	602552	124	129	145	105	119	185	195	100	179	143	142	149	214	119	99	123	126	120	157	69	90	115	123	110	81	83
1553984_s_at	AGCAGAGATCTGCAGGCTGCCTCTT	773	133	13784	104	82	71	84	795	914	986	470	1375	873	905	1039	1013	506	322	476	603	427	297	201	269	182	172	178	122	154
203270_at	AGCAGAGATCTGCAGGCTGCCTCTT	774	133	139990	91	100	76	89	697	915	929	461	1307	837	996	1011	1058	511	407	456	652	431	265	209	273	253	164	171	106	178
219068_x_at	AGCAGAGCCAGGTGAGGGGGCGCCT	153	133	311972	232	269	225	307	120	177	137	111	237	135	168	165	209	117	133	135	157	129	167	122	167	171	145	175	118	186
227700_x_at	AGCAGAGCCAGGTGAGGGGGCGCCT	154	133	406589	277	245	189	298	97	188	159	88	255	132	151	185	222	120	114	152	147	106	173	97	143	156	155	144	143	167
1555279_at	AGCAGAGTGACTAAAGGCATAATTG	483	133	24299	84	95	100	76	78	103	118	72	147	72	149	103	127	82	54	120	94	103	68	46	90	75	57	72	49	79
1555281_x_at	AGCAGAGTGACTAAAGGCATAATTG	484	133	24311	91	77	76	89	64	116	118	82	141	53	115	98	110	101	62	114	112	112	89	59	96	98	58	53	46	75
205634_x_at	AGCAGATGTGGGACACACAGCCTCC	643	133	165992	216	266	271	273	720	578	453	413	996	571	1106	1205	915	519	638	953	1076	931	796	955	652	898	1417	957	1067	758
227549_x_at	AGCAGATGTGGGACACACAGCCTCC	642	133	404925	261	268	254	238	653	610	507	364	972	849	1209	1401	994	518	696	1029	1127	1287	756	1202	759	1099	1292	924	1119	708
1555754_s_at	AGCAGCATCACGGAAACTCTGGGCC	401	133	28076	94	104	85	87	90	160	166	124	168	119	168	156	169	162	90	184	171	125	121	82	117	205	139	139	120	174
211076_x_at	AGCAGCATCACGGAAACTCTGGGCC	402	133	224943	93	89	88	87	119	173	166	104	199	141	163	146	169	119	98	180	135	115	124	78	125	230	198	156	107	125
218296_x_at	AGCAGCCTGGAGTCATGAGTTCTTC	112	133	303484	94	78	88	86	115	149	116	111	197	114	120	189	211	111	94	163	136	155	124	77	117	141	163	145	89	117
224233_s_at	AGCAGCCTGGAGTCATGAGTTCTTC	111	133	368624	97	88	102	99	103	171	142	110	194	144	145	161	227	109	103	200	113	120	100	82	118	141	154	115	71	172
1569461_at	AGCAGCCTGGCGAATCCCTTGACCA	174	133	101602	137	137	110	112	123	269	224	175	233	195	165	238	246	132	159	246	189	240	188	148	186	241	211	201	163	183
1569462_x_at	AGCAGCCTGGCGAATCCCTTGACCA	173	133	101611	126	127	99	113	201	212	226	154	241	151	175	192	203	165	187	258	217	204	156	150	206	214	173	178	144	197
1556165_at	AGCAGGGCACTGAAGAATCAAGCCA	106	135	31138	92	106	94	111	70	111	99	78	159	86	115	124	220	76	75	115	108	116	114	72	79	87	76	82	52	98
1556166_x_at	AGCAGGGCACTGAAGAATCAAGCCA	105	135	31149	100	93	85	124	67	135	128	79	165	98	127	110	165	79	78	121	104	86	89	64	120	90	74	77	55	98
203748_x_at	AGCAGGTGGCTGTCGAGACGTCTAA	996	133	145249	138	128	131	91	167	292	280	173	344	215	224	243	314	129	137	192	391	228	159	95	130	396	317	213	116	175
207266_x_at	AGCAGGTGGCTGTCGAGACGTCTAA	997	133	183923	120	157	103	102	169	275	311	139	347	204	219	221	292	171	115	183	373	176	145	90	159	500	264	222	122	158
1557044_at	AGCAGTAGTTTCCAATAGAAATACA	994	133	37471	76	62	59	55	50	56	74	44	77	55	64	56	49	59	44	72	53	53	55	41	55	53	51	60	39	51
1557046_x_at	AGCAGTAGTTTCCAATAGAAATACA	993	133	37481	79	72	50	55	55	70	55	41	80	47	58	54	67	53	39	69	60	52	52	48	54	49	50	50	42	54
1559094_at	AGCAGTTCTTTAGCCCGTGGTATTT	744	133	50588	101	100	76	104	84	112	102	62	168	112	113	135	121	77	86	140	133	123	110	62	86	151	170	107	139	178
1559096_x_at	AGCAGTTCTTTAGCCCGTGGTATTT	745	133	50600	87	84	83	82	79	116	121	91	254	120	111	184	162	86	104	148	106	71	86	67	103	203	143	114	134	181
1560456_at	AGCATATTAGGAGACTGAAGCGGGA	30	133	59006	88	93	105	124	72	125	124	56	138	71	86	115	138	60	67	89	104	81	84	54	86	121	76	114	56	102
1560457_x_at	AGCATATTAGGAGACTGAAGCGGGA	31	133	59017	73	117	113	118	62	118	124	66	145	84	76	98	152	63	56	107	104	84	84	70	90	97	77	94	65	109
209719_x_at	AGCATCCTCTTCTATGGCAGATTCT	338	135	210498	242	180	272	182	104	165	125	72	183	99	119	125	130	68	83	132	83	73	73	49	88	99	67	74	53	94
210413_x_at	AGCATCCTCTTCTATGGCAGATTCT	337	135	218022	280	186	211	146	110	152	116	67	168	106	127	129	126	61	94	144	124	88	87	45	96	113	92	83	61	104
1554597_at	AGCATGAACCACTGTCAGGCTCTTT	409	135	18623	84	103	77	81	79	86	89	61	140	85	101	127	109	63	73	112	87	91	77	51	70	83	97	81	68	97
1554599_x_at	AGCATGAACCACTGTCAGGCTCTTT	408	135	18635	96	90	91	63	72	99	78	63	129	110	95	105	103	56	57	125	105	69	83	57	75	118	90	116	47	87
1555616_at	AGCATGGCGATACCCTACTTCTACT	346	135	27030	80	78	67	71	93	119	135	101	214	79	97	122	126	97	109	115	105	97	101	65	109	98	94	71	62	72
1555617_x_at	AGCATGGCGATACCCTACTTCTACT	345	135	27042	79	82	101	66	100	145	153	95	171	94	125	122	124	86	97	133	123	83	103	72	114	97	79	67	64	95
217835_x_at	AGCATGGCTGTATGTGCGTGGTCCA	418	135	298421	132	114	104	156	458	636	743	388	1575	1059	1302	1052	987	354	302	356	1709	744	306	320	353	682	386	174	170	178
223880_x_at	AGCATGGCTGTATGTGCGTGGTCCA	419	135	364814	118	121	114	143	458	785	841	375	1718	1129	1307	1139	900	295	309	394	1867	786	286	348	346	779	366	178	183	179
209834_at	AGCATGTAGCTCATTCTGCTCAGCC	567	135	211742	86	76	85	75	92	92	93	66	142	89	102	111	90	57	72	131	86	61	68	43	91	113	89	96	52	97
32094_at	AGCATGTAGCTCATTCTGCTCAGCC	566	135	595947	90	78	82	61	95	265	74	51	150	74	71	73	121	44	50	91	79	77	143	112	308	54	55	67	40	75
1555241_at	AGCATTGCTGTTTCAACAATGGCCA	185	135	23950	69	68	56	59	46	62	55	37	73	49	56	62	79	48	49	84	80	64	52	45	73	80	65	56	39	57
1555243_x_at	AGCATTGCTGTTTCAACAATGGCCA	186	135	23959	57	58	59	76	50	67	60	47	74	45	56	62	70	42	49	82	52	59	64	41	51	45	55	85	87	63
1565130_at	AGCATTTTTCAGCAATAATTAAAGG	989	133	86153	71	66	87	57	55	58	47	52	58	46	56	56	62	39	41	82	51	55	52	40	53	49	50	68	35	65
1565131_x_at	AGCATTTTTCAGCAATAATTAAAGG	988	133	86164	72	77	62	47	52	52	42	36	66	57	61	55	69	50	54	87	54	58	68	41	69	61	47	78	35	61
212414_s_at	AGCCAAGAAGTTTGCTTTCCCTAGC	605	147	239003	110	75	66	98	1484	562	677	174	3244	1069	1106	1738	1820	230	729	403	147	131	91	132	174	100	101	164	99	95
222115_x_at	AGCCAAGAAGTTTGCTTTCCCTAGC	606	147	345446	113	95	85	82	1787	522	675	191	3231	967	1263	1891	1998	226	772	407	140	121	128	139	101	99	86	92	97	115
218029_at	AGCCACATCCCTTGGTTTTGTATTT	382	149	300556	104	120	118	105	195	202	209	116	464	223	253	316	432	101	189	302	474	220	193	138	172	205	134	127	90	117
45749_at	AGCCACATCCCTTGGTTTTGTATTT	381	149	600044	85	116	97	108	194	231	239	100	484	188	261	324	437	118	211	316	489	204	220	127	174	174	130	139	90	101
1566581_at	AGCCACCACGCAGAAGAGGCACTTT	133	149	91854	149	169	162	241	119	207	283	139	296	160	230	253	291	195	140	203	193	167	210	115	191	273	204	227	160	213
1566582_x_at	AGCCACCACGCAGAAGAGGCACTTT	134	149	91865	169	156	160	198	122	218	306	164	308	164	209	224	316	200	131	214	244	182	179	126	163	254	251	204	121	195
1566952_at	AGCCACCGTGCTTTGAGTTTTTACA	76	149	93827	115	116	89	130	93	192	209	84	246	155	168	216	213	81	110	161	130	103	116	133	111	118	102	111	71	122
1566953_x_at	AGCCACCGTGCTTTGAGTTTTTACA	75	149	93838	92	103	107	128	110	192	155	105	250	151	174	211	229	96	133	172	129	112	111	97	117	128	82	82	76	105
206962_x_at	AGCCACGACAAAGCTGGACTTCATC	1141	147	180584	72	90	78	82	70	112	89	64	137	72	97	86	117	64	58	98	89	77	78	70	113	138	112	139	96	141
222178_s_at	AGCCACGACAAAGCTGGACTTCATC	1140	147	346138	83	93	77	61	79	116	100	69	132	80	79	110	112	91	69	110	105	71	85	61	98	139	107	159	112	118
205602_x_at	AGCCACTCAGAACTCACCAAAATGT	1065	147	165636	110	93	82	106	86	147	158	121	251	132	168	138	171	131	153	173	154	143	122	91	128	104	87	88	70	130
208191_x_at	AGCCACTCAGAACTCACCAAAATGT	1066	147	193882	89	109	98	102	119	161	157	97	191	128	183	137	177	140	120	173	134	115	118	112	86	109	104	121	73	100
1561596_at	AGCCAGACATCGTAGCACGCACTTA	977	147	67450	106	104	88	83	114	123	162	94	208	107	145	160	201	127	127	191	153	104	129	97	106	182	151	182	124	153
1561597_x_at	AGCCAGACATCGTAGCACGCACTTA	976	147	67461	100	118	92	82	104	163	149	93	186	121	138	159	176	118	120	151	128	105	143	91	132	197	137	154	92	166
1562904_s_at	AGCCAGCCGGAAGACAAGTACCTCT	985	147	75900	89	93	74	77	319	385	195	228	400	257	373	289	310	183	285	402	176	149	177	166	257	256	169	294	331	442
234049_at	AGCCAGCCGGAAGACAAGTACCTCT	986	147	476382	93	108	83	79	90	157	180	121	185	120	148	197	208	161	133	170	169	121	153	98	168	178	187	163	106	135
1557799_at	AGCCAGCCTTGTGGAGTTGGTAGTC	125	149	42953	159	153	202	208	337	264	190	209	267	192	213	238	283	120	175	345	182	125	161	112	165	134	113	118	103	156
1557801_x_at	AGCCAGCCTTGTGGAGTTGGTAGTC	126	149	42964	167	187	197	203	218	258	210	191	310	187	271	274	279	143	210	343	187	172	160	148	165	129	125	104	173	167
220599_s_at	AGCCCACATATGCTGTGACGCTGGC	874	143	328815	81	95	93	100	138	229	241	129	223	110	109	156	170	84	88	137	146	82	106	65	125	146	108	135	76	144
232608_x_at	AGCCCACATATGCTGTGACGCTGGC	875	143	460567	89	104	90	98	160	254	202	120	193	105	119	143	158	56	66	144	126	98	72	61	100	153	117	119	76	141
211972_x_at	AGCCCAGAACACTGGTCTCGGGCCC	531	143	234163	114	113	81	104	106	136	113	79	1037	566	492	875	453	114	188	304	1163	477	221	176	397	325	189	152	97	166
214167_s_at	AGCCCAGAACACTGGTCTCGGGCCC	532	143	258222	111	107	107	102	83	146	136	81	1019	582	543	800	467	94	205	323	1169	439	201	148	293	270	180	127	115	165
219899_x_at	AGCCCAGTGAGCACCAGGGGTGGCA	76	145	321109	287	289	239	268	211	375	368	206	387	179	225	215	284	162	214	276	172	134	165	98	132	116	120	95	77	114
234318_x_at	AGCCCAGTGAGCACCAGGGGTGGCA	75	145	479338	289	239	242	220	179	385	366	225	346	193	217	240	302	157	218	262	190	136	150	116	155	130	96	92	98	118
201549_x_at	AGCCCATAGCTATTTTCCTTGCTTT	813	143	121065	85	76	60	74	123	136	125	61	487	164	164	273	202	71	131	141	194	131	120	74	100	156	98	96	69	112
211202_s_at	AGCCCATAGCTATTTTCCTTGCTTT	812	143	226293	79	87	68	73	118	113	124	73	418	152	160	241	162	65	159	138	181	117	90	60	91	127	83	73	75	93
211820_x_at	AGCCCATCTGATGTAAAACCTCTCC	858	143	232597	87	144	83	99	417	443	483	158	970	329	406	339	306	104	145	236	124	127	145	142	122	183	146	167	184	187
211821_x_at	AGCCCATCTGATGTAAAACCTCTCC	859	143	232609	90	102	86	105	365	492	525	163	1027	330	382	443	340	94	140	250	177	149	157	117	141	184	176	149	157	158
1563405_at	AGCCCCAGCTGCAGAACGCCGGTGG	822	145	79152	209	282	227	218	135	218	216	139	347	160	205	218	285	112	161	260	198	137	121	94	126	495	271	238	157	281
1563407_x_at	AGCCCCAGCTGCAGAACGCCGGTGG	821	145	79164	216	253	215	253	132	190	171	122	381	193	204	252	275	138	133	269	221	139	123	110	210	426	253	255	150	236
1569872_a_at	AGCCCCATTTCAAGTATAACCAGGA	879	143	104497	78	73	55	67	99	121	105	64	174	96	112	158	139	79	89	148	146	103	104	80	114	116	97	82	82	100
227984_at	AGCCCCATTTCAAGTATAACCAGGA	878	143	409713	72	81	71	73	94	105	88	83	154	91	131	164	120	86	101	139	120	108	130	78	116	119	92	111	62	109
1557863_at	AGCCCCTCTTTTACACCATGTAGAT	573	145	43455	126	143	139	175	245	329	199	139	534	226	304	360	437	170	249	364	313	252	200	215	225	348	235	207	263	188
1557864_x_at	AGCCCCTCTTTTACACCATGTAGAT	572	145	43466	131	138	136	137	286	308	236	134	571	295	295	371	414	154	275	297	375	258	226	329	231	439	255	246	216	216
203462_x_at	AGCCCCTGGTGTCTGCAGTGGGGGA	393	145	142101	552	584	541	854	409	580	566	199	1167	466	470	587	744	177	325	440	509	217	237	182	222	337	217	229	142	213
208688_x_at	AGCCCCTGGTGTCTGCAGTGGGGGA	392	145	199229	496	546	473	931	348	555	552	217	1083	380	446	602	652	185	327	411	431	254	231	170	219	345	246	243	124	226
1554903_at	AGCCCGAGGTGGGTCCCACCCGCAT	628	143	21163	316	299	219	479	206	234	206	164	429	236	290	320	328	156	208	341	253	214	202	201	221	923	927	618	933	570
1554905_x_at	AGCCCGAGGTGGGTCCCACCCGCAT	629	143	21175	285	299	254	433	213	239	242	157	486	264	314	325	363	151	170	340	254	205	206	196	207	950	929	662	954	595
203326_x_at	AGCCCTATAGCACCTCTGTGGGAGT	53	145	140604	110	116	99	116	118	183	171	81	218	118	171	132	244	88	98	178	155	128	131	159	171	102	77	108	93	100
213818_x_at	AGCCCTATAGCACCTCTGTGGGAGT	52	145	254399	112	109	104	105	115	190	144	84	208	86	125	142	159	78	126	184	175	126	127	149	149	100	106	93	80	103
218787_x_at	AGCCCTATGACTTTACTCTGGATGA	184	145	308882	86	78	60	76	124	129	96	87	209	143	122	164	145	63	87	140	120	111	87	74	118	115	118	116	66	109
233568_x_at	AGCCCTATGACTTTACTCTGGATGA	185	145	471099	70	62	72	91	95	132	83	81	227	143	114	127	178	55	101	160	120	79	104	73	94	106	89	99	61	124
1556165_at	AGCCCTCTGTCCTTTTGATAACTAG	46	145	31134	218	275	394	250	382	697	491	201	1459	684	636	812	1136	199	482	561	423	263	227	162	215	390	233	216	179	193
1556166_x_at	AGCCCTCTGTCCTTTTGATAACTAG	47	145	31145	227	308	309	299	402	602	411	199	1271	422	627	622	1062	205	490	535	451	230	230	170	231	372	216	225	177	209
206987_x_at	AGCCCTTCAAGTACACGACGGTGAC	274	145	180861	77	88	67	72	104	118	119	79	129	93	119	117	136	77	77	152	104	105	104	53	97	102	95	92	78	86
211029_x_at	AGCCCTTCAAGTACACGACGGTGAC	273	145	224443	99	85	81	80	121	130	126	78	130	113	129	104	129	71	64	131	122	92	92	65	134	92	84	81	67	107
1566144_at	AGCCCTTTGTGGTTTGCCGTCCTGT	65	145	89885	151	164	191	179	682	819	917	306	1921	822	1012	1339	1315	283	590	865	688	423	384	283	401	417	284	339	260	344
1566146_x_at	AGCCCTTTGTGGTTTGCCGTCCTGT	64	145	89907	156	192	152	208	705	829	927	371	1965	808	1079	1360	1315	327	594	893	700	436	404	273	450	383	310	290	255	327
210826_x_at	AGCCCTTTTCAGCCCAAGGAGACAT	29	145	222368	143	164	158	162	172	240	208	107	523	249	285	331	319	130	163	266	255	238	161	130	199	103	89	100	60	83
211228_s_at	AGCCCTTTTCAGCCCAAGGAGACAT	28	145	226560	135	134	169	157	191	275	200	115	549	254	259	323	405	141	197	287	283	217	146	101	201	82	86	84	58	98
1564208_x_at	AGCCGAGTTCGTGGTCACTGCACTC	673	143	82759	128	107	98	136	2909	4135	3629	2172	5198	2579	2263	2823	4985	3803	2942	2349	1810	1151	2026	527	1961	2918	1677	3169	837	3470
1569090_x_at	AGCCGAGTTCGTGGTCACTGCACTC	672	143	99331	143	109	108	134	2808	3921	3623	2263	5070	2370	2262	2775	4716	3726	2870	2198	1900	1064	1839	438	1803	2769	1598	3111	829	3311
200823_x_at	AGCCGCAAGCTCGATCGACTTGCCT	813	145	113076	122	97	110	120	147	213	163	106	742	208	247	352	495	82	181	238	1176	366	205	192	307	481	304	259	252	296
213969_x_at	AGCCGCAAGCTCGATCGACTTGCCT	812	145	256046	108	107	105	123	116	190	137	120	828	247	250	381	476	78	164	243	1116	359	198	254	296	529	347	251	306	289
1558887_at	AGCCGCAGGCGCAACTTTTTTGAGT	1137	143	49299	75	94	73	86	61	69	60	50	91	62	75	85	66	62	54	77	69	65	61	55	61	68	59	77	52	63
1558888_x_at	AGCCGCAGGCGCAACTTTTTTGAGT	1138	143	49311	73	93	75	88	60	75	51	48	69	46	73	67	68	51	42	87	64	52	80	40	64	79	65	78	45	88
218367_x_at	AGCCGGAAGTCCTGTATACCAGCTG	1122	139	304271	87	75	68	68	94	139	128	75	197	130	114	137	172	76	96	151	123	83	94	93	89	106	86	97	56	91
232219_x_at	AGCCGGAAGTCCTGTATACCAGCTG	1123	139	456290	71	81	93	63	97	136	99	76	212	113	107	136	186	107	96	132	115	81	97	90	103	111	72	84	62	86
213431_x_at	AGCCGGGGCCTGAGGACCAGGAAGT	1073	145	250151	205	210	194	169	124	166	262	124	280	146	191	151	227	112	116	182	141	116	153	93	170	160	125	118	95	129
215699_x_at	AGCCGGGGCCTGAGGACCAGGAAGT	1074	145	275011	187	195	175	160	142	203	195	104	289	167	173	160	263	111	112	195	167	115	149	94	136	171	148	134	101	162
204312_x_at	AGCCGGGTACTACCATTCTACAGTA	1066	143	151448	89	85	78	85	94	117	110	61	202	106	130	131	160	87	81	162	146	110	99	72	81	84	62	77	47	81
214513_s_at	AGCCGGGTACTACCATTCTACAGTA	1067	143	262028	70	93	75	82	122	121	111	76	217	107	150	146	181	65	83	134	113	93	75	87	82	100	75	94	49	80
1555301_a_at	AGCCTAAAAATTGTTGTACATCAGA	794	143	24449	81	75	63	73	53	60	67	42	60	51	69	67	57	54	42	78	74	54	71	37	68	73	63	89	41	78
1561286_a_at	AGCCTAAAAATTGTTGTACATCAGA	795	143	64933	67	70	53	59	70	54	49	42	67	59	51	80	73	37	52	77	62	53	57	40	57	66	59	58	50	81
203748_x_at	AGCCTACTTGCCACAGTATGCACAT	564	147	145248	112	124	90	101	320	258	171	114	729	290	315	378	369	129	282	406	356	196	202	128	179	391	271	297	231	297
207266_x_at	AGCCTACTTGCCACAGTATGCACAT	563	147	183921	141	97	91	112	305	289	155	116	731	299	355	391	376	101	286	366	379	206	143	161	333	376	232	250	190	271
204874_x_at	AGCCTCCACCCACAGAGGGGATGCA	688	145	157627	2065	1323	898	644	1360	1355	696	715	1965	1381	1379	1874	1567	885	1290	1613	1343	1043	1248	1888	1191	1152	837	1143	1676	1055
216356_x_at	AGCCTCCACCCACAGAGGGGATGCA	689	145	282211	2161	2139	838	608	1228	1355	703	660	1925	1459	1389	1998	1575	811	1189	1569	1398	991	1226	1825	1205	1215	849	1111	1754	1106
224741_x_at	AGCCTCCCAGTGGTCTTTGTAGACT	842	145	374098	11912	8919	5867	950	6363	3027	1802	3442	5615	5034	7067	8381	4045	4223	5583	4849	6547	5898	5084	6265	3445	6005	5631	4800	5915	2660
224841_x_at	AGCCTCCCAGTGGTCTTTGTAGACT	841	145	375187	11529	8754	5467	1016	6095	3005	1893	3473	5773	4739	6948	8425	3830	4333	5532	5099	6530	6178	5082	6453	3462	6082	5527	4701	5988	2628
1559224_at	AGCCTGCTTGATTTTCCTGTTTGTG	275	147	51358	93	110	88	97	150	221	151	132	301	148	204	208	253	101	129	195	186	135	107	71	101	120	75	97	84	79
1559226_x_at	AGCCTGCTTGATTTTCCTGTTTGTG	274	147	51370	128	107	84	83	141	239	168	97	300	135	184	209	238	82	139	187	174	138	105	85	110	109	99	127	80	109
209107_x_at	AGCCTGGTCCACTGGGAACTCAAAA	548	143	203833	240	302	334	363	370	478	361	199	1262	352	430	523	708	169	304	380	511	347	213	136	181	202	171	103	84	108
210249_s_at	AGCCTGGTCCACTGGGAACTCAAAA	549	143	216240	208	298	331	310	384	596	351	172	1190	387	429	602	801	159	339	382	560	343	241	120	178	207	185	122	87	116
208115_x_at	AGCCTTCACAGAGAGTCCAGTTGCC	1146	145	193079	88	98	87	84	161	176	171	115	315	208	217	197	282	145	182	275	153	137	159	141	119	199	158	200	153	151
215072_x_at	AGCCTTCACAGAGAGTCCAGTTGCC	1147	145	268120	91	87	102	83	164	145	214	113	352	210	194	240	223	101	175	277	189	117	152	129	139	218	162	174	148	182
203012_x_at	AGCGAAGAAGGAAGCTCCTGCCCCT	440	143	137168	1525	1486	1874	2060	2084	3339	2792	1176	16978	7703	9100	9527	13540	1747	8075	8316	4965	1744	534	523	680	2634	1128	454	497	474
208825_x_at	AGCGAAGAAGGAAGCTCCTGCCCCT	441	143	200734	1426	1516	1747	2011	1944	3552	3096	1132	17148	8042	9448	9869	13811	1753	8302	8650	5231	1707	651	543	620	2864	1082	462	431	487
203701_s_at	AGCGACTATCAGAGACTAGCCCAGC	267	143	144725	69	77	80	66	72	100	88	54	117	72	81	114	135	63	73	114	76	95	89	70	78	97	76	79	49	76
210463_x_at	AGCGACTATCAGAGACTAGCCCAGC	268	143	218566	63	73	66	62	67	100	89	57	123	69	99	100	104	72	63	148	90	79	82	49	96	89	81	70	67	109
222029_x_at	AGCGATACGAATCCCAGCTTCGGGA	392	143	344497	82	96	101	81	96	255	114	93	133	82	85	118	167	68	90	133	261	127	127	75	118	127	81	108	65	104
233588_x_at	AGCGATACGAATCCCAGCTTCGGGA	393	143	471319	104	81	102	81	92	206	126	88	163	83	108	104	155	83	92	154	284	127	123	86	110	78	79	83	45	80
1566156_at	AGCGCACCTGGACACGAACACGTGT	819	143	89979	106	119	102	118	198	341	365	201	304	158	208	306	277	159	150	218	319	279	180	157	206	130	151	120	90	97
1566157_x_at	AGCGCACCTGGACACGAACACGTGT	820	143	89991	105	121	91	117	191	335	370	202	315	176	150	187	307	169	124	198	362	254	173	148	222	145	90	115	76	129
219169_s_at	AGCGCAGCGCTTGGAAAGCACGGGC	574	143	313076	91	87	78	54	71	85	74	50	81	44	61	76	84	46	50	75	60	61	54	54	65	59	56	62	47	65
228075_x_at	AGCGCAGCGCTTGGAAAGCACGGGC	575	143	410710	91	84	71	87	80	64	63	42	83	67	59	66	90	40	45	96	54	49	58	47	65	65	48	48	48	62
203751_x_at	AGCGCATCTCGCGCCTGGAAGAGAA	584	143	145280	203	102	89	128	177	191	204	147	279	221	168	255	227	248	236	175	177	514	402	211	194	552	429	369	607	493
214326_x_at	AGCGCATCTCGCGCCTGGAAGAGAA	583	143	259969	158	125	85	128	192	215	202	189	249	185	214	207	214	150	160	226	230	179	195	185	181	510	424	431	514	366
1568617_a_at	AGCGCCAAGTCCAACAAGTTCATCA	558	143	96430	82	87	110	81	114	100	98	62	176	85	111	116	130	64	63	103	110	93	77	58	98	103	91	106	72	135
226494_at	AGCGCCAAGTCCAACAAGTTCATCA	557	143	393342	86	97	111	73	91	95	100	80	163	78	103	118	104	69	74	121	108	84	86	55	88	138	90	132	88	116
202340_x_at	AGCGCCGTGCTGTAAATAAGCCCAG	880	143	129767	75	83	81	86	107	204	259	131	262	176	163	201	256	130	91	171	213	176	135	100	155	495	356	297	225	283
211143_x_at	AGCGCCGTGCTGTAAATAAGCCCAG	881	143	225666	77	87	64	98	152	210	227	133	271	163	172	270	287	112	97	170	239	133	142	126	144	395	255	263	219	268
218779_x_at	AGCGCTCGCTGCTGGAGGACAAAGA	599	143	308787	138	141	142	157	109	223	208	144	320	198	203	198	284	157	152	189	183	114	154	102	152	160	129	112	72	116
221655_x_at	AGCGCTCGCTGCTGGAGGACAAAGA	600	143	340390	156	142	149	151	101	201	226	130	312	196	248	232	305	161	143	222	200	130	182	113	138	148	124	118	84	113
206996_x_at	AGCGGCCTCGGAAAAGCTGGCACAG	209	143	180959	99	109	80	71	114	159	181	86	233	123	138	162	225	109	110	213	116	134	122	80	113	203	149	162	117	165
210967_x_at	AGCGGCCTCGGAAAAGCTGGCACAG	210	143	223771	105	87	76	83	121	182	191	120	225	133	158	163	223	147	110	184	152	114	138	90	127	149	123	157	105	170
208549_x_at	AGCGGGCAGCTGAAGATGATGAGGA	615	141	197738	273	242	286	250	172	918	309	207	1223	749	785	759	1501	243	1386	1419	704	315	524	388	410	235	123	177	165	174
211921_x_at	AGCGGGCAGCTGAAGATGATGAGGA	616	141	233619	262	216	311	262	192	939	337	201	1211	794	868	777	1382	238	1559	1395	678	385	570	377	406	270	161	200	170	190
1555063_at	AGCGGTGGCCGGGAGACTGCACATT	164	143	22511	141	153	155	143	127	230	233	127	290	138	247	169	327	157	180	190	222	155	222	103	150	113	97	77	82	104
1555065_x_at	AGCGGTGGCCGGGAGACTGCACATT	163	143	22523	133	153	133	179	134	233	244	142	281	161	214	228	232	166	158	188	192	160	181	153	131	145	103	106	84	85
211856_x_at	AGCGTACGACAATGCGGTCAACCTT	887	133	232944	94	81	58	67	62	65	67	54	82	64	76	69	85	44	53	88	78	50	53	57	68	68	53	60	44	65
211861_x_at	AGCGTACGACAATGCGGTCAACCTT	886	133	232968	77	97	62	75	48	67	69	56	69	54	56	82	80	50	63	93	67	66	76	48	72	63	56	75	44	78
1564066_at	AGCGTGAACAGGCAGACTAGAGATA	404	143	82143	140	140	128	122	87	223	170	85	211	137	190	167	146	142	114	180	168	110	100	86	113	129	128	96	92	105
1564067_x_at	AGCGTGAACAGGCAGACTAGAGATA	403	143	82153	133	131	123	120	116	167	181	116	190	133	172	142	192	138	104	181	164	153	147	91	133	157	132	143	78	123
1567107_s_at	AGCGTGCGGAGGTGTCTGAACTAAA	139	143	94569	147	179	129	188	119	255	318	150	423	230	272	254	425	197	150	173	197	186	140	138	136	154	134	139	105	111
212481_s_at	AGCGTGCGGAGGTGTCTGAACTAAA	138	143	239742	172	163	177	180	152	265	277	143	390	222	277	237	399	202	180	248	263	174	125	121	130	142	147	132	104	133
223310_x_at	AGCTAAGCTTTAGTAACCCTTACTG	1034	137	358546	75	77	49	55	64	76	61	53	97	63	74	86	76	46	62	103	120	91	68	58	69	92	78	60	59	79
223982_s_at	AGCTAAGCTTTAGTAACCCTTACTG	1033	137	365909	55	78	64	55	62	73	46	56	90	62	83	96	79	49	54	91	152	99	78	58	67	74	89	69	62	77
1557965_at	AGCTATTCACATCAAGGGGACTCAA	756	137	44037	273	264	207	279	74	104	120	59	144	78	84	85	118	52	60	99	103	85	83	78	95	92	85	101	80	77
1557966_x_at	AGCTATTCACATCAAGGGGACTCAA	755	137	44048	221	219	199	227	68	97	111	67	111	76	92	100	113	65	65	149	107	104	96	88	115	92	73	79	68	107
1557444_at	AGCTATTGGGAGCTGCCCTAAGCGT	279	137	40184	162	102	94	127	99	126	107	69	111	90	122	142	124	69	65	157	121	83	78	68	99	104	91	130	95	105
1557446_x_at	AGCTATTGGGAGCTGCCCTAAGCGT	278	137	40195	96	103	82	99	91	102	124	71	128	75	113	109	121	73	71	138	128	73	124	53	98	137	100	86	69	94
228344_s_at	AGCTCAATGCAACCGACGTTTCTGA	719	137	413666	82	80	68	56	66	108	72	71	92	75	100	96	71	67	65	110	83	125	75	56	102	75	57	60	38	59
229565_x_at	AGCTCAATGCAACCGACGTTTCTGA	718	137	427099	99	62	82	72	88	76	99	64	104	82	87	87	92	84	67	96	120	73	72	72	84	69	47	60	39	66
220408_x_at	AGCTCAGCTACATCATCATCGGCAT	124	139	326711	240	253	203	289	172	138	91	62	762	399	433	613	359	77	155	217	304	148	124	88	117	140	96	86	58	86
221774_x_at	AGCTCAGCTACATCATCATCGGCAT	123	139	341694	183	199	224	249	144	130	121	88	715	331	345	547	392	99	172	245	311	151	113	64	142	91	108	96	49	71
200772_x_at	AGCTCCGAAATCACCACCAAGGACT	3	139	112515	448	370	378	440	113	529	248	190	1370	321	453	482	1102	172	1410	1123	1073	425	712	219	570	408	198	265	144	244
211921_x_at	AGCTCCGAAATCACCACCAAGGACT	4	139	233613	427	331	319	491	130	665	185	174	1342	395	400	564	1079	188	1463	1201	1139	425	737	236	561	355	207	292	188	311
203214_x_at	AGCTCGTTACTCAACTCCAGTTGAC	433	135	139383	96	82	80	93	99	150	90	64	134	82	113	96	107	62	69	105	107	83	90	63	100	142	94	102	77	107
210559_s_at	AGCTCGTTACTCAACTCCAGTTGAC	432	135	219512	100	73	78	105	90	105	86	73	160	83	106	120	88	58	66	119	118	76	96	72	119	138	97	114	73	89
219169_s_at	AGCTCTCCATCTCACACTTTAAGAG	112	139	313079	93	86	104	92	292	376	236	127	537	232	294	335	388	120	191	237	242	163	158	128	192	142	161	114	118	160
228075_x_at	AGCTCTCCATCTCACACTTTAAGAG	111	139	410712	96	122	80	112	317	302	214	133	474	233	305	354	368	128	210	255	231	145	167	155	182	154	121	137	102	135
1563862_at	AGCTCTCTTCTGCATTTCCATTATG	326	139	81293	109	94	93	82	240	240	242	108	571	178	176	265	465	100	165	243	138	112	97	77	85	120	94	102	54	81
1563863_x_at	AGCTCTCTTCTGCATTTCCATTATG	327	139	81304	72	104	92	85	265	252	215	86	545	193	220	264	436	96	150	258	162	108	99	75	114	132	101	111	64	90
1554903_at	AGCTCTGGCTTGTCTTCTTTTTCAT	653	139	21169	80	122	107	96	195	267	242	113	521	209	248	304	437	101	205	196	161	98	91	65	96	114	87	56	47	77
1554905_x_at	AGCTCTGGCTTGTCTTCTTTTTCAT	654	139	21180	96	135	91	124	191	300	207	112	492	202	262	302	395	101	217	211	171	117	108	72	86	108	90	69	65	80
214062_x_at	AGCTGACCTTGACAAACCGGAGCCC	389	125	257065	98	99	92	96	112	219	235	122	207	155	155	158	199	150	99	232	177	187	176	108	148	164	120	126	102	132
214448_x_at	AGCTGACCTTGACAAACCGGAGCCC	390	125	261312	88	100	102	79	134	178	217	114	204	153	174	191	200	157	94	217	204	119	128	95	184	156	130	140	80	139
213152_s_at	AGCTGACGATAATCACACCTTTTCC	497	141	247106	73	79	76	67	80	82	71	74	121	115	79	116	116	62	77	94	137	113	61	48	103	119	112	96	57	114
214789_x_at	AGCTGACGATAATCACACCTTTTCC	498	141	265035	69	78	81	68	75	94	72	56	111	96	81	98	84	64	62	104	133	85	72	63	84	139	117	117	68	115
1568762_at	AGCTGAGGGCTTGATCCAGCCCGCG	24	141	97307	123	91	77	110	93	122	110	59	114	83	103	129	137	54	67	169	124	95	85	82	102	168	110	199	122	172
1568764_x_at	AGCTGAGGGCTTGATCCAGCCCGCG	23	141	97329	101	122	87	92	95	124	78	57	145	72	86	102	122	82	83	178	115	96	88	101	120	168	114	139	77	154
222029_x_at	AGCTGCAGCAGGAGTTCCAGCGGGC	21	141	344500	99	102	95	99	84	185	183	112	372	188	211	278	436	118	170	275	136	116	110	64	114	97	102	78	74	117
233588_x_at	AGCTGCAGCAGGAGTTCCAGCGGGC	22	141	471322	119	118	110	107	107	233	158	96	433	189	191	294	371	124	219	310	125	87	106	85	125	113	84	95	55	97
201993_x_at	AGCTGCCAATTAGTTTTCTTTGTTT	1049	139	125951	82	85	71	55	3575	2728	1246	191	7223	4104	4053	6881	3873	328	1072	1551	1024	451	196	202	154	179	106	55	72	81
212454_x_at	AGCTGCCAATTAGTTTTCTTTGTTT	1050	139	239450	87	91	74	74	3597	2600	1414	219	7440	4268	4518	7116	4275	314	1172	1521	1193	417	197	229	156	160	79	82	72	75
208812_x_at	AGCTGCCTGTGTGGGACTGAGATGC	1096	139	200593	213	270	254	271	914	2630	1475	584	6601	3091	3580	3058	8692	862	2837	4163	4015	2769	1593	1115	1505	1315	989	651	748	579
214459_x_at	AGCTGCCTGTGTGGGACTGAGATGC	1097	139	261434	187	239	257	255	929	2629	1460	522	6752	3190	3507	3109	8394	745	2868	4327	4318	2740	1684	1174	1555	1392	999	736	602	630
1570055_at	AGCTGCTGCAGCATGCCTGTGCTCT	968	139	105735	93	106	93	104	110	172	149	70	324	109	131	174	197	70	112	173	156	98	101	67	94	174	131	125	88	100
1570057_x_at	AGCTGCTGCAGCATGCCTGTGCTCT	967	139	105747	88	115	100	108	154	190	145	73	284	123	136	145	206	77	102	168	144	91	98	63	113	226	137	120	84	127
222894_x_at	AGCTGGCTTTAATACTCTGACTGTG	1038	139	353998	116	79	101	88	95	117	87	69	260	106	126	161	177	65	86	129	100	67	62	50	69	88	68	87	53	90
227160_s_at	AGCTGGCTTTAATACTCTGACTGTG	1039	139	400658	106	93	77	84	116	114	112	64	262	95	112	135	177	70	82	135	105	79	79	64	78	79	73	72	54	81
208768_x_at	AGCTGGGAACCTTGGTGGAGGGGTG	93	141	200109	165	187	127	206	979	590	355	310	1481	1031	977	1513	1295	374	1745	1790	2002	719	391	353	322	206	138	100	87	116
221775_x_at	AGCTGGGAACCTTGGTGGAGGGGTG	94	141	341700	170	176	139	192	833	598	392	262	1686	1044	943	1536	1335	330	1661	1926	2141	894	372	364	298	208	140	142	76	114
1570241_at	AGCTGGGCTCCGGAAAGGAGATCAA	1002	141	107038	92	108	88	83	90	153	147	92	185	117	125	118	150	108	104	129	157	100	101	77	125	142	110	152	98	119
[truncated: 15,463 more rows]
