# Supplementary material for: Cross-species analysis of gene expression in non-model mammals: reproducibility of hybridization on high density oligonucleotide microarrays
Source: BMC Genomics. 2007 Apr 3;8:89. doi: 10.1186/1471-2164-8-89 (PMC1853087; doi:10.1186/1471-2164-8-89)
Supplement: Additional file 2 — Normality test of the hybridization values in repeated sequences. Results of the Shapiro-Wilk W test of normality on all sequences repeated more than 6 times in the U133 Plus 2.0 GeneChip. The detailed nucleotide sequences corresponding to the PM probes. MM probes differ just in a nucleotide in the 13th position. Significant differences from a normal distribution are given as * p < 0.1; ** p < 0.05; and *** p < 0.0012 (equivalent to p < 0.05 after application of Bonferroni correction). The spreadsheet also includes the frequency histograms of the hybridization values of sequence GACAAGGTCGAGACATTCCTGCGCA in 2 samples with a non-normal distribution (p < 0.0012) of the data. It can be appreciated that the main cause of non-normality may be attributed to the presence of one outlier in each set of values. [file 1471-2164-8-89-S2.xls]

## Sheet: Normality
Normality of the hybridization values
														SEQUENCE
				AGTTTCCTTTCTTAGCTGATGTCTT	CTGATGTCTTTGGCCAGAACACCGT	AGAACACCGTGGGCTGTTACTTGCT	GAAGCGGTTTGCATTTACGCCTGTA	GACACCTCGGACAGCGATGACTATC	TGACGCAAAATACCACCTTGGCGCC	AGAAATACAGCCCTTGTGCCTGGGA	GAGCTATGACGTCGCATGCACGCGT	GCACGCGTACGTAAGCTTGGATCCT	TCTGCCGTGATTGTCAGTTTCCTGA	GACGCGGCCGCGAATTTAGTAGTAG	GAACTTGTTGCTGATTTTGACCTTG	GTAGTAGTAGGCGGCCGCTCTAGAG	CGGCCGCCTACTACTACTATACGGC	ACTACTATACGGCTGCGAGAAGACG	GCAGATCCTCAAGCAGACCTACAGC	GTTGGGACTCGACTGGTGTTTGATC	CCTACTACTACTATACGGCTGCGAG	GACGCACTGCTCAAGAACTACGGGC	ATACGGCTGCGAGAAGACGACAGAA	GCTGCTCTACTGCTTCAGGAAGGAC	GACAAGGTCGAGACATTCCTGCGCA
		N.Rpts––––>		7	7	7	7	7	7	7	7	7	7	7	8	8	8	8	9	9	11	12	15	16	20
SAMPLE	PM/MM	SPECIES
DEER1	PM	Cervus elaphus					**									**	***
DEER2	PM	Cervus elaphus					*	**									*								**
DEER3	PM	Cervus elaphus			*								**								**	*			*
DEER4	PM	Cervus elaphus													*
CAET1	PM	Chlorocebus aethiops																			*		*	*
CAET2	PM	Chlorocebus aethiops									**											*			***
CAET3	PM	Chlorocebus aethiops										**	*					*							**
CAET4	PM	Chlorocebus aethiops
MFAS1	PM	Macaca fascicularis									**										*
MFAS2	PM	Macaca fascicularis							***																*
MFAS3	PM	Macaca fascicularis										*					*	*					***		***
MFAS4	PM	Macaca fascicularis				***			**		*					*
HSAP1	PM	Homo sapiens				*		*			*	*									*
	MM									*	**	***											**		**
HSAP2	PM	Homo sapiens					*																**		*
	MM								*			***	*									*
HSAP3	PM	Homo sapiens
	MM								**		*	***		***
HSAP4	PM	Homo sapiens				**										*								*
	MM											***													***
HSAP5	PM	Homo sapiens							*						*
	MM							*	*			***													***
MMUL1	PM	Macaca mulatta																				*		*
MMUL2	PM	Macaca mulatta															**
MMUL3	PM	Macaca mulatta				*					*
MMUL4	PM	Macaca mulatta
														SEQUENCE GACAAGGTCGAGACATTCCTGCGCA (20 repetitions)
											CAET2								HSAP5 mm
