# Supplementary material for: Cross-species analysis of gene expression in non-model mammals: reproducibility of hybridization on high density oligonucleotide microarrays
Source: BMC Genomics. 2007 Apr 3;8:89. doi: 10.1186/1471-2164-8-89 (PMC1853087; doi:10.1186/1471-2164-8-89)
Supplement: Additional file 3 — Basic statistics of the hybridization data for the repeated sequences. This spreadsheet contains the information about the mean (mean), standard deviation (sd), coefficient of variation (cv) and minimum (min) and maximum (max) hybridization values for all repeated sequences in each sample. Again, human values for PM and MM probes are detailed as independent samples. The first and second columns of this spreadsheet specify the sequence and the number of times (N. Rps) that it is present in the GeneChip. This large spreadsheet can be opened using Microsoft Excel. [file 1471-2164-8-89-S3.txt]

				DEER1 pm					DEER2 pm					DEER3 pm					DEER4 pm					CAET1 pm					CAET2 pm					CAET3 pm					CAET4 pm					MFAS1 pm					MFAS2 pm					MFAS3 pm					MFAS4 pm					HSAP1 pm					HSAP1 mm					HSAP2 pm					HSAP2 mm					HSAP3 pm					HSAP3 mm					HSAP4 pm					HSAP4 mm					HSAP5 pm					HSAP5 mm					MMUL1 pm					MMUL2 pm					MMUL3 pm					MMUL4 pm		
sequence	N.Rps.	mean	sd	cv	min	max	mean	sd	cv	min	max	mean	sd	cv	min	max	mean	sd	cv	min	max	mean	sd	cv	min	max	mean	sd	cv	min	max	mean	sd	cv	min	max	mean	sd	cv	min	max	mean	sd	cv	min	max	mean	sd	cv	min	max	mean	sd	cv	min	max	mean	sd	cv	min	max	mean	sd	cv	min	max	mean	sd	cv	min	max	mean	sd	cv	min	max	mean	sd	cv	min	max	mean	sd	cv	min	max	mean	sd	cv	min	max	mean	sd	cv	min	max	mean	sd	cv	min	max	mean	sd	cv	min	max	mean	sd	cv	min	max	mean	sd	cv	min	max	mean	sd	cv	min	max	mean	sd	cv	min	max	mean	sd	cv	min	max
TCCCCAACTAAAGCCTAGAAGAGCT	2	67,5	6,364	0,094	63	72	70,5	0,707	0,01	70	71	57	1,414	0,025	56	58	67	4,243	0,063	64	70	285	2,83	0,01	283	287	214,5	16,26	0,076	203	226	173	15,56	0,09	162	184	84	14,14	0,168	74	94	184,5	26,16	0,142	166	203	137,5	14,85	0,108	127	148	178	29,7	0,167	157	199	222,5	28,99	0,13	202	243	547,5	17,68	0,032	535	560	99,5	6,364	0,064	95	104	503,5	0,71	0,001	503	504	110	4,24	0,039	107	113	349,5	26,16	0,075	331	368	99	31,113	0,314	77	121	205,5	3,54	0,017	203	208	92	5,657	0,061	88	96	384,5	20,51	0,053	370	399	108	14,142	0,131	98	118	263,5	23,33	0,089	247	280	79,5	27,58	0,347	60	99	100	2,83	0,028	98	102	182	39,6	0,218	154	210
TGTTGTGTGCCATTTTGCAGCATTT	2	80,5	3,536	0,044	78	83	87,5	9,192	0,105	81	94	68,5	3,536	0,052	66	71	74	5,657	0,076	70	78	79,5	10,61	0,133	72	87	116,5	4,95	0,042	113	120	100,5	3,54	0,035	98	103	81	7,07	0,087	76	86	134	16,97	0,127	122	146	94	0	0	94	94	99	8,49	0,086	93	105	106,5	6,36	0,06	102	111	85	2,83	0,033	83	87	71	9,899	0,139	64	78	73	5,66	0,077	69	77	58,5	0,71	0,012	58	59	69	5,66	0,082	65	73	70	16,971	0,242	58	82	43	7,07	0,164	38	48	52	2,828	0,054	50	54	72,5	3,54	0,049	70	75	64,5	24,749	0,384	47	82	130	12,73	0,098	121	139	69,5	6,36	0,092	65	74	67	8,49	0,127	61	73	105	4,24	0,04	102	108
AAGGAAACCCTTACATTATGCTATG	2	122,5	85,56	0,698	62	183	72	5,657	0,079	68	76	61,5	0,707	0,011	61	62	59,5	6,364	0,107	55	64	63	4,24	0,067	60	66	72,5	9,19	0,127	66	79	76,5	3,54	0,046	74	79	50	1,41	0,028	49	51	91,5	3,54	0,039	89	94	63	9,9	0,157	56	70	73	12,73	0,174	64	82	90	5,66	0,063	86	94	65	4,24	0,065	62	68	80,5	10,607	0,132	73	88	60	12,73	0,212	51	69	66,5	16,26	0,245	55	78	62,5	2,12	0,034	61	64	65	4,243	0,065	62	68	52	9,9	0,19	45	59	52	4,243	0,082	49	55	71	24,04	0,339	54	88	75	4,243	0,057	72	78	95	41,01	0,432	66	124	46,5	6,36	0,137	42	51	52	2,83	0,054	50	54	98	2,83	0,029	96	100
CTTTACACAGGCCTCGGAAAACAAT	2	78,5	3,536	0,045	76	81	77,5	0,707	0,009	77	78	73,5	3,536	0,048	71	76	76	2,828	0,037	74	78	93,5	4,95	0,053	90	97	121,5	20,51	0,169	107	136	91,5	23,33	0,255	75	108	62	8,49	0,137	56	68	96	9,9	0,103	89	103	88	0	0	88	88	117,5	0,71	0,006	117	118	98,5	7,78	0,079	93	104	82,5	9,19	0,111	76	89	79,5	0,707	0,009	79	80	72	2,83	0,039	70	74	86	2,83	0,033	84	88	88,5	19,09	0,216	75	102	64	5,657	0,088	60	68	66	1,41	0,021	65	67	57,5	17,678	0,307	45	70	112,5	10,61	0,094	105	120	75	5,657	0,075	71	79	96,5	10,61	0,11	89	104	69	2,83	0,041	67	71	74	9,9	0,134	67	81	145,5	13,44	0,092	136	155
GGGTCCCTCAGATTATAGGTGCCCA	2	119,5	2,121	0,018	118	121	122,5	12,021	0,098	114	131	128,5	6,364	0,05	124	133	165,5	4,95	0,03	162	169	196	5,66	0,029	192	200	209,5	0,71	0,003	209	210	147	0	0	147	147	136,5	14,85	0,109	126	147	333	0	0	333	333	267	12,73	0,048	258	276	274,5	19,09	0,07	261	288	257	49,5	0,193	222	292	161	21,21	0,132	146	176	166	5,657	0,034	162	170	139,5	14,85	0,106	129	150	125,5	7,78	0,062	120	131	145,5	4,95	0,034	142	149	135,5	0,707	0,005	135	136	109,5	2,12	0,019	108	111	137	4,243	0,031	134	140	159	7,07	0,044	154	164	156	4,243	0,027	153	159	283,5	38,89	0,137	256	311	112	24,04	0,215	95	129	150	9,9	0,066	143	157	263	32,53	0,124	240	286
CTGTGACCCTTTTCTACTGGAATAG	2	96	22,627	0,236	80	112	121,5	7,778	0,064	116	127	114	11,314	0,099	106	122	108	25,456	0,236	90	126	275	32,53	0,118	252	298	200,5	4,95	0,025	197	204	237,5	27,58	0,116	218	257	83	21,21	0,256	68	98	510,5	17,68	0,035	498	523	151	19,8	0,131	137	165	170	19,8	0,116	156	184	216,5	4,95	0,023	213	220	158	8,49	0,054	152	164	123	19,799	0,161	109	137	121	29,7	0,245	100	142	96,5	16,26	0,169	85	108	109,5	2,12	0,019	108	111	97,5	4,95	0,051	94	101	71,5	4,95	0,069	68	75	53	2,828	0,053	51	55	139,5	3,54	0,025	137	142	84,5	17,678	0,209	72	97	320,5	12,02	0,038	312	329	73,5	16,26	0,221	62	85	150,5	21,92	0,146	135	166	168	18,38	0,109	155	181
AAATTAGGAGTCAGCTGCCAGCGTT	2	74	9,899	0,134	67	81	70,5	0,707	0,01	70	71	84	18,385	0,219	71	97	79,5	16,263	0,205	68	91	83	12,73	0,153	74	92	130	2,83	0,022	128	132	94,5	6,36	0,067	90	99	72	14,14	0,196	62	82	115,5	9,19	0,08	109	122	83,5	3,54	0,042	81	86	77	2,83	0,037	75	79	106,5	4,95	0,046	103	110	84,5	6,36	0,075	80	89	107	9,899	0,093	100	114	76,5	7,78	0,102	71	82	87,5	14,85	0,17	77	98	68,5	4,95	0,072	65	72	88,5	16,263	0,184	77	100	62	5,66	0,091	58	66	67	8,485	0,127	61	73	85,5	0,71	0,008	85	86	90	8,485	0,094	84	96	126,5	9,19	0,073	120	133	49,5	3,54	0,071	47	52	62,5	17,68	0,283	50	75	115	0	0	115	115
GCAGGCGAGAGCTACTTCCAGAGCC	2	71	8,485	0,12	65	77	94,5	2,121	0,022	93	96	66,5	6,364	0,096	62	71	80,5	6,364	0,079	76	85	86,5	6,36	0,074	82	91	103,5	0,71	0,007	103	104	122	26,87	0,22	103	141	62	7,07	0,114	57	67	153	22,63	0,148	137	169	84,5	9,19	0,109	78	91	90,5	4,95	0,055	87	94	88	7,07	0,08	83	93	144	7,07	0,049	139	149	103	5,657	0,055	99	107	119	24,04	0,202	102	136	95,5	4,95	0,052	92	99	117	9,9	0,085	110	124	101	1,414	0,014	100	102	75	2,83	0,038	73	77	73,5	10,607	0,144	66	81	114,5	6,36	0,056	110	119	91,5	3,536	0,039	89	94	100	11,31	0,113	92	108	67	11,31	0,169	59	75	84	19,8	0,236	70	98	109,5	6,36	0,058	105	114
TTCCAGAGCCTTCCAGTGCATGGGA	2	128	0	0	128	128	341	289,914	0,85	136	546	111,5	7,778	0,07	106	117	126	1,414	0,011	125	127	254,5	10,61	0,042	247	262	293	21,21	0,072	278	308	215,5	19,09	0,089	202	229	146	2,83	0,019	144	148	427,5	2,12	0,005	426	429	234,5	27,58	0,118	215	254	277	25,46	0,092	259	295	317	11,31	0,036	309	325	299,5	7,78	0,026	294	305	77,5	0,707	0,009	77	78	246,5	30,41	0,123	225	268	81,5	0,71	0,009	81	82	249,5	19,09	0,077	236	263	85,5	17,678	0,207	73	98	276	33,94	0,123	252	300	59,5	2,121	0,036	58	61	259,5	7,78	0,03	254	265	97,5	30,406	0,312	76	119	279,5	30,41	0,109	258	301	123,5	7,78	0,063	118	129	216	9,9	0,046	209	223	355	32,53	0,092	332	378
TTGTCTGGGCCCTTGTTTACAAGCA	2	87	16,971	0,195	75	99	81,5	6,364	0,078	77	86	72	4,243	0,059	69	75	84	4,243	0,051	81	87	80	11,31	0,141	72	88	111	11,31	0,102	103	119	130	4,24	0,033	127	133	67	7,07	0,106	62	72	210,5	34,65	0,165	186	235	95,5	19,09	0,2	82	109	115,5	12,02	0,104	107	124	135	8,49	0,063	129	141	144	22,63	0,157	128	160	115,5	37,477	0,324	89	142	102,5	17,68	0,172	90	115	100	7,07	0,071	95	105	90,5	6,36	0,07	86	95	85	8,485	0,1	79	91	70	5,66	0,081	66	74	55,5	6,364	0,115	51	60	80,5	3,54	0,044	78	83	91	0	0	91	91	163	7,07	0,043	158	168	67,5	7,78	0,115	62	73	89	7,07	0,079	84	94	111,5	6,36	0,057	107	116
CCCCTCAGTTCGTGCTGCAATAAAG	2	105,5	9,192	0,087	99	112	116,5	0,707	0,006	116	117	99	1,414	0,014	98	100	129,5	9,192	0,071	123	136	108,5	3,54	0,033	106	111	160,5	6,36	0,04	156	165	127,5	14,85	0,116	117	138	75	0	0	75	75	188	18,38	0,098	175	201	117	4,24	0,036	114	120	122	19,8	0,162	108	136	174	1,41	0,008	173	175	341,5	14,85	0,043	331	352	121,5	20,506	0,169	107	136	158,5	27,58	0,174	139	178	106	16,97	0,16	94	118	170	8,49	0,05	164	176	109	39,598	0,363	81	137	93,5	12,02	0,129	85	102	71,5	3,536	0,049	69	74	170,5	2,12	0,012	169	172	112	28,284	0,253	92	132	162,5	16,26	0,1	151	174	80,5	24,75	0,307	63	98	101,5	4,95	0,049	98	105	130	39,6	0,305	102	158
GAGACTGCTAGATTCCAGCCAGGAT	2	93,5	0,707	0,008	93	94	86,5	4,95	0,057	83	90	72,5	0,707	0,01	72	73	75,5	7,778	0,103	70	81	421	22,63	0,054	405	437	149	11,31	0,076	141	157	191	35,36	0,185	166	216	100	2,83	0,028	98	102	178	12,73	0,072	169	187	110	18,38	0,167	97	123	94	8,49	0,09	88	100	102	7,07	0,069	97	107	195,5	19,09	0,098	182	209	105	18,385	0,175	92	118	132	7,07	0,054	127	137	76,5	2,12	0,028	75	78	112	12,73	0,114	103	121	72,5	3,536	0,049	70	75	73	7,07	0,097	68	78	58	12,728	0,219	49	67	98,5	14,85	0,151	88	109	81	1,414	0,017	80	82	156	1,41	0,009	155	157	72	11,31	0,157	64	80	93	11,31	0,122	85	101	141,5	6,36	0,045	137	146
AAATGGGAGCACAGTACTGGGAAAT	2	139,5	9,192	0,066	133	146	136,5	0,707	0,005	136	137	116	11,314	0,098	108	124	121,5	7,778	0,064	116	127	134	9,9	0,074	127	141	201,5	0,71	0,004	201	202	224,5	9,19	0,041	218	231	124,5	14,85	0,119	114	135	300	9,9	0,033	293	307	187,5	4,95	0,026	184	191	190,5	26,16	0,137	172	209	229,5	23,33	0,102	213	246	191	8,49	0,044	185	197	152	11,314	0,074	144	160	146	5,66	0,039	142	150	133	2,83	0,021	131	135	176	9,9	0,056	169	183	128	25,456	0,199	110	146	189,5	3,54	0,019	187	192	113,5	2,121	0,019	112	115	170,5	0,71	0,004	170	171	138	11,314	0,082	130	146	255,5	19,09	0,075	242	269	147,5	16,26	0,11	136	159	179	0	0	179	179	181,5	4,95	0,027	178	185
AGCACAGTACTGGGAAATGGGAGCA	2	92,5	7,778	0,084	87	98	103	21,213	0,206	88	118	74,5	3,536	0,047	72	77	82,5	10,607	0,129	75	90	70	9,9	0,141	63	77	92	12,73	0,138	83	101	96	7,07	0,074	91	101	64,5	7,78	0,121	59	70	122	1,41	0,012	121	123	81,5	10,61	0,13	74	89	80	16,97	0,212	68	92	88,5	9,19	0,104	82	95	82	1,41	0,017	81	83	61	7,071	0,116	56	66	68	4,24	0,062	65	71	52	4,24	0,082	49	55	79,5	10,61	0,133	72	87	68	7,071	0,104	63	73	55	0	0	55	55	43,5	2,121	0,049	42	45	90	24,04	0,267	73	107	58,5	4,95	0,085	55	62	85	2,83	0,033	83	87	64	5,66	0,088	60	68	57,5	10,61	0,184	50	65	117	21,21	0,181	102	132
CTAGCCCAGACTTCTTATCTTAGTA	2	69	8,485	0,123	63	75	78,5	9,192	0,117	72	85	65	1,414	0,022	64	66	78	14,142	0,181	68	88	90	1,41	0,016	89	91	100,5	12,02	0,12	92	109	101	19,8	0,196	87	115	63,5	9,19	0,145	57	70	129,5	6,36	0,049	125	134	106	39,6	0,374	78	134	119,5	10,61	0,089	112	127	135	32,53	0,241	112	158	106,5	6,36	0,06	102	111	90,5	13,435	0,148	81	100	92,5	7,78	0,084	87	98	69,5	19,09	0,275	56	83	65,5	9,19	0,14	59	72	81,5	7,778	0,095	76	87	73	14,14	0,194	63	83	70	7,071	0,101	65	75	87,5	4,95	0,057	84	91	87	2,828	0,033	85	89	129,5	7,78	0,06	124	135	57	12,73	0,223	48	66	82	9,9	0,121	75	89	125,5	6,36	0,051	121	130
GAGTCAATACCAGAGAACCAGAGGC	2	102,5	10,607	0,103	95	110	87,5	3,536	0,04	85	90	87,5	2,121	0,024	86	89	86	2,828	0,033	84	88	97	14,14	0,146	87	107	118,5	24,75	0,209	101	136	119	1,41	0,012	118	120	62	1,41	0,023	61	63	180	2,83	0,016	178	182	99	33,94	0,343	75	123	123	5,66	0,046	119	127	99,5	14,85	0,149	89	110	91,5	3,54	0,039	89	94	95,5	3,536	0,037	93	98	80	0	0	80	80	112,5	3,54	0,031	110	115	139	73,54	0,529	87	191	91,5	13,435	0,147	82	101	62	5,66	0,091	58	66	55	8,485	0,154	49	61	101,5	16,26	0,16	90	113	107,5	0,707	0,007	107	108	156,5	34,65	0,221	132	181	94	4,24	0,045	91	97	60,5	19,09	0,316	47	74	128	5,66	0,044	124	132
AATACCAGAGAACCAGAGGCATCCT	2	131	2,828	0,022	129	133	118,5	17,678	0,149	106	131	96,5	0,707	0,007	96	97	115,5	12,021	0,104	107	124	85	2,83	0,033	83	87	136	25,46	0,187	118	154	135	14,14	0,105	125	145	91,5	4,95	0,054	88	95	202	11,31	0,056	194	210	104	2,83	0,027	102	106	116	11,31	0,098	108	124	128,5	12,02	0,094	120	137	109,5	31,82	0,291	87	132	135	21,213	0,157	120	150	93,5	9,19	0,098	87	100	118	2,83	0,024	116	120	109,5	12,02	0,11	101	118	109	21,213	0,195	94	124	73,5	4,95	0,067	70	77	80,5	2,121	0,026	79	82	108	2,83	0,026	106	110	127	8,485	0,067	121	133	176,5	19,09	0,108	163	190	89	1,41	0,016	88	90	95	0	0	95	95	146	8,49	0,058	140	152
GAACCAGAGGCATCCTCTGTATTTT	2	192,5	3,536	0,018	190	195	138,5	37,477	0,271	112	165	142,5	0,707	0,005	142	143	108	25,456	0,236	90	126	72,5	2,12	0,029	71	74	111	0	0	111	111	87,5	6,36	0,073	83	92	51	1,41	0,028	50	52	128	16,97	0,133	116	140	72,5	0,71	0,01	72	73	108,5	4,95	0,046	105	112	111,5	4,95	0,044	108	115	95,5	9,19	0,096	89	102	79,5	10,607	0,133	72	87	70	2,83	0,04	68	72	78,5	13,44	0,171	69	88	89,5	23,33	0,261	73	106	93	0	0	93	93	63	11,31	0,18	55	71	58	12,728	0,219	49	67	84,5	9,19	0,109	78	91	72,5	4,95	0,068	69	76	127	16,97	0,134	115	139	64	14,14	0,221	54	74	85	16,97	0,2	73	97	112	24,04	0,215	95	129
GCAACTTTGCTGTGATTCCGTTTGT	2	79,5	4,95	0,062	76	83	87,5	2,121	0,024	86	89	70	2,828	0,04	68	72	70	8,485	0,121	64	76	1507,5	14,85	0,01	1497	1518	1031,5	72,83	0,071	980	1083	908	4,24	0,005	905	911	166,5	27,58	0,166	147	186	2875,5	88,39	0,031	2813	2938	910,5	19,09	0,021	897	924	961	21,21	0,022	946	976	1606	147,08	0,092	1502	1710	320	4,24	0,013	317	323	128	7,071	0,055	123	133	167,5	2,12	0,013	166	169	81,5	2,12	0,026	80	83	125	7,07	0,057	120	130	76,5	21,92	0,287	61	92	84,5	4,95	0,059	81	88	66	2,828	0,043	64	68	110	11,31	0,103	102	118	73,5	2,121	0,029	72	75	1418,5	31,82	0,022	1396	1441	213	9,9	0,046	206	220	559,5	6,36	0,011	555	564	566,5	60,1	0,106	524	609
GGAACTGCATTAAAGTCCTTACTTC	2	86,5	23,335	0,27	70	103	84	4,243	0,051	81	87	70,5	3,536	0,05	68	73	69	1,414	0,02	68	70	90,5	3,54	0,039	88	93	144,5	10,61	0,073	137	152	133,5	28,99	0,217	113	154	86	7,07	0,082	81	91	185,5	0,71	0,004	185	186	112,5	16,26	0,145	101	124	130,5	27,58	0,211	111	150	149	22,63	0,152	133	165	114,5	10,61	0,093	107	122	134,5	12,021	0,089	126	143	89	2,83	0,032	87	91	114	32,53	0,285	91	137	139,5	16,26	0,117	128	151	139,5	0,707	0,005	139	140	98	12,73	0,13	89	107	84,5	14,849	0,176	74	95	149,5	3,54	0,024	147	152	156,5	7,778	0,05	151	162	193	11,31	0,059	185	201	99	2,83	0,029	97	101	89,5	19,09	0,213	76	103	160	7,07	0,044	155	165
CTTACTTCTCATCCAGTCCAGAAAG	2	84	2,828	0,034	82	86	88	12,728	0,145	79	97	74	5,657	0,076	70	78	65	7,071	0,109	60	70	82	5,66	0,069	78	86	86	1,41	0,016	85	87	77	18,38	0,239	64	90	58	2,83	0,049	56	60	211	32,53	0,154	188	234	103	18,38	0,178	90	116	115	5,66	0,049	111	119	102,5	2,12	0,021	101	104	78	4,24	0,054	75	81	66	7,071	0,107	61	71	79	29,7	0,376	58	100	57	1,41	0,025	56	58	68,5	7,78	0,114	63	74	66	8,485	0,129	60	72	55	7,07	0,129	50	60	51	4,243	0,083	48	54	89	12,73	0,143	80	98	68	4,243	0,062	65	71	167,5	30,41	0,182	146	189	64	4,24	0,066	61	67	74	4,24	0,057	71	77	114	5,66	0,05	110	118
TGATGGGATCCTGTACGACACGTAC	2	95,5	9,192	0,096	89	102	86	1,414	0,016	85	87	99,5	38,891	0,391	72	127	75	4,243	0,057	72	78	60,5	13,44	0,222	51	70	75,5	10,61	0,14	68	83	85,5	2,12	0,025	84	87	53,5	6,36	0,119	49	58	156,5	9,19	0,059	150	163	97	22,63	0,233	81	113	95	14,14	0,149	85	105	96	1,41	0,015	95	97	72	5,66	0,079	68	76	80,5	13,435	0,167	71	90	60,5	12,02	0,199	52	69	64,5	9,19	0,143	58	71	63	2,83	0,045	61	65	86	7,071	0,082	81	91	51,5	3,54	0,069	49	54	58	9,899	0,171	51	65	60	1,41	0,024	59	61	81,5	0,707	0,009	81	82	152	7,07	0,047	147	157	65,5	7,78	0,119	60	71	79,5	17,68	0,222	67	92	99,5	6,36	0,064	95	104
GGGAGCTGATGAAGTCCAAGTACTC	2	197	31,113	0,158	175	219	199,5	12,021	0,06	191	208	162,5	9,192	0,057	156	169	230,5	6,364	0,028	226	235	181	28,28	0,156	161	201	234	11,31	0,048	226	242	200	24,04	0,12	183	217	169	0	0	169	169	351	31,11	0,089	329	373	218	32,53	0,149	195	241	231	14,14	0,061	221	241	296	4,24	0,014	293	299	205	14,14	0,069	195	215	215	36,77	0,171	189	241	165,5	3,54	0,021	163	168	168,5	0,71	0,004	168	169	239,5	55,86	0,233	200	279	230	36,77	0,16	204	256	248	19,8	0,08	234	262	213	14,142	0,066	203	223	241,5	2,12	0,009	240	243	244	1,414	0,006	243	245	279	29,7	0,106	258	300	198	22,63	0,114	182	214	176,5	19,09	0,108	163	190	203,5	14,85	0,073	193	214
AGTTACCCAGCTGTTTAATATTCCA	2	80,5	6,364	0,079	76	85	73,5	0,707	0,01	73	74	64	1,414	0,022	63	65	74,5	0,707	0,009	74	75	99	22,63	0,229	83	115	147	9,9	0,067	140	154	101,5	9,19	0,091	95	108	54,5	7,78	0,143	49	60	94,5	3,54	0,037	92	97	74,5	0,71	0,009	74	75	92	12,73	0,138	83	101	95,5	12,02	0,126	87	104	106	4,24	0,04	103	109	115	16,971	0,148	103	127	92,5	0,71	0,008	92	93	97	15,56	0,16	86	108	100	16,97	0,17	88	112	101,5	6,364	0,063	97	106	56,5	12,02	0,213	48	65	78	2,828	0,036	76	80	84	1,41	0,017	83	85	138	26,87	0,195	119	157	80	5,66	0,071	76	84	50	7,07	0,141	45	55	62,5	7,78	0,124	57	68	98,5	3,54	0,036	96	101
AACCATCTCTACTCTATGCATTGTG	2	91,5	9,192	0,1	85	98	86,5	7,778	0,09	81	92	63	9,899	0,157	56	70	71	1,414	0,02	70	72	839,5	50,2	0,06	804	875	666	55,15	0,083	627	705	116,5	21,92	0,188	101	132	142,5	0,71	0,005	142	143	369	24,04	0,065	352	386	164,5	14,85	0,09	154	175	148,5	13,44	0,09	139	158	163	4,24	0,026	160	166	118,5	2,12	0,018	117	120	85	8,485	0,1	79	91	96	1,41	0,015	95	97	72,5	9,19	0,127	66	79	90,5	0,71	0,008	90	91	82,5	7,778	0,094	77	88	56,5	9,19	0,163	50	63	48,5	6,364	0,131	44	53	74	4,24	0,057	71	77	76	8,485	0,112	70	82	236	2,83	0,012	234	238	66	9,9	0,15	59	73	90	12,73	0,141	81	99	138,5	21,92	0,158	123	154
GGAACACCTTTAAATCCATCCTGAT	2	78,5	3,536	0,045	76	81	83,5	12,021	0,144	75	92	74	7,071	0,096	69	79	72	9,899	0,137	65	79	67,5	4,95	0,073	64	71	89	1,41	0,016	88	90	99,5	7,78	0,078	94	105	58,5	4,95	0,085	55	62	103,5	2,12	0,02	102	105	66,5	6,36	0,096	62	71	105	5,66	0,054	101	109	104	8,49	0,082	98	110	116	8,49	0,073	110	122	96,5	4,95	0,051	93	100	92	14,14	0,154	82	102	98	24,04	0,245	81	115	81	7,07	0,087	76	86	81	4,243	0,052	78	84	61,5	10,61	0,172	54	69	51	0	0	51	51	90,5	12,02	0,133	82	99	89,5	3,536	0,04	87	92	108,5	3,54	0,033	106	111	52,5	10,61	0,202	45	60	67,5	3,54	0,052	65	70	102	7,07	0,069	97	107
ATCCATCCTGATTCAAGTTGCCTTA	2	73	1,414	0,019	72	74	85,5	9,192	0,108	79	92	73	2,828	0,039	71	75	69,5	4,95	0,071	66	73	234	12,73	0,054	225	243	237	26,87	0,113	218	256	96,5	4,95	0,051	93	100	86	1,41	0,016	85	87	173,5	9,19	0,053	167	180	86,5	16,26	0,188	75	98	108,5	10,61	0,098	101	116	99,5	0,71	0,007	99	100	123	15,56	0,126	112	134	124	1,414	0,011	123	125	132,5	3,54	0,027	130	135	94	1,41	0,015	93	95	84,5	0,71	0,008	84	85	85	2,828	0,033	83	87	61,5	6,36	0,103	57	66	68,5	0,707	0,01	68	69	92,5	19,09	0,206	79	106	119	9,899	0,083	112	126	142,5	0,71	0,005	142	143	61,5	3,54	0,057	59	64	87	22,63	0,26	71	103	153	7,07	0,046	148	158
AGTATGTCACTTCCTAATTTCTATC	2	68	5,657	0,083	64	72	64,5	4,95	0,077	61	68	75,5	0,707	0,009	75	76	64	2,828	0,044	62	66	78	12,73	0,163	69	87	100,5	20,51	0,204	86	115	78	1,41	0,018	77	79	60,5	12,02	0,199	52	69	141,5	3,54	0,025	139	144	85	15,56	0,183	74	96	120,5	44,55	0,37	89	152	149,5	37,48	0,251	123	176	90,5	9,19	0,102	84	97	68	12,728	0,187	59	77	74,5	4,95	0,066	71	78	62	7,07	0,114	57	67	87	5,66	0,065	83	91	61	4,243	0,07	58	64	62,5	9,19	0,147	56	69	39	1,414	0,036	38	40	77,5	6,36	0,082	73	82	81,5	0,707	0,009	81	82	111	5,66	0,051	107	115	49,5	4,95	0,1	46	53	70,5	0,71	0,01	70	71	87,5	7,78	0,089	82	93
GTGATACACGTATAAGCTTTGCATG	2	74,5	20,506	0,275	60	89	64,5	2,121	0,033	63	66	73	15,556	0,213	62	84	65,5	7,778	0,119	60	71	52	2,83	0,054	50	54	73	5,66	0,077	69	77	56,5	4,95	0,088	53	60	41	4,24	0,103	38	44	57	2,83	0,05	55	59	37,5	2,12	0,057	36	39	65	9,9	0,152	58	72	63,5	2,12	0,033	62	65	46	1,41	0,031	45	47	61,5	2,121	0,034	60	63	51	4,24	0,083	48	54	52,5	3,54	0,067	50	55	55	2,83	0,051	53	57	49,5	2,121	0,043	48	51	38	5,66	0,149	34	42	36,5	2,121	0,058	35	38	47,5	2,12	0,045	46	49	51	9,899	0,194	44	58	59	1,41	0,024	58	60	47,5	7,78	0,164	42	53	54	14,14	0,262	44	64	66,5	7,78	0,117	61	72
GCACATTGACCTTTTCTTGTACATT	2	73,5	6,364	0,087	69	78	75,5	9,192	0,122	69	82	75	5,657	0,075	71	79	80,5	9,192	0,114	74	87	68,5	0,71	0,01	68	69	82	8,49	0,103	76	88	65	2,83	0,044	63	67	50	1,41	0,028	49	51	92,5	2,12	0,023	91	94	75	7,07	0,094	70	80	75,5	2,12	0,028	74	77	83,5	23,33	0,279	67	100	87	1,41	0,016	86	88	71	5,657	0,08	67	75	53	1,41	0,027	52	54	81,5	17,68	0,217	69	94	71	16,97	0,239	59	83	76	24,042	0,316	59	93	46	1,41	0,031	45	47	43,5	0,707	0,016	43	44	65	5,66	0,087	61	69	73	15,556	0,213	62	84	90	15,56	0,173	79	101	61,5	12,02	0,195	53	70	63,5	10,61	0,167	56	71	87	8,49	0,098	81	93
ACATCCATGTGAAAACTGGGTCCAT	2	76,5	10,607	0,139	69	84	74	9,899	0,134	67	81	54,5	13,435	0,247	45	64	64	2,828	0,044	62	66	72	16,97	0,236	60	84	86,5	7,78	0,09	81	92	70	1,41	0,02	69	71	61,5	2,12	0,034	60	63	80	9,9	0,124	73	87	59,5	3,54	0,059	57	62	85,5	21,92	0,256	70	101	74	1,41	0,019	73	75	71,5	12,02	0,168	63	80	65	0	0	65	65	58	4,24	0,073	55	61	70	2,83	0,04	68	72	69	5,66	0,082	65	73	61,5	4,95	0,08	58	65	46,5	0,71	0,015	46	47	42,5	4,95	0,116	39	46	72	2,83	0,039	70	74	86	4,243	0,049	83	89	95	14,14	0,149	85	105	65,5	10,61	0,162	58	73	60	8,49	0,141	54	66	115	35,36	0,307	90	140
TGTTAGTCACAGAGGCCGCAAGGCC	2	86,5	0,707	0,008	86	87	85	8,485	0,1	79	91	93,5	16,263	0,174	82	105	74,5	7,778	0,104	69	80	58,5	10,61	0,181	51	66	84	0	0	84	84	83	5,66	0,068	79	87	60	11,31	0,189	52	68	91	29,7	0,326	70	112	69,5	0,71	0,01	69	70	67	8,49	0,127	61	73	93	11,31	0,122	85	101	89,5	2,12	0,024	88	91	86,5	7,778	0,09	81	92	63,5	9,19	0,145	57	70	60,5	6,36	0,105	56	65	78	9,9	0,127	71	85	70	5,657	0,081	66	74	52,5	20,51	0,391	38	67	51	2,828	0,055	49	53	83	12,73	0,153	74	92	70,5	7,778	0,11	65	76	100	9,9	0,099	93	107	59	5,66	0,096	55	63	59,5	13,44	0,226	50	69	112,5	2,12	0,019	111	114
GACCAACATCGTGAAATGCCGTCTT	2	77,5	7,778	0,1	72	83	87	2,828	0,033	85	89	68	7,071	0,104	63	73	75	1,414	0,019	74	76	143	4,24	0,03	140	146	179,5	10,61	0,059	172	187	121,5	36,06	0,297	96	147	113,5	9,19	0,081	107	120	207,5	0,71	0,003	207	208	135	11,31	0,084	127	143	164	0	0	164	164	193	16,97	0,088	181	205	115	8,49	0,074	109	121	138	9,899	0,072	131	145	102,5	6,36	0,062	98	107	115	16,97	0,148	103	127	133	0	0	133	133	143	15,556	0,109	132	154	85	4,24	0,05	82	88	98,5	10,607	0,108	91	106	161	32,53	0,202	138	184	140,5	9,192	0,065	134	147	215,5	67,18	0,312	168	263	117,5	2,12	0,018	116	119	121	14,14	0,117	111	131	211	11,31	0,054	203	219
TAAATGTTCCTTCCTCAGGGAGGTC	2	104	1,414	0,014	103	105	102	12,728	0,125	93	111	93	1,414	0,015	92	94	97,5	3,536	0,036	95	100	116	1,41	0,012	115	117	162,5	2,12	0,013	161	164	194,5	0,71	0,004	194	195	86	14,14	0,164	76	96	209	5,66	0,027	205	213	117	24,04	0,205	100	134	150,5	14,85	0,099	140	161	169,5	13,44	0,079	160	179	180,5	24,75	0,137	163	198	138,5	4,95	0,036	135	142	121	16,97	0,14	109	133	97	5,66	0,058	93	101	111,5	31,82	0,285	89	134	104	0	0	104	104	98,5	12,02	0,122	90	107	80,5	2,121	0,026	79	82	108	2,83	0,026	106	110	102,5	7,778	0,076	97	108	172	5,66	0,033	168	176	78,5	7,78	0,099	73	84	123	8,49	0,069	117	129	152,5	10,61	0,07	145	160
GCTGGCTGCGCTGCTAGATTGTAAG	2	100,5	20,506	0,204	86	115	127,5	14,849	0,116	117	138	80	5,657	0,071	76	84	136,5	9,192	0,067	130	143	125	12,73	0,102	116	134	188,5	12,02	0,064	180	197	196	35,36	0,18	171	221	84,5	2,12	0,025	83	86	329	41,01	0,125	300	358	150,5	7,78	0,052	145	156	200	45,25	0,226	168	232	189,5	16,26	0,086	178	201	159,5	31,82	0,199	137	182	338,5	3,536	0,01	336	341	109	7,07	0,065	104	114	228,5	31,82	0,139	206	251	87	4,24	0,049	84	90	201	21,213	0,106	186	216	63,5	2,12	0,033	62	65	160	0	0	160	160	85	11,31	0,133	77	93	218,5	23,335	0,107	202	235	287,5	6,36	0,022	283	292	78,5	2,12	0,027	77	80	144,5	4,95	0,034	141	148	131	2,83	0,022	129	133
GATATCAGAGACAAGGGTTCACCAT	2	82,5	0,707	0,009	82	83	82	0	0	82	82	60	9,899	0,165	53	67	88	8,485	0,096	82	94	70	1,41	0,02	69	71	89,5	19,09	0,213	76	103	127	21,21	0,167	112	142	53	4,24	0,08	50	56	120,5	3,54	0,029	118	123	71,5	14,85	0,208	61	82	90,5	13,44	0,148	81	100	105	14,14	0,135	95	115	100	12,73	0,127	91	109	63,5	10,607	0,167	56	71	69,5	6,36	0,092	65	74	59	2,83	0,048	57	61	84	0	0	84	84	61	12,728	0,209	52	70	55	7,07	0,129	50	60	44	4,243	0,096	41	47	87,5	20,51	0,234	73	102	81	7,071	0,087	76	86	105	7,07	0,067	100	110	70,5	17,68	0,251	58	83	64	0	0	64	64	108	0	0	108	108
AACTCCTGATCGAGAGATTCACCCA	2	70,5	0,707	0,01	70	71	87,5	21,92	0,251	72	103	69	2,828	0,041	67	71	77	4,243	0,055	74	80	65	2,83	0,044	63	67	107	21,21	0,198	92	122	76,5	6,36	0,083	72	81	54	1,41	0,026	53	55	88	11,31	0,129	80	96	68	2,83	0,042	66	70	99	8,49	0,086	93	105	70	9,9	0,141	63	77	80,5	0,71	0,009	80	81	101,5	27,577	0,272	82	121	69,5	20,51	0,295	55	84	82	8,49	0,103	76	88	64,5	6,36	0,099	60	69	73	7,071	0,097	68	78	60,5	19,09	0,316	47	74	67,5	0,707	0,01	67	68	75	21,21	0,283	60	90	78	9,899	0,127	71	85	88,5	17,68	0,2	76	101	69	2,83	0,041	67	71	54	7,07	0,131	49	59	108,5	10,61	0,098	101	116
CTACACATGGCCAGGATTAGTTTCT	2	82	1,414	0,017	81	83	82,5	3,536	0,043	80	85	80	8,485	0,106	74	86	66,5	0,707	0,011	66	67	60,5	12,02	0,199	52	69	80,5	3,54	0,044	78	83	66	14,14	0,214	56	76	49	1,41	0,029	48	50	81,5	3,54	0,043	79	84	54	11,31	0,21	46	62	57,5	0,71	0,012	57	58	68,5	10,61	0,155	61	76	76	7,07	0,093	71	81	160	26,87	0,168	141	179	58	2,83	0,049	56	60	81	2,83	0,035	79	83	68	0	0	68	68	76,5	19,092	0,25	63	90	46,5	6,36	0,137	42	51	69,5	3,536	0,051	67	72	58,5	2,12	0,036	57	60	91	11,314	0,124	83	99	66	2,83	0,043	64	68	52,5	3,54	0,067	50	55	59,5	3,54	0,059	57	62	80,5	0,71	0,009	80	81
CATGGCCAGGATTAGTTTCTTAGAA	2	63,5	12,021	0,189	55	72	70	1,414	0,02	69	71	60	4,243	0,071	57	63	67	1,414	0,021	66	68	55	1,41	0,026	54	56	72,5	0,71	0,01	72	73	56,5	10,61	0,188	49	64	47	2,83	0,06	45	49	65	4,24	0,065	62	68	53,5	14,85	0,278	43	64	85,5	40,31	0,471	57	114	69,5	4,95	0,071	66	73	67,5	7,78	0,115	62	73	64	4,243	0,066	61	67	51	2,83	0,055	49	53	68,5	4,95	0,072	65	72	66,5	4,95	0,074	63	70	80	11,314	0,141	72	88	41,5	2,12	0,051	40	43	41,5	2,121	0,051	40	43	268	287,09	1,071	65	471	66,5	9,192	0,138	60	73	79,5	2,12	0,027	78	81	50,5	7,78	0,154	45	56	61,5	10,61	0,172	54	69	79,5	6,36	0,08	75	84
AGTTTCTTAGAATGTGCTTTTAACA	2	72,5	3,536	0,049	70	75	81	9,899	0,122	74	88	64	5,657	0,088	60	68	70	0	0	70	70	49	4,24	0,087	46	52	64	12,73	0,199	55	73	55,5	6,36	0,115	51	60	47	2,83	0,06	45	49	75	9,9	0,132	68	82	44,5	2,12	0,048	43	46	62	11,31	0,182	54	70	50	1,41	0,028	49	51	61	5,66	0,093	57	65	61,5	7,778	0,126	56	67	46,5	2,12	0,046	45	48	50,5	9,19	0,182	44	57	67,5	2,12	0,031	66	69	63	1,414	0,022	62	64	45,5	4,95	0,109	42	49	31,5	2,121	0,067	30	33	79	12,73	0,161	70	88	58,5	3,536	0,06	56	61	75,5	7,78	0,103	70	81	43,5	6,36	0,146	39	48	47,5	6,36	0,134	43	52	90,5	21,92	0,242	75	106
GTGCTTTTAACATTGAGTAAACTAT	2	59,5	3,536	0,059	57	62	69,5	13,435	0,193	60	79	60	4,243	0,071	57	63	66,5	0,707	0,011	66	67	46	4,24	0,092	43	49	86	1,41	0,016	85	87	51,5	9,19	0,178	45	58	50,5	6,36	0,126	46	55	60	8,49	0,141	54	66	51	5,66	0,111	47	55	57,5	6,36	0,111	53	62	63,5	12,02	0,189	55	72	49	1,41	0,029	48	50	53	0	0	53	53	47	1,41	0,03	46	48	56	7,07	0,126	51	61	51	1,41	0,028	50	52	47	9,899	0,211	40	54	45	5,66	0,126	41	49	39,5	6,364	0,161	35	44	56,5	6,36	0,113	52	61	62,5	4,95	0,079	59	66	63,5	14,85	0,234	53	74	49	5,66	0,115	45	53	45	4,24	0,094	42	48	62,5	7,78	0,124	57	68
AATATCTGCCCCAAAATATATTTTT	2	88	9,899	0,112	81	95	80,5	0,707	0,009	80	81	64	1,414	0,022	63	65	64	1,414	0,022	63	65	144,5	4,95	0,034	141	148	170	5,66	0,033	166	174	116	1,41	0,012	115	117	93,5	9,19	0,098	87	100	197	1,41	0,007	196	198	126	5,66	0,045	122	130	160	14,14	0,088	150	170	186,5	6,36	0,034	182	191	210	8,49	0,04	204	216	267,5	55,861	0,209	228	307	165	2,83	0,017	163	167	194,5	9,19	0,047	188	201	136,5	9,19	0,067	130	143	172,5	7,778	0,045	167	178	115	0	0	115	115	255,5	36,062	0,141	230	281	134	49,5	0,369	99	169	190	11,314	0,06	182	198	188	29,7	0,158	167	209	94,5	12,02	0,127	86	103	118	7,07	0,06	113	123	212	7,07	0,033	207	217
GAAGCTACTCTTCTTATTTTTGATC	2	80	8,485	0,106	74	86	69,5	9,192	0,132	63	76	78,5	4,95	0,063	75	82	68	1,414	0,021	67	69	47,5	2,12	0,045	46	49	68	15,56	0,229	57	79	56	1,41	0,025	55	57	41,5	2,12	0,051	40	43	98,5	12,02	0,122	90	107	63,5	19,09	0,301	50	77	63,5	0,71	0,011	63	64	67	11,31	0,169	59	75	70,5	7,78	0,11	65	76	65,5	9,192	0,14	59	72	51,5	0,71	0,014	51	52	66	2,83	0,043	64	68	58,5	0,71	0,012	58	59	63,5	0,707	0,011	63	64	46	1,41	0,031	45	47	48,5	3,536	0,073	46	51	60,5	6,36	0,105	56	65	64,5	9,192	0,143	58	71	75	25,46	0,339	57	93	51	2,83	0,055	49	53	58,5	4,95	0,085	55	62	68,5	0,71	0,01	68	69
TCTTATTTTTGATCTGCTGTTCTTC	2	79	11,314	0,143	71	87	79	5,657	0,072	75	83	63	0	0	63	63	70,5	9,192	0,13	64	77	69	4,24	0,061	66	72	79	8,49	0,107	73	85	67,5	0,71	0,01	67	68	50,5	0,71	0,014	50	51	104	5,66	0,054	100	108	64,5	2,12	0,033	63	66	78,5	9,19	0,117	72	85	103	1,41	0,014	102	104	61	22,63	0,371	45	77	78,5	4,95	0,063	75	82	75,5	4,95	0,066	72	79	54	0	0	54	54	79	9,9	0,125	72	86	69	7,071	0,102	64	74	49	1,41	0,029	48	50	46	11,314	0,246	38	54	76	9,9	0,13	69	83	53	4,243	0,08	50	56	83	11,31	0,136	75	91	48	1,41	0,029	47	49	63	9,9	0,157	56	70	87	2,83	0,033	85	89
CTGTTCTTCTGTGTTGTGGATTTGG	2	112,5	16,263	0,145	101	124	140,5	12,021	0,086	132	149	105	8,485	0,081	99	111	101	33,941	0,336	77	125	149,5	14,85	0,099	139	160	222,5	17,68	0,079	210	235	236	1,41	0,006	235	237	105,5	7,78	0,074	100	111	443,5	33,23	0,075	420	467	232,5	3,54	0,015	230	235	298,5	23,33	0,078	282	315	332,5	16,26	0,049	321	344	246,5	19,09	0,077	233	260	153,5	12,021	0,078	145	162	118,5	0,71	0,006	118	119	115	9,9	0,086	108	122	134,5	7,78	0,058	129	140	75	8,485	0,113	69	81	72	2,83	0,039	70	74	59,5	4,95	0,083	56	63	116,5	2,12	0,018	115	118	85	9,899	0,116	78	92	347	19,8	0,057	333	361	142	28,28	0,199	122	162	141	2,83	0,02	139	143	211,5	19,09	0,09	198	225
TGTGTTGTGGATTTGGCTTGCCAAA	2	87,5	0,707	0,008	87	88	88	12,728	0,145	79	97	87,5	12,021	0,137	79	96	94,5	3,536	0,037	92	97	97	9,9	0,102	90	104	158,5	12,02	0,076	150	167	146	2,83	0,019	144	148	94	19,8	0,211	80	108	225,5	20,51	0,091	211	240	112	1,41	0,013	111	113	127,5	23,33	0,183	111	144	151,5	7,78	0,051	146	157	98	9,9	0,101	91	105	173	56,569	0,327	133	213	87,5	3,54	0,04	85	90	87	2,83	0,033	85	89	114	9,9	0,087	107	121	102,5	3,536	0,034	100	105	46,5	3,54	0,076	44	49	52	1,414	0,027	51	53	84,5	7,78	0,092	79	90	76	11,314	0,149	68	84	173,5	0,71	0,004	173	174	116,5	6,36	0,055	112	121	104	31,11	0,299	82	126	107,5	3,54	0,033	105	110
AGATTAAGTGCATTTTCTCTGTCTA	2	81	5,657	0,07	77	85	78	2,828	0,036	76	80	69,5	0,707	0,01	69	70	78	1,414	0,018	77	79	65	4,24	0,065	62	68	89	8,49	0,095	83	95	58	9,9	0,171	51	65	51	1,41	0,028	50	52	127	2,83	0,022	125	129	67,5	10,61	0,157	60	75	76	4,24	0,056	73	79	108	16,97	0,157	96	120	74,5	0,71	0,009	74	75	70	9,899	0,141	63	77	68,5	0,71	0,01	68	69	50,5	10,61	0,21	43	58	76	11,31	0,149	68	84	69,5	10,607	0,153	62	77	48	4,24	0,088	45	51	43,5	3,536	0,081	41	46	68	4,24	0,062	65	71	67,5	0,707	0,01	67	68	90	5,66	0,063	86	94	54,5	3,54	0,065	52	57	61,5	2,12	0,034	60	63	80,5	9,19	0,114	74	87
GTAGCTTTACAAACCATTCACTGAT	2	64	7,071	0,11	59	69	67,5	13,435	0,199	58	77	63	2,828	0,045	61	65	70,5	3,536	0,05	68	73	156,5	2,12	0,014	155	158	219,5	12,02	0,055	211	228	50	7,07	0,141	45	55	60,5	6,36	0,105	56	65	191,5	17,68	0,092	179	204	97,5	47,38	0,486	64	131	191,5	7,78	0,041	186	197	110,5	2,12	0,019	109	112	110,5	23,33	0,211	94	127	147	19,799	0,135	133	161	81	18,38	0,227	68	94	106,5	16,26	0,153	95	118	297	7,07	0,024	292	302	370	8,485	0,023	364	376	203	28,28	0,139	183	223	296	19,799	0,067	282	310	457,5	45,96	0,1	425	490	587,5	9,192	0,016	581	594	195,5	21,92	0,112	180	211	52	7,07	0,136	47	57	81	8,49	0,105	75	87	145	26,87	0,185	126	164
TCCTTCAAGTCTAACCTAAGGCCGC	2	72	5,657	0,079	68	76	60,5	2,121	0,035	59	62	63,5	6,364	0,1	59	68	60	11,314	0,189	52	68	64	15,56	0,243	53	75	87,5	4,95	0,057	84	91	74,5	0,71	0,009	74	75	51,5	2,12	0,041	50	53	81	1,41	0,017	80	82	63,5	4,95	0,078	60	67	69,5	6,36	0,092	65	74	82	4,24	0,052	79	85	66	8,49	0,129	60	72	77	9,899	0,129	70	84	68,5	7,78	0,114	63	74	58	4,24	0,073	55	61	64,5	2,12	0,033	63	66	78	4,243	0,054	75	81	49,5	2,12	0,043	48	51	63,5	10,607	0,167	56	71	80,5	12,02	0,149	72	89	92	2,828	0,031	90	94	73	12,73	0,174	64	82	51	1,41	0,028	50	52	51	4,24	0,083	48	54	110	8,49	0,077	104	116
CCAGACTACTTCTATCCCTGAAAAC	2	86,5	7,778	0,09	81	92	81	5,657	0,07	77	85	67,5	2,121	0,031	66	69	72	2,828	0,039	70	74	94,5	0,71	0,007	94	95	97,5	16,26	0,167	86	109	90	11,31	0,126	82	98	71,5	3,54	0,049	69	74	128,5	0,71	0,006	128	129	84,5	12,02	0,142	76	93	86,5	33,23	0,384	63	110	137,5	33,23	0,242	114	161	103	1,41	0,014	102	104	87,5	0,707	0,008	87	88	97,5	9,19	0,094	91	104	75	8,49	0,113	69	81	98,5	21,92	0,223	83	114	84	12,728	0,152	75	93	92,5	4,95	0,054	89	96	68,5	10,607	0,155	61	76	102,5	2,12	0,021	101	104	94,5	7,778	0,082	89	100	110	4,24	0,039	107	113	64	9,9	0,155	57	71	87	14,14	0,163	77	97	131	28,28	0,216	111	151
TAGGATACAGTGAATTCCTCTTCAA	2	80,5	10,607	0,132	73	88	103,5	43,134	0,417	73	134	66,5	2,121	0,032	65	68	77,5	3,536	0,046	75	80	68	0	0	68	68	86	1,41	0,016	85	87	101,5	2,12	0,021	100	103	63	11,31	0,18	55	71	105,5	28,99	0,275	85	126	77	1,41	0,018	76	78	84	0	0	84	84	96	19,8	0,206	82	110	90	16,97	0,189	78	102	68	5,657	0,083	64	72	77,5	12,02	0,155	69	86	70	12,73	0,182	61	79	85,5	19,09	0,223	72	99	76,5	10,607	0,139	69	84	84	11,31	0,135	76	92	59	12,728	0,216	50	68	76,5	0,71	0,009	76	77	78	4,243	0,054	75	81	89	9,9	0,111	82	96	58,5	12,02	0,205	50	67	80,5	17,68	0,22	68	93	116,5	7,78	0,067	111	122
GATTTTAGCCTGTAAACATCCTTTA	2	71,5	19,092	0,267	58	85	74	8,485	0,115	68	80	52,5	3,536	0,067	50	55	73	0	0	73	73	65,5	0,71	0,011	65	66	69,5	2,12	0,031	68	71	60	2,83	0,047	58	62	52,5	2,12	0,04	51	54	107,5	23,33	0,217	91	124	66	12,73	0,193	57	75	68,5	0,71	0,01	68	69	68	0	0	68	68	64,5	4,95	0,077	61	68	68	8,485	0,125	62	74	82,5	3,54	0,043	80	85	65,5	3,54	0,054	63	68	68	11,31	0,166	60	76	69	4,243	0,061	66	72	50	12,73	0,255	41	59	59,5	0,707	0,012	59	60	87,5	4,95	0,057	84	91	84,5	20,506	0,243	70	99	80,5	10,61	0,132	73	88	56	8,49	0,152	50	62	66	11,31	0,171	58	74	110,5	26,16	0,237	92	129
GAAACTGCGAATCTAAAAGGAATAT	2	61,5	0,707	0,011	61	62	60	7,071	0,118	55	65	51,5	2,121	0,041	50	53	63,5	3,536	0,056	61	66	57	2,83	0,05	55	59	59,5	2,12	0,036	58	61	54	8,49	0,157	48	60	42	2,83	0,067	40	44	60,5	0,71	0,012	60	61	63,5	6,36	0,1	59	68	60,5	13,44	0,222	51	70	48	0	0	48	48	56,5	0,71	0,013	56	57	48	8,485	0,177	42	54	59,5	12,02	0,202	51	68	52,5	0,71	0,013	52	53	49	9,9	0,202	42	56	52,5	0,707	0,013	52	53	42	9,9	0,236	35	49	36	2,828	0,079	34	38	72,5	3,54	0,049	70	75	53	4,243	0,08	50	56	66,5	14,85	0,223	56	77	46	8,49	0,184	40	52	49	8,49	0,173	43	55	68,5	4,95	0,072	65	72
ACACTGCAGAGACTCCTTACGGAAA	2	70,5	3,536	0,05	68	73	78,5	4,95	0,063	75	82	72,5	0,707	0,01	72	73	68,5	3,536	0,052	66	71	87	2,83	0,033	85	89	113,5	23,33	0,206	97	130	96,5	7,78	0,081	91	102	88	8,49	0,096	82	94	146	8,49	0,058	140	152	95,5	17,68	0,185	83	108	110	1,41	0,013	109	111	123	16,97	0,138	111	135	96	7,07	0,074	91	101	83,5	2,121	0,025	82	85	94,5	0,71	0,007	94	95	75,5	4,95	0,066	72	79	100	1,41	0,014	99	101	67	8,485	0,127	61	73	82	14,14	0,172	72	92	62	15,556	0,251	51	73	100	11,31	0,113	92	108	72,5	14,849	0,205	62	83	146,5	37,48	0,256	120	173	79,5	4,95	0,062	76	83	84	9,9	0,118	77	91	134	21,21	0,158	119	149
GCAGAGACTCCTTACGGAAATAAAA	2	76	9,899	0,13	69	83	87	14,142	0,163	77	97	58,5	2,121	0,036	57	60	65,5	6,364	0,097	61	70	70,5	12,02	0,171	62	79	93,5	9,19	0,098	87	100	83	7,07	0,085	78	88	58	7,07	0,122	53	63	89	2,83	0,032	87	91	62	5,66	0,091	58	66	70,5	14,85	0,211	60	81	62	2,83	0,046	60	64	80	4,24	0,053	77	83	70,5	17,678	0,251	58	83	66,5	13,44	0,202	57	76	64	8,49	0,133	58	70	61,5	6,36	0,103	57	66	65,5	13,435	0,205	56	75	53,5	0,71	0,013	53	54	50,5	2,121	0,042	49	52	73,5	7,78	0,106	68	79	79,5	4,95	0,062	76	83	79	12,73	0,161	70	88	60,5	7,78	0,129	55	66	53	2,83	0,053	51	55	87	4,24	0,049	84	90
ACATCCTGAAGGGAGGCTACAACTG	2	127,5	17,678	0,139	115	140	112,5	17,678	0,157	100	125	82,5	6,364	0,077	78	87	110	7,071	0,064	105	115	73	1,41	0,019	72	74	96	2,83	0,029	94	98	84,5	19,09	0,226	71	98	51,5	13,44	0,261	42	61	106,5	19,09	0,179	93	120	63,5	3,54	0,056	61	66	84,5	0,71	0,008	84	85	98,5	16,26	0,165	87	110	81,5	6,36	0,078	77	86	125	7,071	0,057	120	130	83,5	9,19	0,11	77	90	102	7,07	0,069	97	107	76,5	2,12	0,028	75	78	98,5	4,95	0,05	95	102	63	4,24	0,067	60	66	88,5	0,707	0,008	88	89	76,5	14,85	0,194	66	87	122	5,657	0,046	118	126	100,5	7,78	0,077	95	106	49,5	4,95	0,1	46	53	65,5	14,85	0,227	55	76	89	2,83	0,032	87	91
CCTGAAGGGAGGCTACAACTGGAAT	2	128,5	17,678	0,138	116	141	138	1,414	0,01	137	139	107	1,414	0,013	106	108	110	12,728	0,116	101	119	60,5	3,54	0,058	58	63	99	1,41	0,014	98	100	114,5	7,78	0,068	109	120	70,5	2,12	0,03	69	72	119	1,41	0,012	118	120	70	8,49	0,121	64	76	96	5,66	0,059	92	100	89	8,49	0,095	83	95	84,5	3,54	0,042	82	87	80	9,899	0,124	73	87	66,5	9,19	0,138	60	73	62	2,83	0,046	60	64	76,5	3,54	0,046	74	79	79,5	23,335	0,294	63	96	66,5	4,95	0,074	63	70	70	0	0	70	70	96,5	14,85	0,154	86	107	88	2,828	0,032	86	90	112	5,66	0,051	108	116	66,5	12,02	0,181	58	75	69,5	2,12	0,031	68	71	130,5	23,33	0,179	114	147
GGGAGGCTACAACTGGAATAAAAAT	2	215	25,456	0,118	197	233	227	15,556	0,069	216	238	204	0	0	204	204	317	8,485	0,027	311	323	194	8,49	0,044	188	200	194,5	2,12	0,011	193	196	184	22,63	0,123	168	200	146	2,83	0,019	144	148	272,5	19,09	0,07	259	286	179	11,31	0,063	171	187	220,5	26,16	0,119	202	239	224	15,56	0,069	213	235	186	9,9	0,053	179	193	147,5	14,849	0,101	137	158	166	8,49	0,051	160	172	130,5	10,61	0,081	123	138	211	21,21	0,101	196	226	168,5	26,163	0,155	150	187	191	5,66	0,03	187	195	150	9,899	0,066	143	157	197	9,9	0,05	190	204	174,5	24,749	0,142	157	192	177	11,31	0,064	169	185	139	12,73	0,092	130	148	145	4,24	0,029	142	148	160	0	0	160	160
GGAAGACTCAGACTAGTAAATTTCA	2	83,5	12,021	0,144	75	92	67,5	3,536	0,052	65	70	71,5	13,435	0,188	62	81	60,5	6,364	0,105	56	65	58	9,9	0,171	51	65	70	2,83	0,04	68	72	78	7,07	0,091	73	83	47	1,41	0,03	46	48	86,5	7,78	0,09	81	92	67	7,07	0,106	62	72	76	5,66	0,074	72	80	65,5	6,36	0,097	61	70	63	1,41	0,022	62	64	66	5,657	0,086	62	70	54,5	13,44	0,247	45	64	64,5	0,71	0,011	64	65	72,5	3,54	0,049	70	75	65	21,213	0,326	50	80	50,5	7,78	0,154	45	56	45,5	4,95	0,109	42	49	73	1,41	0,019	72	74	69,5	6,364	0,092	65	74	98,5	10,61	0,108	91	106	57,5	4,95	0,086	54	61	59	2,83	0,048	57	61	66	2,83	0,043	64	68
CTCAGACTAGTAAATTTCAAGATAT	2	61	2,828	0,046	59	63	67	2,828	0,042	65	69	64	7,071	0,11	59	69	64,5	3,536	0,055	62	67	45,5	2,12	0,047	44	47	45	9,9	0,22	38	52	39	5,66	0,145	35	43	39,5	3,54	0,09	37	42	59	1,41	0,024	58	60	51,5	2,12	0,041	50	53	46	1,41	0,031	45	47	55,5	2,12	0,038	54	57	55	1,41	0,026	54	56	59	7,071	0,12	54	64	47	14,14	0,301	37	57	51,5	0,71	0,014	51	52	54,5	4,95	0,091	51	58	54,5	4,95	0,091	51	58	35,5	6,36	0,179	31	40	41,5	2,121	0,051	40	43	62,5	9,19	0,147	56	69	59	7,071	0,12	54	64	71,5	17,68	0,247	59	84	41,5	4,95	0,119	38	45	46	2,83	0,061	44	48	65	7,07	0,109	60	70
ATAGTGTGGCTTTGGTGTAAGGACA	2	86,5	13,435	0,155	77	96	131,5	2,121	0,016	130	133	200,5	17,678	0,088	188	213	112,5	4,95	0,044	109	116	395,5	53,03	0,134	358	433	329,5	6,36	0,019	325	334	369,5	20,51	0,055	355	384	227,5	4,95	0,022	224	231	420	5,66	0,013	416	424	301	84,85	0,282	241	361	426,5	36,06	0,085	401	452	388	63,64	0,164	343	433	283	2,83	0,01	281	285	184	5,657	0,031	180	188	224,5	36,06	0,161	199	250	156	19,8	0,127	142	170	179,5	12,02	0,067	171	188	122	2,828	0,023	120	124	104	1,41	0,014	103	105	96	26,87	0,28	77	115	135	4,24	0,031	132	138	134,5	2,121	0,016	133	136	377	14,14	0,038	367	387	216,5	33,23	0,154	193	240	188,5	7,78	0,041	183	194	201	5,66	0,028	197	205
GTGGCTTTGGTGTAAGGACACAAGT	2	114	14,142	0,124	104	124	132,5	12,021	0,091	124	141	348,5	13,435	0,039	339	358	87,5	2,121	0,024	86	89	96,5	4,95	0,051	93	100	123	19,8	0,161	109	137	141,5	12,02	0,085	133	150	89,5	0,71	0,008	89	90	188,5	3,54	0,019	186	191	144	5,66	0,039	140	148	139,5	9,19	0,066	133	146	142,5	36,06	0,253	117	168	106,5	3,54	0,033	104	109	91	1,414	0,016	90	92	91	1,41	0,016	90	92	82,5	4,95	0,06	79	86	90	2,83	0,031	88	92	92	2,828	0,031	90	94	55	1,41	0,026	54	56	52,5	6,364	0,121	48	57	92,5	16,26	0,176	81	104	88	2,828	0,032	86	90	161	0	0	161	161	74,5	6,36	0,085	70	79	75	4,24	0,057	72	78	86	4,24	0,049	83	89
CACAAGTGTAGATCAATGGAAAGGA	2	74	7,071	0,096	69	79	70	2,828	0,04	68	72	56	4,243	0,076	53	59	64	9,899	0,155	57	71	54,5	7,78	0,143	49	60	62,5	3,54	0,057	60	65	63	2,83	0,045	61	65	49	8,49	0,173	43	55	56,5	3,54	0,063	54	59	55	0	0	55	55	70	4,24	0,061	67	73	70	12,73	0,182	61	79	56,5	9,19	0,163	50	63	72,5	12,021	0,166	64	81	70	11,31	0,162	62	78	57	11,31	0,198	49	65	54,5	4,95	0,091	51	58	79	2,828	0,036	77	81	41,5	3,54	0,085	39	44	53	21,213	0,4	38	68	55	0	0	55	55	67,5	10,607	0,157	60	75	78,5	9,19	0,117	72	85	64,5	19,09	0,296	51	78	47,5	10,61	0,223	40	55	69,5	4,95	0,071	66	73
GTGAGTCCAGAAATACATACAGCCA	2	74	4,243	0,057	71	77	78	1,414	0,018	77	79	56,5	0,707	0,013	56	57	64	0	0	64	64	56	2,83	0,051	54	58	73	5,66	0,077	69	77	57,5	9,19	0,16	51	64	58,5	2,12	0,036	57	60	82	2,83	0,034	80	84	61	0	0	61	61	73	9,9	0,136	66	80	90	5,66	0,063	86	94	65,5	6,36	0,097	61	70	70	9,899	0,141	63	77	47	8,49	0,181	41	53	66	2,83	0,043	64	68	65,5	0,71	0,011	65	66	62	1,414	0,023	61	63	48,5	7,78	0,16	43	54	52,5	10,607	0,202	45	60	66,5	2,12	0,032	65	68	69,5	0,707	0,01	69	70	73,5	16,26	0,221	62	85	68	5,66	0,083	64	72	70,5	12,02	0,171	62	79	93	28,28	0,304	73	113
CAGAAATACATACAGCCAACTGACT	2	73	8,485	0,116	67	79	62	5,657	0,091	58	66	58,5	2,121	0,036	57	60	63	5,657	0,09	59	67	75,5	4,95	0,066	72	79	82	1,41	0,017	81	83	109,5	9,19	0,084	103	116	64	7,07	0,11	59	69	100	1,41	0,014	99	101	75,5	4,95	0,066	72	79	82,5	9,19	0,111	76	89	106	12,73	0,12	97	115	81,5	2,12	0,026	80	83	59,5	7,778	0,131	54	65	77,5	2,12	0,027	76	79	57,5	3,54	0,061	55	60	79	9,9	0,125	72	86	79,5	16,263	0,205	68	91	66	12,73	0,193	57	75	42,5	2,121	0,05	41	44	89,5	23,33	0,261	73	106	66,5	10,607	0,159	59	74	89	0	0	89	89	79	7,07	0,09	74	84	84	8,49	0,101	78	90	115	1,41	0,012	114	116
ACTTTCAAGAAAGATGCCAAGATAA	2	68	1,414	0,021	67	69	64	9,899	0,155	57	71	60,5	4,95	0,082	57	64	62	7,071	0,114	57	67	52	1,41	0,027	51	53	61	1,41	0,023	60	62	62	5,66	0,091	58	66	38,5	0,71	0,018	38	39	66	2,83	0,043	64	68	49,5	2,12	0,043	48	51	51	5,66	0,111	47	55	58,5	9,19	0,157	52	65	62	1,41	0,023	61	63	56,5	2,121	0,038	55	58	56,5	10,61	0,188	49	64	55	5,66	0,103	51	59	63,5	3,54	0,056	61	66	68	5,657	0,083	64	72	45	4,24	0,094	42	48	40,5	3,536	0,087	38	43	60,5	3,54	0,058	58	63	58,5	7,778	0,133	53	64	59,5	3,54	0,059	57	62	45	7,07	0,157	40	50	47,5	3,54	0,074	45	50	83,5	2,12	0,025	82	85
TACTAGGGCAGCTGAGACACAAGAA	2	115,5	0,707	0,006	115	116	139	28,284	0,203	119	159	142	16,971	0,12	130	154	109	4,243	0,039	106	112	72,5	4,95	0,068	69	76	109	9,9	0,091	102	116	120	21,21	0,177	105	135	83	8,49	0,102	77	89	195	5,66	0,029	191	199	93	15,56	0,167	82	104	122,5	17,68	0,144	110	135	132,5	6,36	0,048	128	137	103	18,38	0,178	90	116	237	18,385	0,078	224	250	98	2,83	0,029	96	100	151,5	9,19	0,061	145	158	112	15,56	0,139	101	123	178	8,485	0,048	172	184	69,5	13,44	0,193	60	79	108,5	17,678	0,163	96	121	99,5	4,95	0,05	96	103	114	2,828	0,025	112	116	158,5	3,54	0,022	156	161	102,5	4,95	0,048	99	106	75,5	0,71	0,009	75	76	125,5	10,61	0,085	118	133
TGCTCGGCCGCTACTTTGAGGAAGA	2	85,5	6,364	0,074	81	90	91	1,414	0,016	90	92	79	8,485	0,107	73	85	80,5	2,121	0,026	79	82	579,5	55,86	0,096	540	619	415	7,07	0,017	410	420	322,5	7,78	0,024	317	328	208	8,49	0,041	202	214	1068	60,81	0,057	1025	1111	500,5	23,33	0,047	484	517	492	2,83	0,006	490	494	750,5	12,02	0,016	742	759	383,5	33,23	0,087	360	407	169	19,799	0,117	155	183	185,5	14,85	0,08	175	196	120,5	9,19	0,076	114	127	150	26,87	0,179	131	169	121,5	16,263	0,134	110	133	105,5	0,71	0,007	105	106	112,5	20,506	0,182	98	127	137,5	20,51	0,149	123	152	145	8,485	0,059	139	151	1460	29,7	0,02	1439	1481	201	16,97	0,084	189	213	553	87,68	0,159	491	615	653	5,66	0,009	649	657
GAAGTTCGGCTTCAGATTTTTCCAA	2	64	4,243	0,066	61	67	76	8,485	0,112	70	82	75	14,142	0,189	65	85	73	1,414	0,019	72	74	55,5	4,95	0,089	52	59	67	1,41	0,021	66	68	61	5,66	0,093	57	65	49	2,83	0,058	47	51	80,5	17,68	0,22	68	93	62,5	7,78	0,124	57	68	69	15,56	0,225	58	80	68	1,41	0,021	67	69	73,5	2,12	0,029	72	75	71	11,314	0,159	63	79	56,5	9,19	0,163	50	63	67	2,83	0,042	65	69	62,5	12,02	0,192	54	71	68	14,142	0,208	58	78	49,5	6,36	0,129	45	54	47,5	7,778	0,164	42	53	58	2,83	0,049	56	60	65	5,657	0,087	61	69	62,5	3,54	0,057	60	65	56,5	0,71	0,013	56	57	62	7,07	0,114	57	67	75	2,83	0,038	73	77
TGATGTGGAATAACGCCAGCCCTGC	2	144,5	7,778	0,054	139	150	148,5	12,021	0,081	140	157	122	7,071	0,058	117	127	147,5	9,192	0,062	141	154	256	28,28	0,11	236	276	306	65,05	0,213	260	352	241,5	20,51	0,085	227	256	159	4,24	0,027	156	162	450	100,41	0,223	379	521	232	38,18	0,165	205	259	434,5	181,73	0,418	306	563	375	45,25	0,121	343	407	300	12,73	0,042	291	309	440	2,828	0,006	438	442	323,5	53,03	0,164	286	361	381	7,07	0,019	376	386	320,5	118,09	0,368	237	404	323	8,485	0,026	317	329	244	4,24	0,017	241	247	499	138,593	0,278	401	597	322	33,94	0,105	298	346	378,5	65,761	0,174	332	425	387	33,94	0,088	363	411	176	5,66	0,032	172	180	323	0	0	323	323	442,5	40,31	0,091	414	471
AATTAGATCTACTTCATTGCATTGT	2	75	8,485	0,113	69	81	75	22,627	0,302	59	91	66	1,414	0,021	65	67	58	14,142	0,244	48	68	52,5	6,36	0,121	48	57	59,5	4,95	0,083	56	63	46,5	3,54	0,076	44	49	47	2,83	0,06	45	49	61	2,83	0,046	59	63	44,5	3,54	0,079	42	47	63,5	12,02	0,189	55	72	46,5	4,95	0,106	43	50	65	4,24	0,065	62	68	54,5	4,95	0,091	51	58	63	0	0	63	63	51	8,49	0,166	45	57	53,5	16,26	0,304	42	65	58,5	10,607	0,181	51	66	41	5,66	0,138	37	45	35,5	3,536	0,1	33	38	58,5	13,44	0,23	49	68	53	0	0	53	53	61,5	2,12	0,034	60	63	49,5	12,02	0,243	41	58	48,5	3,54	0,073	46	51	66,5	0,71	0,011	66	67
GTCATCCATGGATACTCTTGCTCAA	2	87	7,071	0,081	82	92	78,5	3,536	0,045	76	81	73	8,485	0,116	67	79	72,5	10,607	0,146	65	80	64,5	4,95	0,077	61	68	84,5	10,61	0,126	77	92	57,5	3,54	0,061	55	60	52,5	4,95	0,094	49	56	76	2,83	0,037	74	78	57	8,49	0,149	51	63	70	11,31	0,162	62	78	74	7,07	0,096	69	79	71,5	6,36	0,089	67	76	64,5	4,95	0,077	61	68	52,5	9,19	0,175	46	59	56,5	9,19	0,163	50	63	61,5	4,95	0,08	58	65	60,5	0,707	0,012	60	61	43,5	0,71	0,016	43	44	42,5	9,192	0,216	36	49	71,5	9,19	0,129	65	78	60	2,828	0,047	58	62	96,5	4,95	0,051	93	100	50,5	3,54	0,07	48	53	60,5	3,54	0,058	58	63	94,5	19,09	0,202	81	108
ATACTCTTGCTCAAAGTAACTGCTG	2	65,5	6,364	0,097	61	70	75	5,657	0,075	71	79	63,5	0,707	0,011	63	64	66	15,556	0,236	55	77	56,5	2,12	0,038	55	58	66	2,83	0,043	64	68	73,5	13,44	0,183	64	83	41,5	0,71	0,017	41	42	69	4,24	0,061	66	72	65	5,66	0,087	61	69	68,5	12,02	0,175	60	77	59,5	7,78	0,131	54	65	60,5	9,19	0,152	54	67	71,5	6,364	0,089	67	76	55	7,07	0,129	50	60	72	11,31	0,157	64	80	56	7,07	0,126	51	61	69	4,243	0,061	66	72	43	2,83	0,066	41	45	52	15,556	0,299	41	63	79	8,49	0,107	73	85	82	9,899	0,121	75	89	69	1,41	0,02	68	70	49	7,07	0,144	44	54	44	4,24	0,096	41	47	82,5	3,54	0,043	80	85
GAAAGCATTGTTTTAGTCCAGGCAC	2	67	7,071	0,106	62	72	74	21,213	0,287	59	89	62	8,485	0,137	56	68	70,5	9,192	0,13	64	77	70	9,9	0,141	63	77	87	18,38	0,211	74	100	56,5	9,19	0,163	50	63	52,5	16,26	0,31	41	64	81	14,14	0,175	71	91	52,5	4,95	0,094	49	56	66	2,83	0,043	64	68	71	7,07	0,1	66	76	259,5	26,16	0,101	241	278	78	4,243	0,054	75	81	123,5	10,61	0,086	116	131	73,5	0,71	0,01	73	74	233,5	3,54	0,015	231	236	85	1,414	0,017	84	86	80,5	4,95	0,061	77	84	53,5	6,364	0,119	49	58	162	1,41	0,009	161	163	79	9,899	0,125	72	86	76,5	6,36	0,083	72	81	47	0	0	47	47	62	2,83	0,046	60	64	106	8,49	0,08	100	112
GACTTGACTGGTATTAAAGCTGCTA	2	273	16,971	0,062	261	285	235,5	16,263	0,069	224	247	286	9,899	0,035	279	293	420	7,071	0,017	415	425	99,5	12,02	0,121	91	108	121,5	2,12	0,017	120	123	81,5	6,36	0,078	77	86	55	7,07	0,129	50	60	254	33,94	0,134	230	278	138,5	6,36	0,046	134	143	176,5	26,16	0,148	158	195	237	16,97	0,072	225	249	75,5	3,54	0,047	73	78	61	7,071	0,116	56	66	64	5,66	0,088	60	68	51	1,41	0,028	50	52	65,5	12,02	0,184	57	74	53,5	14,849	0,278	43	64	41,5	2,12	0,051	40	43	43	9,899	0,23	36	50	60,5	0,71	0,012	60	61	68,5	14,849	0,217	58	79	149,5	9,19	0,061	143	156	58,5	23,33	0,399	42	75	70	7,07	0,101	65	75	109,5	3,54	0,032	107	112
GCTGATTTGTGAGCATGCTTTAAGA	2	186,5	13,435	0,072	177	196	143	8,485	0,059	137	149	151,5	2,121	0,014	150	153	180,5	20,506	0,114	166	195	101,5	9,19	0,091	95	108	71,5	6,36	0,089	67	76	72	5,66	0,079	68	76	52,5	2,12	0,04	51	54	259	11,31	0,044	251	267	170,5	6,36	0,037	166	175	153,5	3,54	0,023	151	156	214	39,6	0,185	186	242	68,5	2,12	0,031	67	70	91,5	0,707	0,008	91	92	61	19,8	0,325	47	75	72	7,07	0,098	67	77	59	4,24	0,072	56	62	91	25,456	0,28	73	109	39	5,66	0,145	35	43	48	1,414	0,029	47	49	67,5	17,68	0,262	55	80	71,5	6,364	0,089	67	76	124	9,9	0,08	117	131	67	11,31	0,169	59	75	64,5	12,02	0,186	56	73	94	15,56	0,165	83	105
AACCTGGAAACATCATCAGTGAATA	2	77	12,728	0,165	68	86	81	2,828	0,035	79	83	65	2,828	0,044	63	67	74,5	6,364	0,085	70	79	60,5	2,12	0,035	59	62	118	48,08	0,407	84	152	70,5	7,78	0,11	65	76	50	1,41	0,028	49	51	76	2,83	0,037	74	78	75,5	7,78	0,103	70	81	71	4,24	0,06	68	74	67	9,9	0,148	60	74	66	4,24	0,064	63	69	89	19,799	0,222	75	103	71	1,41	0,02	70	72	80,5	9,19	0,114	74	87	63	7,07	0,112	58	68	91,5	20,506	0,224	77	106	45,5	4,95	0,109	42	49	54,5	12,021	0,221	46	63	78,5	13,44	0,171	69	88	75	4,243	0,057	72	78	87	21,21	0,244	72	102	59,5	10,61	0,178	52	67	57,5	6,36	0,111	53	62	84,5	6,36	0,075	80	89
ATCAGTGAATAACACGCCAAGCAGC	2	76	0	0	76	76	83	5,657	0,068	79	87	65	1,414	0,022	64	66	74	2,828	0,038	72	76	87,5	12,02	0,137	79	96	134,5	24,75	0,184	117	152	99,5	0,71	0,007	99	100	85,5	0,71	0,008	85	86	129	12,73	0,099	120	138	76	5,66	0,074	72	80	107	0	0	107	107	119,5	13,44	0,112	110	129	109,5	2,12	0,019	108	111	96	7,071	0,074	91	101	103	11,31	0,11	95	111	83	12,73	0,153	74	92	112,5	14,85	0,132	102	123	103,5	6,364	0,061	99	108	75,5	16,26	0,215	64	87	51	7,071	0,139	46	56	115	9,9	0,086	108	122	126,5	0,707	0,006	126	127	92,5	0,71	0,008	92	93	76,5	13,44	0,176	67	86	83	18,38	0,222	70	96	145,5	6,36	0,044	141	150
TAACACGCCAAGCAGCAGTAACCCT	2	91	5,657	0,062	87	95	125	8,485	0,068	119	131	100	7,071	0,071	95	105	85	12,728	0,15	76	94	154	12,73	0,083	145	163	193,5	34,65	0,179	169	218	208	15,56	0,075	197	219	139	41,01	0,295	110	168	288,5	16,26	0,056	277	300	165,5	17,68	0,107	153	178	183,5	41,72	0,227	154	213	196	16,97	0,087	184	208	188,5	14,85	0,079	178	199	179	38,184	0,213	152	206	150,5	7,78	0,052	145	156	153	1,41	0,009	152	154	190	28,28	0,149	170	210	186	16,971	0,091	174	198	146	28,28	0,194	126	166	98,5	9,192	0,093	92	105	134	7,07	0,053	129	139	134	15,556	0,116	123	145	193	28,28	0,147	173	213	141,5	2,12	0,015	140	143	155,5	23,33	0,15	139	172	229,5	36,06	0,157	204	255
AATGCAGGTGGTATTCTAGAGAGGA	2	104	5,657	0,054	100	108	116,5	0,707	0,006	116	117	90,5	2,121	0,023	89	92	73,5	0,707	0,01	73	74	87	8,49	0,098	81	93	147	11,31	0,077	139	155	144	0	0	144	144	75,5	3,54	0,047	73	78	161,5	30,41	0,188	140	183	100,5	3,54	0,035	98	103	119	18,38	0,154	106	132	154	16,97	0,11	142	166	114	8,49	0,074	108	120	115,5	9,192	0,08	109	122	96	2,83	0,029	94	98	112	7,07	0,063	107	117	117	19,8	0,169	103	131	104,5	6,364	0,061	100	109	63	2,83	0,045	61	65	77	11,314	0,147	69	85	108,5	14,85	0,137	98	119	101	9,899	0,098	94	108	174	31,11	0,179	152	196	99	7,07	0,071	94	104	87,5	17,68	0,202	75	100	128,5	17,68	0,138	116	141
GGAAGGCCTCCCTGAGGACATATGA	2	2616,5	28,991	0,011	2596	2637	2770	31,113	0,011	2748	2792	843,5	126,572	0,15	754	933	301,5	20,506	0,068	287	316	1351,5	40,31	0,03	1323	1380	1136	14,14	0,012	1126	1146	1198	70,71	0,059	1148	1248	1074	130,11	0,121	982	1166	1368	1,41	0,001	1367	1369	1151,5	85,56	0,074	1091	1212	1706	120,21	0,07	1621	1791	1783	137,18	0,077	1686	1880	1996,5	51,62	0,026	1960	2033	1242	50,912	0,041	1206	1278	1566,5	0,71	0	1566	1567	1084	14,14	0,013	1074	1094	1398	0	0	1398	1398	1020,5	4,95	0,005	1017	1024	1533	26,87	0,018	1514	1552	1354	43,841	0,032	1323	1385	1288	189,5	0,147	1154	1422	829	43,841	0,053	798	860	1235	0	0	1235	1235	1264	107,48	0,085	1188	1340	1159,5	0,71	0,001	1159	1160	1213	16,97	0,014	1201	1225
GAGGACATATGAGCAGAGACCTGCA	2	85,5	2,121	0,025	84	87	93,5	14,849	0,159	83	104	102	1,414	0,014	101	103	86	7,071	0,082	81	91	91,5	14,85	0,162	81	102	163	9,9	0,061	156	170	160,5	21,92	0,137	145	176	101,5	6,36	0,063	97	106	184	5,66	0,031	180	188	118	14,14	0,12	108	128	168,5	31,82	0,189	146	191	149,5	3,54	0,024	147	152	117	2,83	0,024	115	119	84,5	4,95	0,059	81	88	119,5	3,54	0,03	117	122	101	5,66	0,056	97	105	98	1,41	0,014	97	99	100	22,627	0,226	84	116	60	9,9	0,165	53	67	51	1,414	0,028	50	52	90	5,66	0,063	86	94	102,5	9,192	0,09	96	109	215,5	24,75	0,115	198	233	110,5	12,02	0,109	102	119	92	5,66	0,061	88	96	152,5	19,09	0,125	139	166
ATATGAGCAGAGACCTGCAGGAAAT	2	80,5	0,707	0,009	80	81	76,5	2,121	0,028	75	78	84	18,385	0,219	71	97	74	2,828	0,038	72	76	79,5	2,12	0,027	78	81	133	8,49	0,064	127	139	115	4,24	0,037	112	118	88	9,9	0,112	81	95	156	7,07	0,045	151	161	93	12,73	0,137	84	102	107	8,49	0,079	101	113	93	7,07	0,076	88	98	111	18,38	0,166	98	124	71	5,657	0,08	67	75	79	11,31	0,143	71	87	63,5	0,71	0,011	63	64	83,5	6,36	0,076	79	88	58,5	9,192	0,157	52	65	56,5	16,26	0,288	45	68	55	1,414	0,026	54	56	89	5,66	0,064	85	93	79,5	6,364	0,08	75	84	133,5	12,02	0,09	125	142	92	4,24	0,046	89	95	76	1,41	0,019	75	77	115	16,97	0,148	103	127
GGGAGTGAGACCTGCAACTGCTGGG	2	133,5	19,092	0,143	120	147	172	4,243	0,025	169	175	140	5,657	0,04	136	144	157	11,314	0,072	149	165	120,5	9,19	0,076	114	127	203,5	7,78	0,038	198	209	277	8,49	0,031	271	283	147	12,73	0,087	138	156	260	18,38	0,071	247	273	151,5	12,02	0,079	143	160	187,5	0,71	0,004	187	188	174,5	6,36	0,036	170	179	165	7,07	0,043	160	170	152	12,728	0,084	143	161	132	42,43	0,321	102	162	107,5	13,44	0,125	98	117	176	25,46	0,145	158	194	122,5	3,536	0,029	120	125	102,5	14,85	0,145	92	113	94,5	0,707	0,007	94	95	162	1,41	0,009	161	163	141	25,456	0,181	123	159	209	41,01	0,196	180	238	155	14,14	0,091	145	165	127	7,07	0,056	122	132	186,5	24,75	0,133	169	204
ACATTTTAACTGTCTGTTCCTTGCC	2	81	5,657	0,07	77	85	98,5	14,849	0,151	88	109	67,5	2,121	0,031	66	69	104	19,799	0,19	90	118	120	5,66	0,047	116	124	170	16,97	0,1	158	182	168,5	14,85	0,088	158	179	80,5	4,95	0,061	77	84	270,5	31,82	0,118	248	293	103,5	4,95	0,048	100	107	142,5	9,19	0,065	136	149	173	16,97	0,098	161	185	156	11,31	0,073	148	164	115	14,142	0,123	105	125	134,5	3,54	0,026	132	137	74,5	2,12	0,028	73	76	103,5	6,36	0,061	99	108	90	5,657	0,063	86	94	80	2,83	0,035	78	82	65	8,485	0,131	59	71	114	18,38	0,161	101	127	106	1,414	0,013	105	107	180	5,66	0,031	176	184	91,5	4,95	0,054	88	95	94	22,63	0,241	78	110	158,5	16,26	0,103	147	170
ATTTTAACTGTCTGTTCCTTGCCTA	2	121	15,556	0,129	110	132	114	29,698	0,261	93	135	93	12,728	0,137	84	102	130,5	6,364	0,049	126	135	180	2,83	0,016	178	182	351,5	31,82	0,091	329	374	261,5	3,54	0,014	259	264	111,5	31,82	0,285	89	134	533,5	10,61	0,02	526	541	199,5	9,19	0,046	193	206	319,5	12,02	0,038	311	328	322	31,11	0,097	300	344	303	55,15	0,182	264	342	98	14,142	0,144	88	108	215	16,97	0,079	203	227	113	15,56	0,138	102	124	157	21,21	0,135	142	172	116	9,899	0,085	109	123	121,5	6,36	0,052	117	126	77	4,243	0,055	74	80	164	31,11	0,19	142	186	106,5	3,536	0,033	104	109	275	9,9	0,036	268	282	134	38,18	0,285	107	161	193,5	4,95	0,026	190	197	241	16,97	0,07	229	253
AACTGTCTGTTCCTTGCCTAGATTC	2	119,5	12,021	0,101	111	128	142,5	27,577	0,194	123	162	118,5	2,121	0,018	117	120	220,5	33,234	0,151	197	244	257,5	4,95	0,019	254	261	408,5	47,38	0,116	375	442	393,5	54,45	0,138	355	432	180,5	30,41	0,168	159	202	738,5	19,09	0,026	725	752	275	22,63	0,082	259	291	283,5	12,02	0,042	275	292	375,5	44,55	0,119	344	407	312,5	13,44	0,043	303	322	125,5	7,778	0,062	120	131	223,5	10,61	0,047	216	231	102,5	2,12	0,021	101	104	149	18,38	0,123	136	162	94	5,657	0,06	90	98	127,5	6,36	0,05	123	132	60,5	3,536	0,058	58	63	171	41,01	0,24	142	200	91,5	0,707	0,008	91	92	561,5	33,23	0,059	538	585	126,5	9,19	0,073	120	133	248,5	19,09	0,077	235	262	301,5	3,54	0,012	299	304
CTGTCTGTTCCTTGCCTAGATTCAC	2	128	5,657	0,044	124	132	125	22,627	0,181	109	141	104,5	3,536	0,034	102	107	134,5	17,678	0,131	122	147	254,5	20,51	0,081	240	269	423,5	30,41	0,072	402	445	436	18,38	0,042	423	449	177,5	36,06	0,203	152	203	721,5	50,2	0,07	686	757	272	22,63	0,083	256	288	314	12,73	0,041	305	323	432	45,25	0,105	400	464	357	83,44	0,234	298	416	190,5	23,335	0,122	174	207	226	29,7	0,131	205	247	139,5	9,19	0,066	133	146	202,5	40,31	0,199	174	231	123	2,828	0,023	121	125	98	12,73	0,13	89	107	81,5	4,95	0,061	78	85	193	8,49	0,044	187	199	117	4,243	0,036	114	120	493,5	2,12	0,004	492	495	125	1,41	0,011	124	126	264	0	0	264	264	310	53,74	0,173	272	348
TTGCCTAGATTCACAGAAATCCAAA	2	69	9,899	0,143	62	76	65	7,071	0,109	60	70	59	11,314	0,192	51	67	62,5	14,849	0,238	52	73	52,5	3,54	0,067	50	55	70,5	2,12	0,03	69	72	54,5	3,54	0,065	52	57	57,5	20,51	0,357	43	72	77	7,07	0,092	72	82	49	0	0	49	49	62,5	3,54	0,057	60	65	75,5	20,51	0,272	61	90	55	1,41	0,026	54	56	67	18,385	0,274	54	80	61	4,24	0,07	58	64	64	9,9	0,155	57	71	64	2,83	0,044	62	66	70,5	7,778	0,11	65	76	45	8,49	0,189	39	51	55,5	0,707	0,013	55	56	74	4,24	0,057	71	77	87	26,87	0,309	68	106	66,5	3,54	0,053	64	69	49	1,41	0,029	48	50	58	1,41	0,024	57	59	67	2,83	0,042	65	69
AACATGGTTCACAAGTGTTGGAAAA	2	78,5	6,364	0,081	74	83	80,5	3,536	0,044	78	83	60,5	3,536	0,058	58	63	65	2,828	0,044	63	67	62	4,24	0,068	59	65	67,5	2,12	0,031	66	69	66	1,41	0,021	65	67	46,5	6,36	0,137	42	51	82	8,49	0,103	76	88	42	2,83	0,067	40	44	66	8,49	0,129	60	72	57,5	0,71	0,012	57	58	68,5	6,36	0,093	64	73	62	7,071	0,114	57	67	56,5	6,36	0,113	52	61	51	4,24	0,083	48	54	68,5	4,95	0,072	65	72	64	11,314	0,177	56	72	40	8,49	0,212	34	46	42	2,828	0,067	40	44	57	0	0	57	57	61	9,899	0,162	54	68	64	11,31	0,177	56	72	45,5	3,54	0,078	43	48	45	4,24	0,094	42	48	70	8,49	0,121	64	76
GACACATACCAGGATGCTTCTTCAT	2	79,5	13,435	0,169	70	89	84	2,828	0,034	82	86	76	2,828	0,037	74	78	73,5	4,95	0,067	70	77	77	12,73	0,165	68	86	105,5	10,61	0,101	98	113	82	4,24	0,052	79	85	80	4,24	0,053	77	83	135,5	3,54	0,026	133	138	87	2,83	0,033	85	89	112,5	21,92	0,195	97	128	120	19,8	0,165	106	134	83	9,9	0,119	76	90	84,5	7,778	0,092	79	90	75	4,24	0,057	72	78	83	5,66	0,068	79	87	86,5	0,71	0,008	86	87	85,5	16,263	0,19	74	97	49,5	6,36	0,129	45	54	68,5	4,95	0,072	65	72	88	7,07	0,08	83	93	71	0	0	71	71	115,5	13,44	0,116	106	125	75,5	10,61	0,14	68	83	74	18,38	0,248	61	87	117,5	17,68	0,15	105	130
AGGATGCTTCTTCATGACATGCGAA	2	75	7,071	0,094	70	80	70	1,414	0,02	69	71	63,5	2,121	0,033	62	65	62	2,828	0,046	60	64	74	4,24	0,057	71	77	98,5	10,61	0,108	91	106	75,5	10,61	0,14	68	83	45	1,41	0,031	44	46	131,5	6,36	0,048	127	136	73	8,49	0,116	67	79	95,5	10,61	0,111	88	103	106	2,83	0,027	104	108	61	5,66	0,093	57	65	100,5	0,707	0,007	100	101	60,5	2,12	0,035	59	62	78,5	21,92	0,279	63	94	68	15,56	0,229	57	79	109,5	4,95	0,045	106	113	44,5	3,54	0,079	42	47	52	9,899	0,19	45	59	89,5	7,78	0,087	84	95	130,5	10,607	0,081	123	138	100,5	6,36	0,063	96	105	53	1,41	0,027	52	54	64,5	6,36	0,099	60	69	103	14,14	0,137	93	113
GACTTTGGTCTGAACTAGCCATTGA	2	76	4,243	0,056	73	79	68	7,071	0,104	63	73	56,5	3,536	0,063	54	59	63	1,414	0,022	62	64	64,5	2,12	0,033	63	66	86,5	12,02	0,139	78	95	67,5	7,78	0,115	62	73	47,5	7,78	0,164	42	53	101	9,9	0,098	94	108	74	19,8	0,268	60	88	71,5	7,78	0,109	66	77	73	4,24	0,058	70	76	64	0	0	64	64	70,5	3,536	0,05	68	73	59,5	2,12	0,036	58	61	76	18,38	0,242	63	89	86,5	16,26	0,188	75	98	66,5	6,364	0,096	62	71	57,5	3,54	0,061	55	60	41,5	3,536	0,085	39	44	82	19,8	0,241	68	96	70,5	4,95	0,07	67	74	78	4,24	0,054	75	81	50	2,83	0,057	48	52	60	14,14	0,236	50	70	99,5	0,71	0,007	99	100
AGTTTCCCATTCTTAGACTGCATCA	2	73	4,243	0,058	70	76	78,5	9,192	0,117	72	85	64,5	0,707	0,011	64	65	64	9,899	0,155	57	71	81	2,83	0,035	79	83	119,5	9,19	0,077	113	126	81,5	13,44	0,165	72	91	55	7,07	0,129	50	60	226	31,11	0,138	204	248	116,5	20,51	0,176	102	131	147,5	9,19	0,062	141	154	166	15,56	0,094	155	177	71,5	0,71	0,01	71	72	82,5	12,021	0,146	74	91	60,5	2,12	0,035	59	62	87,5	9,19	0,105	81	94	86	24,04	0,28	69	103	90,5	23,335	0,258	74	107	59	11,31	0,192	51	67	53,5	6,364	0,119	49	58	93,5	7,78	0,083	88	99	75	16,971	0,226	63	87	121	5,66	0,047	117	125	58,5	2,12	0,036	57	60	83	1,41	0,017	82	84	103	24,04	0,233	86	120
GACTGCATCAATCCTTGTGATCCTT	2	72,5	16,263	0,224	61	84	70,5	0,707	0,01	70	71	65	1,414	0,022	64	66	68	7,071	0,104	63	73	86,5	9,19	0,106	80	93	106	14,14	0,133	96	116	84	1,41	0,017	83	85	52,5	2,12	0,04	51	54	159	14,14	0,089	149	169	112,5	2,12	0,019	111	114	107	14,14	0,132	97	117	134,5	9,19	0,068	128	141	93	2,83	0,03	91	95	68	11,314	0,166	60	76	75	7,07	0,094	70	80	68	1,41	0,021	67	69	77	15,56	0,202	66	88	75	9,899	0,132	68	82	45,5	3,54	0,078	43	48	52	0	0	52	52	90	43,84	0,487	59	121	86	24,042	0,28	69	103	97	0	0	97	97	54,5	10,61	0,195	47	62	68,5	9,19	0,134	62	75	92	12,73	0,138	83	101
CGGCCTTTGATGATTACCCGCTGGG	2	107	5,657	0,053	103	111	121	8,485	0,07	115	127	89,5	7,778	0,087	84	95	114	2,828	0,025	112	116	142,5	13,44	0,094	133	152	166	2,83	0,017	164	168	172	14,14	0,082	162	182	118	0	0	118	118	195,5	9,19	0,047	189	202	143	4,24	0,03	140	146	154	16,97	0,11	142	166	172,5	3,54	0,02	170	175	152,5	17,68	0,116	140	165	150,5	21,92	0,146	135	166	136	12,73	0,094	127	145	123,5	0,71	0,006	123	124	160,5	24,75	0,154	143	178	147,5	7,778	0,053	142	153	110,5	2,12	0,019	109	112	130,5	6,364	0,049	126	135	184,5	16,26	0,088	173	196	158,5	16,263	0,103	147	170	181,5	9,19	0,051	175	188	103,5	0,71	0,007	103	104	128,5	9,19	0,072	122	135	269	7,07	0,026	264	274
AGACCGTCAGTTAGCCCAGCTTCTG	2	122,5	19,092	0,156	109	136	103,5	4,95	0,048	100	107	103	7,071	0,069	98	108	99	21,213	0,214	84	114	143	22,63	0,158	127	159	169	0	0	169	169	169	2,83	0,017	167	171	105,5	3,54	0,034	103	108	259,5	2,12	0,008	258	261	141,5	3,54	0,025	139	144	190,5	2,12	0,011	189	192	224,5	16,26	0,072	213	236	141,5	4,95	0,035	138	145	229	16,971	0,074	217	241	122,5	4,95	0,04	119	126	165	11,31	0,069	157	173	150,5	19,09	0,127	137	164	186	35,355	0,19	161	211	126	21,21	0,168	111	141	160	24,042	0,15	143	177	130	16,97	0,131	118	142	166	11,314	0,068	158	174	177,5	61,52	0,347	134	221	98	7,07	0,072	93	103	152	9,9	0,065	145	159	257,5	6,36	0,025	253	262
CTTCTGGGATAACGCGTCTCATCGA	2	74	7,071	0,096	69	79	97	12,728	0,131	88	106	76,5	6,364	0,083	72	81	64,5	0,707	0,011	64	65	107,5	27,58	0,257	88	127	109,5	0,71	0,006	109	110	93,5	3,54	0,038	91	96	64	11,31	0,177	56	72	153,5	23,33	0,152	137	170	87	7,07	0,081	82	92	119	12,73	0,107	110	128	111,5	19,09	0,171	98	125	100	19,8	0,198	86	114	92,5	7,778	0,084	87	98	102	25,46	0,25	84	120	97	7,07	0,073	92	102	99	19,8	0,2	85	113	89,5	9,192	0,103	83	96	79,5	7,78	0,098	74	85	60,5	13,435	0,222	51	70	105	18,38	0,175	92	118	88	12,728	0,145	79	97	120,5	28,99	0,241	100	141	66	11,31	0,171	58	74	93	8,49	0,091	87	99	118,5	6,36	0,054	114	123
TGGGATAACGCGTCTCATCGAACTG	2	66,5	3,536	0,053	64	69	75,5	3,536	0,047	73	78	69	5,657	0,082	65	73	75,5	3,536	0,047	73	78	84,5	2,12	0,025	83	86	111,5	3,54	0,032	109	114	86,5	19,09	0,221	73	100	73,5	7,78	0,106	68	79	120,5	20,51	0,17	106	135	79,5	13,44	0,169	70	89	99	14,14	0,143	89	109	126,5	3,54	0,028	124	129	107	4,24	0,04	104	110	93,5	17,678	0,189	81	106	84	2,83	0,034	82	86	85,5	0,71	0,008	85	86	91,5	2,12	0,023	90	93	100,5	0,707	0,007	100	101	79	4,24	0,054	76	82	68	2,828	0,042	66	70	123	12,73	0,103	114	132	104	15,556	0,15	93	115	119,5	10,61	0,089	112	127	82,5	0,71	0,009	82	83	93,5	9,19	0,098	87	100	127	2,83	0,022	125	129
GGATAACGCGTCTCATCGAACTGGA	2	84	8,485	0,101	78	90	76,5	3,536	0,046	74	79	63,5	10,607	0,167	56	71	82	1,414	0,017	81	83	88,5	2,12	0,024	87	90	99,5	10,61	0,107	92	107	112,5	31,82	0,283	90	135	79,5	0,71	0,009	79	80	109,5	6,36	0,058	105	114	75	2,83	0,038	73	77	110	16,97	0,154	98	122	108	32,53	0,301	85	131	134	28,28	0,211	114	154	68	5,657	0,083	64	72	103	12,73	0,124	94	112	64,5	6,36	0,099	60	69	125	42,43	0,339	95	155	78	25,456	0,326	60	96	78	9,9	0,127	71	85	51	4,243	0,083	48	54	84	14,14	0,168	74	94	63,5	2,121	0,033	62	65	116	2,83	0,024	114	118	78,5	9,19	0,117	72	85	101	18,38	0,182	88	114	137,5	2,12	0,015	136	139
TGGAACTTGCCACACTGAGTGTCTG	2	95,5	7,778	0,081	90	101	90	19,799	0,22	76	104	87	5,657	0,065	83	91	78	9,899	0,127	71	85	82,5	10,61	0,129	75	90	101	7,07	0,07	96	106	99	1,41	0,014	98	100	64,5	6,36	0,099	60	69	139,5	9,19	0,066	133	146	88	4,24	0,048	85	91	92	12,73	0,138	83	101	124,5	7,78	0,062	119	130	747,5	30,41	0,041	726	769	82	5,657	0,069	78	86	531	25,46	0,048	513	549	56,5	7,78	0,138	51	62	250,5	26,16	0,104	232	269	97	35,355	0,364	72	122	150	11,31	0,075	142	158	48,5	0,707	0,015	48	49	240,5	23,33	0,097	224	257	100,5	0,707	0,007	100	101	121,5	4,95	0,041	118	125	63,5	10,61	0,167	56	71	70,5	6,36	0,09	66	75	115,5	3,54	0,031	113	118
CCACACTGAGTGTCTGGGTCCAAGG	2	104	4,243	0,041	101	107	120,5	10,607	0,088	113	128	94	11,314	0,12	86	102	92,5	3,536	0,038	90	95	98	5,66	0,058	94	102	132,5	38,89	0,294	105	160	131	15,56	0,119	120	142	77,5	2,12	0,027	76	79	178,5	40,31	0,226	150	207	103	7,07	0,069	98	108	119	28,28	0,238	99	139	127,5	3,54	0,028	125	130	160	1,41	0,009	159	161	171	7,071	0,041	166	176	117	8,49	0,073	111	123	235,5	68,59	0,291	187	284	79,5	13,44	0,169	70	89	159,5	34,648	0,217	135	184	61,5	3,54	0,057	59	64	147,5	31,82	0,216	125	170	105	7,07	0,067	100	110	156	12,728	0,082	147	165	154	21,21	0,138	139	169	93	9,9	0,106	86	100	79	1,41	0,018	78	80	146	26,87	0,184	127	165
AAGAAACGGCGCACCACAAGACTAT	2	80,5	9,192	0,114	74	87	90	15,556	0,173	79	101	73	8,485	0,116	67	79	88,5	0,707	0,008	88	89	105,5	3,54	0,034	103	108	150	16,97	0,113	138	162	148,5	10,61	0,071	141	156	90	9,9	0,11	83	97	162,5	21,92	0,135	147	178	120	1,41	0,012	119	121	144	16,97	0,118	132	156	145	4,24	0,029	142	148	129,5	0,71	0,005	129	130	246	48,083	0,195	212	280	138,5	10,61	0,077	131	146	249	41,01	0,165	220	278	131	7,07	0,054	126	136	247	14,142	0,057	237	257	93	25,46	0,274	75	111	177	9,899	0,056	170	184	123	14,14	0,115	113	133	218,5	3,536	0,016	216	221	169,5	0,71	0,004	169	170	120,5	14,85	0,123	110	131	96	21,21	0,221	81	111	127	18,38	0,145	114	140
GAAACGGCGCACCACAAGACTATAT	2	87	1,414	0,016	86	88	80	9,899	0,124	73	87	79,5	13,435	0,169	70	89	82	4,243	0,052	79	85	86,5	6,36	0,074	82	91	126	4,24	0,034	123	129	97	7,07	0,073	92	102	74	5,66	0,076	70	78	125	1,41	0,011	124	126	97,5	9,19	0,094	91	104	111,5	28,99	0,26	91	132	100,5	12,02	0,12	92	109	103	2,83	0,027	101	105	93	15,556	0,167	82	104	85,5	16,26	0,19	74	97	58	12,73	0,219	49	67	107,5	6,36	0,059	103	112	76,5	6,364	0,083	72	81	72	22,63	0,314	56	88	51	1,414	0,028	50	52	90	15,56	0,173	79	101	71,5	10,607	0,148	64	79	137	4,24	0,031	134	140	83,5	13,44	0,161	74	93	79	18,38	0,233	66	92	139,5	27,58	0,198	120	159
AACGGCGCACCACAAGACTATATCC	2	74,5	2,121	0,028	73	76	81,5	14,849	0,182	71	92	74	8,485	0,115	68	80	77	12,728	0,165	68	86	92	14,14	0,154	82	102	123,5	6,36	0,052	119	128	128,5	13,44	0,105	119	138	87	19,8	0,228	73	101	133	8,49	0,064	127	139	112,5	12,02	0,107	104	121	126,5	48,79	0,386	92	161	119,5	14,85	0,124	109	130	115,5	2,12	0,018	114	117	82	5,657	0,069	78	86	94,5	12,02	0,127	86	103	78	14,14	0,181	68	88	103,5	3,54	0,034	101	106	85,5	10,607	0,124	78	93	66	5,66	0,086	62	70	61,5	2,121	0,034	60	63	80	2,83	0,035	78	82	96,5	4,95	0,051	93	100	122,5	7,78	0,063	117	128	98	16,97	0,173	86	110	82	9,9	0,121	75	89	120	5,66	0,047	116	124
CACCTCACACGGCAGGGTATTCCAA	2	105	7,071	0,067	100	110	89,5	3,536	0,04	87	92	84	2,828	0,034	82	86	82	1,414	0,017	81	83	88,5	3,54	0,04	86	91	116,5	6,36	0,055	112	121	100,5	9,19	0,091	94	107	89	12,73	0,143	80	98	148	26,87	0,182	129	167	87	1,41	0,016	86	88	108,5	2,12	0,02	107	110	107	7,07	0,066	102	112	142,5	12,02	0,084	134	151	95	12,728	0,134	86	104	94	12,73	0,135	85	103	83	7,07	0,085	78	88	109,5	20,51	0,187	95	124	70	2,828	0,04	68	72	85	11,31	0,133	77	93	65,5	16,263	0,248	54	77	96	0	0	96	96	84,5	20,506	0,243	70	99	122,5	23,33	0,19	106	139	87,5	3,54	0,04	85	90	84	7,07	0,084	79	89	129,5	13,44	0,104	120	139
TCACACGGCAGGGTATTCCAACAGA	2	99	7,071	0,071	94	104	95,5	0,707	0,007	95	96	70	1,414	0,02	69	71	68	2,828	0,042	66	70	67	5,66	0,084	63	71	87,5	17,68	0,202	75	100	92	0	0	92	92	55	0	0	55	55	106,5	33,23	0,312	83	130	77	4,24	0,055	74	80	92,5	2,12	0,023	91	94	101,5	0,71	0,007	101	102	111	11,31	0,102	103	119	133	1,414	0,011	132	134	91,5	0,71	0,008	91	92	113	0	0	113	113	87,5	0,71	0,008	87	88	128,5	9,192	0,072	122	135	70,5	12,02	0,171	62	79	75,5	17,678	0,234	63	88	87	14,14	0,163	77	97	101	4,243	0,042	98	104	127,5	13,44	0,105	118	137	60,5	23,33	0,386	44	77	59,5	10,61	0,178	52	67	110,5	10,61	0,096	103	118
CACACGGCAGGGTATTCCAACAGAC	2	76,5	12,021	0,157	68	85	85,5	13,435	0,157	76	95	84,5	21,92	0,259	69	100	85,5	7,778	0,091	80	91	74,5	3,54	0,047	72	77	88,5	7,78	0,088	83	94	121	8,49	0,07	115	127	69	1,41	0,02	68	70	155,5	9,19	0,059	149	162	86	1,41	0,016	85	87	105	8,49	0,081	99	111	99	24,04	0,243	82	116	129,5	9,19	0,071	123	136	113,5	23,335	0,206	97	130	95,5	30,41	0,318	74	117	68,5	7,78	0,114	63	74	106,5	2,12	0,02	105	108	105	12,728	0,121	96	114	70	15,56	0,222	59	81	73	2,828	0,039	71	75	86	1,41	0,016	85	87	70	9,899	0,141	63	77	122	12,73	0,104	113	131	72	11,31	0,157	64	80	70	15,56	0,222	59	81	114,5	13,44	0,117	105	124
ACGGCAGGGTATTCCAACAGACCTA	2	90	7,071	0,079	85	95	79	1,414	0,018	78	80	81	1,414	0,017	80	82	71	2,828	0,04	69	73	69,5	13,44	0,193	60	79	117,5	7,78	0,066	112	123	93,5	12,02	0,129	85	102	69	2,83	0,041	67	71	156	18,38	0,118	143	169	80	28,28	0,354	60	100	88	9,9	0,112	81	95	113	7,07	0,063	108	118	132	18,38	0,139	119	145	78	7,071	0,091	73	83	87,5	6,36	0,073	83	92	73,5	6,36	0,087	69	78	96,5	16,26	0,169	85	108	92	5,657	0,061	88	96	59,5	2,12	0,036	58	61	61	2,828	0,046	59	63	93,5	3,54	0,038	91	96	76,5	12,021	0,157	68	85	132,5	7,78	0,059	127	138	88	2,83	0,032	86	90	85	24,04	0,283	68	102	125	12,73	0,102	116	134
CCAGAAAGGACATCTACACCGAAAA	2	77	9,899	0,129	70	84	82,5	2,121	0,026	81	84	60,5	3,536	0,058	58	63	70	8,485	0,121	64	76	78	7,07	0,091	73	83	81,5	3,54	0,043	79	84	82,5	28,99	0,351	62	103	61	2,83	0,046	59	63	106,5	10,61	0,1	99	114	70	1,41	0,02	69	71	85,5	23,33	0,273	69	102	74,5	7,78	0,104	69	80	77	15,56	0,202	66	88	73	4,243	0,058	70	76	74,5	10,61	0,142	67	82	67	12,73	0,19	58	76	84,5	12,02	0,142	76	93	83,5	4,95	0,059	80	87	49	1,41	0,029	48	50	53,5	0,707	0,013	53	54	71,5	3,54	0,049	69	74	79,5	3,536	0,044	77	82	78,5	7,78	0,099	73	84	55,5	12,02	0,217	47	64	70	1,41	0,02	69	71	86,5	13,44	0,155	77	96
CTACACCGAAAACCCATCTGTACAT	2	77	2,828	0,037	75	79	62	1,414	0,023	61	63	69	4,243	0,061	66	72	76	4,243	0,056	73	79	110,5	14,85	0,134	100	121	170,5	2,12	0,012	169	172	130,5	0,71	0,005	130	131	99,5	0,71	0,007	99	100	151,5	6,36	0,042	147	156	115,5	23,33	0,202	99	132	134	7,07	0,053	129	139	139	4,24	0,031	136	142	163,5	27,58	0,169	144	183	112,5	2,121	0,019	111	114	108	2,83	0,026	106	110	111,5	20,51	0,184	97	126	134,5	0,71	0,005	134	135	124	24,042	0,194	107	141	89,5	16,26	0,182	78	101	67,5	7,778	0,115	62	73	146,5	7,78	0,053	141	152	112,5	27,577	0,245	93	132	142,5	13,44	0,094	133	152	76,5	9,19	0,12	70	83	102	21,21	0,208	87	117	174,5	10,61	0,061	167	182
AATTTGATTCCTTTGGCCCGGAGAT	2	106	0	0	106	106	93	7,071	0,076	88	98	97	12,728	0,131	88	106	97,5	6,364	0,065	93	102	94,5	3,54	0,037	92	97	156	12,73	0,082	147	165	130	7,07	0,054	125	135	71,5	14,85	0,208	61	82	367,5	17,68	0,048	355	380	148	21,21	0,143	133	163	151,5	14,85	0,098	141	162	211	1,41	0,007	210	212	162	18,38	0,113	149	175	96,5	17,678	0,183	84	109	97	2,83	0,029	95	99	73	5,66	0,077	69	77	98,5	7,78	0,079	93	104	96,5	23,335	0,242	80	113	70,5	4,95	0,07	67	74	56	1,414	0,025	55	57	118	29,7	0,252	97	139	118	39,598	0,336	90	146	166,5	77,07	0,463	112	221	76,5	3,54	0,046	74	79	111	12,73	0,115	102	120	178	2,83	0,016	176	180
TTTGATTCCTTTGGCCCGGAGATGG	2	97	7,071	0,073	92	102	91,5	14,849	0,162	81	102	79,5	4,95	0,062	76	83	113,5	7,778	0,069	108	119	109	7,07	0,065	104	114	190	2,83	0,015	188	192	142,5	28,99	0,203	122	163	80	2,83	0,035	78	82	332	1,41	0,004	331	333	191	21,21	0,111	176	206	200	46,67	0,233	167	233	243	21,21	0,087	228	258	140	15,56	0,111	129	151	117	16,971	0,145	105	129	120	4,24	0,035	117	123	108,5	10,61	0,098	101	116	113,5	37,48	0,33	87	140	117,5	2,121	0,018	116	119	73,5	12,02	0,164	65	82	83,5	12,021	0,144	75	92	99	22,63	0,229	83	115	110,5	0,707	0,006	110	111	229,5	4,95	0,022	226	233	90	9,9	0,11	83	97	135,5	13,44	0,099	126	145	210,5	10,61	0,05	203	218
TTTGGCCCGGAGATGGCTGCTAGCT	2	119	26,87	0,226	100	138	117,5	2,121	0,018	116	119	110	9,899	0,09	103	117	99	2,828	0,029	97	101	147,5	12,02	0,081	139	156	264	12,73	0,048	255	273	273	18,38	0,067	260	286	105	9,9	0,094	98	112	318	19,8	0,062	304	332	195	67,88	0,348	147	243	217	28,28	0,13	197	237	240,5	43,13	0,179	210	271	162	11,31	0,07	154	170	312	46,669	0,15	279	345	164	60,81	0,371	121	207	219	9,9	0,045	212	226	131,5	12,02	0,091	123	140	168	12,728	0,076	159	177	91	2,83	0,031	89	93	112	1,414	0,013	111	113	131,5	9,19	0,07	125	138	167	16,971	0,102	155	179	281	48,08	0,171	247	315	135,5	26,16	0,193	117	154	130,5	12,02	0,092	122	139	159,5	10,61	0,066	152	167
CCGGAGATGGCTGCTAGCTGTGTTT	2	126,5	19,092	0,151	113	140	142	4,243	0,03	139	145	125	21,213	0,17	110	140	99	15,556	0,157	88	110	85,5	0,71	0,008	85	86	193,5	10,61	0,055	186	201	205,5	31,82	0,155	183	228	105	7,07	0,067	100	110	290	9,9	0,034	283	297	180	5,66	0,031	176	184	168,5	45,96	0,273	136	201	144,5	13,44	0,093	135	154	159,5	21,92	0,137	144	175	207,5	12,021	0,058	199	216	103	24,04	0,233	86	120	129,5	14,85	0,115	119	140	129	7,07	0,055	124	134	108,5	17,678	0,163	96	121	80	12,73	0,159	71	89	75,5	6,364	0,084	71	80	124	19,8	0,16	110	138	139,5	28,991	0,208	119	160	216	4,24	0,02	213	219	121,5	14,85	0,122	111	132	133	8,49	0,064	127	139	155,5	14,85	0,095	145	166
ATGGCTGCTAGCTGTGTTTTGAAAT	2	78	4,243	0,054	75	81	87,5	3,536	0,04	85	90	82,5	13,435	0,163	73	92	71,5	3,536	0,049	69	74	107	11,31	0,106	99	115	133,5	9,19	0,069	127	140	137	8,49	0,062	131	143	64,5	4,95	0,077	61	68	239,5	23,33	0,097	223	256	132	24,04	0,182	115	149	119	18,38	0,154	106	132	180,5	9,19	0,051	174	187	160,5	7,78	0,048	155	166	82,5	4,95	0,06	79	86	95,5	4,95	0,052	92	99	77	1,41	0,018	76	78	98,5	10,61	0,108	91	106	88,5	28,991	0,328	68	109	64,5	9,19	0,143	58	71	46	5,657	0,123	42	50	81	2,83	0,035	79	83	64	7,071	0,11	59	69	149,5	14,85	0,099	139	160	94	15,56	0,165	83	105	88,5	2,12	0,024	87	90	102,5	9,19	0,09	96	109
AAAGTTCTACTCAAAGATGCACTGC	2	64,5	16,263	0,252	53	76	70,5	3,536	0,05	68	73	69	2,828	0,041	67	71	59,5	13,435	0,226	50	69	59	5,66	0,096	55	63	69	9,9	0,143	62	76	45,5	0,71	0,016	45	46	51	11,31	0,222	43	59	82	11,31	0,138	74	90	52	4,24	0,082	49	55	65,5	7,78	0,119	60	71	79,5	20,51	0,258	65	94	70	2,83	0,04	68	72	66,5	0,707	0,011	66	67	55	8,49	0,154	49	61	50,5	0,71	0,014	50	51	48	4,24	0,088	45	51	60,5	3,536	0,058	58	63	46,5	10,61	0,228	39	54	42,5	3,536	0,083	40	45	68	15,56	0,229	57	79	73	24,042	0,329	56	90	69	5,66	0,082	65	73	59	14,14	0,24	49	69	48	7,07	0,147	43	53	78	5,66	0,073	74	82
CTCATCTCTAGGTTGAATTTATCCA	2	68	0	0	68	68	72,5	9,192	0,127	66	79	56	5,657	0,101	52	60	57	7,071	0,124	52	62	58,5	2,12	0,036	57	60	62,5	0,71	0,011	62	63	48	1,41	0,029	47	49	51	14,14	0,277	41	61	87,5	16,26	0,186	76	99	51	9,9	0,194	44	58	61,5	9,19	0,149	55	68	81	11,31	0,14	73	89	52,5	12,02	0,229	44	61	51	1,414	0,028	50	52	56	11,31	0,202	48	64	47	4,24	0,09	44	50	61,5	4,95	0,08	58	65	50,5	6,364	0,126	46	55	45,5	2,12	0,047	44	47	42,5	6,364	0,15	38	47	66	0	0	66	66	49,5	0,707	0,014	49	50	57	4,24	0,074	54	60	49,5	0,71	0,014	49	50	46	1,41	0,031	45	47	78,5	7,78	0,099	73	84
TATAATTCACCATCTTTCAGACCAG	2	64,5	4,95	0,077	61	68	70	1,414	0,02	69	71	65	4,243	0,065	62	68	65	0	0	65	65	63,5	2,12	0,033	62	65	58	0	0	58	58	61,5	13,44	0,218	52	71	52,5	4,95	0,094	49	56	77	5,66	0,073	73	81	52	16,97	0,326	40	64	70	11,31	0,162	62	78	74,5	4,95	0,066	71	78	72	7,07	0,098	67	77	61,5	7,778	0,126	56	67	66,5	10,61	0,159	59	74	65,5	9,19	0,14	59	72	70,5	2,12	0,03	69	72	65,5	14,849	0,227	55	76	62	4,24	0,068	59	65	51,5	9,192	0,178	45	58	81,5	10,61	0,13	74	89	87,5	14,849	0,17	77	98	73,5	4,95	0,067	70	77	44	8,49	0,193	38	50	59	5,66	0,096	55	63	107	4,24	0,04	104	110
TAATTCACCATCTTTCAGACCAGAA	2	66	11,314	0,171	58	74	67,5	10,607	0,157	60	75	74,5	7,778	0,104	69	80	63,5	3,536	0,056	61	66	67	0	0	67	67	92	4,24	0,046	89	95	64,5	3,54	0,055	62	67	77,5	26,16	0,338	59	96	91	4,24	0,047	88	94	62	4,24	0,068	59	65	66	9,9	0,15	59	73	87	7,07	0,081	82	92	67	8,49	0,127	61	73	71,5	12,021	0,168	63	80	80,5	26,16	0,325	62	99	65	7,07	0,109	60	70	70	14,14	0,202	60	80	78,5	3,536	0,045	76	81	56	8,49	0,152	50	62	53,5	2,121	0,04	52	55	67,5	2,12	0,031	66	69	115,5	6,364	0,055	111	120	79	18,38	0,233	66	92	50	7,07	0,141	45	55	60,5	6,36	0,105	56	65	107,5	26,16	0,243	89	126
TTCACCATCTTTCAGACCAGAATAT	2	67	4,243	0,063	64	70	88	18,385	0,209	75	101	62	2,828	0,046	60	64	62,5	3,536	0,057	60	65	67	9,9	0,148	60	74	100	16,97	0,17	88	112	63	2,83	0,045	61	65	51,5	2,12	0,041	50	53	84,5	9,19	0,109	78	91	63,5	2,12	0,033	62	65	62,5	0,71	0,011	62	63	70,5	14,85	0,211	60	81	76,5	2,12	0,028	75	78	64,5	3,536	0,055	62	67	68	21,21	0,312	53	83	55	5,66	0,103	51	59	64	14,14	0,221	54	74	56,5	13,435	0,238	47	66	55	2,83	0,051	53	57	44	5,657	0,129	40	48	72	15,56	0,216	61	83	65	1,414	0,022	64	66	76	5,66	0,074	72	80	54	9,9	0,183	47	61	65	7,07	0,109	60	70	94,5	3,54	0,037	92	97
CCAAAATTTCAGGATTGTTCAGATA	2	82	5,657	0,069	78	86	71,5	12,021	0,168	63	80	88	22,627	0,257	72	104	62,5	14,849	0,238	52	73	46,5	0,71	0,015	46	47	52,5	9,19	0,175	46	59	56,5	6,36	0,113	52	61	41	0	0	41	41	60	8,49	0,141	54	66	42	2,83	0,067	40	44	74	21,21	0,287	59	89	57	4,24	0,074	54	60	54,5	12,02	0,221	46	63	60,5	4,95	0,082	57	64	55	12,73	0,231	46	64	50,5	0,71	0,014	50	51	58	16,97	0,293	46	70	55,5	2,121	0,038	54	57	40	4,24	0,106	37	43	44,5	9,192	0,207	38	51	56	12,73	0,227	47	65	56,5	6,364	0,113	52	61	58	5,66	0,098	54	62	42,5	0,71	0,017	42	43	49	5,66	0,115	45	53	73,5	2,12	0,029	72	75
CTCCTGAGGAAATCTCAGCTGCACA	2	70	7,071	0,101	65	75	80	15,556	0,194	69	91	63,5	7,778	0,122	58	69	68	0	0	68	68	52	2,83	0,054	50	54	107,5	19,09	0,178	94	121	100,5	17,68	0,176	88	113	56,5	3,54	0,063	54	59	109	4,24	0,039	106	112	78,5	10,61	0,135	71	86	156	9,9	0,063	149	163	77	2,83	0,037	75	79	116	14,14	0,122	106	126	120,5	2,121	0,018	119	122	69,5	6,36	0,092	65	74	72,5	10,61	0,146	65	80	76,5	3,54	0,046	74	79	76,5	3,536	0,046	74	79	53,5	3,54	0,066	51	56	51	2,828	0,055	49	53	78,5	0,71	0,009	78	79	89,5	4,95	0,055	86	93	106,5	3,54	0,033	104	109	63,5	19,09	0,301	50	77	59,5	6,36	0,107	55	64	76,5	12,02	0,157	68	85
TCCTGAGGAAATCTCAGCTGCACAA	2	78	1,414	0,018	77	79	76,5	13,435	0,176	67	86	62	2,828	0,046	60	64	65	7,071	0,109	60	70	57	2,83	0,05	55	59	79	8,49	0,107	73	85	82,5	7,78	0,094	77	88	47	2,83	0,06	45	49	80	1,41	0,018	79	81	45,5	6,36	0,14	41	50	67	0	0	67	67	69	12,73	0,184	60	78	72,5	16,26	0,224	61	84	73,5	7,778	0,106	68	79	56	5,66	0,101	52	60	53	5,66	0,107	49	57	50,5	3,54	0,07	48	53	72,5	2,121	0,029	71	74	46	8,49	0,184	40	52	42	1,414	0,034	41	43	69,5	12,02	0,173	61	78	64,5	6,364	0,099	60	69	83	4,24	0,051	80	86	50	4,24	0,085	47	53	54	4,24	0,079	51	57	73,5	0,71	0,01	73	74
TCAGCTGCACAACCTCTACTACGCC	2	98,5	4,95	0,05	95	102	129	11,314	0,088	121	137	100	0	0	100	100	100,5	10,607	0,106	93	108	283	28,28	0,1	263	303	225,5	16,26	0,072	214	237	226	12,73	0,056	217	235	95	5,66	0,06	91	99	355,5	9,19	0,026	349	362	273	56,57	0,207	233	313	302,5	7,78	0,026	297	308	324,5	13,44	0,041	315	334	199	5,66	0,028	195	203	100,5	21,92	0,218	85	116	155	8,49	0,055	149	161	81	2,83	0,035	79	83	140,5	20,51	0,146	126	155	104,5	6,364	0,061	100	109	117,5	31,82	0,271	95	140	64,5	10,607	0,164	57	72	160,5	14,85	0,093	150	171	96,5	23,335	0,242	80	113	376	36,77	0,098	350	402	113,5	2,12	0,019	112	115	175	11,31	0,065	167	183	271	26,87	0,099	252	290
GAAACACGTTCCAAATACATTATAA	2	68	2,828	0,042	66	70	62,5	0,707	0,011	62	63	52,5	0,707	0,013	52	53	57,5	0,707	0,012	57	58	61	18,38	0,301	48	74	59	1,41	0,024	58	60	56	2,83	0,051	54	58	51	1,41	0,028	50	52	63,5	10,61	0,167	56	71	51,5	10,61	0,206	44	59	66	11,31	0,171	58	74	61	11,31	0,185	53	69	62,5	0,71	0,011	62	63	73	9,899	0,136	66	80	65	9,9	0,152	58	72	68	4,24	0,062	65	71	75,5	0,71	0,009	75	76	80	8,485	0,106	74	86	51	11,31	0,222	43	59	58,5	12,021	0,205	50	67	68	24,04	0,354	51	85	54	4,243	0,079	51	57	66	8,49	0,129	60	72	49,5	2,12	0,043	48	51	47,5	3,54	0,074	45	50	67,5	6,36	0,094	63	72
ATGGCAGCCTGCAGCAACTGGAACA	2	96	9,899	0,103	89	103	111	1,414	0,013	110	112	89,5	3,536	0,04	87	92	90	4,243	0,047	87	93	91	7,07	0,078	86	96	127,5	14,85	0,116	117	138	112	12,73	0,114	103	121	74,5	4,95	0,066	71	78	136	9,9	0,073	129	143	115,5	2,12	0,018	114	117	100,5	2,12	0,021	99	102	105,5	17,68	0,168	93	118	99	8,49	0,086	93	105	119	1,414	0,012	118	120	84	15,56	0,185	73	95	76	7,07	0,093	71	81	88	11,31	0,129	80	96	83	19,799	0,239	69	97	76,5	0,71	0,009	76	77	54	2,828	0,052	52	56	96,5	0,71	0,007	96	97	80	1,414	0,018	79	81	125,5	0,71	0,006	125	126	89	9,9	0,111	82	96	71	2,83	0,04	69	73	122	2,83	0,023	120	124
GGCAGCCTGCAGCAACTGGAACAAG	2	112	12,728	0,114	103	121	106,5	0,707	0,007	106	107	83	7,071	0,085	78	88	95	5,657	0,06	91	99	83	7,07	0,085	78	88	126,5	12,02	0,095	118	135	123	12,73	0,103	114	132	77	8,49	0,11	71	83	163,5	26,16	0,16	145	182	96	5,66	0,059	92	100	124,5	26,16	0,21	106	143	124	18,38	0,148	111	137	112	2,83	0,025	110	114	71,5	3,536	0,049	69	74	91	15,56	0,171	80	102	77	11,31	0,147	69	85	109	1,41	0,013	108	110	103,5	21,92	0,212	88	119	97	9,9	0,102	90	104	66,5	7,778	0,117	61	72	113	4,24	0,038	110	116	91	4,243	0,047	88	94	144	18,38	0,128	131	157	88	22,63	0,257	72	104	99,5	19,09	0,192	86	113	150	28,28	0,189	130	170
GAACAAGGCCCCACCGTAAAGCTCT	2	159,5	16,263	0,102	148	171	183	32,527	0,178	160	206	149	1,414	0,009	148	150	274,5	14,849	0,054	264	285	160	19,8	0,124	146	174	236,5	3,54	0,015	234	239	262,5	2,12	0,008	261	264	158	16,97	0,107	146	170	278	2,83	0,01	276	280	166	28,28	0,17	146	186	230	21,21	0,092	215	245	258	42,43	0,164	228	288	213	2,83	0,013	211	215	696	25,456	0,037	678	714	184	16,97	0,092	172	196	553,5	28,99	0,052	533	574	164	7,07	0,043	159	169	477,5	31,82	0,067	455	500	137,5	14,85	0,108	127	148	689	24,042	0,035	672	706	211	2,83	0,013	209	213	543,5	21,92	0,04	528	559	270	11,31	0,042	262	278	138	1,41	0,01	137	139	155	25,46	0,164	137	173	231,5	0,71	0,003	231	232
GTGTGTCCCAGGGTCTTCCTGTCAC	2	350,5	37,477	0,107	324	377	369,5	4,95	0,013	366	373	274,5	21,92	0,08	259	290	556	16,971	0,031	544	568	398,5	24,75	0,062	381	416	561,5	26,16	0,047	543	580	518,5	16,26	0,031	507	530	227	8,49	0,037	221	233	1397	89,1	0,064	1334	1460	562,5	81,32	0,145	505	620	576,5	54,45	0,094	538	615	713,5	14,85	0,021	703	724	428,5	68,59	0,16	380	477	1054	24,042	0,023	1037	1071	288,5	60,1	0,208	246	331	561	53,74	0,096	523	599	238	52,33	0,22	201	275	558	12,728	0,023	549	567	182,5	4,95	0,027	179	186	384,5	13,435	0,035	375	394	212	5,66	0,027	208	216	583	18,385	0,032	570	596	877	22,63	0,026	861	893	229,5	0,71	0,003	229	230	448	7,07	0,016	443	453	530,5	30,41	0,057	509	552
GGACTGCAGTTGTAAGCCACCGTGT	2	85	14,142	0,166	75	95	88	2,828	0,032	86	90	73,5	2,121	0,029	72	75	72,5	13,435	0,185	63	82	70,5	12,02	0,171	62	79	109,5	17,68	0,161	97	122	95,5	6,36	0,067	91	100	78	11,31	0,145	70	86	118	18,38	0,156	105	131	81,5	13,44	0,165	72	91	88	5,66	0,064	84	92	100	12,73	0,127	91	109	88,5	6,36	0,072	84	93	75,5	17,678	0,234	63	88	83	4,24	0,051	80	86	74	11,31	0,153	66	82	99	2,83	0,029	97	101	74,5	9,192	0,123	68	81	66,5	7,78	0,117	61	72	58	11,314	0,195	50	66	89	9,9	0,111	82	96	82	12,728	0,155	73	91	101,5	9,19	0,091	95	108	60,5	2,12	0,035	59	62	73,5	13,44	0,183	64	83	132	2,83	0,021	130	134
CTGCAGTTGTAAGCCACCGTGTCCA	2	87,5	6,364	0,073	83	92	97	7,071	0,073	92	102	87	8,485	0,098	81	93	102	8,485	0,083	96	108	182	7,07	0,039	177	187	246	36,77	0,149	220	272	177,5	9,19	0,052	171	184	114	7,07	0,062	109	119	273	18,38	0,067	260	286	212	2,83	0,013	210	214	233,5	3,54	0,015	231	236	226	1,41	0,006	225	227	189	25,46	0,135	171	207	235,5	0,707	0,003	235	236	141	9,9	0,07	134	148	174	22,63	0,13	158	190	136,5	7,78	0,057	131	142	131	8,485	0,065	125	137	113,5	3,54	0,031	111	116	120,5	16,263	0,135	109	132	163	4,24	0,026	160	166	173,5	9,192	0,053	167	180	221	2,83	0,013	219	223	124,5	3,54	0,028	122	127	159	7,07	0,044	154	164	246,5	10,61	0,043	239	254
TTGAAGCCCCCAACTTCTAGATTGG	2	142	19,799	0,139	128	156	139	7,071	0,051	134	144	140,5	16,263	0,116	129	152	138,5	4,95	0,036	135	142	143	5,66	0,04	139	147	176,5	2,12	0,012	175	178	162,5	12,02	0,074	154	171	112	8,49	0,076	106	118	237,5	21,92	0,092	222	253	159	18,38	0,116	146	172	167	0	0	167	167	197	32,53	0,165	174	220	191	19,8	0,104	177	205	320,5	30,406	0,095	299	342	178	45,25	0,254	146	210	242,5	2,12	0,009	241	244	171,5	4,95	0,029	168	175	259	14,142	0,055	249	269	174	36,77	0,211	148	200	248	29,698	0,12	227	269	172	18,38	0,107	159	185	254	19,799	0,078	240	268	180,5	3,54	0,02	178	183	125	25,46	0,204	107	143	144,5	0,71	0,005	144	145	232,5	14,85	0,064	222	243
CTAGATTGGGAAACGAAGCTCTGCT	2	83,5	3,536	0,042	81	86	93	18,385	0,198	80	106	74,5	12,021	0,161	66	83	60	1,414	0,024	59	61	67,5	4,95	0,073	64	71	84,5	2,12	0,025	83	86	95	28,28	0,298	75	115	59,5	4,95	0,083	56	63	112	9,9	0,088	105	119	70	8,49	0,121	64	76	69,5	3,54	0,051	67	72	80,5	23,33	0,29	64	97	67	0	0	67	67	64	4,243	0,066	61	67	66	7,07	0,107	61	71	78	25,46	0,326	60	96	77	14,14	0,184	67	87	68	4,243	0,062	65	71	49	1,41	0,029	48	50	53,5	9,192	0,172	47	60	81,5	0,71	0,009	81	82	60	7,071	0,118	55	65	81	7,07	0,087	76	86	58	5,66	0,098	54	62	61,5	0,71	0,011	61	62	88	1,41	0,016	87	89
GGTAGGGTTCCTTTCTTAGATCTAG	2	101,5	16,263	0,16	90	113	82	9,899	0,121	75	89	98,5	14,849	0,151	88	109	89	5,657	0,064	85	93	187,5	26,16	0,14	169	206	186,5	2,12	0,011	185	188	263	8,49	0,032	257	269	117,5	12,02	0,102	109	126	279	7,07	0,025	274	284	145,5	3,54	0,024	143	148	182	9,9	0,054	175	189	155	8,49	0,055	149	161	249	19,8	0,08	235	263	119	14,142	0,119	109	129	141	8,49	0,06	135	147	89	7,07	0,079	84	94	138,5	3,54	0,026	136	141	78,5	16,263	0,207	67	90	81	1,41	0,017	80	82	70	1,414	0,02	69	71	96,5	4,95	0,051	93	100	84,5	12,021	0,142	76	93	200,5	16,26	0,081	189	212	101,5	19,09	0,188	88	115	107,5	4,95	0,046	104	111	159,5	0,71	0,004	159	160
ACCTGTTGAGTTTTGAGTGCACCCA	2	79,5	10,607	0,133	72	87	87,5	2,121	0,024	86	89	79,5	2,121	0,027	78	81	71,5	0,707	0,01	71	72	149	1,41	0,009	148	150	144,5	2,12	0,015	143	146	90	2,83	0,031	88	92	62,5	0,71	0,011	62	63	391,5	17,68	0,045	379	404	193,5	12,02	0,062	185	202	182,5	3,54	0,019	180	185	269	28,28	0,105	249	289	92,5	9,19	0,099	86	99	68,5	3,536	0,052	66	71	61,5	4,95	0,08	58	65	73,5	20,51	0,279	59	88	66	1,41	0,021	65	67	64	7,071	0,11	59	69	57	1,41	0,025	56	58	47,5	10,607	0,223	40	55	85	0	0	85	85	67,5	10,607	0,157	60	75	151	29,7	0,197	130	172	59	2,83	0,048	57	61	67,5	14,85	0,22	57	78	134,5	7,78	0,058	129	140
TAGAAACCGTCTGAACTATCCTGCC	2	104,5	4,95	0,047	101	108	106,5	0,707	0,007	106	107	85,5	13,435	0,157	76	95	90,5	2,121	0,023	89	92	361,5	13,44	0,037	352	371	302	41,01	0,136	273	331	243	4,24	0,017	240	246	218,5	20,51	0,094	204	233	336	33,94	0,101	312	360	255,5	23,33	0,091	239	272	440,5	30,41	0,069	419	462	473,5	28,99	0,061	453	494	3609,5	231,22	0,064	3446	3773	3552	4,243	0,001	3549	3555	1594,5	71,42	0,045	1544	1645	3511	55,15	0,016	3472	3550	699	21,21	0,03	684	714	2571,5	152,028	0,059	2464	2679	922	18,38	0,02	909	935	3079,5	13,435	0,004	3070	3089	845	63,64	0,075	800	890	1513	132,936	0,088	1419	1607	297,5	33,23	0,112	274	321	279	9,9	0,035	272	286	320	22,63	0,071	304	336	458	21,21	0,046	443	473
CCTCCCTTACCATCAAATCAATTGG	2	149	9,899	0,066	142	156	177,5	12,021	0,068	169	186	120,5	7,778	0,065	115	126	130	7,071	0,054	125	135	418	9,9	0,024	411	425	390	56,57	0,145	350	430	229,5	10,61	0,046	222	237	213,5	16,26	0,076	202	225	519	11,31	0,022	511	527	338,5	17,68	0,052	326	351	450,5	19,09	0,042	437	464	561,5	9,19	0,016	555	568	1478	25,46	0,017	1460	1496	479,5	30,406	0,063	458	501	694,5	61,52	0,089	651	738	466	24,04	0,052	449	483	493,5	14,85	0,03	483	504	397,5	48,79	0,123	363	432	760	0	0	760	760	633,5	31,82	0,05	611	656	580,5	27,58	0,048	561	600	460	4,243	0,009	457	463	381	0	0	381	381	202	4,24	0,021	199	205	298	2,83	0,009	296	300	489,5	28,99	0,059	469	510
AATCAATTGGCCACCAATGGTACTG	2	95,5	20,506	0,215	81	110	93	14,142	0,152	83	103	70,5	10,607	0,15	63	78	77	15,556	0,202	66	88	60,5	6,36	0,105	56	65	71,5	3,54	0,049	69	74	63	9,9	0,157	56	70	57	21,21	0,372	42	72	79	8,49	0,107	73	85	58,5	4,95	0,085	55	62	69,5	6,36	0,092	65	74	85	9,9	0,116	78	92	779	11,31	0,015	771	787	543,5	13,435	0,025	534	553	334	14,14	0,042	324	344	479,5	20,51	0,043	465	494	220,5	58,69	0,266	179	262	431,5	2,121	0,005	430	433	295,5	9,19	0,031	289	302	648	22,627	0,035	632	664	272,5	45,96	0,169	240	305	500,5	14,849	0,03	490	511	75	11,31	0,151	67	83	60	1,41	0,024	59	61	52,5	2,12	0,04	51	54	110,5	7,78	0,07	105	116
GGCCACCAATGGTACTGAACCTACG	2	82,5	0,707	0,009	82	83	81	4,243	0,052	78	84	81	1,414	0,017	80	82	71,5	3,536	0,049	69	74	82	1,41	0,017	81	83	106,5	14,85	0,139	96	117	132	2,83	0,021	130	134	68	2,83	0,042	66	70	123,5	14,85	0,12	113	134	81,5	4,95	0,061	78	85	85,5	4,95	0,058	82	89	86,5	4,95	0,057	83	90	2686,5	23,33	0,009	2670	2703	957	25,456	0,027	939	975	1106,5	27,58	0,025	1087	1126	428,5	2,12	0,005	427	430	543	45,25	0,083	511	575	243	21,213	0,087	228	258	617	12,73	0,021	608	626	274,5	9,192	0,033	268	281	646,5	30,41	0,047	625	668	290,5	45,962	0,158	258	323	82	4,24	0,052	79	85	61,5	20,51	0,333	47	76	85	1,41	0,017	84	86	106	8,49	0,08	100	112
ACCAATGGTACTGAACCTACGAGTA	2	76,5	19,092	0,25	63	90	86,5	9,192	0,106	80	93	72	1,414	0,02	71	73	55	8,485	0,154	49	61	105,5	21,92	0,208	90	121	131	5,66	0,043	127	135	127,5	0,71	0,006	127	128	66,5	3,54	0,053	64	69	99	1,41	0,014	98	100	68,5	7,78	0,114	63	74	69	7,07	0,102	64	74	71,5	17,68	0,247	59	84	933	29,7	0,032	912	954	108,5	17,678	0,163	96	121	432	28,28	0,065	412	452	107,5	4,95	0,046	104	111	197,5	12,02	0,061	189	206	86,5	19,092	0,221	73	100	243	11,31	0,047	235	251	58	9,899	0,171	51	65	295,5	44,55	0,151	264	327	96,5	6,364	0,066	92	101	91,5	2,12	0,023	90	93	45,5	4,95	0,109	42	49	65	4,24	0,065	62	68	101,5	7,78	0,077	96	107
GAGTACACCGACTACGGCGGACTAA	2	80,5	2,121	0,026	79	82	73	7,071	0,097	68	78	67	8,485	0,127	61	73	83,5	16,263	0,195	72	95	80,5	16,26	0,202	69	92	108,5	7,78	0,072	103	114	83	14,14	0,17	73	93	62	2,83	0,046	60	64	116	31,11	0,268	94	138	63	1,41	0,022	62	64	81	7,07	0,087	76	86	74,5	14,85	0,199	64	85	446	19,8	0,044	432	460	148	4,243	0,029	145	151	208	0	0	208	208	66	9,9	0,15	59	73	161,5	6,36	0,039	157	166	97,5	4,95	0,051	94	101	130,5	2,12	0,016	129	132	69,5	3,536	0,051	67	72	177	7,07	0,04	172	182	83	15,556	0,187	72	94	85	21,21	0,25	70	100	59	7,07	0,12	54	64	56	5,66	0,101	52	60	103,5	10,61	0,102	96	111
GACTACGGCGGACTAATCTTCAACT	2	89,5	9,192	0,103	83	96	77	2,828	0,037	75	79	74,5	7,778	0,104	69	80	74	2,828	0,038	72	76	56,5	3,54	0,063	54	59	74,5	10,61	0,142	67	82	70	1,41	0,02	69	71	62,5	3,54	0,057	60	65	92,5	13,44	0,145	83	102	59,5	2,12	0,036	58	61	82	2,83	0,034	80	84	62,5	2,12	0,034	61	64	1534,5	23,33	0,015	1518	1551	105,5	4,95	0,047	102	109	720,5	34,65	0,048	696	745	92,5	12,02	0,13	84	101	355	25,46	0,072	337	373	70	9,899	0,141	63	77	546	0	0	546	546	66,5	0,707	0,011	66	67	485	16,97	0,035	473	497	79,5	0,707	0,009	79	80	91,5	13,44	0,147	82	101	53	4,24	0,08	50	56	61,5	12,02	0,195	53	70	100	11,31	0,113	92	108
CACGAGCCGCGGAACTGTTTGTGGA	2	96,5	4,95	0,051	93	100	107,5	13,435	0,125	98	117	95,5	7,778	0,081	90	101	99,5	7,778	0,078	94	105	269	38,18	0,142	242	296	319,5	4,95	0,015	316	323	155	12,73	0,082	146	164	120	26,87	0,224	101	139	440,5	54,45	0,124	402	479	212,5	19,09	0,09	199	226	233,5	28,99	0,124	213	254	365	35,36	0,097	340	390	150	26,87	0,179	131	169	134,5	4,95	0,037	131	138	89,5	12,02	0,134	81	98	101	25,46	0,252	83	119	94,5	41,72	0,441	65	124	86,5	6,364	0,074	82	91	71	1,41	0,02	70	72	63,5	2,121	0,033	62	65	107	12,73	0,119	98	116	102,5	12,021	0,117	94	111	312,5	33,23	0,106	289	336	91	9,9	0,109	84	98	158,5	4,95	0,031	155	162	252,5	43,13	0,171	222	283
GAATGCCTATGAGAATGTGCCCGAG	2	92,5	16,263	0,176	81	104	93,5	2,121	0,023	92	95	86	2,828	0,033	84	88	73	7,071	0,097	68	78	102,5	2,12	0,021	101	104	134,5	14,85	0,11	124	145	152,5	0,71	0,005	152	153	86,5	7,78	0,09	81	92	193	7,07	0,037	188	198	110	9,9	0,09	103	117	131,5	28,99	0,22	111	152	125,5	7,78	0,062	120	131	1281	89,1	0,07	1218	1344	375	14,142	0,038	365	385	883,5	44,55	0,05	852	915	280,5	17,68	0,063	268	293	618	2,83	0,005	616	620	229,5	6,364	0,028	225	234	148,5	0,71	0,005	148	149	100	15,556	0,156	89	111	401,5	19,09	0,048	388	415	203	12,728	0,063	194	212	151,5	6,36	0,042	147	156	88	9,9	0,112	81	95	102	19,8	0,194	88	116	246,5	16,26	0,066	235	258
TCGGATATTGGACAGAGGACATGCA	2	118	9,899	0,084	111	125	119	11,314	0,095	111	127	116,5	6,364	0,055	112	121	109	5,657	0,052	105	113	76,5	6,36	0,083	72	81	142	2,83	0,02	140	144	165,5	6,36	0,038	161	170	80,5	10,61	0,132	73	88	231,5	41,72	0,18	202	261	118,5	9,19	0,078	112	125	135	11,31	0,084	127	143	175	53,74	0,307	137	213	118	12,73	0,108	109	127	169	21,213	0,126	154	184	95,5	6,36	0,067	91	100	121,5	12,02	0,099	113	130	127,5	6,36	0,05	123	132	138,5	7,778	0,056	133	144	61	2,83	0,046	59	63	77	7,071	0,092	72	82	138,5	38,89	0,281	111	166	138,5	2,121	0,015	137	140	225	15,56	0,069	214	236	94,5	17,68	0,187	82	107	91	18,38	0,202	78	104	141	8,49	0,06	135	147
GGACATGCAGAGATGCGACACCCAC	2	104	0	0	104	104	112,5	20,506	0,182	98	127	97,5	12,021	0,123	89	106	93	18,385	0,198	80	106	92,5	2,12	0,023	91	94	115	2,83	0,025	113	117	148	1,41	0,01	147	149	99	16,97	0,171	87	111	194,5	19,09	0,098	181	208	137	0	0	137	137	155,5	13,44	0,086	146	165	148	15,56	0,105	137	159	152	18,38	0,121	139	165	117,5	13,435	0,114	108	127	111,5	7,78	0,07	106	117	88,5	12,02	0,136	80	97	162,5	10,61	0,065	155	170	114,5	12,021	0,105	106	123	91	5,66	0,062	87	95	91,5	20,506	0,224	77	106	127	8,49	0,067	121	133	106,5	12,021	0,113	98	115	165,5	16,26	0,098	154	177	131,5	4,95	0,038	128	135	109,5	4,95	0,045	106	113	186,5	9,19	0,049	180	193
TGCAGAGATGCGACACCCACTTAAA	2	92	16,971	0,184	80	104	94,5	2,121	0,022	93	96	95	22,627	0,238	79	111	89,5	13,435	0,15	80	99	94	22,63	0,241	78	110	160,5	0,71	0,004	160	161	131	4,24	0,032	128	134	92,5	3,54	0,038	90	95	181	12,73	0,07	172	190	106,5	10,61	0,1	99	114	171	19,8	0,116	157	185	171,5	2,12	0,012	170	173	174	5,66	0,033	170	178	134	9,899	0,074	127	141	131	15,56	0,119	120	142	119,5	4,95	0,041	116	123	137	11,31	0,083	129	145	93,5	6,364	0,068	89	98	69,5	20,51	0,295	55	84	71,5	14,849	0,208	61	82	99	1,41	0,014	98	100	110	5,657	0,051	106	114	192	2,83	0,015	190	194	106	7,07	0,067	101	111	121,5	24,75	0,204	104	139	167,5	4,95	0,03	164	171
TAAACTCGAAGTTGCAAAGATGCAA	2	79	12,728	0,161	70	88	65,5	2,121	0,032	64	67	50,5	2,121	0,042	49	52	60	5,657	0,094	56	64	46,5	6,36	0,137	42	51	68	14,14	0,208	58	78	42	1,41	0,034	41	43	34,5	0,71	0,02	34	35	51	5,66	0,111	47	55	47,5	9,19	0,194	41	54	47	0	0	47	47	47	2,83	0,06	45	49	56	9,9	0,177	49	63	50	8,485	0,17	44	56	58,5	4,95	0,085	55	62	48	9,9	0,206	41	55	41	1,41	0,034	40	42	48,5	0,707	0,015	48	49	39,5	4,95	0,125	36	43	39	5,657	0,145	35	43	52,5	12,02	0,229	44	61	51,5	7,778	0,151	46	57	53	4,24	0,08	50	56	46	1,41	0,031	45	47	39	4,24	0,109	36	42	56,5	9,19	0,163	50	63
ACCCATGGGCACGTGGCTTTTGGGA	2	103,5	14,849	0,143	93	114	115	12,728	0,111	106	124	82	4,243	0,052	79	85	95,5	4,95	0,052	92	99	77,5	2,12	0,027	76	79	139	8,49	0,061	133	145	134	4,24	0,032	131	137	71,5	2,12	0,03	70	73	203	42,43	0,209	173	233	111,5	9,19	0,082	105	118	130	24,04	0,185	113	147	153	32,53	0,213	130	176	129	14,14	0,11	119	139	1221	209,304	0,171	1073	1369	91	1,41	0,016	90	92	711,5	51,62	0,073	675	748	110,5	31,82	0,288	88	133	552,5	13,435	0,024	543	562	68,5	2,12	0,031	67	70	501,5	119,501	0,238	417	586	104	8,49	0,082	98	110	510	62,225	0,122	466	554	213	14,14	0,066	203	223	104,5	2,12	0,02	103	106	75	18,38	0,245	62	88	126,5	7,78	0,061	121	132
GCTGCCACAGATCTCTGAAGAGTCT	2	78,5	14,849	0,189	68	89	85,5	4,95	0,058	82	89	70,5	7,778	0,11	65	76	72,5	0,707	0,01	72	73	71,5	2,12	0,03	70	73	102,5	10,61	0,103	95	110	92	1,41	0,015	91	93	65,5	10,61	0,162	58	73	148,5	6,36	0,043	144	153	84	0	0	84	84	96	1,41	0,015	95	97	117,5	0,71	0,006	117	118	87	2,83	0,033	85	89	88	1,414	0,016	87	89	59,5	3,54	0,059	57	62	95	2,83	0,03	93	97	85,5	6,36	0,074	81	90	106	7,071	0,067	101	111	49,5	9,19	0,186	43	56	56	2,828	0,051	54	58	93	12,73	0,137	84	102	85	9,899	0,116	78	92	105,5	12,02	0,114	97	114	60,5	0,71	0,012	60	61	65	4,24	0,065	62	68	102,5	13,44	0,131	93	112
CAGATCTCTGAAGAGTCTGGACCTG	2	77	1,414	0,018	76	78	83	4,243	0,051	80	86	69,5	10,607	0,153	62	77	77,5	10,607	0,137	70	85	73,5	0,71	0,01	73	74	81,5	3,54	0,043	79	84	67	8,49	0,127	61	73	51,5	6,36	0,124	47	56	87,5	2,12	0,024	86	89	48,5	9,19	0,19	42	55	64,5	6,36	0,099	60	69	71,5	7,78	0,109	66	77	81	26,87	0,332	62	100	71,5	12,021	0,168	63	80	54	14,14	0,262	44	64	59,5	12,02	0,202	51	68	67	11,31	0,169	59	75	118	49,497	0,419	83	153	51,5	12,02	0,233	43	60	48	4,243	0,088	45	51	84	16,97	0,202	72	96	87,5	0,707	0,008	87	88	81,5	7,78	0,095	76	87	52	5,66	0,109	48	56	57	1,41	0,025	56	58	100	9,9	0,099	93	107
TGGGTCTCCCCGAGTGACTGTCTGG	2	326,5	140,714	0,431	227	426	329,5	27,577	0,084	310	349	252,5	4,95	0,02	249	256	337	19,799	0,059	323	351	270,5	45,96	0,17	238	303	329,5	36,06	0,109	304	355	345,5	81,32	0,235	288	403	182	7,07	0,039	177	187	672,5	14,85	0,022	662	683	313,5	58,69	0,187	272	355	466	4,24	0,009	463	469	456	28,28	0,062	436	476	320,5	48,79	0,152	286	355	477	19,799	0,042	463	491	247,5	9,19	0,037	241	254	330	21,21	0,064	315	345	266,5	38,89	0,146	239	294	331,5	3,536	0,011	329	334	311,5	24,75	0,079	294	329	378,5	48,79	0,129	344	413	236,5	21,92	0,093	221	252	380	41,012	0,108	351	409	471,5	10,61	0,022	464	479	180,5	34,65	0,192	156	205	263,5	27,58	0,105	244	283	390	7,07	0,018	385	395
GCCCACCCCAGAGATGCGTGAGAAG	2	323,5	34,648	0,107	299	348	411,5	21,92	0,053	396	427	482	45,255	0,094	450	514	513	49,497	0,096	478	548	205	4,24	0,021	202	208	288	22,63	0,079	272	304	302,5	24,75	0,082	285	320	170,5	7,78	0,046	165	176	722,5	26,16	0,036	704	741	308,5	4,95	0,016	305	312	324,5	53,03	0,163	287	362	481,5	31,82	0,066	459	504	382	31,11	0,081	360	404	324	9,899	0,031	317	331	241,5	33,23	0,138	218	265	278,5	23,33	0,084	262	295	225,5	48,79	0,216	191	260	214,5	36,062	0,168	189	240	193,5	23,33	0,121	177	210	226,5	17,678	0,078	214	239	239,5	12,02	0,05	231	248	236	36,77	0,156	210	262	489,5	30,41	0,062	468	511	177,5	26,16	0,147	159	196	296,5	27,58	0,093	277	316	439	9,9	0,023	432	446
CAGTGGCTGTACCCAACAAGACCTG	2	87	2,828	0,033	85	89	74,5	7,778	0,104	69	80	81	0	0	81	81	84,5	14,849	0,176	74	95	88	7,07	0,08	83	93	141	5,66	0,04	137	145	143	7,07	0,049	138	148	78	11,31	0,145	70	86	149	4,24	0,028	146	152	93,5	4,95	0,053	90	97	102,5	13,44	0,131	93	112	124,5	3,54	0,028	122	127	122,5	20,51	0,167	108	137	81,5	17,678	0,217	69	94	93,5	4,95	0,053	90	97	101	50,91	0,504	65	137	95	1,41	0,015	94	96	79,5	4,95	0,062	76	83	60	4,24	0,071	57	63	47	4,243	0,09	44	50	103	14,14	0,137	93	113	78,5	2,121	0,027	77	80	144	8,49	0,059	138	150	78	14,14	0,181	68	88	87,5	7,78	0,089	82	93	149	50,91	0,342	113	185
GGGCTTTCTGATGTTTATTCACACC	2	121,5	2,121	0,017	120	123	110	2,828	0,026	108	112	109	2,828	0,026	107	111	131,5	0,707	0,005	131	132	176	15,56	0,088	165	187	305,5	60,1	0,197	263	348	194,5	7,78	0,04	189	200	158	4,24	0,027	155	161	267	12,73	0,048	258	276	191,5	16,26	0,085	180	203	240	15,56	0,065	229	251	229,5	12,02	0,052	221	238	189	24,04	0,127	172	206	186	9,899	0,053	179	193	154	9,9	0,064	147	161	146	15,56	0,107	135	157	202,5	0,71	0,003	202	203	208,5	17,678	0,085	196	221	160	2,83	0,018	158	162	175	11,314	0,065	167	183	213,5	0,71	0,003	213	214	199	5,657	0,028	195	203	213	2,83	0,013	211	215	141,5	10,61	0,075	134	149	152	14,14	0,093	142	162	172	2,83	0,016	170	174
ATGCCAGGACTACTCTGGTCAACCT	2	88,5	0,707	0,008	88	89	88	9,899	0,112	81	95	77,5	0,707	0,009	77	78	83	19,799	0,239	69	97	91	0	0	91	91	120,5	24,75	0,205	103	138	128	16,97	0,133	116	140	91,5	12,02	0,131	83	100	154,5	17,68	0,114	142	167	73	5,66	0,077	69	77	92,5	7,78	0,084	87	98	108,5	17,68	0,163	96	121	209,5	19,09	0,091	196	223	87	9,899	0,114	80	94	115,5	14,85	0,129	105	126	76,5	3,54	0,046	74	79	86,5	3,54	0,041	84	89	77	9,899	0,129	70	84	71	18,38	0,259	58	84	63,5	9,192	0,145	57	70	130,5	9,19	0,07	124	137	81,5	14,849	0,182	71	92	126,5	36,06	0,285	101	152	76	14,14	0,186	66	86	80	7,07	0,088	75	85	112,5	4,95	0,044	109	116
CCAGGACTACTCTGGTCAACCTAGT	2	86,5	10,607	0,123	79	94	89	14,142	0,159	79	99	74,5	6,364	0,085	70	79	70	4,243	0,061	67	73	74	0	0	74	74	93	8,49	0,091	87	99	89,5	10,61	0,119	82	97	57,5	3,54	0,061	55	60	140	11,31	0,081	132	148	78	5,66	0,073	74	82	82,5	7,78	0,094	77	88	92	18,38	0,2	79	105	223,5	6,36	0,028	219	228	91	7,071	0,078	86	96	114	1,41	0,012	113	115	65,5	12,02	0,184	57	74	106,5	0,71	0,007	106	107	87	4,243	0,049	84	90	64,5	6,36	0,099	60	69	55,5	9,192	0,166	49	62	118,5	13,44	0,113	109	128	83,5	9,192	0,11	77	90	107,5	14,85	0,138	97	118	53,5	6,36	0,119	49	58	66	15,56	0,236	55	77	92,5	6,36	0,069	88	97
AGGACTACTCTGGTCAACCTAGTGA	2	91	4,243	0,047	88	94	78,5	2,121	0,027	77	80	79	7,071	0,09	74	84	81	2,828	0,035	79	83	89	12,73	0,143	80	98	126,5	0,71	0,006	126	127	95	16,97	0,179	83	107	76	1,41	0,019	75	77	159	38,18	0,24	132	186	86,5	9,19	0,106	80	93	104	15,56	0,15	93	115	100	16,97	0,17	88	112	286	25,46	0,089	268	304	148	21,213	0,143	133	163	135	18,38	0,136	122	148	91	26,87	0,295	72	110	135	1,41	0,01	134	136	107,5	7,778	0,072	102	113	82	2,83	0,034	80	84	70,5	12,021	0,171	62	79	153,5	2,12	0,014	152	155	103,5	6,364	0,061	99	108	117,5	7,78	0,066	112	123	59	14,14	0,24	49	69	76,5	3,54	0,046	74	79	112	18,38	0,164	99	125
GACTACTCTGGTCAACCTAGTGAGA	2	80	5,657	0,071	76	84	66,5	3,536	0,053	64	69	66	5,657	0,086	62	70	79	1,414	0,018	78	80	78	8,49	0,109	72	84	99	9,9	0,1	92	106	81,5	2,12	0,026	80	83	72	5,66	0,079	68	76	114	14,14	0,124	104	124	64,5	0,71	0,011	64	65	90	4,24	0,047	87	93	86,5	13,44	0,155	77	96	250,5	23,33	0,093	234	267	96,5	6,364	0,066	92	101	122,5	20,51	0,167	108	137	70	28,28	0,404	50	90	119,5	7,78	0,065	114	125	88	9,899	0,112	81	95	65,5	9,19	0,14	59	72	56	9,899	0,177	49	63	145	24,04	0,166	128	162	79	9,899	0,125	72	86	108	5,66	0,052	104	112	53	1,41	0,027	52	54	71	12,73	0,179	62	80	99	4,24	0,043	96	102
CTACTCTGGTCAACCTAGTGAGACC	2	70,5	2,121	0,03	69	72	69	0	0	69	69	71,5	0,707	0,01	71	72	68,5	3,536	0,052	66	71	60	5,66	0,094	56	64	97,5	9,19	0,094	91	104	87	9,9	0,114	80	94	65,5	4,95	0,076	62	69	136,5	10,61	0,078	129	144	99,5	41,72	0,419	70	129	85,5	2,12	0,025	84	87	101	5,66	0,056	97	105	214	43,84	0,205	183	245	108	2,828	0,026	106	110	123	31,11	0,253	101	145	71,5	13,44	0,188	62	81	108	11,31	0,105	100	116	71	4,243	0,06	68	74	93,5	24,75	0,265	76	111	64	11,314	0,177	56	72	142,5	7,78	0,055	137	148	86	12,728	0,148	77	95	109	0	0	109	109	62,5	4,95	0,079	59	66	71,5	0,71	0,01	71	72	111	26,87	0,242	92	130
AACATTTTCTAAGTGTGGTAGCACA	2	63,5	6,364	0,1	59	68	70,5	0,707	0,01	70	71	63	2,828	0,045	61	65	73,5	20,506	0,279	59	88	50	5,66	0,113	46	54	69,5	4,95	0,071	66	73	59,5	2,12	0,036	58	61	49	4,24	0,087	46	52	72	1,41	0,02	71	73	52,5	3,54	0,067	50	55	63	12,73	0,202	54	72	62,5	4,95	0,079	59	66	114	33,94	0,298	90	138	59,5	0,707	0,012	59	60	85,5	7,78	0,091	80	91	53,5	10,61	0,198	46	61	69,5	21,92	0,315	54	85	68,5	9,192	0,134	62	75	57	2,83	0,05	55	59	42,5	0,707	0,017	42	43	91	1,41	0,016	90	92	87	42,426	0,488	57	117	69	11,31	0,164	61	77	46	1,41	0,031	45	47	46,5	4,95	0,106	43	50	82	7,07	0,086	77	87
TTCTAAGTGTGGTAGCACACCCTGT	2	83,5	2,121	0,025	82	85	72,5	6,364	0,088	68	77	64	1,414	0,022	63	65	62,5	2,121	0,034	61	64	66,5	7,78	0,117	61	72	94,5	9,19	0,097	88	101	70,5	2,12	0,03	69	72	51	1,41	0,028	50	52	121	5,66	0,047	117	125	65,5	12,02	0,184	57	74	74,5	0,71	0,009	74	75	86,5	2,12	0,025	85	88	84	1,41	0,017	83	85	79	11,314	0,143	71	87	84,5	21,92	0,259	69	100	83	25,46	0,307	65	101	84	14,14	0,168	74	94	85,5	4,95	0,058	82	89	55,5	10,61	0,191	48	63	61	5,657	0,093	57	65	84,5	2,12	0,025	83	86	86	2,828	0,033	84	88	97	21,21	0,219	82	112	50	1,41	0,028	49	51	60	4,24	0,071	57	63	105,5	14,85	0,141	95	116
TCTAAGTGTGGTAGCACACCCTGTA	2	71	1,414	0,02	70	72	72	4,243	0,059	69	75	69,5	10,607	0,153	62	77	66	2,828	0,043	64	68	81	5,66	0,07	77	85	94	0	0	94	94	111	1,41	0,013	110	112	54	4,24	0,079	51	57	129	11,31	0,088	121	137	64	5,66	0,088	60	68	94	7,07	0,075	89	99	100	14,14	0,141	90	110	108,5	33,23	0,306	85	132	108	5,657	0,052	104	112	83,5	3,54	0,042	81	86	85	2,83	0,033	83	87	93,5	13,44	0,144	84	103	79,5	3,536	0,044	77	82	58,5	0,71	0,012	58	59	52	4,243	0,082	49	55	112	9,9	0,088	105	119	98	8,485	0,087	92	104	102,5	10,61	0,103	95	110	56,5	3,54	0,063	54	59	90,5	2,12	0,023	89	92	138	11,31	0,082	130	146
GAGCTGAGATCTACCACTACACCCC	2	117	8,485	0,073	111	123	149,5	48,79	0,326	115	184	121,5	20,506	0,169	107	136	117	1,414	0,012	116	118	594,5	72,83	0,123	543	646	931,5	53,03	0,057	894	969	945	56,57	0,06	905	985	493	8,49	0,017	487	499	1166,5	21,92	0,019	1151	1182	491,5	10,61	0,022	484	499	556,5	17,68	0,032	544	569	617,5	62,93	0,102	573	662	466	74,95	0,161	413	519	277	12,728	0,046	268	286	299,5	27,58	0,092	280	319	228,5	17,68	0,077	216	241	479	21,21	0,044	464	494	302,5	3,536	0,012	300	305	156,5	19,09	0,122	143	170	136	12,728	0,094	127	145	464,5	0,71	0,002	464	465	287,5	17,678	0,061	275	300	1026	67,88	0,066	978	1074	776,5	43,13	0,056	746	807	822,5	116,67	0,142	740	905	638	43,84	0,069	607	669
ACCACCGTGACCATCGTGGAGGAGA	2	127	7,071	0,056	122	132	110	4,243	0,039	107	113	103	2,828	0,027	101	105	129	12,728	0,099	120	138	118,5	23,33	0,197	102	135	116,5	13,44	0,115	107	126	123	12,73	0,103	114	132	86,5	9,19	0,106	80	93	205	12,73	0,062	196	214	124	0	0	124	124	125,5	0,71	0,006	125	126	134,5	20,51	0,152	120	149	111	14,14	0,127	101	121	156,5	0,707	0,005	156	157	101,5	12,02	0,118	93	110	127,5	3,54	0,028	125	130	101	15,56	0,154	90	112	131,5	4,95	0,038	128	135	78	19,8	0,254	64	92	88,5	12,021	0,136	80	97	121	14,14	0,117	111	131	169	5,657	0,033	165	173	163	33,94	0,208	139	187	68,5	13,44	0,196	59	78	92,5	2,12	0,023	91	94	155	16,97	0,109	143	167
TACCTGCTGTTGACAGTCCCCTGTC	2	164,5	37,477	0,228	138	191	274,5	2,121	0,008	273	276	197,5	27,577	0,14	178	217	181,5	37,477	0,206	155	208	209	11,31	0,054	201	217	252	8,49	0,034	246	258	230	11,31	0,049	222	238	128	4,24	0,033	125	131	497,5	4,95	0,01	494	501	169,5	0,71	0,004	169	170	241,5	27,58	0,114	222	261	321	15,56	0,048	310	332	255	11,31	0,044	247	263	372,5	13,435	0,036	363	382	185,5	10,61	0,057	178	193	231	26,87	0,116	212	250	176,5	12,02	0,068	168	185	191,5	26,163	0,137	173	210	187	16,97	0,091	175	199	226,5	13,435	0,059	217	236	182	18,38	0,101	169	195	226	28,284	0,125	206	246	353	16,97	0,048	341	365	116,5	4,95	0,042	113	120	187,5	17,68	0,094	175	200	320	41,01	0,128	291	349
TTGACAGTCCCCTGTCTGCCAAGAA	2	388	60,811	0,157	345	431	666,5	12,021	0,018	658	675	598,5	26,163	0,044	580	617	520	104,652	0,201	446	594	281	11,31	0,04	273	289	425	2,83	0,007	423	427	352	50,91	0,145	316	388	156,5	10,61	0,068	149	164	1008,5	75,66	0,075	955	1062	320,5	10,61	0,033	313	328	372,5	7,78	0,021	367	378	472,5	38,89	0,082	445	500	415	21,21	0,051	400	430	309,5	2,121	0,007	308	311	208	8,49	0,041	202	214	222	35,36	0,159	197	247	193,5	4,95	0,026	190	197	196	1,414	0,007	195	197	182	4,24	0,023	179	185	136	4,243	0,031	133	139	226	21,21	0,094	211	241	205,5	7,778	0,038	200	211	594	32,53	0,055	571	617	168,5	27,58	0,164	149	188	370,5	10,61	0,029	363	378	380	25,46	0,067	362	398
AGTCCCCTGTCTGCCAAGAAAGGAA	2	353,5	0,707	0,002	353	354	608	16,971	0,028	596	620	604	12,728	0,021	595	613	739,5	3,536	0,005	737	742	267,5	24,75	0,093	250	285	458	7,07	0,015	453	463	376	7,07	0,019	371	381	161	14,14	0,088	151	171	1108,5	54,45	0,049	1070	1147	375,5	0,71	0,002	375	376	459	0	0	459	459	578,5	3,54	0,006	576	581	481,5	27,58	0,057	462	501	2840	90,51	0,032	2776	2904	232	12,73	0,055	223	241	2311,5	54,45	0,024	2273	2350	214	11,31	0,053	206	222	1650,5	0,707	0	1650	1651	167,5	20,51	0,122	153	182	2647,5	21,92	0,008	2632	2663	229,5	13,44	0,059	220	239	1080	22,627	0,021	1064	1096	716	28,28	0,04	696	736	179	24,04	0,134	162	196	355	2,83	0,008	353	357	406,5	24,75	0,061	389	424
TCCCCTGTCTGCCAAGAAAGGAAAG	2	99,5	2,121	0,021	98	101	145,5	17,678	0,121	133	158	147	19,799	0,135	133	161	112,5	26,163	0,233	94	131	107,5	7,78	0,072	102	113	146,5	4,95	0,034	143	150	126,5	12,02	0,095	118	135	82,5	3,54	0,043	80	85	196	12,73	0,065	187	205	111,5	0,71	0,006	111	112	106,5	16,26	0,153	95	118	141	7,07	0,05	136	146	150	7,07	0,047	145	155	76,5	17,678	0,231	64	89	103,5	12,02	0,116	95	112	77	7,07	0,092	72	82	78	18,38	0,236	65	91	65	8,485	0,131	59	71	79,5	4,95	0,062	76	83	53	1,414	0,027	52	54	104,5	13,44	0,129	95	114	81	8,485	0,105	75	87	157,5	2,12	0,013	156	159	65,5	14,85	0,227	55	76	95	21,21	0,223	80	110	135	7,07	0,052	130	140
GAAAGCCGTGATTCCGATCTACGAA	2	75	12,728	0,17	66	84	84,5	9,192	0,109	78	91	73,5	9,192	0,125	67	80	75,5	0,707	0,009	75	76	97	9,9	0,102	90	104	110	8,49	0,077	104	116	101,5	4,95	0,049	98	105	57	1,41	0,025	56	58	113	5,66	0,05	109	117	77,5	6,36	0,082	73	82	104,5	4,95	0,047	101	108	107	5,66	0,053	103	111	87,5	19,09	0,218	74	101	101,5	0,707	0,007	101	102	95,5	21,92	0,23	80	111	98,5	13,44	0,136	89	108	92,5	2,12	0,023	91	94	77,5	12,021	0,155	69	86	63	19,8	0,314	49	77	70	12,728	0,182	61	79	95	4,24	0,045	92	98	104,5	19,092	0,183	91	118	104	1,41	0,014	103	105	53,5	4,95	0,093	50	57	71	4,24	0,06	68	74	120,5	21,92	0,182	105	136
AACTGTGGAACAACTTCAGGCCAAA	2	66	0	0	66	66	79,5	16,263	0,205	68	91	69	8,485	0,123	63	75	63	1,414	0,022	62	64	72,5	2,12	0,029	71	74	94	1,41	0,015	93	95	62	12,73	0,205	53	71	50,5	9,19	0,182	44	57	111,5	9,19	0,082	105	118	79,5	10,61	0,133	72	87	88	8,49	0,096	82	94	91	4,24	0,047	88	94	67	5,66	0,084	63	71	56	1,414	0,025	55	57	57	11,31	0,198	49	65	77,5	7,78	0,1	72	83	83,5	31,82	0,381	61	106	59	1,414	0,024	58	60	50,5	0,71	0,014	50	51	39	2,828	0,073	37	41	63,5	2,12	0,033	62	65	66,5	6,364	0,096	62	71	97,5	21,92	0,225	82	113	59,5	12,02	0,202	51	68	60,5	19,09	0,316	47	74	91	1,41	0,016	90	92
GAACTACTCAAACAGGTCGCAGCAT	2	70	1,414	0,02	69	71	82,5	4,95	0,06	79	86	63,5	4,95	0,078	60	67	61	12,728	0,209	52	70	114	7,07	0,062	109	119	103	4,24	0,041	100	106	109	15,56	0,143	98	120	46,5	7,78	0,167	41	52	174,5	14,85	0,085	164	185	138	7,07	0,051	133	143	171	11,31	0,066	163	179	137	39,6	0,289	109	165	73	11,31	0,155	65	81	66,5	2,121	0,032	65	68	74	8,49	0,115	68	80	64,5	4,95	0,077	61	68	62	2,83	0,046	60	64	65,5	12,021	0,184	57	74	52	8,49	0,163	46	58	47	2,828	0,06	45	49	85	18,38	0,216	72	98	68	16,971	0,25	56	80	105	8,49	0,081	99	111	72	1,41	0,02	71	73	60,5	3,54	0,058	58	63	109,5	7,78	0,071	104	115
GTTTATATCCATTTAGGTGTCCTAT	2	67	1,414	0,021	66	68	74	2,828	0,038	72	76	75	0	0	75	75	70	1,414	0,02	69	71	53	0	0	53	53	66,5	12,02	0,181	58	75	66,5	3,54	0,053	64	69	56	1,41	0,025	55	57	88,5	10,61	0,12	81	96	60	7,07	0,118	55	65	69,5	0,71	0,01	69	70	72,5	3,54	0,049	70	75	60	7,07	0,118	55	65	57,5	3,536	0,061	55	60	63,5	14,85	0,234	53	74	61	5,66	0,093	57	65	64,5	0,71	0,011	64	65	61,5	6,364	0,103	57	66	41,5	0,71	0,017	41	42	48,5	3,536	0,073	46	51	61,5	9,19	0,149	55	68	63	21,213	0,337	48	78	68	1,41	0,021	67	69	49,5	2,12	0,043	48	51	60,5	2,12	0,035	59	62	94	12,73	0,135	85	103
GGGTACTGGGTCACTGCTTAAGACC	2	116	1,414	0,012	115	117	115,5	2,121	0,018	114	117	92	11,314	0,123	84	100	110,5	0,707	0,006	110	111	116,5	10,61	0,091	109	124	137	8,49	0,062	131	143	170	2,83	0,017	168	172	116,5	0,71	0,006	116	117	178,5	10,61	0,059	171	186	131,5	12,02	0,091	123	140	139	0	0	139	139	143	1,41	0,01	142	144	138	0	0	138	138	136,5	6,364	0,047	132	141	100	4,24	0,042	97	103	124	2,83	0,023	122	126	117,5	14,85	0,126	107	128	117	12,728	0,109	108	126	89,5	3,54	0,04	87	92	87,5	12,021	0,137	79	96	108,5	6,36	0,059	104	113	120	11,314	0,094	112	128	179,5	36,06	0,201	154	205	116,5	19,09	0,164	103	130	105,5	12,02	0,114	97	114	144,5	3,54	0,024	142	147
GTACTGGGTCACTGCTTAAGACCTG	2	81,5	9,192	0,113	75	88	101	2,828	0,028	99	103	87,5	12,021	0,137	79	96	86	12,728	0,148	77	95	86	1,41	0,016	85	87	108,5	10,61	0,098	101	116	141	14,14	0,1	131	151	71	2,83	0,04	69	73	153,5	9,19	0,06	147	160	80,5	16,26	0,202	69	92	100,5	14,85	0,148	90	111	130,5	12,02	0,092	122	139	82	11,31	0,138	74	90	79,5	13,435	0,169	70	89	86	24,04	0,28	69	103	66	4,24	0,064	63	69	80	8,49	0,106	74	86	71	5,657	0,08	67	75	57	2,83	0,05	55	59	47	7,071	0,15	42	52	88	2,83	0,032	86	90	77	1,414	0,018	76	78	137,5	19,09	0,139	124	151	69	4,24	0,061	66	72	89,5	10,61	0,119	82	97	115	8,49	0,074	109	121
CTGGGTCACTGCTTAAGACCTGGAC	2	99,5	6,364	0,064	95	104	99	8,485	0,086	93	105	85,5	3,536	0,041	83	88	92	8,485	0,092	86	98	88,5	14,85	0,168	78	99	148	16,97	0,115	136	160	177	31,11	0,176	155	199	81,5	12,02	0,147	73	90	184,5	6,36	0,034	180	189	90	7,07	0,079	85	95	105,5	17,68	0,168	93	118	109	15,56	0,143	98	120	104	4,24	0,041	101	107	93,5	4,95	0,053	90	97	84	9,9	0,118	77	91	83	21,21	0,256	68	98	80	18,38	0,23	67	93	75,5	7,778	0,103	70	81	67	4,24	0,063	64	70	56,5	10,607	0,188	49	64	100,5	10,61	0,106	93	108	85,5	2,121	0,025	84	87	134,5	24,75	0,184	117	152	87	2,83	0,033	85	89	86	9,9	0,115	79	93	122,5	4,95	0,04	119	126
GAGGCGGCATTTTCAGCGCATAACA	2	91	1,414	0,016	90	92	91	4,243	0,047	88	94	83,5	9,192	0,11	77	90	90,5	12,021	0,133	82	99	86,5	3,54	0,041	84	89	77	9,9	0,129	70	84	77	5,66	0,073	73	81	72	5,66	0,079	68	76	92,5	2,12	0,023	91	94	73	1,41	0,019	72	74	80	4,24	0,053	77	83	91	15,56	0,171	80	102	98,5	3,54	0,036	96	101	86	9,899	0,115	79	93	68,5	7,78	0,114	63	74	75,5	6,36	0,084	71	80	70,5	19,09	0,271	57	84	82	15,556	0,19	71	93	61	5,66	0,093	57	65	56,5	7,778	0,138	51	62	82,5	0,71	0,009	82	83	87	5,657	0,065	83	91	93	7,07	0,076	88	98	54	7,07	0,131	49	59	74	7,07	0,096	69	79	87,5	12,02	0,137	79	96
GGCGGCATTTTCAGCGCATAACAGT	2	114	1,414	0,012	113	115	102	21,213	0,208	87	117	94,5	13,435	0,142	85	104	94,5	2,121	0,022	93	96	117	0	0	117	117	118,5	13,44	0,113	109	128	97	8,49	0,087	91	103	98	9,9	0,101	91	105	111,5	3,54	0,032	109	114	111,5	12,02	0,108	103	120	119,5	3,54	0,03	117	122	108	22,63	0,21	92	124	81,5	2,12	0,026	80	83	111,5	0,707	0,006	111	112	91,5	4,95	0,054	88	95	123	14,14	0,115	113	133	118	1,41	0,012	117	119	126	15,556	0,123	115	137	75	25,46	0,339	57	93	82,5	7,778	0,094	77	88	118,5	30,41	0,257	97	140	110	5,657	0,051	106	114	115	21,21	0,184	100	130	105,5	19,09	0,181	92	119	98	0	0	98	98	132,5	0,71	0,005	132	133
GCATTTTCAGCGCATAACAGTGCAC	2	92,5	20,506	0,222	78	107	55,5	0,707	0,013	55	56	55	1,414	0,026	54	56	65	5,657	0,087	61	69	52	9,9	0,19	45	59	75	15,56	0,207	64	86	55	14,14	0,257	45	65	46,5	7,78	0,167	41	52	62,5	9,19	0,147	56	69	46,5	0,71	0,015	46	47	69,5	0,71	0,01	69	70	60	12,73	0,212	51	69	57	1,41	0,025	56	58	69	9,899	0,143	62	76	56	12,73	0,227	47	65	49	1,41	0,029	48	50	82	29,7	0,362	61	103	60	8,485	0,141	54	66	47,5	3,54	0,074	45	50	43,5	3,536	0,081	41	46	58,5	0,71	0,012	58	59	72,5	2,121	0,029	71	74	58,5	3,54	0,06	56	61	42	0	0	42	42	46,5	3,54	0,076	44	49	78,5	0,71	0,009	78	79
CATTTTCAGCGCATAACAGTGCACT	2	67	11,314	0,169	59	75	71,5	3,536	0,049	69	74	55,5	4,95	0,089	52	59	56	0	0	56	56	59	2,83	0,048	57	61	63,5	3,54	0,056	61	66	46,5	3,54	0,076	44	49	40,5	4,95	0,122	37	44	55,5	0,71	0,013	55	56	57	0	0	57	57	55,5	3,54	0,064	53	58	51	4,24	0,083	48	54	49	4,24	0,087	46	52	52,5	9,192	0,175	46	59	57	16,97	0,298	45	69	45	2,83	0,063	43	47	56	4,24	0,076	53	59	44,5	3,536	0,079	42	47	39	4,24	0,109	36	42	42	8,485	0,202	36	48	52,5	2,12	0,04	51	54	55	1,414	0,026	54	56	57,5	3,54	0,061	55	60	48,5	9,19	0,19	42	55	45,5	6,36	0,14	41	50	70	12,73	0,182	61	79
GAGTGAGTCTCAGCACATGTTGCAG	2	76	7,071	0,093	71	81	75	2,828	0,038	73	77	90	7,071	0,079	85	95	75,5	3,536	0,047	73	78	72	4,24	0,059	69	75	112	19,8	0,177	98	126	82	1,41	0,017	81	83	60	2,83	0,047	58	62	93,5	2,12	0,023	92	95	62	2,83	0,046	60	64	76,5	7,78	0,102	71	82	79	4,24	0,054	76	82	72	2,83	0,039	70	74	78	2,828	0,036	76	80	68	21,21	0,312	53	83	73,5	7,78	0,106	68	79	68	4,24	0,062	65	71	84	11,314	0,135	76	92	46	14,14	0,307	36	56	53,5	4,95	0,093	50	57	66	0	0	66	66	75	4,243	0,057	72	78	96	5,66	0,059	92	100	67,5	4,95	0,073	64	71	75	1,41	0,019	74	76	90,5	10,61	0,117	83	98
GAGTCTCAGCACATGTTGCAGCCAG	2	83	7,071	0,085	78	88	74	2,828	0,038	72	76	73,5	4,95	0,067	70	77	71	11,314	0,159	63	79	77,5	9,19	0,119	71	84	109	5,66	0,052	105	113	83	5,66	0,068	79	87	52	7,07	0,136	47	57	72	11,31	0,157	64	80	66,5	10,61	0,159	59	74	82	7,07	0,086	77	87	91,5	3,54	0,039	89	94	91	18,38	0,202	78	104	91,5	19,092	0,209	78	105	66,5	9,19	0,138	60	73	70,5	12,02	0,171	62	79	87,5	12,02	0,137	79	96	77	5,657	0,073	73	81	45,5	2,12	0,047	44	47	52	11,314	0,218	44	60	82	7,07	0,086	77	87	80,5	9,192	0,114	74	87	83	8,49	0,102	77	89	64,5	3,54	0,055	62	67	62	8,49	0,137	56	68	123	1,41	0,011	122	124
TTGGCATGAACAGCCTGGGCACCAT	2	139,5	6,364	0,046	135	144	127,5	16,263	0,128	116	139	125	14,142	0,113	115	135	115,5	10,607	0,092	108	123	314	12,73	0,041	305	323	480	21,21	0,044	465	495	348,5	2,12	0,006	347	350	280,5	27,58	0,098	261	300	625,5	2,12	0,003	624	627	256,5	6,36	0,025	252	261	318	41,01	0,129	289	347	321	41,01	0,128	292	350	372,5	3,54	0,009	370	375	282,5	0,707	0,003	282	283	252	8,49	0,034	246	258	185	45,25	0,245	153	217	392,5	7,78	0,02	387	398	185,5	2,121	0,011	184	187	130	4,24	0,033	127	133	148	4,243	0,029	145	151	365,5	20,51	0,056	351	380	217,5	12,021	0,055	209	226	482	8,49	0,018	476	488	255,5	16,26	0,064	244	267	493	55,15	0,112	454	532	424,5	9,19	0,022	418	431
ACAGCAGCAGGAAGCGACAGGCTCC	2	149	11,314	0,076	141	157	176,5	0,707	0,004	176	177	171,5	6,364	0,037	167	176	174,5	0,707	0,004	174	175	155,5	0,71	0,005	155	156	259,5	4,95	0,019	256	263	287	4,24	0,015	284	290	138	46,67	0,338	105	171	377	26,87	0,071	358	396	214	11,31	0,053	206	222	272	7,07	0,026	267	277	219,5	21,92	0,1	204	235	221	7,07	0,032	216	226	168,5	16,263	0,097	157	180	193,5	16,26	0,084	182	205	126,5	16,26	0,129	115	138	198	0	0	198	198	139	5,657	0,041	135	143	114,5	0,71	0,006	114	115	73	5,657	0,077	69	77	163,5	9,19	0,056	157	170	133,5	43,134	0,323	103	164	370	83,44	0,226	311	429	220,5	9,19	0,042	214	227	154,5	17,68	0,114	142	167	212	22,63	0,107	196	228
GAAGCGACAGGCTCCCGAGTGGAAA	2	114,5	4,95	0,043	111	118	160,5	0,707	0,004	160	161	124	21,213	0,171	109	139	123	0	0	123	123	212	19,8	0,093	198	226	258	2,83	0,011	256	260	171,5	21,92	0,128	156	187	170,5	21,92	0,129	155	186	350,5	12,02	0,034	342	359	218,5	0,71	0,003	218	219	306,5	7,78	0,025	301	312	322,5	4,95	0,015	319	326	213,5	13,44	0,063	204	223	150,5	7,778	0,052	145	156	164	9,9	0,06	157	171	114,5	13,44	0,117	105	124	178,5	23,33	0,131	162	195	133,5	0,707	0,005	133	134	247	18,38	0,074	234	260	92	2,828	0,031	90	94	237	46,67	0,197	204	270	130,5	0,707	0,005	130	131	308,5	20,51	0,066	294	323	194	9,9	0,051	187	201	202,5	14,85	0,073	192	213	310	25,46	0,082	292	328
GGGCCAGGCTGCCAGTTCCACAGAC	2	157,5	10,607	0,067	150	165	156	8,485	0,054	150	162	172	0	0	172	172	163	9,899	0,061	156	170	263	26,87	0,102	244	282	296	36,77	0,124	270	322	310	8,49	0,027	304	316	176,5	31,82	0,18	154	199	544,5	12,02	0,022	536	553	308	4,24	0,014	305	311	353	28,28	0,08	333	373	442	19,8	0,045	428	456	233,5	19,09	0,082	220	247	191	2,828	0,015	189	193	196	38,18	0,195	169	223	165	14,14	0,086	155	175	220	36,77	0,167	194	246	180	22,627	0,126	164	196	163,5	6,36	0,039	159	168	123,5	9,192	0,074	117	130	212	36,77	0,173	186	238	163,5	20,506	0,125	149	178	452	49,5	0,11	417	487	170	0	0	170	170	252,5	10,61	0,042	245	260	326	11,31	0,035	318	334
TGGTGCTTTTTTCAGGCCCACCTAT	2	114	18,385	0,161	101	127	129,5	13,435	0,104	120	139	103,5	16,263	0,157	92	115	125,5	16,263	0,13	114	137	129,5	4,95	0,038	126	133	191	2,83	0,015	189	193	171,5	7,78	0,045	166	177	88	8,49	0,096	82	94	265	8,49	0,032	259	271	131,5	0,71	0,005	131	132	159,5	4,95	0,031	156	163	184,5	4,95	0,027	181	188	143,5	17,68	0,123	131	156	108,5	6,364	0,059	104	113	107,5	2,12	0,02	106	109	78	7,07	0,091	73	83	93	11,31	0,122	85	101	85,5	10,607	0,124	78	93	71,5	10,61	0,148	64	79	66,5	9,192	0,138	60	73	102,5	6,36	0,062	98	107	112	36,77	0,328	86	138	188	7,07	0,038	183	193	84,5	13,44	0,159	75	94	120	7,07	0,059	115	125	145	9,9	0,068	138	152
GTGCTTTTTTCAGGCCCACCTATGG	2	102,5	7,778	0,076	97	108	145	11,314	0,078	137	153	136,5	16,263	0,119	125	148	131,5	13,435	0,102	122	141	185,5	3,54	0,019	183	188	250	21,21	0,085	235	265	195,5	21,92	0,112	180	211	110,5	16,26	0,147	99	122	310	8,49	0,027	304	316	171,5	14,85	0,087	161	182	200,5	13,44	0,067	191	210	224	9,9	0,044	217	231	156,5	3,54	0,023	154	159	482,5	62,933	0,13	438	527	118	14,14	0,12	108	128	362,5	23,33	0,064	346	379	101,5	2,12	0,021	100	103	298,5	31,82	0,107	276	321	85,5	19,09	0,223	72	99	405	25,456	0,063	387	423	102,5	12,02	0,117	94	111	456	0	0	456	456	260	60,81	0,234	217	303	93	26,87	0,289	74	112	113	9,9	0,088	106	120	201	26,87	0,134	182	220
TTTTGACATGTTAAGTCTGTTGTAC	2	82,5	6,364	0,077	78	87	77,5	24,749	0,319	60	95	60	12,728	0,212	51	69	60	8,485	0,141	54	66	54,5	2,12	0,039	53	56	67,5	21,92	0,325	52	83	57,5	6,36	0,111	53	62	43,5	3,54	0,081	41	46	59,5	6,36	0,107	55	64	57	4,24	0,074	54	60	53	5,66	0,107	49	57	59,5	12,02	0,202	51	68	52,5	3,54	0,067	50	55	63,5	12,021	0,189	55	72	54,5	0,71	0,013	54	55	49	8,49	0,173	43	55	51	2,83	0,055	49	53	54,5	2,121	0,039	53	56	37,5	0,71	0,019	37	38	42,5	4,95	0,116	39	46	54	4,24	0,079	51	57	68	2,828	0,042	66	70	59,5	9,19	0,154	53	66	55	4,24	0,077	52	58	49,5	4,95	0,1	46	53	91,5	13,44	0,147	82	101
GTTAAGTCTGTTGTACATTCAATGA	2	71,5	6,364	0,089	67	76	65,5	7,778	0,119	60	71	58	0	0	58	58	65,5	6,364	0,097	61	70	52,5	14,85	0,283	42	63	54	9,9	0,183	47	61	58,5	7,78	0,133	53	64	48	7,07	0,147	43	53	59,5	3,54	0,059	57	62	53	9,9	0,187	46	60	83,5	16,26	0,195	72	95	60	2,83	0,047	58	62	62	5,66	0,091	58	66	59,5	10,607	0,178	52	67	50,5	7,78	0,154	45	56	58,5	2,12	0,036	57	60	52	4,24	0,082	49	55	57,5	10,607	0,184	50	65	43	1,41	0,033	42	44	46	7,071	0,154	41	51	52,5	3,54	0,067	50	55	64,5	3,536	0,055	62	67	58,5	4,95	0,085	55	62	50,5	3,54	0,07	48	53	56	5,66	0,101	52	60	78,5	6,36	0,081	74	83
GGCAACAGTTTACTATTTGGTAAGA	2	77,5	2,121	0,027	76	79	62,5	0,707	0,011	62	63	66	4,243	0,064	63	69	68,5	0,707	0,01	68	69	64,5	9,19	0,143	58	71	86	11,31	0,132	78	94	58,5	17,68	0,302	46	71	50,5	0,71	0,014	50	51	90,5	27,58	0,305	71	110	61	14,14	0,232	51	71	60,5	9,19	0,152	54	67	66	4,24	0,064	63	69	67,5	3,54	0,052	65	70	68	8,485	0,125	62	74	59	5,66	0,096	55	63	78	18,38	0,236	65	91	75,5	16,26	0,215	64	87	69,5	4,95	0,071	66	73	38	2,83	0,074	36	40	34	2,828	0,083	32	36	81,5	19,09	0,234	68	95	73,5	7,778	0,106	68	79	86,5	2,12	0,025	85	88	52,5	2,12	0,04	51	54	55	12,73	0,231	46	64	86,5	7,78	0,09	81	92
TAACATCTCTAGTAATCTCTTTTTT	2	78	8,485	0,109	72	84	70	2,828	0,04	68	72	71,5	0,707	0,01	71	72	67,5	4,95	0,073	64	71	58,5	2,12	0,036	57	60	65,5	21,92	0,335	50	81	48	7,07	0,147	43	53	50,5	2,12	0,042	49	52	93,5	12,02	0,129	85	102	73	7,07	0,097	68	78	76	2,83	0,037	74	78	81,5	10,61	0,13	74	89	66,5	0,71	0,011	66	67	58	12,728	0,219	49	67	57	5,66	0,099	53	61	50,5	0,71	0,014	50	51	60	16,97	0,283	48	72	56,5	13,435	0,238	47	66	52	5,66	0,109	48	56	48,5	3,536	0,073	46	51	61	4,24	0,07	58	64	52	7,071	0,136	47	57	64	15,56	0,243	53	75	42	2,83	0,067	40	44	50,5	0,71	0,014	50	51	67	7,07	0,106	62	72
AGAATATTGTTCTCGTAGGTTACAT	2	85,5	16,263	0,19	74	97	74	1,414	0,019	73	75	63	11,314	0,18	55	71	62	1,414	0,023	61	63	55,5	3,54	0,064	53	58	67	5,66	0,084	63	71	50,5	7,78	0,154	45	56	40	1,41	0,035	39	41	74,5	9,19	0,123	68	81	58	2,83	0,049	56	60	57,5	4,95	0,086	54	61	79,5	2,12	0,027	78	81	60,5	9,19	0,152	54	67	56	5,657	0,101	52	60	47	5,66	0,12	43	51	55	8,49	0,154	49	61	66	4,24	0,064	63	69	67,5	17,678	0,262	55	80	47	0	0	47	47	42,5	4,95	0,116	39	46	56,5	0,71	0,013	56	57	67	4,243	0,063	64	70	73,5	10,61	0,144	66	81	52	7,07	0,136	47	57	44,5	2,12	0,048	43	46	76,5	3,54	0,046	74	79
ATATTGTTCTCGTAGGTTACATTTT	2	66,5	6,364	0,096	62	71	73,5	6,364	0,087	69	78	65	4,243	0,065	62	68	63	1,414	0,022	62	64	66,5	2,12	0,032	65	68	66,5	3,54	0,053	64	69	53	0	0	53	53	46,5	4,95	0,106	43	50	59,5	6,36	0,107	55	64	54	8,49	0,157	48	60	66,5	6,36	0,096	62	71	57,5	3,54	0,061	55	60	58,5	0,71	0,012	58	59	63	1,414	0,022	62	64	63	1,41	0,022	62	64	61	12,73	0,209	52	70	47	11,31	0,241	39	55	60	12,728	0,212	51	69	47	5,66	0,12	43	51	39	4,243	0,109	36	42	67	19,8	0,296	53	81	65	18,385	0,283	52	78	60	12,73	0,212	51	69	50,5	4,95	0,098	47	54	52	2,83	0,054	50	54	84	7,07	0,084	79	89
TGTTCTCGTAGGTTACATTTTTATA	2	64,5	3,536	0,055	62	67	68	2,828	0,042	66	70	58	9,899	0,171	51	65	73,5	0,707	0,01	73	74	57,5	0,71	0,012	57	58	75,5	3,54	0,047	73	78	60	2,83	0,047	58	62	50	5,66	0,113	46	54	71,5	2,12	0,03	70	73	54,5	7,78	0,143	49	60	51	1,41	0,028	50	52	61	8,49	0,139	55	67	67,5	6,36	0,094	63	72	62,5	2,121	0,034	61	64	52	4,24	0,082	49	55	50	5,66	0,113	46	54	61,5	2,12	0,034	60	63	68	2,828	0,042	66	70	41	5,66	0,138	37	45	42	2,828	0,067	40	44	61	2,83	0,046	59	63	51,5	0,707	0,014	51	52	59	2,83	0,048	57	61	49,5	2,12	0,043	48	51	50	14,14	0,283	40	60	72,5	16,26	0,224	61	84
TCTCGTAGGTTACATTTTTATACTT	2	70	5,657	0,081	66	74	69	16,971	0,246	57	81	66,5	3,536	0,053	64	69	59,5	3,536	0,059	57	62	50,5	7,78	0,154	45	56	60,5	0,71	0,012	60	61	51	4,24	0,083	48	54	45	1,41	0,031	44	46	59	7,07	0,12	54	64	54	2,83	0,052	52	56	58	8,49	0,146	52	64	55,5	3,54	0,064	53	58	68	0	0	68	68	57	0	0	57	57	52	9,9	0,19	45	59	55	18,38	0,334	42	68	54,5	12,02	0,221	46	63	62	0	0	62	62	37,5	4,95	0,132	34	41	43	0	0	43	43	54	4,24	0,079	51	57	54	2,828	0,052	52	56	59	2,83	0,048	57	61	46,5	4,95	0,106	43	50	53	2,83	0,053	51	55	73,5	14,85	0,202	63	84
TACCGGAGGAAGTGAGAAGGATTCA	2	102	18,385	0,18	89	115	88,5	16,263	0,184	77	100	96	2,828	0,029	94	98	70	4,243	0,061	67	73	93,5	10,61	0,113	86	101	153,5	4,95	0,032	150	157	166,5	2,12	0,013	165	168	93,5	9,19	0,098	87	100	235,5	27,58	0,117	216	255	121	18,38	0,152	108	134	132,5	2,12	0,016	131	134	152,5	4,95	0,032	149	156	149	0	0	149	149	224,5	14,849	0,066	214	235	123,5	6,36	0,052	119	128	169,5	2,12	0,013	168	171	146	14,14	0,097	136	156	182,5	0,707	0,004	182	183	70	2,83	0,04	68	72	125,5	16,263	0,13	114	137	97	8,49	0,087	91	103	163	38,184	0,234	136	190	201	15,56	0,077	190	212	116	41,01	0,354	87	145	129	39,6	0,307	101	157	154,5	28,99	0,188	134	175
AGAAGGATTCACTATGTGCATGCAT	2	73	21,213	0,291	58	88	72	4,243	0,059	69	75	58	4,243	0,073	55	61	63	2,828	0,045	61	65	53	1,41	0,027	52	54	70	2,83	0,04	68	72	51	8,49	0,166	45	57	48,5	13,44	0,277	39	58	73,5	0,71	0,01	73	74	51	4,24	0,083	48	54	61	1,41	0,023	60	62	74	9,9	0,134	67	81	54	2,83	0,052	52	56	65,5	4,95	0,076	62	69	59,5	0,71	0,012	59	60	49,5	3,54	0,071	47	52	55	1,41	0,026	54	56	61,5	0,707	0,011	61	62	51	18,38	0,36	38	64	46	0	0	46	46	67,5	7,78	0,115	62	73	59,5	9,192	0,154	53	66	101,5	17,68	0,174	89	114	46	1,41	0,031	45	47	54	4,24	0,079	51	57	77,5	0,71	0,009	77	78
AGGATTCACTATGTGCATGCATTTG	2	81	8,485	0,105	75	87	74,5	3,536	0,047	72	77	63,5	4,95	0,078	60	67	64,5	6,364	0,099	60	69	62,5	7,78	0,124	57	68	77,5	19,09	0,246	64	91	62	0	0	62	62	49	11,31	0,231	41	57	98	9,9	0,101	91	105	51,5	4,95	0,096	48	55	62,5	4,95	0,079	59	66	63,5	2,12	0,033	62	65	64,5	3,54	0,055	62	67	69,5	6,364	0,092	65	74	72	2,83	0,039	70	74	51	4,24	0,083	48	54	75	0	0	75	75	68	2,828	0,042	66	70	42,5	6,36	0,15	38	47	40	4,243	0,106	37	43	96,5	10,61	0,11	89	104	67	0	0	67	67	84,5	26,16	0,31	66	103	52,5	6,36	0,121	48	57	49,5	3,54	0,071	47	52	83,5	14,85	0,178	73	94
GTGCATGCATTTGCCAAAGGCGAAC	2	69	1,414	0,02	68	70	76	29,698	0,391	55	97	55,5	7,778	0,14	50	61	67	4,243	0,063	64	70	46,5	3,54	0,076	44	49	73	9,9	0,136	66	80	47,5	2,12	0,045	46	49	41,5	2,12	0,051	40	43	52,5	0,71	0,013	52	53	46,5	7,78	0,167	41	52	65,5	19,09	0,291	52	79	59	1,41	0,024	58	60	56,5	3,54	0,063	54	59	67	4,243	0,063	64	70	45,5	3,54	0,078	43	48	65	2,83	0,044	63	67	57,5	3,54	0,061	55	60	59,5	0,707	0,012	59	60	44	5,66	0,129	40	48	48	1,414	0,029	47	49	55	4,24	0,077	52	58	82,5	13,435	0,163	73	92	65	21,21	0,326	50	80	49	2,83	0,058	47	51	44,5	3,54	0,079	42	47	67,5	4,95	0,073	64	71
ATGCATTTGCCAAAGGCGAACTTAG	2	76	1,414	0,019	75	77	68	5,657	0,083	64	72	48,5	4,95	0,102	45	52	66,5	0,707	0,011	66	67	50	1,41	0,028	49	51	53,5	3,54	0,066	51	56	42,5	2,12	0,05	41	44	40,5	2,12	0,052	39	42	57,5	2,12	0,037	56	59	56	2,83	0,051	54	58	66	11,31	0,171	58	74	56,5	4,95	0,088	53	60	60	2,83	0,047	58	62	59,5	4,95	0,083	56	63	46	1,41	0,031	45	47	72	29,7	0,412	51	93	53	0	0	53	53	58	8,485	0,146	52	64	37	2,83	0,076	35	39	47,5	6,364	0,134	43	52	52	11,31	0,218	44	60	53,5	0,707	0,013	53	54	62	4,24	0,068	59	65	41,5	0,71	0,017	41	42	45	5,66	0,126	41	49	65	0	0	65	65
AAGGCGAACTTAGCTCGCTGTGCTA	2	81	7,071	0,087	76	86	102,5	12,021	0,117	94	111	74,5	7,778	0,104	69	80	77,5	2,121	0,027	76	79	56,5	0,71	0,013	56	57	73	4,24	0,058	70	76	75	9,9	0,132	68	82	51	5,66	0,111	47	55	96,5	9,19	0,095	90	103	72,5	2,12	0,029	71	74	82	14,14	0,172	72	92	97,5	7,78	0,08	92	103	77	4,24	0,055	74	80	120,5	6,364	0,053	116	125	73	1,41	0,019	72	74	94	5,66	0,06	90	98	67,5	12,02	0,178	59	76	97	5,657	0,058	93	101	53,5	6,36	0,119	49	58	66	1,414	0,021	65	67	81,5	10,61	0,13	74	89	112,5	0,707	0,006	112	113	99,5	4,95	0,05	96	103	54,5	4,95	0,091	51	58	59,5	7,78	0,131	54	65	86	8,49	0,099	80	92
GCGAACTTAGCTCGCTGTGCTAGGA	2	79,5	0,707	0,009	79	80	111	11,314	0,102	103	119	66	0	0	66	66	76	8,485	0,112	70	82	68,5	10,61	0,155	61	76	78,5	10,61	0,135	71	86	94,5	2,12	0,022	93	96	55,5	3,54	0,064	53	58	106,5	14,85	0,139	96	117	74,5	3,54	0,047	72	77	84,5	12,02	0,142	76	93	82	11,31	0,138	74	90	62,5	7,78	0,124	57	68	125,5	0,707	0,006	125	126	72	8,49	0,118	66	78	106,5	7,78	0,073	101	112	60,5	6,36	0,105	56	65	81	14,142	0,175	71	91	48,5	0,71	0,015	48	49	69,5	3,536	0,051	67	72	69,5	3,54	0,051	67	72	84,5	14,849	0,176	74	95	93,5	0,71	0,008	93	94	54	7,07	0,131	49	59	61	7,07	0,116	56	66	104	9,9	0,095	97	111
AAGCCTGACCGTGGATTTCAGGGAC	2	90	4,243	0,047	87	93	111	26,87	0,242	92	130	90	12,728	0,141	81	99	98,5	2,121	0,022	97	100	157,5	13,44	0,085	148	167	212,5	75,66	0,356	159	266	130	8,49	0,065	124	136	92	9,9	0,108	85	99	273	72,12	0,264	222	324	136	24,04	0,177	119	153	163,5	14,85	0,091	153	174	183,5	31,82	0,173	161	206	160,5	19,09	0,119	147	174	172,5	6,364	0,037	168	177	121,5	2,12	0,017	120	123	138,5	28,99	0,209	118	159	156,5	37,48	0,239	130	183	200	29,698	0,148	179	221	126	5,66	0,045	122	130	177	90,51	0,511	113	241	201	19,8	0,099	187	215	261	35,355	0,135	236	286	173,5	12,02	0,069	165	182	107	8,49	0,079	101	113	167,5	19,09	0,114	154	181	250	56,57	0,226	210	290
GACCGTGGATTTCAGGGACACATAC	2	92	5,657	0,061	88	96	88	14,142	0,161	78	98	81,5	7,778	0,095	76	87	99,5	0,707	0,007	99	100	73	12,73	0,174	64	82	115,5	2,12	0,018	114	117	115,5	2,12	0,018	114	117	72,5	2,12	0,029	71	74	147,5	14,85	0,101	137	158	93	8,49	0,091	87	99	93	0	0	93	93	82,5	3,54	0,043	80	85	95,5	3,54	0,037	93	98	102,5	10,607	0,103	95	110	88	4,24	0,048	85	91	83	25,46	0,307	65	101	87,5	6,36	0,073	83	92	94,5	4,95	0,052	91	98	45,5	3,54	0,078	43	48	55,5	6,364	0,115	51	60	91,5	13,44	0,147	82	101	103	26,87	0,261	84	122	140,5	17,68	0,126	128	153	58,5	3,54	0,06	56	61	72	5,66	0,079	68	76	107,5	10,61	0,099	100	115
CCAAGGAAGCTCAGATGCCTGCAGT	2	86	2,828	0,033	84	88	83	2,828	0,034	81	85	88	2,828	0,032	86	90	74,5	2,121	0,028	73	76	91	15,56	0,171	80	102	92,5	14,85	0,161	82	103	99	5,66	0,057	95	103	78	14,14	0,181	68	88	107	5,66	0,053	103	111	76	4,24	0,056	73	79	141,5	12,02	0,085	133	150	88,5	2,12	0,024	87	90	92,5	3,54	0,038	90	95	82,5	0,707	0,009	82	83	58,5	6,36	0,109	54	63	78,5	3,54	0,045	76	81	82	2,83	0,034	80	84	73,5	21,92	0,298	58	89	67,5	12,02	0,178	59	76	50,5	2,121	0,042	49	52	84	4,24	0,051	81	87	97,5	26,163	0,268	79	116	92	11,31	0,123	84	100	59,5	12,02	0,202	51	68	58,5	2,12	0,036	57	60	115	1,41	0,012	114	116
CAGATGCCTGCAGTCATTAGGTTTT	2	91,5	20,506	0,224	77	106	91,5	23,335	0,255	75	108	67,5	3,536	0,052	65	70	73	5,657	0,077	69	77	65,5	4,95	0,076	62	69	78	14,14	0,181	68	88	69,5	17,68	0,254	57	82	51	1,41	0,028	50	52	86,5	12,02	0,139	78	95	57,5	0,71	0,012	57	58	79	2,83	0,036	77	81	78,5	7,78	0,099	73	84	70,5	3,54	0,05	68	73	113	9,899	0,088	106	120	67	9,9	0,148	60	74	89,5	6,36	0,071	85	94	74	4,24	0,057	71	77	104,5	9,192	0,088	98	111	46	12,73	0,277	37	55	71	8,485	0,12	65	77	70	0	0	70	70	116	14,142	0,122	106	126	83	0	0	83	83	56,5	0,71	0,013	56	57	61,5	3,54	0,057	59	64	92	0	0	92	92
GCAGTCATTAGGTTTTAGCGTCCCA	2	73	5,657	0,077	69	77	89	1,414	0,016	88	90	75,5	0,707	0,009	75	76	73	4,243	0,058	70	76	83	11,31	0,136	75	91	97,5	6,36	0,065	93	102	91,5	13,44	0,147	82	101	73	4,24	0,058	70	76	121	39,6	0,327	93	149	77	5,66	0,073	73	81	112,5	20,51	0,182	98	127	106,5	12,02	0,113	98	115	86	21,21	0,247	71	101	98	4,243	0,043	95	101	77	8,49	0,11	71	83	75	7,07	0,094	70	80	85	5,66	0,067	81	89	79	1,414	0,018	78	80	58,5	6,36	0,109	54	63	66	12,728	0,193	57	75	100,5	6,36	0,063	96	105	99	7,071	0,071	94	104	91	4,24	0,047	88	94	80	14,14	0,177	70	90	76,5	10,61	0,139	69	84	133	21,21	0,159	118	148
CGTCCCATGAGCCTTGGTATCAAGA	2	88,5	0,707	0,008	88	89	106,5	3,536	0,033	104	109	83	4,243	0,051	80	86	73	7,071	0,097	68	78	140,5	7,78	0,055	135	146	158	16,97	0,107	146	170	122	2,83	0,023	120	124	85,5	9,19	0,108	79	92	200	7,07	0,035	195	205	120	31,11	0,259	98	142	140	12,73	0,091	131	149	182	4,24	0,023	179	185	111	8,49	0,076	105	117	87	14,142	0,163	77	97	98	8,49	0,087	92	104	81	5,66	0,07	77	85	100	7,07	0,071	95	105	92,5	16,263	0,176	81	104	66	7,07	0,107	61	71	56	4,243	0,076	53	59	115,5	12,02	0,104	107	124	90	7,071	0,079	85	95	167	43,84	0,263	136	198	79,5	3,54	0,044	77	82	97,5	9,19	0,094	91	104	185	4,24	0,023	182	188
GAGCCTTGGTATCAAGAGGCCACAA	2	67,5	13,435	0,199	58	77	93,5	6,364	0,068	89	98	70	8,485	0,121	64	76	64,5	9,192	0,143	58	71	54,5	2,12	0,039	53	56	57,5	3,54	0,061	55	60	69,5	17,68	0,254	57	82	46,5	3,54	0,076	44	49	81,5	0,71	0,009	81	82	56	5,66	0,101	52	60	70	4,24	0,061	67	73	70,5	3,54	0,05	68	73	64,5	0,71	0,011	64	65	69	2,828	0,041	67	71	77	26,87	0,349	58	96	83	0	0	83	83	62,5	2,12	0,034	61	64	74	2,828	0,038	72	76	52	5,66	0,109	48	56	54	7,071	0,131	49	59	71	24,04	0,339	54	88	76,5	4,95	0,065	73	80	74	5,66	0,076	70	78	48	1,41	0,029	47	49	48,5	4,95	0,102	45	52	80,5	13,44	0,167	71	90
AATCAGCGGCATTTAGTACATCCAG	2	68	1,414	0,021	67	69	80,5	4,95	0,061	77	84	64,5	0,707	0,011	64	65	66	14,142	0,214	56	76	76,5	2,12	0,028	75	78	77	8,49	0,11	71	83	66,5	19,09	0,287	53	80	63	0	0	63	63	86	7,07	0,082	81	91	73	7,07	0,097	68	78	72	4,24	0,059	69	75	77	21,21	0,275	62	92	71,5	7,78	0,109	66	77	58,5	10,607	0,181	51	66	77,5	10,61	0,137	70	85	58,5	2,12	0,036	57	60	74,5	9,19	0,123	68	81	65,5	12,021	0,184	57	74	46	5,66	0,123	42	50	47,5	2,121	0,045	46	49	68	2,83	0,042	66	70	77	4,243	0,055	74	80	86,5	13,44	0,155	77	96	61	2,83	0,046	59	63	61,5	13,44	0,218	52	71	100,5	4,95	0,049	97	104
AGCAGAGATCTGCAGGCTGCCTCTT	2	97,5	9,192	0,094	91	104	91	12,728	0,14	82	100	73,5	3,536	0,048	71	76	86,5	3,536	0,041	84	89	746	69,3	0,093	697	795	914,5	0,71	0,001	914	915	957,5	40,31	0,042	929	986	465,5	6,36	0,014	461	470	1341	48,08	0,036	1307	1375	855	25,46	0,03	837	873	950,5	64,35	0,068	905	996	1025	19,8	0,019	1011	1039	627,5	34,65	0,055	603	652	217,5	50,205	0,231	182	253	429	2,83	0,007	427	431	168	5,66	0,034	164	172	281	22,63	0,081	265	297	174,5	4,95	0,028	171	178	205	5,66	0,028	201	209	114	11,314	0,099	106	122	271	2,83	0,01	269	273	166	16,971	0,102	154	178	1035,5	31,82	0,031	1013	1058	508,5	3,54	0,007	506	511	364,5	60,1	0,165	322	407	466	14,14	0,03	456	476
GCCTCGAGTGGTCTTCATCGTGGAC	2	97,5	14,849	0,152	87	108	97,5	3,536	0,036	95	100	110,5	0,707	0,006	110	111	119,5	0,707	0,006	119	120	157,5	0,71	0,004	157	158	318	52,33	0,165	281	355	384,5	28,99	0,075	364	405	155	11,31	0,073	147	163	388	1,41	0,004	387	389	155	19,8	0,128	141	169	207	33,94	0,164	183	231	260,5	12,02	0,046	252	269	206,5	43,13	0,209	176	237	199	1,414	0,007	198	200	139,5	10,61	0,076	132	147	153,5	2,12	0,014	152	155	128	5,66	0,044	124	132	134,5	3,536	0,026	132	137	116,5	26,16	0,225	98	135	94,5	13,435	0,142	85	104	165,5	23,33	0,141	149	182	131,5	3,536	0,027	129	134	355,5	36,06	0,101	330	381	168	19,8	0,118	154	182	139,5	26,16	0,188	121	158	234	5,66	0,024	230	238
ATCAGATACTTCCTTTCCATGAAAG	2	78	1,414	0,018	77	79	81,5	9,192	0,113	75	88	68,5	9,192	0,134	62	75	62,5	13,435	0,215	53	72	78,5	7,78	0,099	73	84	101,5	7,78	0,077	96	107	84	14,14	0,168	74	94	54,5	13,44	0,247	45	64	132	28,28	0,214	112	152	70	14,14	0,202	60	80	93,5	33,23	0,355	70	117	97,5	30,41	0,312	76	119	88	0	0	88	88	80	5,657	0,071	76	84	73,5	6,36	0,087	69	78	52	4,24	0,082	49	55	81,5	0,71	0,009	81	82	61,5	2,121	0,034	60	63	56,5	9,19	0,163	50	63	45,5	0,707	0,016	45	46	80	14,14	0,177	70	90	78	22,627	0,29	62	94	111	36,77	0,331	85	137	69	1,41	0,02	68	70	102	25,46	0,25	84	120	86	21,21	0,247	71	101
CCTCTCTCCTTGAAGCATGTTGCTT	2	80	4,243	0,053	77	83	118	1,414	0,012	117	119	93	7,071	0,076	88	98	87	7,071	0,081	82	92	109	9,9	0,091	102	116	217,5	10,61	0,049	210	225	221,5	36,06	0,163	196	247	115	7,07	0,061	110	120	450	77,78	0,173	395	505	189	32,53	0,172	166	212	205	12,73	0,062	196	214	207	8,49	0,041	201	213	165,5	31,82	0,192	143	188	161	11,314	0,07	153	169	124	2,83	0,023	122	126	130,5	16,26	0,125	119	142	110	1,41	0,013	109	111	125	5,657	0,045	121	129	107,5	19,09	0,178	94	121	113	4,243	0,038	110	116	124,5	7,78	0,062	119	130	124,5	2,121	0,017	123	126	226,5	78,49	0,347	171	282	100	25,46	0,255	82	118	122,5	3,54	0,029	120	125	161	2,83	0,018	159	163
AATCAGCATTCAACAGCCATCAGAG	2	71	11,314	0,159	63	79	80,5	9,192	0,114	74	87	61	1,414	0,023	60	62	74,5	0,707	0,009	74	75	72	1,41	0,02	71	73	112	7,07	0,063	107	117	104	5,66	0,054	100	108	64,5	9,19	0,143	58	71	179,5	4,95	0,028	176	183	108	9,9	0,092	101	115	116,5	16,26	0,14	105	128	136,5	2,12	0,016	135	138	144	4,24	0,029	141	147	102	12,728	0,125	93	111	98,5	4,95	0,05	95	102	95,5	9,19	0,096	89	102	124,5	23,33	0,187	108	141	104,5	12,021	0,115	96	113	53,5	6,36	0,119	49	58	71,5	3,536	0,049	69	74	124	14,14	0,114	114	134	99	1,414	0,014	98	100	120,5	12,02	0,1	112	129	91,5	3,54	0,039	89	94	83	0	0	83	83	188,5	20,51	0,109	174	203
AAGGCTTCTCTGAAGTCAGACCTCA	2	83	5,657	0,068	79	87	79	8,485	0,107	73	85	67,5	2,121	0,031	66	69	68,5	0,707	0,01	68	69	60,5	4,95	0,082	57	64	70,5	10,61	0,15	63	78	62,5	12,02	0,192	54	71	49,5	0,71	0,014	49	50	120	11,31	0,094	112	128	74,5	9,19	0,123	68	81	102,5	7,78	0,076	97	108	98	24,04	0,245	81	115	87	18,38	0,211	74	100	107,5	30,406	0,283	86	129	63,5	12,02	0,189	55	72	74,5	0,71	0,009	74	75	77	8,49	0,11	71	83	72	8,485	0,118	66	78	47,5	9,19	0,194	41	54	62,5	3,536	0,057	60	65	72,5	0,71	0,01	72	73	95	1,414	0,015	94	96	92,5	6,36	0,069	88	97	48	4,24	0,088	45	51	54,5	7,78	0,143	49	60	88,5	9,19	0,104	82	95
ATCAGAGAACCCTTTCAGTATAGTG	2	67	9,899	0,148	60	74	71,5	3,536	0,049	69	74	65,5	7,778	0,119	60	71	70,5	9,192	0,13	64	77	56	5,66	0,101	52	60	92	11,31	0,123	84	100	85	7,07	0,083	80	90	61	15,56	0,255	50	72	106,5	14,85	0,139	96	117	70	2,83	0,04	68	72	68,5	4,95	0,072	65	72	86,5	0,71	0,008	86	87	128,5	0,71	0,006	128	129	91	9,899	0,109	84	98	84,5	3,54	0,042	82	87	155	63,64	0,411	110	200	80,5	10,61	0,132	73	88	75,5	23,335	0,309	59	92	50,5	6,36	0,126	46	55	50,5	9,192	0,182	44	57	89	11,31	0,127	81	97	100	5,657	0,057	96	104	86	18,38	0,214	73	99	52,5	3,54	0,067	50	55	58	9,9	0,171	51	65	110	2,83	0,026	108	112
GAACTGTTTTGCATATCAGGGAAAT	2	78	14,142	0,181	68	88	79,5	7,778	0,098	74	85	65	7,071	0,109	60	70	68	1,414	0,021	67	69	59	7,07	0,12	54	64	74	1,41	0,019	73	75	55,5	4,95	0,089	52	59	44	2,83	0,064	42	46	89,5	4,95	0,055	86	93	72	9,9	0,137	65	79	72,5	6,36	0,088	68	77	60	5,66	0,094	56	64	112	14,14	0,126	102	122	53,5	9,192	0,172	47	60	66,5	0,71	0,011	66	67	53	4,24	0,08	50	56	74,5	17,68	0,237	62	87	58	2,828	0,049	56	60	45,5	0,71	0,016	45	46	43,5	2,121	0,049	42	45	70	1,41	0,02	69	71	51,5	3,536	0,069	49	54	58	0	0	58	58	50	1,41	0,028	49	51	52	8,49	0,163	46	58	75,5	4,95	0,066	72	79
TGTCAGGATGTACAGTCCTTGCTCC	2	117	2,828	0,024	115	119	105,5	7,778	0,074	100	111	126,5	6,364	0,05	122	131	105	7,071	0,067	100	110	111	1,41	0,013	110	112	119	19,8	0,166	105	133	118,5	3,54	0,03	116	121	57,5	4,95	0,086	54	61	173,5	9,19	0,053	167	180	85	7,07	0,083	80	90	115,5	2,12	0,018	114	117	149,5	30,41	0,203	128	171	129,5	6,36	0,049	125	134	96,5	21,92	0,227	81	112	79,5	12,02	0,151	71	88	95	25,46	0,268	77	113	74	5,66	0,076	70	78	88,5	9,192	0,104	82	95	82,5	4,95	0,06	79	86	64,5	7,778	0,121	59	70	111,5	31,82	0,285	89	134	84,5	4,95	0,059	81	88	131	11,31	0,086	123	139	67,5	2,12	0,031	66	69	98,5	3,54	0,036	96	101	177	16,97	0,096	165	189
ATGTCGCAGTTTCCATGTGTTTCAG	2	95,5	2,121	0,022	94	97	77	9,899	0,129	70	84	67,5	0,707	0,01	67	68	81	7,071	0,087	76	86	873,5	31,82	0,036	851	896	461	26,87	0,058	442	480	285,5	12,02	0,042	277	294	88	1,41	0,016	87	89	1077	4,24	0,004	1074	1080	459,5	12,02	0,026	451	468	431	25,46	0,059	413	449	598,5	0,71	0,001	598	599	306,5	51,62	0,168	270	343	111	21,213	0,191	96	126	153,5	7,78	0,051	148	159	80	2,83	0,035	78	82	93	16,97	0,182	81	105	73	16,971	0,232	61	85	91	16,97	0,186	79	103	71	7,071	0,1	66	76	84,5	0,71	0,008	84	85	72	5,657	0,079	68	76	745,5	10,61	0,014	738	753	122,5	3,54	0,029	120	125	336,5	19,09	0,057	323	350	319	5,66	0,018	315	323
TCAGGCTACTTCTCCTCAAGGAAAT	2	71	14,142	0,199	61	81	87	11,314	0,13	79	95	90	14,142	0,157	80	100	73	11,314	0,155	65	81	109,5	0,71	0,006	109	110	117	21,21	0,181	102	132	100	12,73	0,127	91	109	75,5	3,54	0,047	73	78	236	31,11	0,132	214	258	99,5	0,71	0,007	99	100	130,5	13,44	0,103	121	140	155,5	2,12	0,014	154	157	98	0	0	98	98	106,5	10,607	0,1	99	114	96,5	30,41	0,315	75	118	83,5	7,78	0,093	78	89	111,5	3,54	0,032	109	114	83	2,828	0,034	81	85	91	18,38	0,202	78	104	63,5	2,121	0,033	62	65	85,5	6,36	0,074	81	90	79	12,728	0,161	70	88	149	9,9	0,066	142	156	78	4,24	0,054	75	81	130	33,94	0,261	106	154	152	2,83	0,019	150	154
GTGTAGTTGCAAAAATGGCTCCATC	2	71	5,657	0,08	67	75	79,5	6,364	0,08	75	84	66,5	9,192	0,138	60	73	69	1,414	0,02	68	70	110	12,73	0,116	101	119	132	19,8	0,15	118	146	117	14,14	0,121	107	127	80,5	7,78	0,097	75	86	614,5	13,44	0,022	605	624	272	5,66	0,021	268	276	279	24,04	0,086	262	296	333	2,83	0,008	331	335	194	26,87	0,139	175	213	135,5	10,607	0,078	128	143	85	2,83	0,033	83	87	82	28,28	0,345	62	102	110,5	30,41	0,275	89	132	76,5	9,192	0,12	70	83	64	4,24	0,066	61	67	63	5,657	0,09	59	67	88	1,41	0,016	87	89	87,5	2,121	0,024	86	89	541	11,31	0,021	533	549	94	1,41	0,015	93	95	152,5	10,61	0,07	145	160	239	21,21	0,089	224	254
TTGTCTTTTACACCTGCGGATAGCA	2	66,5	7,778	0,117	61	72	69,5	7,778	0,112	64	75	63,5	0,707	0,011	63	64	70,5	2,121	0,03	69	72	55	5,66	0,103	51	59	77,5	19,09	0,246	64	91	68,5	6,36	0,093	64	73	41	9,9	0,241	34	48	96,5	3,54	0,037	94	99	57	5,66	0,099	53	61	65,5	4,95	0,076	62	69	75	5,66	0,075	71	79	67	8,49	0,127	61	73	56,5	2,121	0,038	55	58	65,5	3,54	0,054	63	68	50	7,07	0,141	45	55	64,5	0,71	0,011	64	65	54,5	0,707	0,013	54	55	51	14,14	0,277	41	61	41,5	4,95	0,119	38	45	66	15,56	0,236	55	77	58	11,314	0,195	50	66	59,5	3,54	0,059	57	62	53	8,49	0,16	47	59	55,5	7,78	0,14	50	61	105,5	3,54	0,034	103	108
CTGTGACATGGCCTGGGCTGACAAC	2	125,5	9,192	0,073	119	132	153	7,071	0,046	148	158	120,5	3,536	0,029	118	123	142	26,87	0,189	123	161	235,5	7,78	0,033	230	241	512,5	13,44	0,026	503	522	488	15,56	0,032	477	499	252,5	3,54	0,014	250	255	330,5	26,16	0,079	312	349	157,5	16,26	0,103	146	169	224	2,83	0,013	222	226	219,5	2,12	0,01	218	221	455	0	0	455	455	198,5	10,607	0,053	191	206	308	12,73	0,041	299	317	153,5	4,95	0,032	150	157	241	2,83	0,012	239	243	137	14,142	0,103	127	147	170	24,04	0,141	153	187	107	11,314	0,106	99	115	237	39,6	0,167	209	265	140,5	4,95	0,035	137	144	263	5,66	0,022	259	267	122,5	9,19	0,075	116	129	138	25,46	0,184	120	156	174,5	4,95	0,028	171	178
TTGCAATGATCTGTGCCTTCTTTTT	2	438	25,456	0,058	420	456	337,5	10,607	0,031	330	345	339	4,243	0,013	336	342	862	11,314	0,013	854	870	992	9,9	0,01	985	999	1321,5	13,44	0,01	1312	1331	817	29,7	0,036	796	838	264	1,41	0,005	263	265	1664	97,58	0,059	1595	1733	589,5	6,36	0,011	585	594	637	87,68	0,138	575	699	694	43,84	0,063	663	725	1012,5	99,7	0,098	942	1083	307	1,414	0,005	306	308	471,5	9,19	0,019	465	478	213	19,8	0,093	199	227	548	52,33	0,095	511	585	250	4,243	0,017	247	253	372	25,46	0,068	354	390	226,5	26,163	0,116	208	245	576	72,12	0,125	525	627	245,5	19,092	0,078	232	259	1475,5	17,68	0,012	1463	1488	173	1,41	0,008	172	174	782	21,21	0,027	767	797	902,5	55,86	0,062	863	942
CCGTAGACTTTGACGAGTTTGTGAT	2	85	12,728	0,15	76	94	89,5	0,707	0,008	89	90	71,5	3,536	0,049	69	74	66,5	0,707	0,011	66	67	58,5	7,78	0,133	53	64	95,5	13,44	0,141	86	105	63,5	0,71	0,011	63	64	49	2,83	0,058	47	51	70,5	0,71	0,01	70	71	49	7,07	0,144	44	54	55	1,41	0,026	54	56	73	1,41	0,019	72	74	68,5	9,19	0,134	62	75	67,5	14,849	0,22	57	78	67,5	10,61	0,157	60	75	64	15,56	0,243	53	75	63,5	6,36	0,1	59	68	59	11,314	0,192	51	67	46,5	6,36	0,137	42	51	43	7,071	0,164	38	48	58,5	0,71	0,012	58	59	68	14,142	0,208	58	78	71,5	2,12	0,03	70	73	54,5	9,19	0,169	48	61	55	2,83	0,051	53	57	89,5	3,54	0,04	87	92
GACGAGTTTGTGATGATGCTCTCCC	2	133,5	17,678	0,132	121	146	139,5	26,163	0,188	121	158	91,5	10,607	0,116	84	99	99	5,657	0,057	95	103	302	24,04	0,08	285	319	263,5	26,16	0,099	245	282	198	11,31	0,057	190	206	165,5	47,38	0,286	132	199	439	24,04	0,055	422	456	294	1,41	0,005	293	295	465	0	0	465	465	522,5	14,85	0,028	512	533	475	36,77	0,077	449	501	489,5	6,364	0,013	485	494	484,5	6,36	0,013	480	489	500	4,24	0,008	497	503	329	12,73	0,039	320	338	374	25,456	0,068	356	392	560	57,98	0,104	519	601	618	26,87	0,043	599	637	328,5	24,75	0,075	311	346	365,5	41,719	0,114	336	395	299	26,87	0,09	280	318	200	24,04	0,12	183	217	300	1,41	0,005	299	301	437	38,18	0,087	410	464
AGTTTGTGATGATGCTCTCCCGCCA	2	814,5	74,246	0,091	762	867	549	52,326	0,095	512	586	413,5	28,991	0,07	393	434	357,5	17,678	0,049	345	370	2630	8,49	0,003	2624	2636	1218,5	26,16	0,021	1200	1237	1733	77,78	0,045	1678	1788	1262,5	23,33	0,018	1246	1279	2425	48,08	0,02	2391	2459	1522	128,69	0,085	1431	1613	2916,5	84,15	0,029	2857	2976	3356,5	135,06	0,04	3261	3452	2310,5	146,37	0,063	2207	2414	1897	154,149	0,081	1788	2006	2487,5	85,56	0,034	2427	2548	1959,5	47,38	0,024	1926	1993	1807,5	127,99	0,071	1717	1898	1563,5	296,278	0,189	1354	1773	3071	1,41	0	3070	3072	2601	90,51	0,035	2537	2665	1204,5	24,75	0,021	1187	1222	1020,5	26,163	0,026	1002	1039	1861,5	45,96	0,025	1829	1894	1325	70,71	0,053	1275	1375	2287	1,41	0,001	2286	2288	2302	62,23	0,027	2258	2346
TGATGATGCTCTCCCGCCACTGAGG	2	897	5,657	0,006	893	901	1054,5	251,023	0,238	877	1232	700	32,527	0,046	677	723	735	0	0	735	735	1441	80,61	0,056	1384	1498	1209,5	13,44	0,011	1200	1219	1677,5	12,02	0,007	1669	1686	912,5	33,23	0,036	889	936	2538	137,18	0,054	2441	2635	1526	16,97	0,011	1514	1538	2034	35,36	0,017	2009	2059	2647,5	0,71	0	2647	2648	1516	29,7	0,02	1495	1537	678,5	7,778	0,011	673	684	1214,5	113,84	0,094	1134	1295	476	39,6	0,083	448	504	1046,5	33,23	0,032	1023	1070	426	19,799	0,046	412	440	1455	1,41	0,001	1454	1456	371,5	44,548	0,12	340	403	1013	32,53	0,032	990	1036	496,5	44,548	0,09	465	528	1967,5	26,16	0,013	1949	1986	767	32,53	0,042	744	790	1410,5	30,41	0,022	1389	1432	1735,5	91,22	0,053	1671	1800
CGCCACTGAGGCTCCAGGAGGGAAT	2	113,5	20,506	0,181	99	128	114	5,657	0,05	110	118	97,5	2,121	0,022	96	99	121	4,243	0,035	118	124	176,5	16,26	0,092	165	188	183	35,36	0,193	158	208	176,5	23,33	0,132	160	193	148,5	3,54	0,024	146	151	280,5	12,02	0,043	272	289	167	12,73	0,076	158	176	183,5	12,02	0,066	175	192	179,5	16,26	0,091	168	191	131,5	13,44	0,102	122	141	107	5,657	0,053	103	111	101	9,9	0,098	94	108	120,5	34,65	0,288	96	145	147,5	19,09	0,129	134	161	102	11,314	0,111	94	110	84,5	6,36	0,075	80	89	84,5	9,192	0,109	78	91	162	1,41	0,009	161	163	144,5	16,263	0,113	133	156	202	21,21	0,105	187	217	173	4,24	0,025	170	176	181,5	0,71	0,004	181	182	192,5	17,68	0,092	180	205
GAGGCTCCAGGAGGGAATATCTGTT	2	125,5	3,536	0,028	123	128	106	0	0	106	106	97,5	14,849	0,152	87	108	118,5	14,849	0,125	108	129	69	4,24	0,061	66	72	137	4,24	0,031	134	140	103,5	7,78	0,075	98	109	68,5	3,54	0,052	66	71	116	19,8	0,171	102	130	88,5	19,09	0,216	75	102	94,5	10,61	0,112	87	102	126,5	28,99	0,229	106	147	81	1,41	0,017	80	82	99	12,728	0,129	90	108	77	2,83	0,037	75	79	85,5	27,58	0,323	66	105	79,5	12,02	0,151	71	88	85,5	2,121	0,025	84	87	70,5	10,61	0,15	63	78	50	0	0	50	50	94	12,73	0,135	85	103	96,5	0,707	0,007	96	97	116,5	3,54	0,03	114	119	75	8,49	0,113	69	81	70	7,07	0,101	65	75	120	19,8	0,165	106	134
GGGAATATCTGTTGCCCCTGCGGCC	2	267	21,213	0,079	252	282	427,5	37,477	0,088	401	454	299,5	24,749	0,083	282	317	452	2,828	0,006	450	454	423	15,56	0,037	412	434	503,5	12,02	0,024	495	512	564	31,11	0,055	542	586	249,5	10,61	0,043	242	257	1173	8,49	0,007	1167	1179	476	21,21	0,045	461	491	558	0	0	558	558	676	5,66	0,008	672	680	563,5	91,22	0,162	499	628	569	69,296	0,122	520	618	345	9,9	0,029	338	352	339,5	34,65	0,102	315	364	315,5	31,82	0,101	293	338	312,5	0,707	0,002	312	313	227,5	4,95	0,022	224	231	251	8,485	0,034	245	257	335	28,28	0,084	315	355	317	11,314	0,036	309	325	747	21,21	0,028	732	762	181,5	12,02	0,066	173	190	343,5	65,76	0,191	297	390	466	9,9	0,021	459	473
TCCTCTGTCTCGTCTGAAGCAAGAA	2	78,5	9,192	0,117	72	85	94,5	0,707	0,007	94	95	74	14,142	0,191	64	84	95	2,828	0,03	93	97	91	7,07	0,078	86	96	111	11,31	0,102	103	119	92	9,9	0,108	85	99	64,5	12,02	0,186	56	73	136,5	0,71	0,005	136	137	75,5	19,09	0,253	62	89	96	2,83	0,029	94	98	112	7,07	0,063	107	117	99	1,41	0,014	98	100	90	4,243	0,047	87	93	70,5	0,71	0,01	70	71	69	4,24	0,061	66	72	70	2,83	0,04	68	72	71	11,314	0,159	63	79	60	15,56	0,259	49	71	53,5	4,95	0,093	50	57	73,5	3,54	0,048	71	76	74	2,828	0,038	72	76	108	14,14	0,131	98	118	54,5	0,71	0,013	54	55	64,5	2,12	0,033	63	66	102,5	4,95	0,048	99	106
GATGTATCCCAAGAGCTGGACCCAG	2	91	2,828	0,031	89	93	107,5	17,678	0,164	95	120	76,5	2,121	0,028	75	78	98,5	0,707	0,007	98	99	88,5	0,71	0,008	88	89	138,5	0,71	0,005	138	139	138	19,8	0,143	124	152	74	9,9	0,134	67	81	161,5	9,19	0,057	155	168	91	7,07	0,078	86	96	117	7,07	0,06	112	122	137,5	2,12	0,015	136	139	112	5,66	0,051	108	116	106,5	10,607	0,1	99	114	79,5	10,61	0,133	72	87	83	11,31	0,136	75	91	95,5	7,78	0,081	90	101	76,5	7,778	0,102	71	82	70	12,73	0,182	61	79	57	4,243	0,074	54	60	107	4,24	0,04	104	110	113	8,485	0,075	107	119	135,5	4,95	0,037	132	139	90	18,38	0,204	77	103	89,5	6,36	0,071	85	94	159	21,21	0,133	144	174
TGGACCCAGACACCTTAAAGCAAAT	2	102,5	14,849	0,145	92	113	111,5	3,536	0,032	109	114	118	22,627	0,192	102	134	86	16,971	0,197	74	98	132,5	17,68	0,133	120	145	225	28,28	0,126	205	245	239,5	21,92	0,092	224	255	116	15,56	0,134	105	127	415,5	19,09	0,046	402	429	178,5	10,61	0,059	171	186	265,5	28,99	0,109	245	286	219,5	14,85	0,068	209	230	173	22,63	0,131	157	189	92	8,485	0,092	86	98	136,5	12,02	0,088	128	145	86	5,66	0,066	82	90	140	0	0	140	140	112,5	4,95	0,044	109	116	99,5	10,61	0,107	92	107	67	11,314	0,169	59	75	101,5	19,09	0,188	88	115	65	5,657	0,087	61	69	251,5	12,02	0,048	243	260	137	9,9	0,072	130	144	131,5	20,51	0,156	117	146	149	1,41	0,009	148	150
CTCAGAGATTACTCAGCCAGACAGA	2	70	9,899	0,141	63	77	78	1,414	0,018	77	79	63,5	0,707	0,011	63	64	65,5	2,121	0,032	64	67	61,5	6,36	0,103	57	66	107	11,31	0,106	99	115	98,5	6,36	0,065	94	103	60	7,07	0,118	55	65	126	4,24	0,034	123	129	68	1,41	0,021	67	69	120,5	26,16	0,217	102	139	102	7,07	0,069	97	107	86,5	2,12	0,025	85	88	160	12,728	0,08	151	169	79	2,83	0,036	77	81	117,5	20,51	0,175	103	132	83	0	0	83	83	120,5	10,607	0,088	113	128	56,5	3,54	0,063	54	59	82,5	7,778	0,094	77	88	76,5	2,12	0,028	75	78	106,5	2,121	0,02	105	108	98	1,41	0,014	97	99	61	1,41	0,023	60	62	68	1,41	0,021	67	69	121	14,14	0,117	111	131
AGAGATTACTCAGCCAGACAGAGAT	2	69	9,899	0,143	62	76	74,5	0,707	0,009	74	75	61	0	0	61	61	73,5	9,192	0,125	67	80	83	1,41	0,017	82	84	135,5	14,85	0,11	125	146	114	1,41	0,012	113	115	64	9,9	0,155	57	71	156	14,14	0,091	146	166	115,5	3,54	0,031	113	118	127	14,14	0,111	117	137	120,5	19,09	0,158	107	134	115,5	0,71	0,006	115	116	99	12,728	0,129	90	108	115,5	26,16	0,227	97	134	101	2,83	0,028	99	103	111,5	0,71	0,006	111	112	86	1,414	0,016	85	87	72	21,21	0,295	57	87	59	1,414	0,024	58	60	91	5,66	0,062	87	95	111,5	3,536	0,032	109	114	153,5	4,95	0,032	150	157	97	16,97	0,175	85	109	85	21,21	0,25	70	100	155,5	14,85	0,095	145	166
GATTACTCAGCCAGACAGAGATATT	2	66,5	4,95	0,074	63	70	76,5	0,707	0,009	76	77	80	1,414	0,018	79	81	62	1,414	0,023	61	63	66	21,21	0,321	51	81	141	4,24	0,03	138	144	110,5	4,95	0,045	107	114	67,5	13,44	0,199	58	77	109,5	9,19	0,084	103	116	83	9,9	0,119	76	90	110,5	9,19	0,083	104	117	110,5	12,02	0,109	102	119	89,5	9,19	0,103	83	96	95	1,414	0,015	94	96	94,5	6,36	0,067	90	99	71,5	2,12	0,03	70	73	97	12,73	0,131	88	106	90	8,485	0,094	84	96	65,5	17,68	0,27	53	78	57	11,314	0,198	49	65	99,5	26,16	0,263	81	118	83	0	0	83	83	117,5	4,95	0,042	114	121	86,5	10,61	0,123	79	94	74	1,41	0,019	73	75	143,5	7,78	0,054	138	149
GACAGAGATATTCCACTGGTGCGAA	2	85,5	12,021	0,141	77	94	75	5,657	0,075	71	79	75,5	3,536	0,047	73	78	76,5	20,506	0,268	62	91	449	91,92	0,205	384	514	747	192,33	0,257	611	883	86,5	19,09	0,221	73	100	106	16,97	0,16	94	118	687	86,27	0,126	626	748	348	322,44	0,927	120	576	376,5	103,94	0,276	303	450	235	137,18	0,584	138	332	164,5	77,07	0,469	110	219	78,5	13,435	0,171	69	88	179	56,57	0,316	139	219	75	14,14	0,189	65	85	706	243,24	0,345	534	878	643	810,344	1,26	70	1216	671	165,46	0,247	554	788	590,5	755,897	1,28	56	1125	833	97,58	0,117	764	902	257	220,617	0,858	101	413	397	41,01	0,103	368	426	96	22,63	0,236	80	112	189	124,45	0,658	101	277	451,5	204,35	0,453	307	596
TGGAGCCAAAGCCAGACACTGACAA	2	101	11,314	0,112	93	109	104,5	7,778	0,074	99	110	105,5	24,749	0,235	88	123	90,5	2,121	0,023	89	92	100	14,14	0,141	90	110	126	8,49	0,067	120	132	156	22,63	0,145	140	172	109	7,07	0,065	104	114	188,5	4,95	0,026	185	192	123	18,38	0,149	110	136	189	45,25	0,239	157	221	191	4,24	0,022	188	194	176	8,49	0,048	170	182	92	2,828	0,031	90	94	127,5	2,12	0,017	126	129	66,5	6,36	0,096	62	71	162,5	13,44	0,083	153	172	104,5	6,364	0,061	100	109	90	14,14	0,157	80	100	55	0	0	55	55	128	18,38	0,144	115	141	83	2,828	0,034	81	85	180,5	6,36	0,035	176	185	149,5	9,19	0,061	143	156	122,5	3,54	0,029	120	125	149	7,07	0,047	144	154
GGAGCCAAAGCCAGACACTGACAAG	2	100,5	3,536	0,035	98	103	93	1,414	0,015	92	94	70	1,414	0,02	69	71	102,5	4,95	0,048	99	106	125	2,83	0,023	123	127	142	11,31	0,08	134	150	166,5	0,71	0,004	166	167	119	18,38	0,154	106	132	214	11,31	0,053	206	222	180	1,41	0,008	179	181	228	32,53	0,143	205	251	224	15,56	0,069	213	235	191,5	4,95	0,026	188	195	157	2,828	0,018	155	159	163	2,83	0,017	161	165	144,5	4,95	0,034	141	148	168,5	14,85	0,088	158	179	142,5	3,536	0,025	140	145	91	8,49	0,093	85	97	96	8,485	0,088	90	102	159,5	0,71	0,004	159	160	142	7,071	0,05	137	147	201,5	26,16	0,13	183	220	195	11,31	0,058	187	203	133	8,49	0,064	127	139	200,5	16,26	0,081	189	212
GATTTACCACTAATTCGTCATAGGC	2	58	7,071	0,122	53	63	88	16,971	0,193	76	100	58	1,414	0,024	57	59	68	8,485	0,125	62	74	53,5	7,78	0,145	48	59	56,5	4,95	0,088	53	60	57	1,41	0,025	56	58	48	2,83	0,059	46	50	51,5	0,71	0,014	51	52	59	9,9	0,168	52	66	53	4,24	0,08	50	56	72	11,31	0,157	64	80	62	19,8	0,319	48	76	58,5	6,364	0,109	54	63	57,5	9,19	0,16	51	64	61	1,41	0,023	60	62	52	2,83	0,054	50	54	55,5	0,707	0,013	55	56	53	0	0	53	53	48,5	4,95	0,102	45	52	63	11,31	0,18	55	71	68,5	0,707	0,01	68	69	63	8,49	0,135	57	69	49,5	2,12	0,043	48	51	54	4,24	0,079	51	57	91	7,07	0,078	86	96
ATTCGTCATAGGCACATATTTTTAA	2	65,5	0,707	0,011	65	66	75,5	3,536	0,047	73	78	58,5	2,121	0,036	57	60	72	7,071	0,098	67	77	57	7,07	0,124	52	62	60,5	4,95	0,082	57	64	62,5	3,54	0,057	60	65	48	16,97	0,354	36	60	72,5	7,78	0,107	67	78	55	5,66	0,103	51	59	61	7,07	0,116	56	66	68	9,9	0,146	61	75	69,5	12,02	0,173	61	78	67	4,243	0,063	64	70	61,5	14,85	0,241	51	72	75	18,38	0,245	62	88	74	15,56	0,21	63	85	70	14,142	0,202	60	80	50,5	0,71	0,014	50	51	50,5	0,707	0,014	50	51	70,5	7,78	0,11	65	76	71	16,971	0,239	59	83	74,5	2,12	0,028	73	76	51,5	3,54	0,069	49	54	50,5	0,71	0,014	50	51	78	12,73	0,163	69	87
GTTTTTATAATCTCAACCTCTAGAG	2	63	12,728	0,202	54	72	59	7,071	0,12	54	64	64,5	0,707	0,011	64	65	60,5	10,607	0,175	53	68	63,5	2,12	0,033	62	65	73,5	4,95	0,067	70	77	56	4,24	0,076	53	59	49	4,24	0,087	46	52	60	4,24	0,071	57	63	62	4,24	0,068	59	65	69	14,14	0,205	59	79	68,5	9,19	0,134	62	75	61,5	0,71	0,011	61	62	56	5,657	0,101	52	60	52	7,07	0,136	47	57	58	2,83	0,049	56	60	54,5	4,95	0,091	51	58	57,5	9,192	0,16	51	64	46	0	0	46	46	48,5	3,536	0,073	46	51	62,5	2,12	0,034	61	64	66,5	0,707	0,011	66	67	71	7,07	0,1	66	76	43	2,83	0,066	41	45	47	0	0	47	47	77,5	6,36	0,082	73	82
AACCTCTAGAGGAAGCCATTGTTGC	2	75	7,071	0,094	70	80	74	7,071	0,096	69	79	68,5	6,364	0,093	64	73	69	2,828	0,041	67	71	63	2,83	0,045	61	65	87	0	0	87	87	89	18,38	0,207	76	102	50,5	2,12	0,042	49	52	122	12,73	0,104	113	131	72,5	17,68	0,244	60	85	101,5	13,44	0,132	92	111	93,5	7,78	0,083	88	99	72,5	0,71	0,01	72	73	91,5	4,95	0,054	88	95	69	8,49	0,123	63	75	65	1,41	0,022	64	66	69	5,66	0,082	65	73	75,5	6,364	0,084	71	80	54	1,41	0,026	53	55	45,5	6,364	0,14	41	50	80,5	9,19	0,114	74	87	80	2,828	0,035	78	82	82	0	0	82	82	52	2,83	0,054	50	54	77	16,97	0,22	65	89	123	5,66	0,046	119	127
GAGGAAGCCATTGTTGCAAATATAT	2	70	21,213	0,303	55	85	65,5	6,364	0,097	61	70	57	4,243	0,074	54	60	73,5	13,435	0,183	64	83	76	1,41	0,019	75	77	121,5	14,85	0,122	111	132	85,5	20,51	0,24	71	100	57	1,41	0,025	56	58	116	7,07	0,061	111	121	73	18,38	0,252	60	86	83	12,73	0,153	74	92	92,5	9,19	0,099	86	99	70,5	9,19	0,13	64	77	61,5	3,536	0,057	59	64	63	16,97	0,269	51	75	70,5	19,09	0,271	57	84	70	4,24	0,061	67	73	63,5	7,778	0,122	58	69	50,5	6,36	0,126	46	55	49	7,071	0,144	44	54	66	1,41	0,021	65	67	60,5	0,707	0,012	60	61	100	18,38	0,184	87	113	61	12,73	0,209	52	70	58	7,07	0,122	53	63	110,5	7,78	0,07	105	116
TTTTCATAGATTTTTCTCTACACAG	2	73,5	9,192	0,125	67	80	74,5	4,95	0,066	71	78	56,5	0,707	0,013	56	57	55	4,243	0,077	52	58	59	4,24	0,072	56	62	54,5	3,54	0,065	52	57	52	5,66	0,109	48	56	47,5	3,54	0,074	45	50	58	15,56	0,268	47	69	45,5	3,54	0,078	43	48	70	5,66	0,081	66	74	65,5	6,36	0,097	61	70	54	12,73	0,236	45	63	56	2,828	0,051	54	58	58	9,9	0,171	51	65	50,5	2,12	0,042	49	52	58,5	7,78	0,133	53	64	54	1,414	0,026	53	55	40	1,41	0,035	39	41	44	9,899	0,225	37	51	60	4,24	0,071	57	63	61	11,314	0,185	53	69	56,5	10,61	0,188	49	64	43,5	10,61	0,244	36	51	48	1,41	0,029	47	49	80	8,49	0,106	74	86
GACAGGGAGTATGTGAGAAATTTCT	2	107	2,828	0,026	105	109	107,5	10,607	0,099	100	115	92,5	0,707	0,008	92	93	81,5	3,536	0,043	79	84	114	4,24	0,037	111	117	167,5	9,19	0,055	161	174	196,5	21,92	0,112	181	212	112,5	20,51	0,182	98	127	257,5	4,95	0,019	254	261	135,5	4,95	0,037	132	139	140	16,97	0,121	128	152	165	15,56	0,094	154	176	120,5	2,12	0,018	119	122	90,5	14,849	0,164	80	101	105	5,66	0,054	101	109	78,5	2,12	0,027	77	80	121,5	6,36	0,052	117	126	80,5	13,435	0,167	71	90	63	16,97	0,269	51	75	50,5	6,364	0,126	46	55	129,5	0,71	0,005	129	130	80,5	14,849	0,184	70	91	177	19,8	0,112	163	191	124	2,83	0,023	122	126	82,5	4,95	0,06	79	86	127	1,41	0,011	126	128
TGCTATGAATCCAAAACTGCTTCAA	2	69	12,728	0,184	60	78	62	4,243	0,068	59	65	58	11,314	0,195	50	66	62	12,728	0,205	53	71	66,5	2,12	0,032	65	68	101	2,83	0,028	99	103	54,5	2,12	0,039	53	56	57,5	3,54	0,061	55	60	79,5	7,78	0,098	74	85	68,5	0,71	0,01	68	69	65,5	4,95	0,076	62	69	72	2,83	0,039	70	74	73	5,66	0,077	69	77	69,5	0,707	0,01	69	70	69	9,9	0,143	62	76	55,5	3,54	0,064	53	58	74,5	4,95	0,066	71	78	77,5	13,435	0,173	68	87	54	7,07	0,131	49	59	51	15,556	0,305	40	62	84	14,14	0,168	74	94	80,5	0,707	0,009	80	81	73,5	6,36	0,087	69	78	53	1,41	0,027	52	54	56,5	6,36	0,113	52	61	88	12,73	0,145	79	97
GATCATGACTACATTGGATTGCCTG	2	90	12,728	0,141	81	99	83,5	4,95	0,059	80	87	71,5	7,778	0,109	66	77	80,5	2,121	0,026	79	82	63	5,66	0,09	59	67	91	18,38	0,202	78	104	88,5	21,92	0,248	73	104	59	15,56	0,264	48	70	145,5	20,51	0,141	131	160	96,5	0,71	0,007	96	97	90,5	7,78	0,086	85	96	101	4,24	0,042	98	104	74,5	2,12	0,028	73	76	69,5	3,536	0,051	67	72	64	5,66	0,088	60	68	69,5	4,95	0,071	66	73	74,5	2,12	0,028	73	76	64,5	7,778	0,121	59	70	49	8,49	0,173	43	55	50	5,657	0,113	46	54	76,5	28,99	0,379	56	97	64,5	23,335	0,362	48	81	105,5	9,19	0,087	99	112	56,5	9,19	0,163	50	63	66,5	23,33	0,351	50	83	129,5	26,16	0,202	111	148
GATTGCCTGAAATTCCGATTGGAGC	2	69	5,657	0,082	65	73	100,5	4,95	0,049	97	104	71,5	2,121	0,03	70	73	69,5	19,092	0,275	56	83	64	7,07	0,11	59	69	71,5	14,85	0,208	61	82	80	5,66	0,071	76	84	46,5	3,54	0,076	44	49	91	8,49	0,093	85	97	75,5	2,12	0,028	74	77	75	9,9	0,132	68	82	96	1,41	0,015	95	97	74,5	0,71	0,009	74	75	82,5	3,536	0,043	80	85	61,5	0,71	0,011	61	62	70	7,07	0,101	65	75	77	11,31	0,147	69	85	64,5	0,707	0,011	64	65	52,5	3,54	0,067	50	55	45,5	4,95	0,109	42	49	95,5	12,02	0,126	87	104	63,5	0,707	0,011	63	64	99,5	2,12	0,021	98	101	56	4,24	0,076	53	59	57	14,14	0,248	47	67	122	4,24	0,035	119	125
GTTGGACTCTTCAAACCAGGTTCTT	2	69	8,485	0,123	63	75	80,5	26,163	0,325	62	99	72,5	7,778	0,107	67	78	76	16,971	0,223	64	88	109,5	7,78	0,071	104	115	95,5	10,61	0,111	88	103	112	0	0	112	112	53,5	2,12	0,04	52	55	247,5	20,51	0,083	233	262	92	1,41	0,015	91	93	134,5	21,92	0,163	119	150	159	8,49	0,053	153	165	77	4,24	0,055	74	80	100	11,314	0,113	92	108	66,5	3,54	0,053	64	69	75,5	0,71	0,009	75	76	71	11,31	0,159	63	79	77,5	7,778	0,1	72	83	48,5	0,71	0,015	48	49	56,5	13,435	0,238	47	66	71,5	7,78	0,109	66	77	77,5	3,536	0,046	75	80	152	5,66	0,037	148	156	56	2,83	0,051	54	58	78	4,24	0,054	75	81	112,5	26,16	0,233	94	131
GCACCAACCTTGCTGGGACTTGGAT	2	101	8,485	0,084	95	107	115	19,799	0,172	101	129	90	2,828	0,031	88	92	99	15,556	0,157	88	110	190	15,56	0,082	179	201	238,5	7,78	0,033	233	244	211	11,31	0,054	203	219	103	9,9	0,096	96	110	205	18,38	0,09	192	218	148	1,41	0,01	147	149	146,5	26,16	0,179	128	165	170	5,66	0,033	166	174	162,5	14,85	0,091	152	173	86	19,799	0,23	72	100	120	24,04	0,2	103	137	76,5	14,85	0,194	66	87	139	26,87	0,193	120	158	79	4,243	0,054	76	82	92	11,31	0,123	84	100	55,5	9,192	0,166	49	62	143,5	21,92	0,153	128	159	74,5	0,707	0,009	74	75	218	4,24	0,019	215	221	95,5	7,78	0,081	90	101	138	7,07	0,051	133	143	202,5	20,51	0,101	188	217
AATGACAGATTTCCCTTTAGACCCA	2	79	0	0	79	79	78	0	0	78	78	67,5	7,778	0,115	62	73	70	4,243	0,061	67	73	862,5	60,1	0,07	820	905	1194	45,25	0,038	1162	1226	1564	55,15	0,035	1525	1603	136	16,97	0,125	124	148	1675,5	109,6	0,065	1598	1753	550	7,07	0,013	545	555	706,5	17,68	0,025	694	719	622,5	47,38	0,076	589	656	1084,5	88,39	0,082	1022	1147	155	12,728	0,082	146	164	557	1,41	0,003	556	558	135,5	34,65	0,256	111	160	170,5	24,75	0,145	153	188	103,5	4,95	0,048	100	107	152	2,83	0,019	150	154	95	7,071	0,074	90	100	194,5	6,36	0,033	190	199	153,5	14,849	0,097	143	164	1420,5	122,33	0,086	1334	1507	315,5	13,44	0,043	306	325	253,5	14,85	0,059	243	264	398	9,9	0,025	391	405
GTTTTCCCTCCTAGACAAAAGTCTG	2	107	14,142	0,132	97	117	125	4,243	0,034	122	128	106	31,113	0,294	84	128	105	8,485	0,081	99	111	200,5	16,26	0,081	189	212	259,5	16,26	0,063	248	271	170,5	2,12	0,012	169	172	136,5	7,78	0,057	131	142	466	29,7	0,064	445	487	224,5	7,78	0,035	219	230	234,5	30,41	0,13	213	256	272	25,46	0,094	254	290	296	12,73	0,043	287	305	511	38,184	0,075	484	538	211	18,38	0,087	198	224	402	63,64	0,158	357	447	211	59,4	0,282	169	253	309	4,243	0,014	306	312	228	50,91	0,223	192	264	339	32,527	0,096	316	362	232	73,54	0,317	180	284	370	32,527	0,088	347	393	313	19,8	0,063	299	327	108	15,56	0,144	97	119	205,5	7,78	0,038	200	211	207,5	26,16	0,126	189	226
TAGACAAAAGTCTGCCGGCTCCCGG	2	290	80,61	0,278	233	347	363,5	120,915	0,333	278	449	183	15,556	0,085	172	194	208	21,213	0,102	193	223	2291	50,91	0,022	2255	2327	1175,5	7,78	0,007	1170	1181	639,5	38,89	0,061	612	667	1260,5	3,54	0,003	1258	1263	1759,5	65,76	0,037	1713	1806	1253	114,55	0,091	1172	1334	2010	46,67	0,023	1977	2043	2064,5	82,73	0,04	2006	2123	1871	56,57	0,03	1831	1911	1282	35,355	0,028	1257	1307	1557	79,2	0,051	1501	1613	1085	31,11	0,029	1063	1107	1576,5	21,92	0,014	1561	1592	1223,5	41,719	0,034	1194	1253	1550,5	70	0,045	1501	1600	1193	100,409	0,084	1122	1264	1411,5	112,43	0,08	1332	1491	1162,5	12,021	0,01	1154	1171	1685,5	55,86	0,033	1646	1725	1698,5	85,56	0,05	1638	1759	1408,5	92,63	0,066	1343	1474	1598,5	7,78	0,005	1593	1604
TCGGGCGCCGTCAACCCGTTGAGCA	2	123	11,314	0,092	115	131	112	4,243	0,038	109	115	109	1,414	0,013	108	110	94	1,414	0,015	93	95	140	7,07	0,051	135	145	157,5	20,51	0,13	143	172	131,5	4,95	0,038	128	135	108,5	31,82	0,293	86	131	279,5	9,19	0,033	273	286	150	7,07	0,047	145	155	250,5	9,19	0,037	244	257	267	18,38	0,069	254	280	144	12,73	0,088	135	153	846,5	36,062	0,043	821	872	157,5	0,71	0,004	157	158	1140,5	64,35	0,056	1095	1186	138	19,8	0,143	124	152	591,5	7,778	0,013	586	597	166	19,8	0,119	152	180	1023	14,142	0,014	1013	1033	164	1,41	0,009	163	165	509,5	34,648	0,068	485	534	190	11,31	0,06	182	198	115,5	2,12	0,018	114	117	123,5	0,71	0,006	123	124	204	32,53	0,159	181	227
GTCAACCCGTTGAGCAGCGTGTTCC	2	108	1,414	0,013	107	109	93	5,657	0,061	89	97	95,5	4,95	0,052	92	99	87,5	3,536	0,04	85	90	87,5	3,54	0,04	85	90	116	5,66	0,049	112	120	101,5	2,12	0,021	100	103	66	1,41	0,021	65	67	130,5	19,09	0,146	117	144	86,5	4,95	0,057	83	90	97	16,97	0,175	85	109	107,5	4,95	0,046	104	111	96	19,8	0,206	82	110	110,5	20,506	0,186	96	125	82,5	7,78	0,094	77	88	87,5	3,54	0,04	85	90	82,5	3,54	0,043	80	85	86	7,071	0,082	81	91	53	9,9	0,187	46	60	65	0	0	65	65	85	2,83	0,033	83	87	92,5	13,435	0,145	83	102	134,5	3,54	0,026	132	137	72	5,66	0,079	68	76	76,5	6,36	0,083	72	81	132,5	6,36	0,048	128	137
TGCCGGGAGCAATCAGACCTTCCAG	2	93,5	6,364	0,068	89	98	96,5	7,778	0,081	91	102	90	2,828	0,031	88	92	82,5	6,364	0,077	78	87	116	25,46	0,219	98	134	126	1,41	0,011	125	127	142,5	23,33	0,164	126	159	95	11,31	0,119	87	103	225,5	31,82	0,141	203	248	121	1,41	0,012	120	122	172	2,83	0,016	170	174	165	12,73	0,077	156	174	176	0	0	176	176	185,5	21,92	0,118	170	201	170,5	2,12	0,012	169	172	201,5	55,86	0,277	162	241	159	7,07	0,044	154	164	184	12,728	0,069	175	193	99,5	4,95	0,05	96	103	138,5	2,121	0,015	137	140	133,5	7,78	0,058	128	139	133	7,071	0,053	128	138	154	16,97	0,11	142	166	106,5	27,58	0,259	87	126	139	18,38	0,132	126	152	218,5	28,99	0,133	198	239
TGGAGGCAAAACAACAAAAACTGGA	2	120	53,74	0,448	82	158	84	1,414	0,017	83	85	69,5	10,607	0,153	62	77	64	11,314	0,177	56	72	104	12,73	0,122	95	113	158,5	6,36	0,04	154	163	136	25,46	0,187	118	154	111	9,9	0,089	104	118	192,5	0,71	0,004	192	193	132,5	4,95	0,037	129	136	186	22,63	0,122	170	202	162,5	27,58	0,17	143	182	159	31,11	0,196	137	181	101,5	4,95	0,049	98	105	153,5	9,19	0,06	147	160	117	0	0	117	117	142,5	4,95	0,035	139	146	119,5	20,506	0,172	105	134	75,5	2,12	0,028	74	77	78	14,142	0,181	68	88	103	5,66	0,055	99	107	95	15,556	0,164	84	106	179	8,49	0,047	173	185	185,5	3,54	0,019	183	188	129,5	3,54	0,027	127	132	151,5	2,12	0,014	150	153
GATAACTGAAGATTCTGCCATGTAA	2	85,5	21,92	0,256	70	101	77,5	0,707	0,009	77	78	66	5,657	0,086	62	70	69,5	0,707	0,01	69	70	149	7,07	0,047	144	154	199	49,5	0,249	164	234	254,5	40,31	0,158	226	283	123,5	9,19	0,074	117	130	421	53,74	0,128	383	459	217,5	14,85	0,068	207	228	247,5	6,36	0,026	243	252	312,5	12,02	0,038	304	321	157,5	21,92	0,139	142	173	92	5,657	0,061	88	96	81	18,38	0,227	68	94	66,5	0,71	0,011	66	67	65	2,83	0,044	63	67	76,5	3,536	0,046	74	79	60	7,07	0,118	55	65	58	5,657	0,098	54	62	93	12,73	0,137	84	102	80,5	0,707	0,009	80	81	374	28,28	0,076	354	394	93,5	10,61	0,113	86	101	132,5	13,44	0,101	123	142	168,5	19,09	0,113	155	182
TAAATGTCAGCTTGAGTGGACTCCA	2	74,5	0,707	0,009	74	75	87	18,385	0,211	74	100	87	1,414	0,016	86	88	85,5	0,707	0,008	85	86	89	7,07	0,079	84	94	113	15,56	0,138	102	124	102,5	10,61	0,103	95	110	65,5	9,19	0,14	59	72	287,5	30,41	0,106	266	309	128	12,73	0,099	119	137	163,5	0,71	0,004	163	164	177,5	17,68	0,1	165	190	89,5	13,44	0,15	80	99	80,5	14,849	0,184	70	91	64	5,66	0,088	60	68	67	0	0	67	67	78,5	9,19	0,117	72	85	65,5	0,707	0,011	65	66	52	1,41	0,027	51	53	55	9,899	0,18	48	62	103	18,38	0,178	90	116	61	2,828	0,046	59	63	173	2,83	0,016	171	175	78,5	4,95	0,063	75	82	111,5	34,65	0,311	87	136	162	0	0	162	162
GAAGATAACAACACCCAAGTCCTCT	2	82	1,414	0,017	81	83	93,5	9,192	0,098	87	100	68,5	6,364	0,093	64	73	83,5	7,778	0,093	78	89	134	1,41	0,011	133	135	126	8,49	0,067	120	132	126	5,66	0,045	122	130	85	7,07	0,083	80	90	164	21,21	0,129	149	179	103,5	6,36	0,061	99	108	150,5	14,85	0,099	140	161	126	5,66	0,045	122	130	136	7,07	0,052	131	141	181,5	21,92	0,121	166	197	111,5	9,19	0,082	105	118	168,5	10,61	0,063	161	176	116,5	16,26	0,14	105	128	132	2,828	0,021	130	134	98,5	7,78	0,079	93	104	160,5	26,163	0,163	142	179	129,5	21,92	0,169	114	145	174	16,971	0,098	162	186	152	8,49	0,056	146	158	107,5	7,78	0,072	102	113	114,5	9,19	0,08	108	121	183	16,97	0,093	171	195
TTCTCACTACCACCTGCAGGGTGGT	2	102	11,314	0,111	94	110	102	12,728	0,125	93	111	94	4,243	0,045	91	97	114	8,485	0,074	108	120	81,5	12,02	0,147	73	90	110,5	7,78	0,07	105	116	92	0	0	92	92	58,5	0,71	0,012	58	59	113,5	10,61	0,093	106	121	65,5	0,71	0,011	65	66	82	4,24	0,052	79	85	98	8,49	0,087	92	104	126,5	14,85	0,117	116	137	93	0	0	93	93	94	4,24	0,045	91	97	74,5	6,36	0,085	70	79	90	4,24	0,047	87	93	85,5	9,192	0,108	79	92	70,5	6,36	0,09	66	75	62	0	0	62	62	89	18,38	0,207	76	102	86	11,314	0,132	78	94	92,5	0,71	0,008	92	93	55,5	0,71	0,013	55	56	71,5	0,71	0,01	71	72	112	7,07	0,063	107	117
TACGGTATAGTTTTCTTGTTGGATA	2	72,5	10,607	0,146	65	80	76,5	10,607	0,139	69	84	58	7,071	0,122	53	63	63	4,243	0,067	60	66	65	5,66	0,087	61	69	80,5	12,02	0,149	72	89	58,5	3,54	0,06	56	61	51	0	0	51	51	70,5	7,78	0,11	65	76	49,5	2,12	0,043	48	51	66,5	4,95	0,074	63	70	70,5	9,19	0,13	64	77	56	5,66	0,101	52	60	59,5	0,707	0,012	59	60	57,5	7,78	0,135	52	63	55,5	19,09	0,344	42	69	61	2,83	0,046	59	63	61,5	0,707	0,011	61	62	40	5,66	0,141	36	44	41	5,657	0,138	37	45	65,5	13,44	0,205	56	75	66,5	4,95	0,074	63	70	56,5	2,12	0,038	55	58	43,5	19,09	0,439	30	57	50,5	3,54	0,07	48	53	81,5	0,71	0,009	81	82
AGTTGTCTATTTTCTCATTGAAAAC	2	70,5	3,536	0,05	68	73	67	0	0	67	67	52	2,828	0,054	50	54	65,5	10,607	0,162	58	73	61,5	9,19	0,149	55	68	68,5	7,78	0,114	63	74	66	22,63	0,343	50	82	46	2,83	0,061	44	48	64,5	9,19	0,143	58	71	49	0	0	49	49	61,5	2,12	0,034	60	63	66,5	10,61	0,159	59	74	59,5	10,61	0,178	52	67	55,5	9,192	0,166	49	62	47,5	4,95	0,104	44	51	58,5	6,36	0,109	54	63	59	2,83	0,048	57	61	45,5	3,536	0,078	43	48	44,5	6,36	0,143	40	49	38	4,243	0,112	35	41	55	8,49	0,154	49	61	55,5	7,778	0,14	50	61	67,5	31,82	0,471	45	90	49,5	2,12	0,043	48	51	51,5	12,02	0,233	43	60	70	0	0	70	70
ATAAAATATCGCTCTGTTCGCTACA	2	76	4,243	0,056	73	79	75,5	3,536	0,047	73	78	65,5	2,121	0,032	64	67	73,5	9,192	0,125	67	80	81,5	16,26	0,2	70	93	86	1,41	0,016	85	87	81	12,73	0,157	72	90	64,5	4,95	0,077	61	68	147	8,49	0,058	141	153	74,5	0,71	0,009	74	75	90,5	10,61	0,117	83	98	110,5	17,68	0,16	98	123	87	0	0	87	87	71	7,071	0,1	66	76	94	4,24	0,045	91	97	86,5	12,02	0,139	78	95	81	12,73	0,157	72	90	89	2,828	0,032	87	91	85,5	4,95	0,058	82	89	83	12,728	0,153	74	92	97	1,41	0,015	96	98	118	2,828	0,024	116	120	106	11,31	0,107	98	114	51,5	2,12	0,041	50	53	66,5	2,12	0,032	65	68	123	7,07	0,057	118	128
AATATCGCTCTGTTCGCTACAAATG	2	79	7,071	0,09	74	84	88	0	0	88	88	81	8,485	0,105	75	87	75,5	4,95	0,066	72	79	88	7,07	0,08	83	93	132	1,41	0,011	131	133	119,5	14,85	0,124	109	130	89	19,8	0,222	75	103	181,5	7,78	0,043	176	187	98,5	9,19	0,093	92	105	104	9,9	0,095	97	111	156,5	27,58	0,176	137	176	128	42,43	0,331	98	158	79,5	3,536	0,044	77	82	90	0	0	90	90	71,5	0,71	0,01	71	72	107	11,31	0,106	99	115	103	2,828	0,027	101	105	152	22,63	0,149	136	168	64	9,899	0,155	57	71	111,5	13,44	0,12	102	121	69,5	19,092	0,275	56	83	157,5	6,36	0,04	153	162	75,5	4,95	0,066	72	79	106,5	13,44	0,126	97	116	142	8,49	0,06	136	148
ACAAAGCTATGTCCTAAGATAATTC	2	71	7,071	0,1	66	76	68,5	0,707	0,01	68	69	57	2,828	0,05	55	59	55,5	0,707	0,013	55	56	59	8,49	0,144	53	65	59,5	3,54	0,059	57	62	53	9,9	0,187	46	60	50	12,73	0,255	41	59	75,5	16,26	0,215	64	87	68	8,49	0,125	62	74	68	19,8	0,291	54	82	54	5,66	0,105	50	58	54,5	3,54	0,065	52	57	57,5	0,707	0,012	57	58	58	2,83	0,049	56	60	54	16,97	0,314	42	66	66,5	4,95	0,074	63	70	60,5	10,607	0,175	53	68	43,5	3,54	0,081	41	46	42,5	4,95	0,116	39	46	70,5	7,78	0,11	65	76	53	9,899	0,187	46	60	72	5,66	0,079	68	76	50	8,49	0,17	44	56	49,5	4,95	0,1	46	53	65	7,07	0,109	60	70
GATATTTATATTCAACGTCTAGTAT	2	64	7,071	0,11	59	69	62	4,243	0,068	59	65	59,5	3,536	0,059	57	62	63	11,314	0,18	55	71	54,5	10,61	0,195	47	62	70	9,9	0,141	63	77	53,5	2,12	0,04	52	55	41,5	0,71	0,017	41	42	55	2,83	0,051	53	57	46	4,24	0,092	43	49	46	5,66	0,123	42	50	51,5	12,02	0,233	43	60	54	8,49	0,157	48	60	50	9,899	0,198	43	57	50	8,49	0,17	44	56	66	2,83	0,043	64	68	53	5,66	0,107	49	57	54	4,243	0,079	51	57	42	1,41	0,034	41	43	37	4,243	0,115	34	40	52,5	16,26	0,31	41	64	56	4,243	0,076	53	59	62	7,07	0,114	57	67	50,5	3,54	0,07	48	53	48,5	2,12	0,044	47	50	67	9,9	0,148	60	74
TAGTATAAGAATATGACAATGCCCC	2	65,5	0,707	0,011	65	66	63	2,828	0,045	61	65	57	4,243	0,074	54	60	52	4,243	0,082	49	55	69	7,07	0,102	64	74	85	12,73	0,15	76	94	71,5	9,19	0,129	65	78	50,5	3,54	0,07	48	53	82	5,66	0,069	78	86	66	11,31	0,171	58	74	54	12,73	0,236	45	63	70,5	14,85	0,211	60	81	79,5	12,02	0,151	71	88	57	4,243	0,074	54	60	88	4,24	0,048	85	91	61	2,83	0,046	59	63	66,5	2,12	0,032	65	68	68	4,243	0,062	65	71	50	5,66	0,113	46	54	52,5	2,121	0,04	51	54	60	2,83	0,047	58	62	72,5	3,536	0,049	70	75	69,5	7,78	0,112	64	75	67	12,73	0,19	58	76	56,5	0,71	0,013	56	57	114	9,9	0,087	107	121
GATGAGGCTAGTAACTGTTTCTCCT	2	73,5	3,536	0,048	71	76	82	1,414	0,017	81	83	66	2,828	0,043	64	68	73	1,414	0,019	72	74	73	7,07	0,097	68	78	358,5	64,35	0,179	313	404	83	15,56	0,187	72	94	58	0	0	58	58	118,5	6,36	0,054	114	123	108	18,38	0,17	95	121	88	4,24	0,048	85	91	100,5	12,02	0,12	92	109	107,5	19,09	0,178	94	121	74	1,414	0,019	73	75	80,5	6,36	0,079	76	85	75	1,41	0,019	74	76	86	16,97	0,197	74	98	88	14,142	0,161	78	98	61,5	6,36	0,103	57	66	69	5,657	0,082	65	73	85,5	10,61	0,124	78	93	86,5	2,121	0,025	85	88	97	21,21	0,219	82	112	62	2,83	0,046	60	64	61	0	0	61	61	100	12,73	0,127	91	109
TACATAGCACCGTATTTAGAATATA	2	60	5,657	0,094	56	64	68,5	2,121	0,031	67	70	54,5	0,707	0,013	54	55	62,5	4,95	0,079	59	66	69	12,73	0,184	60	78	80	1,41	0,018	79	81	63	12,73	0,202	54	72	36	0	0	36	36	68	8,49	0,125	62	74	60,5	0,71	0,012	60	61	54	12,73	0,236	45	63	79	9,9	0,125	72	86	67,5	7,78	0,115	62	73	67,5	14,849	0,22	57	78	64,5	17,68	0,274	52	77	60,5	13,44	0,222	51	70	56,5	3,54	0,063	54	59	67	8,485	0,127	61	73	47	5,66	0,12	43	51	44,5	6,364	0,143	40	49	55,5	0,71	0,013	55	56	55,5	2,121	0,038	54	57	75	2,83	0,038	73	77	46,5	0,71	0,015	46	47	61,5	13,44	0,218	52	71	70	2,83	0,04	68	72
ATATGATCCCATTAACTCGATGCTG	2	72	2,828	0,039	70	74	76	8,485	0,112	70	82	64,5	2,121	0,033	63	66	63	5,657	0,09	59	67	5036	492,15	0,098	4688	5384	2488,5	219,91	0,088	2333	2644	1298,5	108,19	0,083	1222	1375	310,5	24,75	0,08	293	328	4095	265,87	0,065	3907	4283	1815,5	85,56	0,047	1755	1876	1882	230,52	0,122	1719	2045	1837,5	85,56	0,047	1777	1898	904,5	19,09	0,021	891	918	309	11,314	0,037	301	317	385	14,14	0,037	375	395	161	5,66	0,035	157	165	150	15,56	0,104	139	161	91,5	6,364	0,07	87	96	131	8,49	0,065	125	137	80	7,071	0,088	75	85	173	0	0	173	173	109	15,556	0,143	98	120	2966	185,26	0,062	2835	3097	206,5	20,51	0,099	192	221	814	90,51	0,111	750	878	949	115,97	0,122	867	1031
CTCGATGCTGAGTATCTACATGGAT	2	85,5	2,121	0,025	84	87	71,5	0,707	0,01	71	72	62,5	0,707	0,011	62	63	71,5	4,95	0,069	68	75	149,5	20,51	0,137	135	164	126	11,31	0,09	118	134	93	19,8	0,213	79	107	48,5	0,71	0,015	48	49	335	14,14	0,042	325	345	138,5	0,71	0,005	138	139	127,5	13,44	0,105	118	137	161,5	27,58	0,171	142	181	240,5	12,02	0,05	232	249	71,5	21,92	0,307	56	87	128,5	6,36	0,05	124	133	52	4,24	0,082	49	55	69,5	9,19	0,132	63	76	62	1,414	0,023	61	63	57,5	4,95	0,086	54	61	41,5	2,121	0,051	40	43	68,5	6,36	0,093	64	73	62,5	2,121	0,034	61	64	1210,5	33,23	0,027	1187	1234	86	5,66	0,066	82	90	272	5,66	0,021	268	276	263,5	6,36	0,024	259	268
TGAAGATCCGCCACTGCAGCACCGC	2	194	1,414	0,007	193	195	179	12,728	0,071	170	188	145,5	10,607	0,073	138	153	159	1,414	0,009	158	160	1171	63,64	0,054	1126	1216	1435	4,24	0,003	1432	1438	1463,5	108,19	0,074	1387	1540	1045,5	82,73	0,079	987	1104	2068	39,6	0,019	2040	2096	1320,5	106,77	0,081	1245	1396	1420	36,77	0,026	1394	1446	1694	16,97	0,01	1682	1706	1172,5	53,03	0,045	1135	1210	6573,5	13,435	0,002	6564	6583	798,5	94,05	0,118	732	865	5939	161,22	0,027	5825	6053	1154,5	85,56	0,074	1094	1215	4588,5	217,082	0,047	4435	4742	584	16,97	0,029	572	596	5342,5	166,17	0,031	5225	5460	1137,5	40,31	0,035	1109	1166	2925,5	99,702	0,034	2855	2996	1700,5	61,52	0,036	1657	1744	1420	125,87	0,089	1331	1509	1288,5	31,82	0,025	1266	1311	1404,5	36,06	0,026	1379	1430
GTGCAGGCGCGGGTTCCCTGAGGTC	2	198,5	13,435	0,068	189	208	165,5	0,707	0,004	165	166	177,5	13,435	0,076	168	187	208	8,485	0,041	202	214	191	19,8	0,104	177	205	302	9,9	0,033	295	309	334,5	10,61	0,032	327	342	151	12,73	0,084	142	160	510	39,6	0,078	482	538	256	16,97	0,066	244	268	303	2,83	0,009	301	305	298,5	60,1	0,201	256	341	301	7,07	0,023	296	306	488,5	20,506	0,042	474	503	189,5	19,09	0,101	176	203	333,5	3,54	0,011	331	336	232,5	113,84	0,49	152	313	338	38,184	0,113	311	365	120	11,31	0,094	112	128	271	12,728	0,047	262	280	189	18,38	0,097	176	202	398,5	10,607	0,027	391	406	398	31,11	0,078	376	420	139,5	6,36	0,046	135	144	189,5	7,78	0,041	184	195	281,5	19,09	0,068	268	295
TGAGGTCCCGGGTCTCTTCACGCTC	2	145,5	10,607	0,073	138	153	153,5	6,364	0,041	149	158	146,5	6,364	0,043	142	151	160	5,657	0,035	156	164	130	14,14	0,109	120	140	198,5	7,78	0,039	193	204	205,5	21,92	0,107	190	221	115,5	21,92	0,19	100	131	414	42,43	0,102	384	444	168	21,21	0,126	153	183	207	52,33	0,253	170	244	250,5	13,44	0,054	241	260	221	46,67	0,211	188	254	122	11,314	0,093	114	130	152,5	9,19	0,06	146	159	118,5	2,12	0,018	117	120	144,5	12,02	0,083	136	153	106,5	3,536	0,033	104	109	129	8,49	0,066	123	135	88,5	10,607	0,12	81	96	127,5	4,95	0,039	124	131	118	16,971	0,144	106	130	292,5	9,19	0,031	286	299	117,5	0,71	0,006	117	118	179	29,7	0,166	158	200	244	18,38	0,075	231	257
TCACTGCAACCGTCCAAGCCGGTGG	2	119	7,071	0,059	114	124	92	12,728	0,138	83	101	91,5	2,121	0,023	90	93	101,5	17,678	0,174	89	114	168,5	6,36	0,038	164	173	206	0	0	206	206	209,5	14,85	0,071	199	220	118	1,41	0,012	117	119	204,5	9,19	0,045	198	211	165	4,24	0,026	162	168	202,5	7,78	0,038	197	208	195	2,83	0,015	193	197	188,5	10,61	0,056	181	196	164	14,142	0,086	154	174	149	21,21	0,142	134	164	126	4,24	0,034	123	129	180	22,63	0,126	164	196	160,5	45,962	0,286	128	193	139	22,63	0,163	123	155	125,5	16,263	0,13	114	137	210	19,8	0,094	196	224	202	65,054	0,322	156	248	209,5	2,12	0,01	208	211	121,5	6,36	0,052	117	126	135,5	10,61	0,078	128	143	295,5	26,16	0,089	277	314
AGGAAGGACATTTTCTTCGCCAGCC	2	91	11,314	0,124	83	99	89,5	10,607	0,119	82	97	82	0	0	82	82	79	1,414	0,018	78	80	108	18,38	0,17	95	121	157,5	12,02	0,076	149	166	127	5,66	0,045	123	131	90,5	9,19	0,102	84	97	169,5	17,68	0,104	157	182	113,5	0,71	0,006	113	114	154,5	67,18	0,435	107	202	157	4,24	0,027	154	160	138,5	0,71	0,005	138	139	135	9,899	0,073	128	142	95	0	0	95	95	92,5	13,44	0,145	83	102	99,5	12,02	0,121	91	108	114,5	6,364	0,056	110	119	80,5	7,78	0,097	75	86	73,5	4,95	0,067	70	77	124,5	0,71	0,006	124	125	129,5	16,263	0,126	118	141	122,5	27,58	0,225	103	142	74	0	0	74	74	98,5	0,71	0,007	98	99	199	28,28	0,142	179	219
CATTTTCTTCGCCAGCCACGAGGAA	2	93,5	9,192	0,098	87	100	102,5	4,95	0,048	99	106	78,5	19,092	0,243	65	92	88,5	10,607	0,12	81	96	106,5	10,61	0,1	99	114	111	25,46	0,229	93	129	110,5	2,12	0,019	109	112	97	4,24	0,044	94	100	184,5	20,51	0,111	170	199	126,5	12,02	0,095	118	135	158,5	7,78	0,049	153	164	155,5	6,36	0,041	151	160	128,5	26,16	0,204	110	147	58,5	2,121	0,036	57	60	111,5	6,36	0,057	107	116	60,5	3,54	0,058	58	63	125,5	6,36	0,051	121	130	61	4,243	0,07	58	64	73,5	20,51	0,279	59	88	44,5	2,121	0,048	43	46	106,5	3,54	0,033	104	109	72,5	2,121	0,029	71	74	153,5	2,12	0,014	152	155	91,5	4,95	0,054	88	95	101	11,31	0,112	93	109	200	38,18	0,191	173	227
GACCTTATGAAACGCACCCCCAAAG	2	166	24,042	0,145	149	183	159,5	3,536	0,022	157	162	159,5	3,536	0,022	157	162	179	9,899	0,055	172	186	316,5	3,54	0,011	314	319	346,5	0,71	0,002	346	347	288	7,07	0,025	283	293	182	9,9	0,054	175	189	423	19,8	0,047	409	437	279	14,14	0,051	269	289	479,5	115,26	0,24	398	561	444	1,41	0,003	443	445	448,5	4,95	0,011	445	452	163	18,385	0,113	150	176	396,5	31,82	0,08	374	419	143	5,66	0,04	139	147	307	21,21	0,069	292	322	133	12,728	0,096	124	142	629,5	31,82	0,051	607	652	140	2,828	0,02	138	142	359	7,07	0,02	354	364	157,5	2,121	0,013	156	159	308,5	3,54	0,011	306	311	229	1,41	0,006	228	230	275	32,53	0,118	252	298	463,5	23,33	0,05	447	480
CCTTTGCTGCAGATGAGTATCCTAT	2	75,5	0,707	0,009	75	76	88	4,243	0,048	85	91	66,5	6,364	0,096	62	71	76	7,071	0,093	71	81	71	12,73	0,179	62	80	94	9,9	0,105	87	101	65	14,14	0,218	55	75	50,5	0,71	0,014	50	51	94	12,73	0,135	85	103	75	8,49	0,113	69	81	82,5	7,78	0,094	77	88	72,5	9,19	0,127	66	79	75,5	10,61	0,14	68	83	68	2,828	0,042	66	70	58	1,41	0,024	57	59	64,5	14,85	0,23	54	75	52	1,41	0,027	51	53	74	9,899	0,134	67	81	45	2,83	0,063	43	47	43,5	2,121	0,049	42	45	67	12,73	0,19	58	76	66,5	13,435	0,202	57	76	91	14,14	0,155	81	101	48,5	2,12	0,044	47	50	52	9,9	0,19	45	59	93,5	14,85	0,159	83	104
TTTGCTGCAGATGAGTATCCTATCT	2	70,5	3,536	0,05	68	73	68,5	0,707	0,01	68	69	60	5,657	0,094	56	64	72	2,828	0,039	70	74	68	2,83	0,042	66	70	83,5	24,75	0,296	66	101	71	1,41	0,02	70	72	42,5	4,95	0,116	39	46	81	7,07	0,087	76	86	54	1,41	0,026	53	55	73,5	6,36	0,087	69	78	83	18,38	0,222	70	96	71	7,07	0,1	66	76	58	0	0	58	58	68	16,97	0,25	56	80	55,5	6,36	0,115	51	60	66	9,9	0,15	59	73	66	12,728	0,193	57	75	47	2,83	0,06	45	49	43,5	2,121	0,049	42	45	75	12,73	0,17	66	84	65	1,414	0,022	64	66	81,5	4,95	0,061	78	85	48	5,66	0,118	44	52	61,5	3,54	0,057	59	64	78	4,24	0,054	75	81
AGATGAGTATCCTATCTGGAACAGG	2	69	11,314	0,164	61	77	66,5	2,121	0,032	65	68	61,5	4,95	0,08	58	65	76	5,657	0,074	72	80	58	0	0	58	58	73,5	0,71	0,01	73	74	82	16,97	0,207	70	94	48	9,9	0,206	41	55	100	7,07	0,071	95	105	64	14,14	0,221	54	74	74,5	20,51	0,275	60	89	79	12,73	0,161	70	88	75	5,66	0,075	71	79	69	2,828	0,041	67	71	66,5	0,71	0,011	66	67	62	7,07	0,114	57	67	63	2,83	0,045	61	65	61	7,071	0,116	56	66	55,5	9,19	0,166	49	62	58,5	2,121	0,036	57	60	87,5	2,12	0,024	86	89	79,5	16,263	0,205	68	91	90	1,41	0,016	89	91	63	1,41	0,022	62	64	58	0	0	58	58	114	28,28	0,248	94	134
GAGTATCCTATCTGGAACAGGATGA	2	78	9,899	0,127	71	85	75,5	3,536	0,047	73	78	70,5	7,778	0,11	65	76	72,5	12,021	0,166	64	81	47	5,66	0,12	43	51	69,5	4,95	0,071	66	73	60,5	0,71	0,012	60	61	48	4,24	0,088	45	51	103,5	12,02	0,116	95	112	64	4,24	0,066	61	67	63	4,24	0,067	60	66	76,5	13,44	0,176	67	86	54	2,83	0,052	52	56	68,5	7,778	0,114	63	74	48	5,66	0,118	44	52	50,5	2,12	0,042	49	52	60,5	4,95	0,082	57	64	65	4,243	0,065	62	68	45,5	3,54	0,078	43	48	50	8,485	0,17	44	56	65	2,83	0,044	63	67	80,5	16,263	0,202	69	92	84	1,41	0,017	83	85	48	5,66	0,118	44	52	61	1,41	0,023	60	62	81,5	6,36	0,078	77	86
TGGAACAGGATGAACCTGCCGCTCT	2	131	15,556	0,119	120	142	151	4,243	0,028	148	154	112,5	10,607	0,094	105	120	116,5	3,536	0,03	114	119	311	18,38	0,059	298	324	329	45,25	0,138	297	361	287	5,66	0,02	283	291	225	4,24	0,019	222	228	433	69,3	0,16	384	482	264	1,41	0,005	263	265	407,5	6,36	0,016	403	412	471	26,87	0,057	452	490	363	22,63	0,062	347	379	304	41,012	0,135	275	333	318,5	26,16	0,082	300	337	239,5	38,89	0,162	212	267	333	14,14	0,042	323	343	266	18,385	0,069	253	279	260,5	21,92	0,084	245	276	203	2,828	0,014	201	205	309	4,24	0,014	306	312	244,5	27,577	0,113	225	264	373	35,36	0,095	348	398	258	15,56	0,06	247	269	320,5	54,45	0,17	282	359	420,5	51,62	0,123	384	457
GAACAGGATGAACCTGCCGCTCTAG	2	120,5	7,778	0,065	115	126	156,5	3,536	0,023	154	159	124,5	3,536	0,028	122	127	116	12,728	0,11	107	125	330,5	26,16	0,079	312	349	339	2,83	0,008	337	341	305	0	0	305	305	267	18,38	0,069	254	280	470	26,87	0,057	451	489	304	4,24	0,014	301	307	460	18,38	0,04	447	473	495,5	37,48	0,076	469	522	427,5	44,55	0,104	396	459	196,5	19,092	0,097	183	210	388,5	58,69	0,151	347	430	164,5	24,75	0,15	147	182	329	21,21	0,064	314	344	164,5	10,607	0,064	157	172	299,5	24,75	0,083	282	317	145,5	28,991	0,199	125	166	358	38,18	0,107	331	385	180	7,071	0,039	175	185	428	73,54	0,172	376	480	316	1,41	0,004	315	317	345	26,87	0,078	326	364	493,5	19,09	0,039	480	507
CAGGATGAACCTGCCGCTCTAGATA	2	131,5	10,607	0,081	124	139	199	29,698	0,149	178	220	139	18,385	0,132	126	152	176	12,728	0,072	167	185	495,5	72,83	0,147	444	547	441	8,49	0,019	435	447	375,5	60,1	0,16	333	418	333,5	14,85	0,045	323	344	565	7,07	0,013	560	570	398	43,84	0,11	367	429	617,5	113,84	0,184	537	698	623,5	14,85	0,024	613	634	594,5	34,65	0,058	570	619	1275	35,355	0,028	1250	1300	460,5	55,86	0,121	421	500	1153	62,23	0,054	1109	1197	381,5	0,71	0,002	381	382	941	0	0	941	941	371,5	41,72	0,112	342	401	1616	21,213	0,013	1601	1631	402	9,9	0,025	395	409	881,5	64,347	0,073	836	927	471	8,49	0,018	465	477	391	39,6	0,101	363	419	408	5,66	0,014	404	412	493	52,33	0,106	456	530
GTTGAACTTTGTACACTTATGCATT	2	88	21,213	0,241	73	103	74,5	19,092	0,256	61	88	65	19,799	0,305	51	79	79	28,284	0,358	59	99	135,5	75,66	0,558	82	189	176	140,01	0,795	77	275	160,5	149,2	0,93	55	266	107,5	68,59	0,638	59	156	210	210,72	1,003	61	359	130,5	112,43	0,862	51	210	159	135,76	0,854	63	255	190	185,26	0,975	59	321	176	178,19	1,012	50	302	95,5	51,619	0,541	59	132	133	89,1	0,67	70	196	67	11,31	0,169	59	75	124,5	112,43	0,903	45	204	67,5	31,82	0,471	45	90	90,5	60,1	0,664	48	133	55	16,971	0,309	43	67	131	114,55	0,874	50	212	96,5	37,477	0,388	70	123	159,5	111,02	0,696	81	238	87,5	65,76	0,752	41	134	122,5	115,26	0,941	41	204	163,5	146,37	0,895	60	267
AGCATGAACCACTGTCAGGCTCTTT	2	90	8,485	0,094	84	96	96,5	9,192	0,095	90	103	84	9,899	0,118	77	91	72	12,728	0,177	63	81	75,5	4,95	0,066	72	79	92,5	9,19	0,099	86	99	83,5	7,78	0,093	78	89	62	1,41	0,023	61	63	134,5	7,78	0,058	129	140	97,5	17,68	0,181	85	110	98	4,24	0,043	95	101	116	15,56	0,134	105	127	96	12,73	0,133	87	105	100,5	24,749	0,246	83	118	80	15,56	0,194	69	91	93,5	4,95	0,053	90	97	80	4,24	0,053	77	83	98,5	24,749	0,251	81	116	54	4,24	0,079	51	57	57,5	14,849	0,258	47	68	72,5	3,54	0,049	70	75	92	7,071	0,077	87	97	106	4,24	0,04	103	109	59,5	4,95	0,083	56	63	65	11,31	0,174	57	73	118,5	9,19	0,078	112	125
TGTCAGGCTCTTTTGTCAGTCCTAT	2	88	7,071	0,08	83	93	81,5	2,121	0,026	80	83	65	1,414	0,022	64	66	74	2,828	0,038	72	76	130	0	0	130	130	196,5	3,54	0,018	194	199	112,5	13,44	0,119	103	122	65	0	0	65	65	284	7,07	0,025	279	289	147,5	6,36	0,043	143	152	134	9,9	0,074	127	141	155,5	67,18	0,432	108	203	148,5	6,36	0,043	144	153	92,5	4,95	0,054	89	96	93	2,83	0,03	91	95	78	11,31	0,145	70	86	80,5	7,78	0,097	75	86	81,5	2,121	0,026	80	83	49	0	0	49	49	55	7,071	0,129	50	60	81	9,9	0,122	74	88	72	1,414	0,02	71	73	199	8,49	0,043	193	205	83	5,66	0,068	79	87	106,5	2,12	0,02	105	108	182	5,66	0,031	178	186
AGGCTCTTTTGTCAGTCCTATCAAC	2	94	7,071	0,075	89	99	79,5	9,192	0,116	73	86	66	5,657	0,086	62	70	86	16,971	0,197	74	98	120	11,31	0,094	112	128	136,5	19,09	0,14	123	150	84,5	19,09	0,226	71	98	75	4,24	0,057	72	78	266,5	61,52	0,231	223	310	102	7,07	0,069	97	107	114,5	0,71	0,006	114	115	158,5	24,75	0,156	141	176	149,5	7,78	0,052	144	155	85,5	10,607	0,124	78	93	99	14,14	0,143	89	109	70,5	3,54	0,05	68	73	87	5,66	0,065	83	91	79	2,828	0,036	77	81	62	7,07	0,114	57	67	50,5	0,707	0,014	50	51	83	15,56	0,187	72	94	87	36,77	0,423	61	113	173	9,9	0,057	166	180	78	2,83	0,036	76	80	107,5	12,02	0,112	99	116	137,5	4,95	0,036	134	141
TTTTGTCAGTCCTATCAACCTCTAA	2	64,5	3,536	0,055	62	67	81	9,899	0,122	74	88	74,5	6,364	0,085	70	79	60,5	0,707	0,012	60	61	89,5	9,19	0,103	83	96	124,5	0,71	0,006	124	125	77	2,83	0,037	75	79	65	4,24	0,065	62	68	136,5	13,44	0,098	127	146	88	2,83	0,032	86	90	100,5	4,95	0,049	97	104	121,5	9,19	0,076	115	128	115	8,49	0,074	109	121	80	16,971	0,212	68	92	85	1,41	0,017	84	86	55,5	2,12	0,038	54	57	70,5	2,12	0,03	69	72	68	9,899	0,146	61	75	65,5	4,95	0,076	62	69	50	7,071	0,141	45	55	96,5	24,75	0,256	79	114	71,5	9,192	0,129	65	78	109,5	9,19	0,084	103	116	60	12,73	0,212	51	69	86	2,83	0,033	84	88	124	5,66	0,046	120	128
TGTCAGTCCTATCAACCTCTAACAT	2	66	1,414	0,021	65	67	72	8,485	0,118	66	78	78,5	6,364	0,081	74	83	65	2,828	0,044	63	67	101	7,07	0,07	96	106	114	18,38	0,161	101	127	98	18,38	0,188	85	111	65,5	4,95	0,076	62	69	173,5	10,61	0,061	166	181	98,5	9,19	0,093	92	105	106,5	4,95	0,046	103	110	120,5	7,78	0,065	115	126	128,5	33,23	0,259	105	152	92,5	4,95	0,054	89	96	106	12,73	0,12	97	115	67,5	0,71	0,01	67	68	96	24,04	0,25	79	113	79	2,828	0,036	77	81	77	15,56	0,202	66	88	66,5	10,607	0,159	59	74	89,5	14,85	0,166	79	100	82,5	14,849	0,18	72	93	122,5	0,71	0,006	122	123	71	5,66	0,08	67	75	95	15,56	0,164	84	106	133	12,73	0,096	124	142
TAACATCCTCGCACCAGACAGGACA	2	117,5	37,477	0,319	91	144	113,5	14,849	0,131	103	124	98	11,314	0,115	90	106	87	15,556	0,179	76	98	136	12,73	0,094	127	145	189,5	24,75	0,131	172	207	224,5	17,68	0,079	212	237	113,5	12,02	0,106	105	122	325	9,9	0,03	318	332	174	15,56	0,089	163	185	221	12,73	0,058	212	230	198,5	28,99	0,146	178	219	195	19,8	0,102	181	209	181,5	30,406	0,168	160	203	132,5	4,95	0,037	129	136	140	12,73	0,091	131	149	188	2,83	0,015	186	190	135	1,414	0,01	134	136	108,5	9,19	0,085	102	115	143	19,799	0,138	129	157	142,5	7,78	0,055	137	148	137	8,485	0,062	131	143	251,5	14,85	0,059	241	262	151,5	14,85	0,098	141	162	135,5	6,36	0,047	131	140	234	46,67	0,199	201	267
CATCCTCGCACCAGACAGGACAGGT	2	141,5	9,192	0,065	135	148	191	18,385	0,096	178	204	163,5	6,364	0,039	159	168	145,5	23,335	0,16	129	162	153,5	26,16	0,17	135	172	315	12,73	0,04	306	324	305	12,73	0,042	296	314	138	8,49	0,061	132	144	377,5	16,26	0,043	366	389	181,5	21,92	0,121	166	197	274,5	4,95	0,018	271	278	249,5	26,16	0,105	231	268	234	1,41	0,006	233	235	180	0	0	180	180	190,5	16,26	0,085	179	202	139	8,49	0,061	133	145	191	15,56	0,081	180	202	133	33,941	0,255	109	157	137	25,46	0,186	119	155	105	12,728	0,121	96	114	205	24,04	0,117	188	222	142,5	2,121	0,015	141	144	364	39,6	0,109	336	392	164,5	21,92	0,133	149	180	165,5	3,54	0,021	163	168	233	5,66	0,024	229	237
TGGGTTTTATTTCTGACAAGTAGAA	2	89,5	6,364	0,071	85	94	75,5	4,95	0,066	72	79	61	8,485	0,139	55	67	69	1,414	0,02	68	70	58	0	0	58	58	54	2,83	0,052	52	56	54,5	3,54	0,065	52	57	50	0	0	50	50	75,5	12,02	0,159	67	84	52	5,66	0,109	48	56	56	1,41	0,025	55	57	73,5	2,12	0,029	72	75	65,5	13,44	0,205	56	75	60	11,314	0,189	52	68	53	4,24	0,08	50	56	53	12,73	0,24	44	62	57	8,49	0,149	51	63	61,5	3,536	0,057	59	64	39	1,41	0,036	38	40	39	5,657	0,145	35	43	77	8,49	0,11	71	83	61	2,828	0,046	59	63	83	2,83	0,034	81	85	50	1,41	0,028	49	51	57,5	16,26	0,283	46	69	79	9,9	0,125	72	86
AAGTTTTGTAACCATGCATTTTTAT	2	65,5	6,364	0,097	61	70	77,5	12,021	0,155	69	86	59	5,657	0,096	55	63	62	4,243	0,068	59	65	56,5	2,12	0,038	55	58	65	12,73	0,196	56	74	55,5	19,09	0,344	42	69	45	4,24	0,094	42	48	66,5	6,36	0,096	62	71	56,5	3,54	0,063	54	59	55,5	4,95	0,089	52	59	62,5	2,12	0,034	61	64	64,5	2,12	0,033	63	66	59	5,657	0,096	55	63	51	8,49	0,166	45	57	45	1,41	0,031	44	46	59	4,24	0,072	56	62	55	2,828	0,051	53	57	40,5	6,36	0,157	36	45	45,5	0,707	0,016	45	46	53,5	4,95	0,093	50	57	70	11,314	0,162	62	78	55	12,73	0,231	46	64	40	2,83	0,071	38	42	48,5	6,36	0,131	44	53	74	4,24	0,057	71	77
TGCTGTCCTTCTGGCATCAGTGAGA	2	115	2,828	0,025	113	117	127	21,213	0,167	112	142	93	1,414	0,015	92	94	125,5	9,192	0,073	119	132	175,5	9,19	0,052	169	182	208	1,41	0,007	207	209	236,5	4,95	0,021	233	240	94,5	10,61	0,112	87	102	483	5,66	0,012	479	487	253,5	9,19	0,036	247	260	247	19,8	0,08	233	261	284,5	37,48	0,132	258	311	192,5	28,99	0,151	172	213	199	7,071	0,036	194	204	118,5	13,44	0,113	109	128	168,5	38,89	0,231	141	196	96,5	12,02	0,125	88	105	136	8,485	0,062	130	142	83,5	9,19	0,11	77	90	97	15,556	0,16	86	108	128	1,41	0,011	127	129	136,5	9,192	0,067	130	143	300	16,97	0,057	288	312	87,5	9,19	0,105	81	94	186,5	28,99	0,155	166	207	200	4,24	0,021	197	203
GCATCAGTGAGAGCCAAGTTAGCAG	2	93	5,657	0,061	89	97	85	8,485	0,1	79	91	83	11,314	0,136	75	91	75	2,828	0,038	73	77	88	14,14	0,161	78	98	152,5	14,85	0,097	142	163	150	21,21	0,141	135	165	95	2,83	0,03	93	97	185	0	0	185	185	136	12,73	0,094	127	145	149	26,87	0,18	130	168	156,5	9,19	0,059	150	163	127	2,83	0,022	125	129	112	7,071	0,063	107	117	111,5	16,26	0,146	100	123	106	7,07	0,067	101	111	128	7,07	0,055	123	133	107	21,213	0,198	92	122	66,5	10,61	0,159	59	74	73,5	7,778	0,106	68	79	113	15,56	0,138	102	124	107,5	2,121	0,02	106	109	198	12,73	0,064	189	207	133	2,83	0,021	131	135	99,5	10,61	0,107	92	107	163,5	4,95	0,03	160	167
GAGAGCCAAGTTAGCAGGGACTTTA	2	95	9,899	0,104	88	102	90	14,142	0,157	80	100	77	0	0	77	77	82,5	0,707	0,009	82	83	90,5	31,82	0,352	68	113	116	2,83	0,024	114	118	133	18,38	0,138	120	146	74,5	3,54	0,047	72	77	158	9,9	0,063	151	165	93,5	26,16	0,28	75	112	93	16,97	0,182	81	105	109,5	14,85	0,136	99	120	92	4,24	0,046	89	95	91	2,828	0,031	89	93	88,5	0,71	0,008	88	89	83,5	2,12	0,025	82	85	101	4,24	0,042	98	104	87,5	2,121	0,024	86	89	61,5	12,02	0,195	53	70	61	15,556	0,255	50	72	105,5	6,36	0,06	101	110	95	18,385	0,194	82	108	158,5	4,95	0,031	155	162	90,5	4,95	0,055	87	94	98	4,24	0,043	95	101	141	11,31	0,08	133	149
GCCAAGTTAGCAGGGACTTTAAATA	2	87	8,485	0,098	81	93	78	5,657	0,073	74	82	73,5	12,021	0,164	65	82	71,5	4,95	0,069	68	75	65,5	4,95	0,076	62	69	124	8,49	0,068	118	130	111,5	9,19	0,082	105	118	70	4,24	0,061	67	73	135,5	19,09	0,141	122	149	108	5,66	0,052	104	112	112,5	21,92	0,195	97	128	122,5	27,58	0,225	103	142	96	14,14	0,147	86	106	73	7,071	0,097	68	78	86	2,83	0,033	84	88	74	2,83	0,038	72	76	92	18,38	0,2	79	105	82,5	2,121	0,026	81	84	71,5	19,09	0,267	58	85	50,5	2,121	0,042	49	52	92,5	4,95	0,054	89	96	70	5,657	0,081	66	74	146,5	9,19	0,063	140	153	87,5	9,19	0,105	81	94	83,5	12,02	0,144	75	92	126	11,31	0,09	118	134
AAGCATGGAATGCAAGTCCCTGCCC	2	238,5	3,536	0,015	236	241	243	19,799	0,081	229	257	251,5	41,719	0,166	222	281	214	24,042	0,112	197	231	342,5	53,03	0,155	305	380	282,5	3,54	0,013	280	285	243,5	44,55	0,183	212	275	139	0	0	139	139	857,5	13,44	0,016	848	867	360,5	0,71	0,002	360	361	422	1,41	0,003	421	423	697,5	19,09	0,027	684	711	308	4,24	0,014	305	311	249,5	30,406	0,122	228	271	230	1,41	0,006	229	231	180,5	23,33	0,129	164	197	199,5	20,51	0,103	185	214	189,5	9,192	0,049	183	196	170,5	21,92	0,129	155	186	156	16,971	0,109	144	168	212,5	7,78	0,037	207	218	192	5,657	0,029	188	196	506,5	20,51	0,04	492	521	165	2,83	0,017	163	167	337,5	3,54	0,01	335	340	540	16,97	0,031	528	552
GCCACTGTGTTCAGCTGATAAGTGT	2	80	28,284	0,354	60	100	90	7,071	0,079	85	95	60,5	4,95	0,082	57	64	70,5	3,536	0,05	68	73	86,5	14,85	0,172	76	97	107,5	21,92	0,204	92	123	103,5	3,54	0,034	101	106	67,5	2,12	0,031	66	69	128,5	7,78	0,061	123	134	80,5	10,61	0,132	73	88	105	4,24	0,04	102	108	97,5	12,02	0,123	89	106	94,5	9,19	0,097	88	101	304	12,728	0,042	295	313	76	9,9	0,13	69	83	213,5	27,58	0,129	194	233	77	5,66	0,073	73	81	204	22,627	0,111	188	220	46,5	0,71	0,015	46	47	142	2,828	0,02	140	144	103	5,66	0,055	99	107	271	52,326	0,193	234	308	134	1,41	0,011	133	135	55	4,24	0,077	52	58	74,5	7,78	0,104	69	80	103,5	23,33	0,225	87	120
AAGATCTCTTTAGGCTTCAGTTTCA	2	70,5	6,364	0,09	66	75	77,5	13,435	0,173	68	87	64	7,071	0,11	59	69	59,5	2,121	0,036	58	61	54	7,07	0,131	49	59	70,5	20,51	0,291	56	85	58,5	10,61	0,181	51	66	43,5	2,12	0,049	42	45	82,5	7,78	0,094	77	88	69	2,83	0,041	67	71	62,5	12,02	0,192	54	71	60	1,41	0,024	59	61	68,5	4,95	0,072	65	72	66	5,657	0,086	62	70	57,5	3,54	0,061	55	60	55	4,24	0,077	52	58	70	12,73	0,182	61	79	74,5	16,263	0,218	63	86	42,5	10,61	0,25	35	50	50,5	7,778	0,154	45	56	52	8,49	0,163	46	58	80,5	0,707	0,009	80	81	94	2,83	0,03	92	96	49,5	3,54	0,071	47	52	55	4,24	0,077	52	58	88,5	12,02	0,136	80	97
GTGATGGGATGATTAAGAGACTATT	2	90	0	0	90	90	98	14,142	0,144	88	108	91	8,485	0,093	85	97	77,5	3,536	0,046	75	80	78,5	13,44	0,171	69	88	123	14,14	0,115	113	133	114	7,07	0,062	109	119	92	2,83	0,031	90	94	198,5	10,61	0,053	191	206	93	9,9	0,106	86	100	101	7,07	0,07	96	106	126	7,07	0,056	121	131	93,5	9,19	0,098	87	100	94,5	6,364	0,067	90	99	77,5	4,95	0,064	74	81	80	5,66	0,071	76	84	106	11,31	0,107	98	114	94	15,556	0,165	83	105	60,5	4,95	0,082	57	64	61,5	4,95	0,08	58	65	90	21,21	0,236	75	105	81	4,243	0,052	78	84	123	1,41	0,011	122	124	83,5	9,19	0,11	77	90	92,5	17,68	0,191	80	105	111,5	6,36	0,057	107	116
GAGACTATTAAAGCTATTACCTCTT	2	65	8,485	0,131	59	71	82,5	14,849	0,18	72	93	65	1,414	0,022	64	66	61,5	0,707	0,011	61	62	55	2,83	0,051	53	57	59,5	6,36	0,107	55	64	46	7,07	0,154	41	51	42,5	2,12	0,05	41	44	73,5	16,26	0,221	62	85	49,5	4,95	0,1	46	53	63	8,49	0,135	57	69	71	1,41	0,02	70	72	58,5	2,12	0,036	57	60	64	2,828	0,044	62	66	53,5	4,95	0,093	50	57	60	4,24	0,071	57	63	63	11,31	0,18	55	71	84,5	6,364	0,075	80	89	39,5	0,71	0,018	39	40	55	5,657	0,103	51	59	70,5	4,95	0,07	67	74	75,5	4,95	0,066	72	79	57	19,8	0,347	43	71	47,5	3,54	0,074	45	50	43,5	10,61	0,244	36	51	79	5,66	0,072	75	83
AAAGCTATTACCTCTTTAGAGTCAT	2	62	2,828	0,046	60	64	63,5	3,536	0,056	61	66	63	2,828	0,045	61	65	65	1,414	0,022	64	66	66	9,9	0,15	59	73	75	5,66	0,075	71	79	59,5	4,95	0,083	56	63	57	8,49	0,149	51	63	68,5	3,54	0,052	66	71	48,5	3,54	0,073	46	51	60	7,07	0,118	55	65	60	5,66	0,094	56	64	57,5	6,36	0,111	53	62	50,5	7,778	0,154	45	56	59	1,41	0,024	58	60	47,5	0,71	0,015	47	48	59,5	0,71	0,012	59	60	70	7,071	0,101	65	75	38,5	0,71	0,018	38	39	41	9,899	0,241	34	48	60,5	4,95	0,082	57	64	62	8,485	0,137	56	68	77	8,49	0,11	71	83	47	1,41	0,03	46	48	49	1,41	0,029	48	50	85,5	10,61	0,124	78	93
TACCTCTTTAGAGTCATGTTCAAAA	2	67,5	4,95	0,073	64	71	62	0	0	62	62	69	16,971	0,246	57	81	67,5	7,778	0,115	62	73	50,5	4,95	0,098	47	54	54	9,9	0,183	47	61	51	4,24	0,083	48	54	40	2,83	0,071	38	42	74,5	13,44	0,18	65	84	52,5	6,36	0,121	48	57	58,5	0,71	0,012	58	59	62,5	3,54	0,057	60	65	53	1,41	0,027	52	54	95	8,485	0,089	89	101	54	9,9	0,183	47	61	62,5	6,36	0,102	58	67	57	5,66	0,099	53	61	68	1,414	0,021	67	69	38	1,41	0,037	37	39	56	7,071	0,126	51	61	60,5	0,71	0,012	60	61	66,5	6,364	0,096	62	71	54,5	14,85	0,272	44	65	48	9,9	0,206	41	55	49,5	2,12	0,043	48	51	65,5	6,36	0,097	61	70
TATTAGATCTGAAAAGGGACTTGTG	2	73	8,485	0,116	67	79	83,5	0,707	0,008	83	84	66	4,243	0,064	63	69	75	5,657	0,075	71	79	60,5	3,54	0,058	58	63	68,5	7,78	0,114	63	74	72,5	4,95	0,068	69	76	46,5	4,95	0,106	43	50	70,5	3,54	0,05	68	73	68,5	2,12	0,031	67	70	86,5	2,12	0,025	85	88	80	24,04	0,301	63	97	74	11,31	0,153	66	82	73	16,971	0,232	61	85	51	4,24	0,083	48	54	65	14,14	0,218	55	75	57	4,24	0,074	54	60	65,5	9,192	0,14	59	72	44,5	3,54	0,079	42	47	50	4,243	0,085	47	53	52	11,31	0,218	44	60	92,5	10,607	0,115	85	100	81,5	3,54	0,043	79	84	59,5	6,36	0,107	55	64	57,5	6,36	0,111	53	62	84	1,41	0,017	83	85
TTAATTTTGTGTTCCCTCATTACAG	2	86	9,899	0,115	79	93	78	14,142	0,181	68	88	77,5	9,192	0,119	71	84	71	1,414	0,02	70	72	143,5	17,68	0,123	131	156	150,5	2,12	0,014	149	152	145,5	23,33	0,16	129	162	103,5	3,54	0,034	101	106	215	39,6	0,184	187	243	144	9,9	0,069	137	151	159	8,49	0,053	153	165	167	12,73	0,076	158	176	240	2,83	0,012	238	242	87,5	2,121	0,024	86	89	131	12,73	0,097	122	140	77	18,38	0,239	64	90	97,5	4,95	0,051	94	101	76	5,657	0,074	72	80	64,5	0,71	0,011	64	65	67,5	9,192	0,136	61	74	94,5	33,23	0,352	71	118	84,5	3,536	0,042	82	87	170	21,21	0,125	155	185	94,5	13,44	0,142	85	104	97	21,21	0,219	82	112	163	2,83	0,017	161	165
TTTGTGTTCCCTCATTACAGTTTAT	2	78	8,485	0,109	72	84	70	4,243	0,061	67	73	75	1,414	0,019	74	76	79,5	2,121	0,027	78	81	153,5	31,82	0,207	131	176	241	8,49	0,035	235	247	223	16,97	0,076	211	235	145	18,38	0,127	132	158	327	26,87	0,082	308	346	225	39,6	0,176	197	253	189,5	4,95	0,026	186	193	224,5	4,95	0,022	221	228	238,5	9,19	0,039	232	245	192	19,799	0,103	178	206	134	11,31	0,084	126	142	103	9,9	0,096	96	110	83,5	4,95	0,059	80	87	77	19,799	0,257	63	91	77	1,41	0,018	76	78	54,5	9,192	0,169	48	61	112	15,56	0,139	101	123	80,5	4,95	0,061	77	84	285	16,97	0,06	273	297	125,5	12,02	0,096	117	134	131,5	20,51	0,156	117	146	200,5	72,83	0,363	149	252
GCTGTGTGTTTTCAATCCTTGGGAG	2	95	11,314	0,119	87	103	93,5	4,95	0,053	90	97	82	11,314	0,138	74	90	85	4,243	0,05	82	88	168,5	10,61	0,063	161	176	173	9,9	0,057	166	180	195	25,46	0,131	177	213	93,5	17,68	0,189	81	106	379,5	45,96	0,121	347	412	166	1,41	0,009	165	167	190,5	20,51	0,108	176	205	198	18,38	0,093	185	211	168	25,46	0,152	150	186	161	28,284	0,176	141	181	105	11,31	0,108	97	113	140	8,49	0,061	134	146	109,5	21,92	0,2	94	125	111	21,213	0,191	96	126	57	14,14	0,248	47	67	75	9,899	0,132	68	82	90,5	20,51	0,227	76	105	135	22,627	0,168	119	151	258	18,38	0,071	245	271	92,5	0,71	0,008	92	93	114,5	14,85	0,13	104	125	154,5	12,02	0,078	146	163
TTGGGAGGGTGCCATCCACATTTTA	2	141,5	13,435	0,095	132	151	130,5	12,021	0,092	122	139	109	11,314	0,104	101	117	117	9,899	0,085	110	124	192,5	14,85	0,077	182	203	137,5	17,68	0,129	125	150	133	9,9	0,074	126	140	85	9,9	0,116	78	92	268,5	7,78	0,029	263	274	168	26,87	0,16	149	187	214	9,9	0,046	207	221	187,5	10,61	0,057	180	195	181	12,73	0,07	172	190	100,5	23,335	0,232	84	117	121,5	14,85	0,122	111	132	84	19,8	0,236	70	98	127	7,07	0,056	122	132	95	4,243	0,045	92	98	116	18,38	0,158	103	129	87,5	21,92	0,251	72	103	145,5	3,54	0,024	143	148	93,5	10,607	0,113	86	101	186	16,97	0,091	174	198	74,5	9,19	0,123	68	81	130,5	0,71	0,005	130	131	198,5	12,02	0,061	190	207
TAACAGTACCTGTGCCTGAGAATTT	2	773,5	96,874	0,125	705	842	495,5	13,435	0,027	486	505	541	25,456	0,047	523	559	1082,5	74,246	0,069	1030	1135	242	11,31	0,047	234	250	254	5,66	0,022	250	258	259,5	2,12	0,008	258	261	115,5	17,68	0,153	103	128	418	12,73	0,03	409	427	171,5	6,36	0,037	167	176	207,5	33,23	0,16	184	231	230,5	28,99	0,126	210	251	166,5	7,78	0,047	161	172	160	4,243	0,027	157	163	119,5	19,09	0,16	106	133	105,5	0,71	0,007	105	106	111	16,97	0,153	99	123	92,5	9,192	0,099	86	99	76,5	2,12	0,028	75	78	89,5	3,536	0,04	87	92	112,5	3,54	0,031	110	115	122	15,556	0,128	111	133	280,5	7,78	0,028	275	286	81,5	3,54	0,043	79	84	150,5	0,71	0,005	150	151	204	9,9	0,049	197	211
TGAAATCAAGGCATAGTCTTTCCAG	2	58	1,414	0,024	57	59	77	7,071	0,092	72	82	69	4,243	0,061	66	72	68,5	2,121	0,031	67	70	58	1,41	0,024	57	59	66,5	3,54	0,053	64	69	61,5	4,95	0,08	58	65	43	8,49	0,197	37	49	75,5	4,95	0,066	72	79	48,5	3,54	0,073	46	51	61	8,49	0,139	55	67	72,5	9,19	0,127	66	79	106	7,07	0,067	101	111	77,5	0,707	0,009	77	78	64	4,24	0,066	61	67	66,5	0,71	0,011	66	67	80,5	2,12	0,026	79	82	66	4,243	0,064	63	69	50	1,41	0,028	49	51	46,5	6,364	0,137	42	51	78,5	3,54	0,045	76	81	84	11,314	0,135	76	92	59	4,24	0,072	56	62	43	4,24	0,099	40	46	46,5	4,95	0,106	43	50	74,5	10,61	0,142	67	82
GTCTAATTTTTACTGTAATGCTTGT	2	73	5,657	0,077	69	77	74,5	19,092	0,256	61	88	60	1,414	0,024	59	61	71,5	6,364	0,089	67	76	52,5	2,12	0,04	51	54	90,5	14,85	0,164	80	101	62	4,24	0,068	59	65	42,5	0,71	0,017	42	43	55,5	6,36	0,115	51	60	40,5	0,71	0,017	40	41	56	9,9	0,177	49	63	60,5	0,71	0,012	60	61	66,5	6,36	0,096	62	71	53	1,414	0,027	52	54	51	5,66	0,111	47	55	60	14,14	0,236	50	70	52,5	4,95	0,094	49	56	78	12,728	0,163	69	87	37	1,41	0,038	36	38	39,5	7,778	0,197	34	45	70,5	2,12	0,03	69	72	68	12,728	0,187	59	77	63,5	2,12	0,033	62	65	49	2,83	0,058	47	51	47,5	2,12	0,045	46	49	77	1,41	0,018	76	78
GTAATGCTTGTATGTCAACAGTTAT	2	74	4,243	0,057	71	77	56	1,414	0,025	55	57	67,5	4,95	0,073	64	71	65,5	0,707	0,011	65	66	50	4,24	0,085	47	53	72,5	3,54	0,049	70	75	48,5	2,12	0,044	47	50	47	7,07	0,15	42	52	68	8,49	0,125	62	74	53	9,9	0,187	46	60	60,5	7,78	0,129	55	66	62,5	13,44	0,215	53	72	87	5,66	0,065	83	91	64	2,828	0,044	62	66	71	12,73	0,179	62	80	54	2,83	0,052	52	56	63	14,14	0,224	53	73	56,5	12,021	0,213	48	65	41	2,83	0,069	39	43	42	1,414	0,034	41	43	59,5	0,71	0,012	59	60	85	28,284	0,333	65	105	74	9,9	0,134	67	81	48	0	0	48	48	55,5	10,61	0,191	48	63	78	4,24	0,054	75	81
AATGCTTGTATGTCAACAGTTATGA	2	63	1,414	0,022	62	64	82,5	0,707	0,009	82	83	60	2,828	0,047	58	62	78	7,071	0,091	73	83	50	2,83	0,057	48	52	52	2,83	0,054	50	54	59	5,66	0,096	55	63	46,5	10,61	0,228	39	54	71	15,56	0,219	60	82	53,5	16,26	0,304	42	65	64	1,41	0,022	63	65	73	1,41	0,019	72	74	84	1,41	0,017	83	85	48,5	10,607	0,219	41	56	51	4,24	0,083	48	54	54	2,83	0,052	52	56	73,5	6,36	0,087	69	78	68	7,071	0,104	63	73	43	0	0	43	43	51	5,657	0,111	47	55	90	7,07	0,079	85	95	71,5	23,335	0,326	55	88	71	1,41	0,02	70	72	49	2,83	0,058	47	51	55	0	0	55	55	64,5	10,61	0,164	57	72
GTATGTCAACAGTTATGAAGGCCAG	2	70	12,728	0,182	61	79	89	15,556	0,175	78	100	66	25,456	0,386	48	84	69,5	7,778	0,112	64	75	49	2,83	0,058	47	51	65,5	3,54	0,054	63	68	55	11,31	0,206	47	63	40,5	2,12	0,052	39	42	61	4,24	0,07	58	64	47,5	7,78	0,164	42	53	58	4,24	0,073	55	61	53	1,41	0,027	52	54	68,5	4,95	0,072	65	72	72	16,971	0,236	60	84	58	1,41	0,024	57	59	52	4,24	0,082	49	55	68,5	9,19	0,134	62	75	66,5	13,435	0,202	57	76	46,5	7,78	0,167	41	52	38,5	6,364	0,165	34	43	68,5	6,36	0,093	64	73	57	4,243	0,074	54	60	68,5	6,36	0,093	64	73	44,5	4,95	0,111	41	48	44	1,41	0,032	43	45	86	7,07	0,082	81	91
ATGTCAACAGTTATGAAGGCCAGGC	2	73,5	4,95	0,067	70	77	71,5	3,536	0,049	69	74	60,5	4,95	0,082	57	64	60,5	6,364	0,105	56	65	56	15,56	0,278	45	67	68	2,83	0,042	66	70	65	2,83	0,044	63	67	44	1,41	0,032	43	45	88	9,9	0,112	81	95	78,5	2,12	0,027	77	80	68	1,41	0,021	67	69	77	14,14	0,184	67	87	76	2,83	0,037	74	78	80	8,485	0,106	74	86	62	2,83	0,046	60	64	61,5	10,61	0,172	54	69	76,5	10,61	0,139	69	84	69,5	4,95	0,071	66	73	41,5	2,12	0,051	40	43	44	2,828	0,064	42	46	68	7,07	0,104	63	73	88,5	14,849	0,168	78	99	82,5	28,99	0,351	62	103	50	4,24	0,085	47	53	47,5	3,54	0,074	45	50	100,5	4,95	0,049	97	104
GTCAACAGTTATGAAGGCCAGGCGC	2	80,5	10,607	0,132	73	88	84	8,485	0,101	78	90	77,5	16,263	0,21	66	89	69	5,657	0,082	65	73	55,5	2,12	0,038	54	57	87,5	2,12	0,024	86	89	75,5	6,36	0,084	71	80	50	2,83	0,057	48	52	75	4,24	0,057	72	78	64,5	3,54	0,055	62	67	67,5	12,02	0,178	59	76	71,5	14,85	0,208	61	82	94,5	12,02	0,127	86	103	68	16,971	0,25	56	80	65	2,83	0,044	63	67	59,5	2,12	0,036	58	61	71	22,63	0,319	55	87	65,5	7,778	0,119	60	71	43,5	4,95	0,114	40	47	51,5	9,192	0,178	45	58	66	4,24	0,064	63	69	85,5	0,707	0,008	85	86	77	1,41	0,018	76	78	61,5	16,26	0,264	50	73	65,5	2,12	0,032	64	67	106	1,41	0,013	105	107
AACAGTTATGAAGGCCAGGCGCGGC	2	86,5	17,678	0,204	74	99	84	12,728	0,152	75	93	73	4,243	0,058	70	76	85	7,071	0,083	80	90	75	1,41	0,019	74	76	120	18,38	0,153	107	133	94	1,41	0,015	93	95	84	2,83	0,034	82	86	136	9,9	0,073	129	143	97	25,46	0,262	79	115	105,5	10,61	0,101	98	113	115	9,9	0,086	108	122	75,5	4,95	0,066	72	79	55,5	2,121	0,038	54	57	87	7,07	0,081	82	92	55	16,97	0,309	43	67	81,5	6,36	0,078	77	86	67,5	2,121	0,031	66	69	56	2,83	0,051	54	58	50	8,485	0,17	44	56	113,5	24,75	0,218	96	131	84,5	17,678	0,209	72	97	139,5	27,58	0,198	120	159	83	0	0	83	83	107,5	6,36	0,059	103	112	150,5	0,71	0,005	150	151
GTTTGAGGCTTCCATCTGACAGCTA	2	79,5	17,678	0,222	67	92	73	1,414	0,019	72	74	82	25,456	0,31	64	100	71,5	0,707	0,01	71	72	89,5	7,78	0,087	84	95	137	8,49	0,062	131	143	99	9,9	0,1	92	106	67,5	3,54	0,052	65	70	190,5	28,99	0,152	170	211	89,5	4,95	0,055	86	93	119,5	2,12	0,018	118	121	123	28,28	0,23	103	143	91,5	12,02	0,131	83	100	62,5	6,364	0,102	58	67	83	19,8	0,239	69	97	52,5	4,95	0,094	49	56	79	4,24	0,054	76	82	69	4,243	0,061	66	72	64	0	0	64	64	41	1,414	0,034	40	42	98,5	2,12	0,022	97	100	93,5	37,477	0,401	67	120	144	28,28	0,196	124	164	70	12,73	0,182	61	79	88,5	2,12	0,024	87	90	121	11,31	0,094	113	129
ATTGTAGATACTTTGTCCCTTGCAC	2	76	11,314	0,149	68	84	89,5	4,95	0,055	86	93	82,5	13,435	0,163	73	92	91,5	9,192	0,1	85	98	138,5	17,68	0,128	126	151	151	2,83	0,019	149	153	119	2,83	0,024	117	121	65	2,83	0,044	63	67	381	19,8	0,052	367	395	133	4,24	0,032	130	136	164	14,14	0,086	154	174	178	4,24	0,024	175	181	123	18,38	0,149	110	136	100,5	20,506	0,204	86	115	114,5	16,26	0,142	103	126	83,5	3,54	0,042	81	86	129	1,41	0,011	128	130	78,5	13,435	0,171	69	88	68,5	2,12	0,031	67	70	67	11,314	0,169	59	75	129	15,56	0,121	118	140	107,5	16,263	0,151	96	119	169	7,07	0,042	164	174	69	2,83	0,041	67	71	103	2,83	0,027	101	105	171	11,31	0,066	163	179
AGCCCGAGGTGGGTCCCACCCGCAT	2	300,5	21,92	0,073	285	316	299	0	0	299	299	236,5	24,749	0,105	219	254	456	32,527	0,071	433	479	209,5	4,95	0,024	206	213	236,5	3,54	0,015	234	239	224	25,46	0,114	206	242	160,5	4,95	0,031	157	164	457,5	40,31	0,088	429	486	250	19,8	0,079	236	264	302	16,97	0,056	290	314	322,5	3,54	0,011	320	325	253,5	0,71	0,003	253	254	936,5	19,092	0,02	923	950	209,5	6,36	0,03	205	214	928	1,41	0,002	927	929	204	2,83	0,014	202	206	640	31,113	0,049	618	662	198,5	3,54	0,018	196	201	943,5	14,849	0,016	933	954	214	9,9	0,046	207	221	582,5	17,678	0,03	570	595	345,5	24,75	0,072	328	363	153,5	3,54	0,023	151	156	189	26,87	0,142	170	208	340,5	0,71	0,002	340	341
CCAGCCCTGGAGAAGTAGCTCTGGC	2	100	4,243	0,042	97	103	114,5	12,021	0,105	106	123	107	2,828	0,026	105	109	109,5	3,536	0,032	107	112	111,5	19,09	0,171	98	125	157,5	4,95	0,031	154	161	166	8,49	0,051	160	172	92,5	3,54	0,038	90	95	187,5	21,92	0,117	172	203	94,5	14,85	0,157	84	105	147	2,83	0,019	145	149	156	5,66	0,036	152	160	134	11,31	0,084	126	142	161	21,213	0,132	146	176	114,5	7,78	0,068	109	120	119	14,14	0,119	109	129	105	0	0	105	105	93,5	7,778	0,083	88	99	69,5	7,78	0,112	64	75	71	7,071	0,1	66	76	110	0	0	110	110	115	18,385	0,16	102	128	194,5	28,99	0,149	174	215	97	19,8	0,204	83	111	90,5	10,61	0,117	83	98	151	4,24	0,028	148	154
AAGTAGCTCTGGCTTGTCTTCTTTT	2	95,5	7,778	0,081	90	101	98,5	4,95	0,05	95	102	86,5	7,778	0,09	81	92	96,5	10,607	0,11	89	104	137	5,66	0,041	133	141	201	21,21	0,106	186	216	182	0	0	182	182	97,5	3,54	0,036	95	100	436	2,83	0,006	434	438	166	16,97	0,102	154	178	182	12,73	0,07	173	191	254,5	44,55	0,175	223	286	148	2,83	0,019	146	150	144	11,314	0,079	136	152	99	2,83	0,029	97	101	111	33,94	0,306	87	135	93,5	16,26	0,174	82	105	109	11,314	0,104	101	117	65,5	10,61	0,162	58	73	65,5	16,263	0,248	54	77	96	9,9	0,103	89	103	117	1,414	0,012	116	118	321,5	9,19	0,029	315	328	94	2,83	0,03	92	96	161,5	36,06	0,223	136	187	171	1,41	0,008	170	172
GTAGCTCTGGCTTGTCTTCTTTTTC	2	89	2,828	0,032	87	91	95,5	0,707	0,007	95	96	85	4,243	0,05	82	88	100,5	10,607	0,106	93	108	165,5	13,44	0,081	156	175	213	32,53	0,153	190	236	220	1,41	0,006	219	221	106,5	0,71	0,007	106	107	478,5	50,2	0,105	443	514	219	1,41	0,006	218	220	219,5	6,36	0,029	215	224	324	11,31	0,035	316	332	172,5	6,36	0,037	168	177	100,5	4,95	0,049	97	104	96,5	10,61	0,11	89	104	69	11,31	0,164	61	77	129	5,66	0,044	125	133	76,5	17,678	0,231	64	89	62	1,41	0,023	61	63	57,5	6,364	0,111	53	62	102,5	3,54	0,034	100	105	77,5	6,364	0,082	73	82	342	14,14	0,041	332	352	98	9,9	0,101	91	105	182	38,18	0,21	155	209	212	15,56	0,073	201	223
AGCTCTGGCTTGTCTTCTTTTTCAT	2	88	11,314	0,129	80	96	128,5	9,192	0,072	122	135	99	11,314	0,114	91	107	110	19,799	0,18	96	124	193	2,83	0,015	191	195	283,5	23,33	0,082	267	300	224,5	24,75	0,11	207	242	112,5	0,71	0,006	112	113	506,5	20,51	0,04	492	521	205,5	4,95	0,024	202	209	255	9,9	0,039	248	262	303	1,41	0,005	302	304	166	7,07	0,043	161	171	111	4,243	0,038	108	114	107,5	13,44	0,125	98	117	88,5	2,12	0,024	87	90	99,5	12,02	0,121	91	108	62,5	9,192	0,147	56	69	68,5	4,95	0,072	65	72	56	12,728	0,227	47	65	91	7,07	0,078	86	96	78,5	2,121	0,027	77	80	416	29,7	0,071	395	437	101	0	0	101	101	211	8,49	0,04	205	217	203,5	10,61	0,052	196	211
GCTCTGGCTTGTCTTCTTTTTCATT	2	100	0	0	100	100	116	4,243	0,037	113	119	116,5	3,536	0,03	114	119	135,5	0,707	0,005	135	136	317,5	37,48	0,118	291	344	353,5	27,58	0,078	334	373	357	18,38	0,051	344	370	133	2,83	0,021	131	135	632	0	0	632	632	252	14,14	0,056	242	262	291,5	20,51	0,07	277	306	366	5,66	0,015	362	370	227	31,11	0,137	205	249	184,5	24,749	0,134	167	202	131,5	3,54	0,027	129	134	125	9,9	0,079	118	132	103,5	16,26	0,157	92	115	100	1,414	0,014	99	101	102	1,41	0,014	101	103	79	0	0	79	79	107,5	3,54	0,033	105	110	102	1,414	0,014	101	103	562,5	62,93	0,112	518	607	93	11,31	0,122	85	101	251	8,49	0,034	245	257	277,5	21,92	0,079	262	293
ATAATTTATGTATCGACTAAGAAAT	2	72,5	2,121	0,029	71	74	57	2,828	0,05	55	59	63,5	4,95	0,078	60	67	53	1,414	0,027	52	54	53,5	6,36	0,119	49	58	62,5	4,95	0,079	59	66	44,5	6,36	0,143	40	49	45,5	4,95	0,109	42	49	60	8,49	0,141	54	66	49	2,83	0,058	47	51	61	8,49	0,139	55	67	73	15,56	0,213	62	84	52	4,24	0,082	49	55	63	5,657	0,09	59	67	54,5	10,61	0,195	47	62	58,5	0,71	0,012	58	59	49	9,9	0,202	42	56	58	1,414	0,024	57	59	43,5	2,12	0,049	42	45	44	2,828	0,064	42	46	66,5	14,85	0,223	56	77	69	11,314	0,164	61	77	62	8,49	0,137	56	68	40	2,83	0,071	38	42	44	1,41	0,032	43	45	79,5	26,16	0,329	61	98
GAAATAATAAGGTACATTCAGATGT	2	68	9,899	0,146	61	75	72	14,142	0,196	62	82	62	0	0	62	62	61	1,414	0,023	60	62	56	5,66	0,101	52	60	50,5	6,36	0,126	46	55	51	5,66	0,111	47	55	43,5	2,12	0,049	42	45	62	2,83	0,046	60	64	41,5	0,71	0,017	41	42	54	5,66	0,105	50	58	51	11,31	0,222	43	59	51	0	0	51	51	44,5	0,707	0,016	44	45	40	2,83	0,071	38	42	49,5	6,36	0,129	45	54	56	2,83	0,051	54	58	79,5	27,577	0,347	60	99	41	4,24	0,103	38	44	37	1,414	0,038	36	38	54	7,07	0,131	49	59	52,5	7,778	0,148	47	58	56	5,66	0,101	52	60	45	4,24	0,094	42	48	43,5	0,71	0,016	43	44	63	4,24	0,067	60	66
GGCCAGGAGAGCCACTTGGTCCACC	2	172,5	0,707	0,004	172	173	180,5	16,263	0,09	169	192	142,5	9,192	0,065	136	149	139	1,414	0,01	138	140	190,5	10,61	0,056	183	198	226	39,6	0,175	198	254	278	22,63	0,081	262	294	126	2,83	0,022	124	128	325,5	6,36	0,02	321	330	166,5	9,19	0,055	160	173	253,5	13,44	0,053	244	263	204,5	12,02	0,059	196	213	182,5	9,19	0,05	176	189	115	9,899	0,086	108	122	159	4,24	0,027	156	162	88	8,49	0,096	82	94	157	16,97	0,108	145	169	82,5	2,121	0,026	81	84	99	16,97	0,171	87	111	62	5,657	0,091	58	66	134	18,38	0,137	121	147	89,5	14,849	0,166	79	100	263	26,87	0,102	244	282	146,5	3,54	0,024	144	149	140,5	21,92	0,156	125	156	193,5	0,71	0,004	193	194
TTCCCTGACGTGCATCTTCAACGAA	2	83,5	12,021	0,144	75	92	95	14,142	0,149	85	105	81,5	9,192	0,113	75	88	88,5	12,021	0,136	80	97	92	9,9	0,108	85	99	121	4,24	0,035	118	124	126,5	0,71	0,006	126	127	107,5	0,71	0,007	107	108	205	21,21	0,103	190	220	113,5	0,71	0,006	113	114	147,5	0,71	0,005	147	148	127	1,41	0,011	126	128	115,5	9,19	0,08	109	122	127,5	14,849	0,116	117	138	113,5	3,54	0,031	111	116	95,5	13,44	0,141	86	105	110	5,66	0,051	106	114	104	46,669	0,449	71	137	83	2,83	0,034	81	85	71,5	4,95	0,069	68	75	138,5	16,26	0,117	127	150	106,5	45,962	0,432	74	139	132	26,87	0,204	113	151	87,5	14,85	0,17	77	98	114,5	12,02	0,105	106	123	146,5	9,19	0,063	140	153
GACTTTTACGCTGGCTCTGGGCTTG	2	120	21,213	0,177	105	135	156,5	4,95	0,032	153	160	117,5	2,121	0,018	116	119	131,5	2,121	0,016	130	133	198	25,46	0,129	180	216	382,5	23,33	0,061	366	399	319,5	10,61	0,033	312	327	139	24,04	0,173	122	156	472,5	24,75	0,052	455	490	277,5	0,71	0,003	277	278	328	14,14	0,043	318	338	366	5,66	0,015	362	370	778	69,3	0,089	729	827	189	21,213	0,112	174	204	443	12,73	0,029	434	452	116	12,73	0,11	107	125	246	28,28	0,115	226	266	121	1,414	0,012	120	122	191,5	21,92	0,114	176	207	89	2,828	0,032	87	91	354	5,66	0,016	350	358	127,5	19,092	0,15	114	141	372,5	4,95	0,013	369	376	127,5	4,95	0,039	124	131	175	28,28	0,162	155	195	271	7,07	0,026	266	276
TTACGCTGGCTCTGGGCTTGTCCTA	2	152,5	2,121	0,014	151	154	187,5	6,364	0,034	183	192	161	8,485	0,053	155	167	149	15,556	0,104	138	160	273,5	14,85	0,054	263	284	669	11,31	0,017	661	677	589	59,4	0,101	547	631	216	12,73	0,059	207	225	1059,5	37,48	0,035	1033	1086	472	18,38	0,039	459	485	600,5	6,36	0,011	596	605	549	12,73	0,023	540	558	802,5	30,41	0,038	781	824	179	28,284	0,158	159	199	490,5	16,26	0,033	479	502	114,5	24,75	0,216	97	132	257,5	47,38	0,184	224	291	110,5	13,435	0,122	101	120	171,5	12,02	0,07	163	180	82	9,899	0,121	75	89	293,5	31,82	0,108	271	316	126	15,556	0,123	115	137	728,5	0,71	0,001	728	729	173,5	24,75	0,143	156	191	347	14,14	0,041	337	357	419	12,73	0,03	410	428
GCTCTGGGCTTGTCCTAGCAGATGG	2	90	1,414	0,016	89	91	103,5	10,607	0,102	96	111	105,5	4,95	0,047	102	109	87	2,828	0,033	85	89	145	25,46	0,176	127	163	369	49,5	0,134	334	404	264	12,73	0,048	255	273	103,5	7,78	0,075	98	109	817	43,84	0,054	786	848	275	18,38	0,067	262	288	324	21,21	0,065	309	339	427,5	0,71	0,002	427	428	256,5	28,99	0,113	236	277	113	12,728	0,113	104	122	155	5,66	0,036	151	159	80	9,9	0,124	73	87	117,5	6,36	0,054	113	122	91	21,213	0,233	76	106	84	16,97	0,202	72	96	51,5	2,121	0,041	50	53	112	4,24	0,038	109	115	80	8,485	0,106	74	86	542,5	38,89	0,072	515	570	107	1,41	0,013	106	108	242	4,24	0,018	239	245	294	4,24	0,014	291	297
GTGGACAAACTCTAGTTGTCACAAA	2	62,5	4,95	0,079	59	66	68,5	3,536	0,052	66	71	65	7,071	0,109	60	70	59	7,071	0,12	54	64	50,5	3,54	0,07	48	53	78,5	6,36	0,081	74	83	61,5	10,61	0,172	54	69	46,5	2,12	0,046	45	48	58,5	9,19	0,157	52	65	53,5	4,95	0,093	50	57	54,5	4,95	0,091	51	58	58,5	3,54	0,06	56	61	58,5	3,54	0,06	56	61	64,5	12,021	0,186	56	73	58,5	4,95	0,085	55	62	49	2,83	0,058	47	51	63	4,24	0,067	60	66	55,5	3,536	0,064	53	58	38	4,24	0,112	35	41	40,5	2,121	0,052	39	42	71,5	6,36	0,089	67	76	63	16,971	0,269	51	75	59	2,83	0,048	57	61	48	7,07	0,147	43	53	46	9,9	0,215	39	53	101	41,01	0,406	72	130
CTAGTTGTCACAAAAAGGGAGCTGA	2	94	1,414	0,015	93	95	95	4,243	0,045	92	98	82	15,556	0,19	71	93	71,5	0,707	0,01	71	72	65,5	3,54	0,054	63	68	87	5,66	0,065	83	91	87,5	20,51	0,234	73	102	52,5	7,78	0,148	47	58	78	4,24	0,054	75	81	65	4,24	0,065	62	68	75,5	13,44	0,178	66	85	70,5	7,78	0,11	65	76	60	4,24	0,071	57	63	58	4,243	0,073	55	61	50,5	2,12	0,042	49	52	54,5	2,12	0,039	53	56	53	2,83	0,053	51	55	65,5	13,435	0,205	56	75	47	1,41	0,03	46	48	40	2,828	0,071	38	42	64,5	17,68	0,274	52	77	62,5	2,121	0,034	61	64	78	0	0	78	78	54,5	0,71	0,013	54	55	53,5	3,54	0,066	51	56	87,5	16,26	0,186	76	99
AACTGCGCCGCCCAGGTTCATGCCA	2	468,5	94,045	0,201	402	535	533,5	3,536	0,007	531	536	413	19,799	0,048	399	427	597	31,113	0,052	575	619	1837,5	7,78	0,004	1832	1843	1869	91,92	0,049	1804	1934	1116	42,43	0,038	1086	1146	1478,5	20,51	0,014	1464	1493	2243,5	54,45	0,024	2205	2282	1735,5	28,99	0,017	1715	1756	2140,5	10,61	0,005	2133	2148	2063,5	44,55	0,022	2032	2095	1776	0	0	1776	1776	1270	19,799	0,016	1256	1284	1218	2,83	0,002	1216	1220	922	46,67	0,051	889	955	1527,5	26,16	0,017	1509	1546	1785	77,782	0,044	1730	1840	1702	169,71	0,1	1582	1822	1601,5	38,891	0,024	1574	1629	1534	50,91	0,033	1498	1570	1847	24,042	0,013	1830	1864	2196	94,75	0,043	2129	2263	1731,5	70	0,04	1682	1781	1655	8,49	0,005	1649	1661	1971,5	85,56	0,043	1911	2032
AGTTTATTTAGTGCTATTATCTGGG	2	82,5	4,95	0,06	79	86	88,5	6,364	0,072	84	93	66,5	4,95	0,074	63	70	73	1,414	0,019	72	74	65	7,07	0,109	60	70	84,5	14,85	0,176	74	95	73	24,04	0,329	56	90	50	2,83	0,057	48	52	73,5	19,09	0,26	60	87	52,5	2,12	0,04	51	54	64	12,73	0,199	55	73	68	14,14	0,208	58	78	76	2,83	0,037	74	78	64,5	3,536	0,055	62	67	60	8,49	0,141	54	66	76	7,07	0,093	71	81	76,5	4,95	0,065	73	80	66,5	3,536	0,053	64	69	48	1,41	0,029	47	49	42	4,243	0,101	39	45	67	9,9	0,148	60	74	72	5,657	0,079	68	76	65,5	4,95	0,076	62	69	55	1,41	0,026	54	56	55,5	4,95	0,089	52	59	88	14,14	0,161	78	98
TGGGGGACCAGTTATATCAGCAGAA	2	270	9,899	0,037	263	277	246	25,456	0,103	228	264	207,5	16,263	0,078	196	219	338,5	6,364	0,019	334	343	117,5	7,78	0,066	112	123	165	5,66	0,034	161	169	148,5	2,12	0,014	147	150	102,5	4,95	0,048	99	106	183	14,14	0,077	173	193	112	1,41	0,013	111	113	139,5	13,44	0,096	130	149	158	0	0	158	158	134,5	7,78	0,058	129	140	125	26,87	0,215	106	144	130	8,49	0,065	124	136	115	21,21	0,184	100	130	155	19,8	0,128	141	169	140	19,799	0,141	126	154	123	18,38	0,149	110	136	110	24,042	0,219	93	127	150,5	6,36	0,042	146	155	147,5	6,364	0,043	143	152	168,5	3,54	0,021	166	171	94	16,97	0,181	82	106	103,5	12,02	0,116	95	112	152	2,83	0,019	150	154
TATCAGCAGAAAAGGGCGACTAAGC	2	84,5	7,778	0,092	79	90	91,5	13,435	0,147	82	101	87	8,485	0,098	81	93	89,5	4,95	0,055	86	93	67	8,49	0,127	61	73	97	31,11	0,321	75	119	90,5	2,12	0,023	89	92	65,5	2,12	0,032	64	67	118,5	10,61	0,09	111	126	75	7,07	0,094	70	80	102,5	7,78	0,076	97	108	89	2,83	0,032	87	91	100,5	14,85	0,148	90	111	95	8,485	0,089	89	101	91	2,83	0,031	89	93	78	1,41	0,018	77	79	86	19,8	0,23	72	100	87	5,657	0,065	83	91	46,5	2,12	0,046	45	48	58	2,828	0,049	56	60	73	1,41	0,019	72	74	87,5	3,536	0,04	85	90	117,5	17,68	0,15	105	130	63,5	0,71	0,011	63	64	65,5	2,12	0,032	64	67	116	8,49	0,073	110	122
GAAAAGGGCGACTAAGCTGTCATTA	2	78,5	4,95	0,063	75	82	94,5	12,021	0,127	86	103	73,5	14,849	0,202	63	84	88,5	4,95	0,056	85	92	65,5	3,54	0,054	63	68	78	9,9	0,127	71	85	77,5	12,02	0,155	69	86	59,5	4,95	0,083	56	63	91,5	12,02	0,131	83	100	60	1,41	0,024	59	61	76,5	9,19	0,12	70	83	81,5	20,51	0,252	67	96	72,5	3,54	0,049	70	75	94,5	14,849	0,157	84	105	65	4,24	0,065	62	68	80	12,73	0,159	71	89	68	4,24	0,062	65	71	106,5	36,062	0,339	81	132	52,5	4,95	0,094	49	56	52,5	4,95	0,094	49	56	79	11,31	0,143	71	87	99	2,828	0,029	97	101	104,5	14,85	0,142	94	115	53,5	4,95	0,093	50	57	50	11,31	0,226	42	58	89,5	6,36	0,071	85	94
AGCTGTCATTATGACTCAAATGGTT	2	70	14,142	0,202	60	80	72,5	2,121	0,029	71	74	57	2,828	0,05	55	59	68,5	10,607	0,155	61	76	61,5	4,95	0,08	58	65	60,5	6,36	0,105	56	65	59	1,41	0,024	58	60	43	5,66	0,132	39	47	79,5	12,02	0,151	71	88	51,5	7,78	0,151	46	57	55	1,41	0,026	54	56	68	1,41	0,021	67	69	57	2,83	0,05	55	59	65	4,243	0,065	62	68	52	2,83	0,054	50	54	61	4,24	0,07	58	64	58,5	6,36	0,109	54	63	57	1,414	0,025	56	58	38,5	2,12	0,055	37	40	44,5	3,536	0,079	42	47	75,5	13,44	0,178	66	85	70	4,243	0,061	67	73	77,5	17,68	0,228	65	90	48	7,07	0,147	43	53	46,5	0,71	0,015	46	47	65	4,24	0,065	62	68
TCCTCCTCCTGAAAAGACAACAAAG	2	118	12,728	0,108	109	127	124	25,456	0,205	106	142	102,5	2,121	0,021	101	104	125,5	12,021	0,096	117	134	401	1,41	0,004	400	402	295	16,97	0,058	283	307	259	26,87	0,104	240	278	265	8,49	0,032	259	271	436,5	13,44	0,031	427	446	343	21,21	0,062	328	358	546	5,66	0,01	542	550	716	223,45	0,312	558	874	540,5	19,09	0,035	527	554	496	5,657	0,011	492	500	420,5	33,23	0,079	397	444	350	0	0	350	350	324,5	36,06	0,111	299	350	320,5	4,95	0,015	317	324	650,5	26,16	0,04	632	669	570,5	17,678	0,031	558	583	377,5	10,61	0,028	370	385	370	15,556	0,042	359	381	329,5	19,09	0,058	316	343	198,5	3,54	0,018	196	201	326,5	0,71	0,002	326	327	294	15,56	0,053	283	305
CAGACCGGCAGTCATCATGGCAGTT	2	481	24,042	0,05	464	498	311,5	19,092	0,061	298	325	304,5	17,678	0,058	292	317	421,5	27,577	0,065	402	441	63	8,49	0,135	57	69	99,5	2,12	0,021	98	101	104,5	27,58	0,264	85	124	81,5	7,78	0,095	76	87	276	25,46	0,092	258	294	148,5	16,26	0,11	137	160	160	29,7	0,186	139	181	262,5	6,36	0,024	258	267	100,5	6,36	0,063	96	105	75	9,899	0,132	68	82	93,5	10,61	0,113	86	101	67	5,66	0,084	63	71	92,5	3,54	0,038	90	95	83	8,485	0,102	77	89	60	8,49	0,141	54	66	48,5	9,192	0,19	42	55	98,5	14,85	0,151	88	109	82	1,414	0,017	81	83	109	2,83	0,026	107	111	103	1,41	0,014	102	104	77,5	4,95	0,064	74	81	134	9,9	0,074	127	141
TATGGTTCGGTGAATCTCCCAAGCT	2	80	8,485	0,106	74	86	94	9,899	0,105	87	101	82	5,657	0,069	78	86	79	8,485	0,107	73	85	137,5	21,92	0,159	122	153	127,5	17,68	0,139	115	140	105	21,21	0,202	90	120	94	12,73	0,135	85	103	214,5	20,51	0,096	200	229	107,5	31,82	0,296	85	130	161	21,21	0,132	146	176	215,5	34,65	0,161	191	240	182,5	13,44	0,074	173	192	230	24,042	0,105	213	247	215,5	16,26	0,075	204	227	257,5	6,36	0,025	253	262	150,5	17,68	0,117	138	163	171	14,142	0,083	161	181	185	2,83	0,015	183	187	205	9,899	0,048	198	212	199,5	34,65	0,174	175	224	183	11,314	0,062	175	191	157	5,66	0,036	153	161	102	8,49	0,083	96	108	129	2,83	0,022	127	131	181	11,31	0,063	173	189
TTCGGTGAATCTCCCAAGCTGGCAC	2	92,5	6,364	0,069	88	97	89,5	6,364	0,071	85	94	72	4,243	0,059	69	75	89	14,142	0,159	79	99	106	19,8	0,187	92	120	144,5	47,38	0,328	111	178	104	15,56	0,15	93	115	68	1,41	0,021	67	69	153,5	4,95	0,032	150	157	105,5	9,19	0,087	99	112	145,5	16,26	0,112	134	157	158	0	0	158	158	151,5	7,78	0,051	146	157	68,5	2,121	0,031	67	70	107,5	0,71	0,007	107	108	78,5	0,71	0,009	78	79	117,5	0,71	0,006	117	118	70	2,828	0,04	68	72	147,5	20,51	0,139	133	162	59,5	3,536	0,059	57	62	158	55,15	0,349	119	197	75,5	0,707	0,009	75	76	131	2,83	0,022	129	133	76,5	0,71	0,009	76	77	100	8,49	0,085	94	106	179	8,49	0,047	173	185
TCCACTCCAAGTGCCAAGTGGTTGG	2	86,5	0,707	0,008	86	87	81,5	3,536	0,043	79	84	73,5	4,95	0,067	70	77	79	5,657	0,072	75	83	71,5	3,54	0,049	69	74	103,5	10,61	0,102	96	111	103,5	26,16	0,253	85	122	58,5	0,71	0,012	58	59	96,5	7,78	0,081	91	102	78	14,14	0,181	68	88	89,5	13,44	0,15	80	99	87,5	4,95	0,057	84	91	82,5	0,71	0,009	82	83	83,5	6,364	0,076	79	88	80	26,87	0,336	61	99	82	14,14	0,172	72	92	69	5,66	0,082	65	73	99	2,828	0,029	97	101	55,5	6,36	0,115	51	60	64	4,243	0,066	61	67	76,5	7,78	0,102	71	82	97,5	17,678	0,181	85	110	112,5	14,85	0,132	102	123	60,5	6,36	0,105	56	65	90	14,14	0,157	80	100	131	7,07	0,054	126	136
CAAGTGGTTGGCTTGTCCCGCCCGG	2	332,5	58,69	0,177	291	374	321	50,912	0,159	285	357	349,5	6,364	0,018	345	354	383,5	2,121	0,006	382	385	486,5	7,78	0,016	481	492	731,5	17,68	0,024	719	744	754	67,88	0,09	706	802	326	11,31	0,035	318	334	2054,5	50,2	0,024	2019	2090	655,5	34,65	0,053	631	680	819	63,64	0,078	774	864	781,5	88,39	0,113	719	844	850	0	0	850	850	618,5	12,021	0,019	610	627	618	18,38	0,03	605	631	482,5	45,96	0,095	450	515	517,5	45,96	0,089	485	550	452	53,74	0,119	414	490	410	25,46	0,062	392	428	355	11,314	0,032	347	363	570,5	37,48	0,066	544	597	504,5	9,192	0,018	498	511	1513,5	163,34	0,108	1398	1629	616	22,63	0,037	600	632	569	59,4	0,104	527	611	1523,5	144,96	0,095	1421	1626
CTGGCTCCAGCTTTGTTTATCTGTA	2	81	9,899	0,122	74	88	102,5	2,121	0,021	101	104	75,5	4,95	0,066	72	79	89,5	16,263	0,182	78	101	104,5	3,54	0,034	102	107	116	12,73	0,11	107	125	114	1,41	0,012	113	115	70,5	12,02	0,171	62	79	241	7,07	0,029	236	246	128	24,04	0,188	111	145	129,5	19,09	0,147	116	143	151	7,07	0,047	146	156	102,5	2,12	0,021	101	104	97	4,243	0,044	94	100	81,5	4,95	0,061	78	85	75,5	2,12	0,028	74	77	83,5	10,61	0,127	76	91	74,5	7,778	0,104	69	80	59	11,31	0,192	51	67	56	12,728	0,227	47	65	93,5	16,26	0,174	82	105	78,5	21,92	0,279	63	94	145	8,49	0,059	139	151	63,5	2,12	0,033	62	65	105	2,83	0,027	103	107	134,5	3,54	0,026	132	137
GTATTTTTCATTGCAAATTGACAAA	2	54,5	2,121	0,039	53	56	58	1,414	0,024	57	59	56	7,071	0,126	51	61	56	4,243	0,076	53	59	66,5	12,02	0,181	58	75	70,5	6,36	0,09	66	75	65	5,66	0,087	61	69	46	11,31	0,246	38	54	62	0	0	62	62	59	1,41	0,024	58	60	62,5	3,54	0,057	60	65	75	15,56	0,207	64	86	48	1,41	0,029	47	49	55,5	2,121	0,038	54	57	47,5	3,54	0,074	45	50	46	0	0	46	46	46,5	2,12	0,046	45	48	46,5	6,364	0,137	42	51	36,5	6,36	0,174	32	41	38,5	6,364	0,165	34	43	58	11,31	0,195	50	66	59	4,243	0,072	56	62	55	5,66	0,103	51	59	47	1,41	0,03	46	48	39,5	2,12	0,054	38	41	62	1,41	0,023	61	63
GCAAATTGACAAATTACAGCTGTAT	2	66,5	10,607	0,159	59	74	66	2,828	0,043	64	68	49,5	10,607	0,214	42	57	58,5	4,95	0,085	55	62	57	2,83	0,05	55	59	58,5	3,54	0,06	56	61	48	11,31	0,236	40	56	46,5	7,78	0,167	41	52	62	11,31	0,182	54	70	56,5	2,12	0,038	55	58	51,5	4,95	0,096	48	55	61	7,07	0,116	56	66	57	11,31	0,198	49	65	56,5	6,364	0,113	52	61	53,5	2,12	0,04	52	55	45,5	2,12	0,047	44	47	49,5	3,54	0,071	47	52	51	0	0	51	51	39	7,07	0,181	34	44	46	7,071	0,154	41	51	86	39,6	0,46	58	114	61	4,243	0,07	58	64	79	12,73	0,161	70	88	37,5	9,19	0,245	31	44	44	9,9	0,225	37	51	59,5	9,19	0,154	53	66
CAGCTGTATGTATTTACGGGATACA	2	75,5	7,778	0,103	70	81	92,5	17,678	0,191	80	105	74,5	2,121	0,028	73	76	66	11,314	0,171	58	74	56,5	3,54	0,063	54	59	78	0	0	78	78	58	11,31	0,195	50	66	40,5	2,12	0,052	39	42	76,5	16,26	0,213	65	88	47,5	3,54	0,074	45	50	59	5,66	0,096	55	63	67,5	3,54	0,052	65	70	64,5	6,36	0,099	60	69	66	2,828	0,043	64	68	51,5	4,95	0,096	48	55	48,5	4,95	0,102	45	52	59,5	2,12	0,036	58	61	61	19,799	0,325	47	75	45	4,24	0,094	42	48	43	5,657	0,132	39	47	59,5	7,78	0,131	54	65	51,5	7,778	0,151	46	57	53,5	0,71	0,013	53	54	49	1,41	0,029	48	50	48	2,83	0,059	46	50	79,5	9,19	0,116	73	86
ATGACCTTGGGCACAGGGAAGTTCT	2	142	18,385	0,129	129	155	155,5	3,536	0,023	153	158	135	14,142	0,105	125	145	174	12,728	0,073	165	183	79,5	4,95	0,062	76	83	153	2,83	0,018	151	155	169	0	0	169	169	71	4,24	0,06	68	74	211,5	7,78	0,037	206	217	137	11,31	0,083	129	145	139	8,49	0,061	133	145	175,5	6,36	0,036	171	180	114	25,46	0,223	96	132	103	7,071	0,069	98	108	104,5	14,85	0,142	94	115	83	7,07	0,085	78	88	94	2,83	0,03	92	96	86,5	0,707	0,008	86	87	69,5	0,71	0,01	69	70	56,5	2,121	0,038	55	58	91	8,49	0,093	85	97	85	11,314	0,133	77	93	188,5	31,82	0,169	166	211	93	18,38	0,198	80	106	70,5	6,36	0,09	66	75	118,5	28,99	0,245	98	139
GTAAAGACCTTGCTGAATGTTTCCA	2	80	18,385	0,23	67	93	66,5	7,778	0,117	61	72	70	2,828	0,04	68	72	83	0	0	83	83	79	5,66	0,072	75	83	101,5	9,19	0,091	95	108	83,5	12,02	0,144	75	92	51,5	0,71	0,014	51	52	139,5	40,31	0,289	111	168	94,5	14,85	0,157	84	105	101	12,73	0,126	92	110	112	0	0	112	112	217	48,08	0,222	183	251	75	18,385	0,245	62	88	90	15,56	0,173	79	101	68,5	4,95	0,072	65	72	95	5,66	0,06	91	99	59,5	0,707	0,012	59	60	73,5	14,85	0,202	63	84	58	1,414	0,024	57	59	102	9,9	0,097	95	109	67,5	10,607	0,157	60	75	100,5	10,61	0,106	93	108	55	5,66	0,103	51	59	54,5	7,78	0,143	49	60	96,5	6,36	0,066	92	101
ATGACATGGCACAGCCACATTGGCA	2	92	1,414	0,015	91	93	93	8,485	0,091	87	99	84	15,556	0,185	73	95	86,5	7,778	0,09	81	92	55	4,24	0,077	52	58	115	8,49	0,074	109	121	89	1,41	0,016	88	90	72	8,49	0,118	66	78	112,5	4,95	0,044	109	116	71	5,66	0,08	67	75	81	8,49	0,105	75	87	92,5	17,68	0,191	80	105	78,5	4,95	0,063	75	82	95,5	10,607	0,111	88	103	73	15,56	0,213	62	84	89	11,31	0,127	81	97	68,5	13,44	0,196	59	78	81,5	2,121	0,026	80	83	48	4,24	0,088	45	51	63,5	7,778	0,122	58	69	69	0	0	69	69	87,5	2,121	0,024	86	89	102,5	10,61	0,103	95	110	70	1,41	0,02	69	71	71	18,38	0,259	58	84	108	4,24	0,039	105	111
GTGGACTTGAACCACACATCCCCAT	2	101	0	0	101	101	136,5	20,506	0,15	122	151	115,5	9,192	0,08	109	122	112,5	2,121	0,019	111	114	153	7,07	0,046	148	158	206	8,49	0,041	200	212	181	19,8	0,109	167	195	119	4,24	0,036	116	122	311	52,33	0,168	274	348	195,5	4,95	0,025	192	199	283	15,56	0,055	272	294	235	0	0	235	235	195,5	7,78	0,04	190	201	123,5	9,192	0,074	117	130	179,5	4,95	0,028	176	183	131,5	0,71	0,005	131	132	170,5	4,95	0,029	167	174	129,5	4,95	0,038	126	133	206,5	4,95	0,024	203	210	128,5	9,192	0,072	122	135	165	41,01	0,249	136	194	148	21,213	0,143	133	163	271,5	27,58	0,102	252	291	150	8,49	0,057	144	156	179	28,28	0,158	159	199	243	2,83	0,012	241	245
TTGAACCACACATCCCCATGGTGTC	2	126	1,414	0,011	125	127	132	1,414	0,011	131	133	119,5	20,506	0,172	105	134	119,5	3,536	0,03	117	122	135	4,24	0,031	132	138	184,5	4,95	0,027	181	188	148,5	0,71	0,005	148	149	110	5,66	0,051	106	114	266,5	12,02	0,045	258	275	186	15,56	0,084	175	197	193,5	27,58	0,143	174	213	155,5	2,12	0,014	154	157	177	4,24	0,024	174	180	137	14,142	0,103	127	147	135,5	10,61	0,078	128	143	129	4,24	0,033	126	132	120,5	4,95	0,041	117	124	135,5	2,121	0,016	134	137	112	1,41	0,013	111	113	88,5	0,707	0,008	88	89	184	8,49	0,046	178	190	122,5	12,021	0,098	114	131	259,5	9,19	0,035	253	266	125,5	3,54	0,028	123	128	165,5	13,44	0,081	156	175	221,5	21,92	0,099	206	237
AGCGGTGGCCGGGAGACTGCACATT	2	137	5,657	0,041	133	141	153	0	0	153	153	144	15,556	0,108	133	155	161	25,456	0,158	143	179	130,5	4,95	0,038	127	134	231,5	2,12	0,009	230	233	238,5	7,78	0,033	233	244	134,5	10,61	0,079	127	142	285,5	6,36	0,022	281	290	149,5	16,26	0,109	138	161	230,5	23,33	0,101	214	247	198,5	41,72	0,21	169	228	207	21,21	0,102	192	222	129	22,627	0,175	113	145	157,5	3,54	0,022	155	160	100	4,24	0,042	97	103	201,5	28,99	0,144	181	222	91,5	20,506	0,224	77	106	128	35,36	0,276	103	153	83	1,414	0,017	82	84	140,5	13,44	0,096	131	150	94,5	13,435	0,142	85	104	279,5	67,18	0,24	232	327	161,5	6,36	0,039	157	166	169	15,56	0,092	158	180	189	1,41	0,007	188	190
GAACTGTGCACCCAAAGACTGAACT	2	69,5	14,849	0,214	59	80	85,5	14,849	0,174	75	96	72,5	0,707	0,01	72	73	68,5	4,95	0,072	65	72	55	2,83	0,051	53	57	79,5	19,09	0,24	66	93	92,5	13,44	0,145	83	102	60	8,49	0,141	54	66	120,5	0,71	0,006	120	121	65	2,83	0,044	63	67	75	11,31	0,151	67	83	74	22,63	0,306	58	90	67,5	4,95	0,073	64	71	56,5	3,536	0,063	54	59	57	1,41	0,025	56	58	57	8,49	0,149	51	63	85	2,83	0,033	83	87	82	2,828	0,034	80	84	46	5,66	0,123	42	50	53,5	14,849	0,278	43	64	87	31,11	0,358	65	109	78	2,828	0,036	76	80	97,5	37,48	0,384	71	124	61,5	7,78	0,126	56	67	64,5	2,12	0,033	63	66	95,5	12,02	0,126	87	104
AGACTGAACTGGTGTGTGTGCAAAA	2	134	5,657	0,042	130	138	126	2,828	0,022	124	128	139	7,071	0,051	134	144	124,5	20,506	0,165	110	139	4408,5	50,2	0,011	4373	4444	3854,5	68,59	0,018	3806	3903	4990,5	109,6	0,022	4913	5068	2574,5	101,12	0,039	2503	2646	5507	142,84	0,026	5406	5608	3943,5	9,19	0,002	3937	3950	6888	472,35	0,069	6554	7222	5989	197,99	0,033	5849	6129	301	7,07	0,023	296	306	201,5	9,192	0,046	195	208	206,5	16,26	0,079	195	218	157,5	4,95	0,031	154	161	189	0	0	189	189	147	24,042	0,164	130	164	96,5	4,95	0,051	93	100	87	2,828	0,033	85	89	161	9,9	0,061	154	168	113,5	6,364	0,056	109	118	4540	35,36	0,008	4515	4565	1685,5	20,51	0,012	1671	1700	1275	38,18	0,03	1248	1302	1045,5	82,73	0,079	987	1104
GAGAACACCCGCAAGTAATTGTGCA	2	73,5	20,506	0,279	59	88	93	16,971	0,182	81	105	77,5	19,092	0,246	64	91	71	1,414	0,02	70	72	156	4,24	0,027	153	159	235,5	34,65	0,147	211	260	259	35,36	0,137	234	284	128,5	14,85	0,116	118	139	277	7,07	0,026	272	282	180	31,11	0,173	158	202	200,5	4,95	0,025	197	204	216	19,8	0,092	202	230	112	22,63	0,202	96	128	110	9,899	0,09	103	117	126	4,24	0,034	123	129	105,5	0,71	0,007	105	106	113,5	13,44	0,118	104	123	104	5,657	0,054	100	108	66,5	2,12	0,032	65	68	66	12,728	0,193	57	75	113	15,56	0,138	102	124	122	24,042	0,197	105	139	320,5	51,62	0,161	284	357	156,5	2,12	0,014	155	158	100,5	2,12	0,021	99	102	176	7,07	0,04	171	181
AAGTAATTGTGCAGCTTCCTCTCAT	2	93,5	4,95	0,053	90	97	128,5	16,263	0,127	117	140	96,5	3,536	0,037	94	99	103	9,899	0,096	96	110	134,5	0,71	0,005	134	135	186,5	31,82	0,171	164	209	157,5	19,09	0,121	144	171	93,5	3,54	0,038	91	96	349	1,41	0,004	348	350	161	5,66	0,035	157	165	222	2,83	0,013	220	224	283,5	53,03	0,187	246	321	182	45,25	0,249	150	214	450,5	7,778	0,017	445	456	160	32,53	0,203	137	183	349	2,83	0,008	347	351	155	38,18	0,246	128	182	258,5	4,95	0,019	255	262	118,5	30,41	0,257	97	140	248,5	23,335	0,094	232	265	153	15,56	0,102	142	164	241	0	0	241	241	289	33,94	0,117	265	313	99,5	2,12	0,021	98	101	182,5	7,78	0,043	177	188	191	33,94	0,178	167	215
TAATTGTGCAGCTTCCTCTCATTCC	2	117	1,414	0,012	116	118	105,5	3,536	0,034	103	108	113	2,828	0,025	111	115	93,5	6,364	0,068	89	98	176,5	30,41	0,172	155	198	225,5	27,58	0,122	206	245	171,5	9,19	0,054	165	178	105	5,66	0,054	101	109	456	31,11	0,068	434	478	213,5	3,54	0,017	211	216	266	22,63	0,085	250	282	336,5	44,55	0,132	305	368	194	22,63	0,117	178	210	128	4,243	0,033	125	131	164	4,24	0,026	161	167	119,5	7,78	0,065	114	125	154,5	24,75	0,16	137	172	100	7,071	0,071	95	105	176	21,21	0,121	161	191	94	5,657	0,06	90	98	143,5	2,12	0,015	142	145	118,5	0,707	0,006	118	119	375,5	45,96	0,122	343	408	113,5	2,12	0,019	112	115	215,5	23,33	0,108	199	232	240,5	9,19	0,038	234	247
TCATTCCCTGCTACTTGTCTCATGT	2	102,5	7,778	0,076	97	108	126	15,556	0,123	115	137	143,5	7,778	0,054	138	149	117	11,314	0,097	109	125	170	26,87	0,158	151	189	277,5	41,72	0,15	248	307	210	4,24	0,02	207	213	104	1,41	0,014	103	105	379	18,38	0,049	366	392	188	7,07	0,038	183	193	197	18,38	0,093	184	210	222,5	0,71	0,003	222	223	204	4,24	0,021	201	207	254,5	12,021	0,047	246	263	129,5	2,12	0,016	128	131	156,5	10,61	0,068	149	164	138,5	19,09	0,138	125	152	132,5	26,163	0,197	114	151	81	1,41	0,017	80	82	120	16,971	0,141	108	132	141	24,04	0,171	124	158	176	31,113	0,177	154	198	323	1,41	0,004	322	324	105,5	3,54	0,034	103	108	194,5	30,41	0,156	173	216	197,5	13,44	0,068	188	207
TACTTGTCTCATGTCCTGGCAACAG	2	79,5	2,121	0,027	78	81	90,5	12,021	0,133	82	99	75	7,071	0,094	70	80	84,5	2,121	0,025	83	86	145	5,66	0,039	141	149	217	12,73	0,059	208	226	185	2,83	0,015	183	187	94,5	10,61	0,112	87	102	355,5	0,71	0,002	355	356	182,5	20,51	0,112	168	197	206	29,7	0,144	185	227	221	26,87	0,122	202	240	162	35,36	0,218	137	187	193,5	21,92	0,113	178	209	115	1,41	0,012	114	116	127	5,66	0,045	123	131	126,5	21,92	0,173	111	142	131	11,314	0,086	123	139	95	16,97	0,179	83	107	96,5	0,707	0,007	96	97	126	9,9	0,079	119	133	131	14,142	0,108	121	141	256	2,83	0,011	254	258	67,5	0,71	0,01	67	68	107,5	2,12	0,02	106	109	197	2,83	0,014	195	199
TCCTGTGTCAGATCCCTGTTTGCCC	2	145,5	2,121	0,015	144	147	174,5	0,707	0,004	174	175	208,5	31,82	0,153	186	231	138	7,071	0,051	133	143	319	14,14	0,044	309	329	363	8,49	0,023	357	369	243,5	3,54	0,015	241	246	110,5	2,12	0,019	109	112	694,5	48,79	0,07	660	729	378	35,36	0,094	353	403	447,5	7,78	0,017	442	453	492	48,08	0,098	458	526	270,5	45,96	0,17	238	303	189	25,456	0,135	171	207	167	21,21	0,127	152	182	126	15,56	0,123	115	137	169	2,83	0,017	167	171	133,5	3,536	0,026	131	136	97	8,49	0,087	91	103	98	16,971	0,173	86	110	161	1,41	0,009	160	162	147	22,627	0,154	131	163	432,5	13,44	0,031	423	442	117	8,49	0,073	111	123	220	21,21	0,096	205	235	340	19,8	0,058	326	354
GTCAGATCCCTGTTTGCCCTTCTGG	2	283	11,314	0,04	275	291	304	9,899	0,033	297	311	357	38,184	0,107	330	384	318	42,426	0,133	288	348	423	11,31	0,027	415	431	565,5	27,58	0,049	546	585	434	28,28	0,065	414	454	176,5	53,03	0,3	139	214	1199	24,04	0,02	1182	1216	602	31,11	0,052	580	624	686	1,41	0,002	685	687	711,5	68,59	0,096	663	760	479	1,41	0,003	478	480	313	2,828	0,009	311	315	261,5	6,36	0,024	257	266	212,5	10,61	0,05	205	220	240,5	6,36	0,026	236	245	170,5	13,435	0,079	161	180	172,5	13,44	0,078	163	182	144	16,971	0,118	132	156	235,5	21,92	0,093	220	251	236,5	9,192	0,039	230	243	783,5	36,06	0,046	758	809	220	0	0	220	220	413,5	19,09	0,046	400	427	702,5	77,07	0,11	648	757
CCTCTTCTGGGCATCAGCAAAGGAA	2	75	1,414	0,019	74	76	83,5	7,778	0,093	78	89	82	11,314	0,138	74	90	87,5	3,536	0,04	85	90	91	7,07	0,078	86	96	156,5	4,95	0,032	153	160	138	28,28	0,205	118	158	72,5	12,02	0,166	64	81	197	11,31	0,057	189	205	126,5	13,44	0,106	117	136	134	28,28	0,211	114	154	142	2,83	0,02	140	144	105	2,83	0,027	103	107	205	100,409	0,49	134	276	103	1,41	0,014	102	104	136	16,97	0,125	124	148	99	4,24	0,043	96	102	89,5	13,435	0,15	80	99	54,5	3,54	0,065	52	57	67	11,314	0,169	59	75	107,5	16,26	0,151	96	119	91	5,657	0,062	87	95	179	16,97	0,095	167	191	82	0	0	82	82	94	8,49	0,09	88	100	132	5,66	0,043	128	136
AAGGAAGTTCTTGGGCCTGGTGTGG	2	146	25,456	0,174	128	164	146,5	21,92	0,15	131	162	148	5,657	0,038	144	152	153,5	7,778	0,051	148	159	1090,5	43,13	0,04	1060	1121	1137,5	38,89	0,034	1110	1165	1303	31,11	0,024	1281	1325	566,5	48,79	0,086	532	601	1520,5	68,59	0,045	1472	1569	738	21,21	0,029	723	753	1663	31,11	0,019	1641	1685	1452	69,3	0,048	1403	1501	625,5	7,78	0,012	620	631	602,5	31,82	0,053	580	625	323,5	10,61	0,033	316	331	306,5	70	0,228	257	356	281,5	6,36	0,023	277	286	209	9,899	0,047	202	216	117	8,49	0,073	111	123	98,5	10,607	0,108	91	106	275,5	27,58	0,1	256	295	216,5	20,506	0,095	202	231	1120	14,14	0,013	1110	1130	360	32,53	0,09	337	383	355	4,24	0,012	352	358	460	32,53	0,071	437	483
TACAGACCGCTGTCATGCCAAACGG	2	347	29,698	0,086	326	368	231	19,799	0,086	217	245	269	16,971	0,063	257	281	427,5	19,092	0,045	414	441	114,5	10,61	0,093	107	122	160	9,9	0,062	153	167	128,5	4,95	0,039	125	132	92,5	2,12	0,023	91	94	258,5	2,12	0,008	257	260	135	12,73	0,094	126	144	152,5	13,44	0,088	143	162	168,5	24,75	0,147	151	186	149	28,28	0,19	129	169	172,5	24,749	0,143	155	190	123,5	33,23	0,269	100	147	151	7,07	0,047	146	156	123	12,73	0,103	114	132	182,5	9,192	0,05	176	189	94	22,63	0,241	78	110	131,5	4,95	0,038	128	135	117	4,24	0,036	114	120	171	21,213	0,124	156	186	151	2,83	0,019	149	153	93	5,66	0,061	89	97	131,5	7,78	0,059	126	137	194	1,41	0,007	193	195
GCACCAGCTACATCAATCCTTGAGT	2	254,5	13,435	0,053	245	264	152,5	14,849	0,097	142	163	240,5	14,849	0,062	230	251	261	5,657	0,022	257	265	74	5,66	0,076	70	78	118	2,83	0,024	116	120	96	9,9	0,103	89	103	66	5,66	0,086	62	70	131	21,21	0,162	116	146	80,5	2,12	0,026	79	82	95,5	6,36	0,067	91	100	117	15,56	0,133	106	128	113,5	3,54	0,031	111	116	89	15,556	0,175	78	100	88	9,9	0,112	81	95	86,5	0,71	0,008	86	87	76	5,66	0,074	72	80	97	4,243	0,044	94	100	57	12,73	0,223	48	66	64	1,414	0,022	63	65	89,5	10,61	0,119	82	97	93	1,414	0,015	92	94	117	11,31	0,097	109	125	71	8,49	0,12	65	77	73	15,56	0,213	62	84	140,5	0,71	0,005	140	141
TAACCATGGTGTGCCCTTGAGGATG	2	116	9,899	0,085	109	123	163,5	31,82	0,195	141	186	95,5	7,778	0,081	90	101	118	18,385	0,156	105	131	208,5	7,78	0,037	203	214	232	8,49	0,037	226	238	274,5	4,95	0,018	271	278	121,5	0,71	0,006	121	122	410	11,31	0,028	402	418	217,5	3,54	0,016	215	220	283	11,31	0,04	275	291	295,5	31,82	0,108	273	318	167,5	3,54	0,021	165	170	173	11,314	0,065	165	181	114	16,97	0,149	102	126	144	28,28	0,196	124	164	116	12,73	0,11	107	125	117,5	7,778	0,066	112	123	70,5	0,71	0,01	70	71	112	16,971	0,152	100	124	110,5	0,71	0,006	110	111	140	0	0	140	140	338	26,87	0,079	319	357	123	5,66	0,046	119	127	140	8,49	0,061	134	146	230,5	0,71	0,003	230	231
GACATTGAATTGTATGCACTAGCTT	2	75,5	12,021	0,159	67	84	73,5	4,95	0,067	70	77	56,5	3,536	0,063	54	59	71	7,071	0,1	66	76	49	11,31	0,231	41	57	56	8,49	0,152	50	62	47	1,41	0,03	46	48	46,5	0,71	0,015	46	47	57,5	2,12	0,037	56	59	53	1,41	0,027	52	54	54	5,66	0,105	50	58	59	0	0	59	59	55,5	0,71	0,013	55	56	63,5	10,607	0,167	56	71	53	5,66	0,107	49	57	59,5	14,85	0,25	49	70	57	11,31	0,198	49	65	61,5	13,435	0,218	52	71	42	14,14	0,337	32	52	38,5	2,121	0,055	37	40	62	2,83	0,046	60	64	53,5	0,707	0,013	53	54	63	21,21	0,337	48	78	49,5	6,36	0,129	45	54	48	5,66	0,118	44	52	76,5	7,78	0,102	71	82
AATTGTATGCACTAGCTTTCTTAAT	2	65,5	2,121	0,032	64	67	72	1,414	0,02	71	73	61,5	0,707	0,011	61	62	62	7,071	0,114	57	67	48	4,24	0,088	45	51	57,5	3,54	0,061	55	60	57	2,83	0,05	55	59	51	5,66	0,111	47	55	73,5	9,19	0,125	67	80	51,5	2,12	0,041	50	53	69	5,66	0,082	65	73	63,5	0,71	0,011	63	64	59	2,83	0,048	57	61	56,5	12,021	0,213	48	65	59	4,24	0,072	56	62	49,5	2,12	0,043	48	51	65,5	6,36	0,097	61	70	45	5,657	0,126	41	49	40	5,66	0,141	36	44	44,5	7,778	0,175	39	50	48,5	3,54	0,073	46	51	60	12,728	0,212	51	69	78,5	6,36	0,081	74	83	44,5	3,54	0,079	42	47	38	1,41	0,037	37	39	69,5	7,78	0,112	64	75
CTAGCTTTCTTAATTAAATGCCTTA	2	73	1,414	0,019	72	74	64,5	9,192	0,143	58	71	55,5	2,121	0,038	54	57	63,5	16,263	0,256	52	75	60,5	4,95	0,082	57	64	64	5,66	0,088	60	68	55	7,07	0,129	50	60	47	4,24	0,09	44	50	65	0	0	65	65	45,5	14,85	0,326	35	56	61	0	0	61	61	60,5	9,19	0,152	54	67	61	2,83	0,046	59	63	73	9,899	0,136	66	80	58,5	4,95	0,085	55	62	61,5	6,36	0,103	57	66	66,5	16,26	0,245	55	78	74	25,456	0,344	56	92	46	14,14	0,307	36	56	53	8,485	0,16	47	59	60,5	0,71	0,012	60	61	73	2,828	0,039	71	75	61	4,24	0,07	58	64	52	14,14	0,272	42	62	48,5	2,12	0,044	47	50	99,5	9,19	0,092	93	106
AATGCAAAAGCAGGCCAGGCGCAAT	2	97,5	16,263	0,167	86	109	94,5	4,95	0,052	91	98	86	14,142	0,164	76	96	96	9,899	0,103	89	103	73	2,83	0,039	71	75	123	5,66	0,046	119	127	102,5	4,95	0,048	99	106	77,5	0,71	0,009	77	78	168	15,56	0,093	157	179	89,5	20,51	0,229	75	104	87,5	3,54	0,04	85	90	112	33,94	0,303	88	136	121,5	13,44	0,111	112	131	86,5	0,707	0,008	86	87	75	1,41	0,019	74	76	61,5	9,19	0,149	55	68	100	1,41	0,014	99	101	86,5	2,121	0,025	85	88	63	1,41	0,022	62	64	58,5	4,95	0,085	55	62	83	11,31	0,136	75	91	82,5	3,536	0,043	80	85	134	35,36	0,264	109	159	75,5	10,61	0,14	68	83	103,5	12,02	0,116	95	112	110	11,31	0,103	102	118
GCCAAGGATCATCCTGCCTACGGTC	2	125,5	13,435	0,107	116	135	135	4,243	0,031	132	138	117,5	16,263	0,138	106	129	123	5,657	0,046	119	127	193,5	6,36	0,033	189	198	235	9,9	0,042	228	242	245,5	36,06	0,147	220	271	131	15,56	0,119	120	142	403	18,38	0,046	390	416	196,5	9,19	0,047	190	203	270,5	19,09	0,071	257	284	336,5	0,71	0,002	336	337	191	33,94	0,178	167	215	195,5	21,92	0,112	180	211	170,5	10,61	0,062	163	178	151,5	23,33	0,154	135	168	181,5	0,71	0,004	181	182	164,5	9,192	0,056	158	171	160	19,8	0,124	146	174	111	9,899	0,089	104	118	190,5	2,12	0,011	189	192	166	48,083	0,29	132	200	303,5	37,48	0,123	277	330	117	36,77	0,314	91	143	182	24,04	0,132	165	199	393	2,83	0,007	391	395
CAACCATGATGGCTCGGTCAGTTTT	2	73,5	4,95	0,067	70	77	89,5	12,021	0,134	81	98	84	9,899	0,118	77	91	79	7,071	0,09	74	84	71	5,66	0,08	67	75	124,5	24,75	0,199	107	142	106,5	27,58	0,259	87	126	62,5	3,54	0,057	60	65	106	12,73	0,12	97	115	85,5	7,78	0,091	80	91	106,5	20,51	0,193	92	121	92,5	9,19	0,099	86	99	99,5	6,36	0,064	95	104	95	14,142	0,149	85	105	81,5	6,36	0,078	77	86	76,5	4,95	0,065	73	80	91,5	0,71	0,008	91	92	77	4,243	0,055	74	80	46,5	2,12	0,046	45	48	50,5	9,192	0,182	44	57	88,5	14,85	0,168	78	99	85,5	20,506	0,24	71	100	128,5	16,26	0,127	117	140	67	7,07	0,106	62	72	69,5	3,54	0,051	67	72	130,5	3,54	0,027	128	133
GGAGGAATACTGTTGGCGTTCAAAA	2	78,5	12,021	0,153	70	87	89	5,657	0,064	85	93	82	11,314	0,138	74	90	86,5	0,707	0,008	86	87	88	7,07	0,08	83	93	116	1,41	0,012	115	117	100	9,9	0,099	93	107	82	2,83	0,034	80	84	130	1,41	0,011	129	131	73	7,07	0,097	68	78	115	0	0	115	115	110	22,63	0,206	94	126	151,5	4,95	0,033	148	155	112	21,213	0,189	97	127	112	16,97	0,152	100	124	89,5	3,54	0,04	87	92	115	1,41	0,012	114	116	111,5	7,778	0,07	106	117	65,5	2,12	0,032	64	67	71	8,485	0,12	65	77	90	7,07	0,079	85	95	96,5	14,849	0,154	86	107	122,5	19,09	0,156	109	136	62	1,41	0,023	61	63	77	5,66	0,073	73	81	103,5	2,12	0,02	102	105
TACTGTTGGCGTTCAAAAGCATTGC	2	81	4,243	0,052	78	84	78	7,071	0,091	73	83	65	7,071	0,109	60	70	66,5	4,95	0,074	63	70	56	7,07	0,126	51	61	54	4,24	0,079	51	57	52	2,83	0,054	50	54	48,5	4,95	0,102	45	52	85,5	26,16	0,306	67	104	53,5	2,12	0,04	52	55	80	1,41	0,018	79	81	81,5	10,61	0,13	74	89	86	12,73	0,148	77	95	55	7,071	0,129	50	60	65,5	6,36	0,097	61	70	56	4,24	0,076	53	59	80	5,66	0,071	76	84	70	22,627	0,323	54	86	48	2,83	0,059	46	50	39	7,071	0,181	34	44	66,5	0,71	0,011	66	67	64	5,657	0,088	60	68	65,5	17,68	0,27	53	78	58,5	3,54	0,06	56	61	50,5	7,78	0,154	45	56	75	14,14	0,189	65	85
GTTGGCGTTCAAAAGCATTGCTGTT	2	83,5	3,536	0,042	81	86	91,5	4,95	0,054	88	95	65,5	2,121	0,032	64	67	70,5	3,536	0,05	68	73	57,5	2,12	0,037	56	59	72,5	4,95	0,068	69	76	65	7,07	0,109	60	70	45	4,24	0,094	42	48	82	9,9	0,121	75	89	57,5	12,02	0,209	49	66	67	2,83	0,042	65	69	69	18,38	0,266	56	82	99	1,41	0,014	98	100	97,5	13,435	0,138	88	107	71	7,07	0,1	66	76	72	8,49	0,118	66	78	72	2,83	0,039	70	74	59	12,728	0,216	50	68	43,5	6,36	0,146	39	48	43,5	3,536	0,081	41	46	60	0	0	60	60	55,5	2,121	0,038	54	57	58	7,07	0,122	53	63	56	5,66	0,101	52	60	59	11,31	0,192	51	67	85,5	13,44	0,157	76	95
AGCATTGCTGTTTCAACAATGGCCA	2	63	8,485	0,135	57	69	63	7,071	0,112	58	68	57,5	2,121	0,037	56	59	67,5	12,021	0,178	59	76	48	2,83	0,059	46	50	64,5	3,54	0,055	62	67	57,5	3,54	0,061	55	60	42	7,07	0,168	37	47	73,5	0,71	0,01	73	74	47	2,83	0,06	45	49	56	0	0	56	56	62	0	0	62	62	66	19,8	0,3	52	80	62,5	24,749	0,396	45	80	61,5	3,54	0,057	59	64	60	7,07	0,118	55	65	58	8,49	0,146	52	64	70,5	20,506	0,291	56	85	43	2,83	0,066	41	45	63	33,941	0,539	39	87	62	15,56	0,251	51	73	60	4,243	0,071	57	63	74,5	6,36	0,085	70	79	45	4,24	0,094	42	48	49	0	0	49	49	83	1,41	0,017	82	84
TGCTGTTTCAACAATGGCCAAGAAC	2	81	15,556	0,192	70	92	55	0	0	55	55	60	12,728	0,212	51	69	70	2,828	0,04	68	72	60	12,73	0,212	51	69	194,5	119,5	0,614	110	279	58,5	2,12	0,036	57	60	45	2,83	0,063	43	47	100	1,41	0,014	99	101	53,5	4,95	0,093	50	57	55,5	9,19	0,166	49	62	64,5	4,95	0,077	61	68	82,5	9,19	0,111	76	89	67,5	6,364	0,094	63	72	48	2,83	0,059	46	50	62,5	6,36	0,102	58	67	68,5	9,19	0,134	62	75	72,5	7,778	0,107	67	78	49,5	0,71	0,014	49	50	52	1,414	0,027	51	53	96	22,63	0,236	80	112	83,5	19,092	0,229	70	97	56	5,66	0,101	52	60	44	11,31	0,257	36	52	48,5	3,54	0,073	46	51	74,5	2,12	0,028	73	76
TTCAACAATGGCCAAGAACAAATTA	2	77	25,456	0,331	59	95	64,5	9,192	0,143	58	71	48,5	6,364	0,131	44	53	56,5	9,192	0,163	50	63	54	1,41	0,026	53	55	79	7,07	0,09	74	84	44	1,41	0,032	43	45	46,5	3,54	0,076	44	49	68,5	0,71	0,01	68	69	46,5	7,78	0,167	41	52	52	1,41	0,027	51	53	53	2,83	0,053	51	55	63,5	0,71	0,011	63	64	68	5,657	0,083	64	72	47,5	6,36	0,134	43	52	67	29,7	0,443	46	88	63	2,83	0,045	61	65	54	4,243	0,079	51	57	46,5	3,54	0,076	44	49	39	0	0	39	39	66,5	3,54	0,053	64	69	61	0	0	61	61	58	0	0	58	58	47	1,41	0,03	46	48	50	11,31	0,226	42	58	68,5	2,12	0,031	67	70
AAAGGTAAGGATGGTTTCAAGCATT	2	84,5	12,021	0,142	76	93	88,5	4,95	0,056	85	92	64	2,828	0,044	62	66	65,5	6,364	0,097	61	70	69	4,24	0,061	66	72	105,5	2,12	0,02	104	107	117,5	19,09	0,162	104	131	74	8,49	0,115	68	80	127	26,87	0,212	108	146	89,5	3,54	0,04	87	92	108,5	26,16	0,241	90	127	99,5	10,61	0,107	92	107	101,5	16,26	0,16	90	113	77,5	10,607	0,137	70	85	63,5	7,78	0,122	58	69	62	8,49	0,137	56	68	77,5	23,33	0,301	61	94	64	7,071	0,11	59	69	52,5	0,71	0,013	52	53	41,5	6,364	0,153	37	46	72,5	7,78	0,107	67	78	78,5	9,192	0,117	72	85	126	2,83	0,022	124	128	81	9,9	0,122	74	88	70,5	3,54	0,05	68	73	103,5	0,71	0,007	103	104
AAGGATGGTTTCAAGCATTTGTCTA	2	77,5	4,95	0,064	74	81	74,5	2,121	0,028	73	76	70,5	2,121	0,03	69	72	68	2,828	0,042	66	70	64,5	3,54	0,055	62	67	103,5	2,12	0,02	102	105	75,5	3,54	0,047	73	78	53,5	7,78	0,145	48	59	205,5	3,54	0,017	203	208	108	8,49	0,079	102	114	113	8,49	0,075	107	119	181	15,56	0,086	170	192	101	2,83	0,028	99	103	72	0	0	72	72	76,5	0,71	0,009	76	77	61	0	0	61	61	74	24,04	0,325	57	91	72	19,799	0,275	58	86	51	2,83	0,055	49	53	41	8,485	0,207	35	47	67,5	6,36	0,094	63	72	66	11,314	0,171	58	74	137,5	9,19	0,067	131	144	50	8,49	0,17	44	56	81,5	9,19	0,113	75	88	132,5	0,71	0,005	132	133
GATGGTTTCAAGCATTTGTCTAAAA	2	70,5	19,092	0,271	57	84	72	0	0	72	72	73,5	0,707	0,01	73	74	61,5	0,707	0,011	61	62	54,5	6,36	0,117	50	59	62	4,24	0,068	59	65	56,5	3,54	0,063	54	59	44	2,83	0,064	42	46	102,5	4,95	0,048	99	106	61,5	6,36	0,103	57	66	65,5	10,61	0,162	58	73	86	14,14	0,164	76	96	100	7,07	0,071	95	105	60,5	12,021	0,199	52	69	70	1,41	0,02	69	71	53	4,24	0,08	50	56	74	8,49	0,115	68	80	58	14,142	0,244	48	68	49,5	9,19	0,186	43	56	40,5	4,95	0,122	37	44	61	2,83	0,046	59	63	58	8,485	0,146	52	64	84,5	9,19	0,109	78	91	47	5,66	0,12	43	51	55	1,41	0,026	54	56	72,5	3,54	0,049	70	75
ATGTATTTCACATAGCCAGCCAAAA	2	73	4,243	0,058	70	76	68	5,657	0,083	64	72	73	7,071	0,097	68	78	70,5	4,95	0,07	67	74	392,5	4,95	0,013	389	396	329	14,14	0,043	319	339	157,5	13,44	0,085	148	167	160,5	14,85	0,093	150	171	1177	2,83	0,002	1175	1179	725	9,9	0,014	718	732	811	60,81	0,075	768	854	1135,5	40,31	0,035	1107	1164	243	15,56	0,064	232	254	131,5	16,263	0,124	120	143	139	28,28	0,203	119	159	113	4,24	0,038	110	116	107,5	2,12	0,02	106	109	79	9,899	0,125	72	86	102	12,73	0,125	93	111	79	15,556	0,197	68	90	133	35,36	0,266	108	158	99	21,213	0,214	84	114	577,5	48,79	0,084	543	612	135,5	36,06	0,266	110	161	261	19,8	0,076	247	275	507,5	68,59	0,135	459	556
GTTTTCCAAGTACAGGATTGAAGCT	2	58,5	3,536	0,06	56	61	69	7,071	0,102	64	74	60	4,243	0,071	57	63	65	5,657	0,087	61	69	56	7,07	0,126	51	61	60,5	3,54	0,058	58	63	45	5,66	0,126	41	49	43,5	0,71	0,016	43	44	65,5	3,54	0,054	63	68	43,5	4,95	0,114	40	47	62	11,31	0,182	54	70	47,5	2,12	0,045	46	49	55	4,24	0,077	52	58	68,5	10,607	0,155	61	76	47	0	0	47	47	56,5	4,95	0,088	53	60	53,5	3,54	0,066	51	56	61,5	10,607	0,172	54	69	44,5	2,12	0,048	43	46	50,5	4,95	0,098	47	54	47	1,41	0,03	46	48	62	5,657	0,091	58	66	54,5	0,71	0,013	54	55	51	7,07	0,139	46	56	50	9,9	0,198	43	57	66	7,07	0,107	61	71
GAAGCTTTAGTGAAATTAACCAAGG	2	55,5	7,778	0,14	50	61	65	1,414	0,022	64	66	49,5	4,95	0,1	46	53	64	7,071	0,11	59	69	50,5	9,19	0,182	44	57	55	4,24	0,077	52	58	54	8,49	0,157	48	60	38,5	4,95	0,129	35	42	53	2,83	0,053	51	55	49	9,9	0,202	42	56	50	0	0	50	50	51	2,83	0,055	49	53	45,5	3,54	0,078	43	48	48,5	0,707	0,015	48	49	43,5	0,71	0,016	43	44	50	8,49	0,17	44	56	58	5,66	0,098	54	62	48	1,414	0,029	47	49	43	0	0	43	43	43	4,243	0,099	40	46	53,5	7,78	0,145	48	59	55	2,828	0,051	53	57	53,5	6,36	0,119	49	58	38	4,24	0,112	35	41	45	5,66	0,126	41	49	60,5	0,71	0,012	60	61
TTAACCAAGGACCATGGGTCAGTGC	2	92	14,142	0,154	82	102	85	5,657	0,067	81	89	67,5	7,778	0,115	62	73	75	5,657	0,075	71	79	57,5	0,71	0,012	57	58	76	19,8	0,261	62	90	84	2,83	0,034	82	86	55	5,66	0,103	51	59	99	25,46	0,257	81	117	67,5	4,95	0,073	64	71	91	14,14	0,155	81	101	86,5	0,71	0,008	86	87	73,5	28,99	0,394	53	94	81,5	9,192	0,113	75	88	65,5	10,61	0,162	58	73	89	15,56	0,175	78	100	93,5	3,54	0,038	91	96	94	14,142	0,15	84	104	49	1,41	0,029	48	50	54	8,485	0,157	48	60	88	21,21	0,241	73	103	93	4,243	0,046	90	96	88	0	0	88	88	58	7,07	0,122	53	63	60	12,73	0,212	51	69	109,5	12,02	0,11	101	118
GTTGGGAATTGCATGCCATCTCCAC	2	80	4,243	0,053	77	83	79,5	3,536	0,044	77	82	73	2,828	0,039	71	75	83,5	0,707	0,008	83	84	133	1,41	0,011	132	134	152	26,87	0,177	133	171	136	1,41	0,01	135	137	95	0	0	95	95	261,5	6,36	0,024	257	266	131	22,63	0,173	115	147	216,5	21,92	0,101	201	232	199,5	28,99	0,145	179	220	138	5,66	0,041	134	142	201,5	20,506	0,102	187	216	135	5,66	0,042	131	139	163,5	6,36	0,039	159	168	125	33,94	0,272	101	149	168	0	0	168	168	138	4,24	0,031	135	141	164,5	10,607	0,064	157	172	143	0	0	143	143	184	26,87	0,146	165	203	162,5	17,68	0,109	150	175	87	5,66	0,065	83	91	117	21,21	0,181	102	132	206,5	21,92	0,106	191	222
TTCTGGGAACGCTGCAAGCTCTTCC	2	124	1,414	0,011	123	125	102	16,971	0,166	90	114	107,5	4,95	0,046	104	111	105,5	2,121	0,02	104	107	80,5	2,12	0,026	79	82	142,5	17,68	0,124	130	155	114	14,14	0,124	104	124	72,5	7,78	0,107	67	78	155	2,83	0,018	153	157	120,5	21,92	0,182	105	136	109	9,9	0,091	102	116	122	12,73	0,104	113	131	93,5	12,02	0,129	85	102	100	12,728	0,127	91	109	95	16,97	0,179	83	107	92,5	14,85	0,161	82	103	90	5,66	0,063	86	94	110	12,728	0,116	101	119	81	9,9	0,122	74	88	65	4,243	0,065	62	68	98,5	12,02	0,122	90	107	105,5	12,021	0,114	97	114	126	12,73	0,101	117	135	71	1,41	0,02	70	72	86	5,66	0,066	82	90	112,5	13,44	0,119	103	122
GTTCGAAGGCTTCTGGATTTCATCT	2	81	9,899	0,122	74	88	74	8,485	0,115	68	80	72	12,728	0,177	63	81	70	4,243	0,061	67	73	79,5	2,12	0,027	78	81	112	18,38	0,164	99	125	89,5	0,71	0,008	89	90	59,5	7,78	0,131	54	65	115,5	9,19	0,08	109	122	71	5,66	0,08	67	75	97	11,31	0,117	89	105	106,5	17,68	0,166	94	119	86,5	0,71	0,008	86	87	68	1,414	0,021	67	69	69	1,41	0,02	68	70	64,5	12,02	0,186	56	73	59,5	10,61	0,178	52	67	74	7,071	0,096	69	79	51,5	3,54	0,069	49	54	55	1,414	0,026	54	56	62	5,66	0,091	58	66	84	16,971	0,202	72	96	112,5	9,19	0,082	106	119	71	8,49	0,12	65	77	61,5	10,61	0,172	54	69	94,5	4,95	0,052	91	98
GAAGAGCACTAACAGTGACTGTTTG	2	85,5	7,778	0,091	80	91	85,5	17,678	0,207	73	98	63,5	9,192	0,145	57	70	71,5	0,707	0,01	71	72	57,5	10,61	0,184	50	65	69	4,24	0,061	66	72	69,5	7,78	0,112	64	75	49	9,9	0,202	42	56	86,5	13,44	0,155	77	96	59	7,07	0,12	54	64	82	9,9	0,121	75	89	69	2,83	0,041	67	71	58,5	9,19	0,157	52	65	70	2,828	0,04	68	72	51	1,41	0,028	50	52	73	7,07	0,097	68	78	62,5	6,36	0,102	58	67	65	2,828	0,044	63	67	53	1,41	0,027	52	54	52	2,828	0,054	50	54	67	19,8	0,296	53	81	69	1,414	0,02	68	70	83	2,83	0,034	81	85	60	16,97	0,283	48	72	66	7,07	0,107	61	71	95	14,14	0,149	85	105
AGCAGAGTGACTAAAGGCATAATTG	2	87,5	4,95	0,057	84	91	86	12,728	0,148	77	95	88	16,971	0,193	76	100	82,5	9,192	0,111	76	89	71	9,9	0,139	64	78	109,5	9,19	0,084	103	116	118	0	0	118	118	77	7,07	0,092	72	82	144	4,24	0,029	141	147	62,5	13,44	0,215	53	72	132	24,04	0,182	115	149	100,5	3,54	0,035	98	103	103	12,73	0,124	94	112	86,5	16,263	0,188	75	98	107,5	6,36	0,059	103	112	57,5	0,71	0,012	57	58	78,5	14,85	0,189	68	89	62,5	13,435	0,215	53	72	52,5	9,19	0,175	46	59	47,5	2,121	0,045	46	49	93	4,24	0,046	90	96	77	2,828	0,037	75	79	118,5	12,02	0,101	110	127	91,5	13,44	0,147	82	101	58	5,66	0,098	54	62	117	4,24	0,036	114	120
CGTGCTGGAATGACAAATAACTGGC	2	77,5	7,778	0,1	72	83	89	2,828	0,032	87	91	66	5,657	0,086	62	70	78,5	6,364	0,081	74	83	262	7,07	0,027	257	267	592	15,56	0,026	581	603	203,5	12,02	0,059	195	212	149,5	20,51	0,137	135	164	692,5	81,32	0,117	635	750	187	12,73	0,068	178	196	291	62,23	0,214	247	335	257	12,73	0,05	248	266	172,5	3,54	0,02	170	175	253,5	14,849	0,059	243	264	162,5	37,48	0,231	136	189	143	1,41	0,01	142	144	733	65,05	0,089	687	779	173	15,556	0,09	162	184	360,5	70	0,194	311	410	124,5	2,121	0,017	123	126	701	9,9	0,014	694	708	161,5	13,435	0,083	152	171	430,5	45,96	0,107	398	463	111,5	7,78	0,07	106	117	88	22,63	0,257	72	104	201,5	26,16	0,13	183	220
GAATGACAAATAACTGGCGTGCTTT	2	79,5	13,435	0,169	70	89	73	1,414	0,019	72	74	68	9,899	0,146	61	75	75,5	3,536	0,047	73	78	1655,5	43,13	0,026	1625	1686	2425,5	10,61	0,004	2418	2433	130	16,97	0,131	118	142	747,5	7,78	0,01	742	753	2631,5	54,45	0,021	2593	2670	1613	35,36	0,022	1588	1638	2220,5	13,44	0,006	2211	2230	1373	65,05	0,047	1327	1419	1220	98,99	0,081	1150	1290	66,5	2,121	0,032	65	68	942	32,53	0,035	919	965	72,5	0,71	0,01	72	73	2948,5	139,3	0,047	2850	3047	102,5	34,648	0,338	78	127	1776,5	3,54	0,002	1774	1779	61	1,414	0,023	60	62	2542	12,73	0,005	2533	2551	79,5	4,95	0,062	76	83	2426	56,57	0,023	2386	2466	467,5	13,44	0,029	458	477	887,5	71,42	0,08	837	938	2061	33,94	0,016	2037	2085
TGACAAATAACTGGCGTGCTTTTTT	2	81,5	6,364	0,078	77	86	89	7,071	0,079	84	94	76	4,243	0,056	73	79	69	1,414	0,02	68	70	1806	123,04	0,068	1719	1893	1492	206,48	0,138	1346	1638	121,5	2,12	0,017	120	123	700	11,31	0,016	692	708	1812,5	19,09	0,011	1799	1826	1371	80,61	0,059	1314	1428	1887	46,67	0,025	1854	1920	1128,5	103,94	0,092	1055	1202	1076	142,84	0,133	975	1177	73	7,071	0,097	68	78	811,5	37,48	0,046	785	838	63,5	12,02	0,189	55	72	2592,5	142,13	0,055	2492	2693	70	0	0	70	70	1580,5	44,55	0,028	1549	1612	48	2,828	0,059	46	50	2309,5	67,18	0,029	2262	2357	77	2,828	0,037	75	79	2168,5	149,2	0,069	2063	2274	261,5	74,25	0,284	209	314	859,5	4,95	0,006	856	863	1673,5	47,38	0,028	1640	1707
ATGTTGCACATTTTTGCATGTGTTC	2	77,5	6,364	0,082	73	82	83,5	3,536	0,042	81	86	68,5	2,121	0,031	67	70	71	2,828	0,04	69	73	68,5	28,99	0,423	48	89	64,5	4,95	0,077	61	68	79	18,38	0,233	66	92	47,5	2,12	0,045	46	49	95	4,24	0,045	92	98	61,5	10,61	0,172	54	69	65,5	0,71	0,011	65	66	77,5	9,19	0,119	71	84	71,5	2,12	0,03	70	73	56	2,828	0,051	54	58	52	1,41	0,027	51	53	59	9,9	0,168	52	66	77,5	4,95	0,064	74	81	52	4,243	0,082	49	55	51,5	9,19	0,178	45	58	45	5,657	0,126	41	49	66,5	16,26	0,245	55	78	61	5,657	0,093	57	65	73	5,66	0,077	69	77	42,5	3,54	0,083	40	45	51,5	3,54	0,069	49	54	98	7,07	0,072	93	103
GCACATTTTTGCATGTGTTCTGATA	2	70	7,071	0,101	65	75	88,5	14,849	0,168	78	99	74	0	0	74	74	76,5	3,536	0,046	74	79	66	9,9	0,15	59	73	71,5	9,19	0,129	65	78	65	15,56	0,239	54	76	50,5	4,95	0,098	47	54	129	7,07	0,055	124	134	71	11,31	0,159	63	79	69	5,66	0,082	65	73	76,5	13,44	0,176	67	86	69	5,66	0,082	65	73	77	2,828	0,037	75	79	53	7,07	0,133	48	58	57,5	4,95	0,086	54	61	74,5	2,12	0,028	73	76	69,5	13,435	0,193	60	79	44,5	3,54	0,079	42	47	47	9,899	0,211	40	54	55,5	6,36	0,115	51	60	67	15,556	0,232	56	78	73,5	7,78	0,106	68	79	51,5	6,36	0,124	47	56	58,5	16,26	0,278	47	70	81	5,66	0,07	77	85
TCTACAGAGGCAGGTGATGCGCTGC	2	157,5	19,092	0,121	144	171	183,5	10,607	0,058	176	191	155,5	6,364	0,041	151	160	131,5	13,435	0,102	122	141	128,5	4,95	0,039	125	132	177,5	3,54	0,02	175	180	256,5	26,16	0,102	238	275	143,5	2,12	0,015	142	145	305,5	23,33	0,076	289	322	172,5	23,33	0,135	156	189	245,5	47,38	0,193	212	279	273	11,31	0,041	265	281	196	1,41	0,007	195	197	91,5	20,506	0,224	77	106	163	2,83	0,017	161	165	75,5	16,26	0,215	64	87	171	7,07	0,041	166	176	86,5	2,121	0,025	85	88	106	8,49	0,08	100	112	68	7,071	0,104	63	73	160,5	37,48	0,233	134	187	100	8,485	0,085	94	106	341,5	13,44	0,039	332	351	177	5,66	0,032	173	181	134	5,66	0,042	130	138	228	8,49	0,037	222	234
CACGCCGGGAGTAGATTCCTTCATT	2	94	7,071	0,075	89	99	90	1,414	0,016	89	91	84	7,071	0,084	79	89	76	4,243	0,056	73	79	153,5	86,97	0,567	92	215	103,5	2,12	0,02	102	105	105,5	9,19	0,087	99	112	95	8,49	0,089	89	101	134	2,83	0,021	132	136	89,5	4,95	0,055	86	93	114	32,53	0,285	91	137	123,5	3,54	0,029	121	126	125,5	6,36	0,051	121	130	117	1,414	0,012	116	118	116,5	12,02	0,103	108	125	109,5	13,44	0,123	100	119	109	14,14	0,13	99	119	111	2,828	0,025	109	113	91	8,49	0,093	85	97	84	22,627	0,269	68	100	126,5	12,02	0,095	118	135	114	11,314	0,099	106	122	112	11,31	0,101	104	120	86,5	7,78	0,09	81	92	78	9,9	0,127	71	85	137	9,9	0,072	130	144
GGAGTAGATTCCTTCATTTGCAGCT	2	71	2,828	0,04	69	73	80	14,142	0,177	70	90	70,5	3,536	0,05	68	73	71	0	0	71	71	68,5	12,02	0,175	60	77	85	5,66	0,067	81	89	61,5	2,12	0,034	60	63	58,5	4,95	0,085	55	62	95,5	10,61	0,111	88	103	60,5	4,95	0,082	57	64	64	9,9	0,155	57	71	70,5	4,95	0,07	67	74	97,5	10,61	0,109	90	105	70,5	0,707	0,01	70	71	65,5	0,71	0,011	65	66	60	9,9	0,165	53	67	75,5	13,44	0,178	66	85	70	12,728	0,182	61	79	46	5,66	0,123	42	50	48,5	10,607	0,219	41	56	82	9,9	0,121	75	89	61,5	0,707	0,011	61	62	73	4,24	0,058	70	76	57,5	7,78	0,135	52	63	53,5	0,71	0,013	53	54	96,5	14,85	0,154	86	107
AGTAGATTCCTTCATTTGCAGCTCG	2	69,5	9,192	0,132	63	76	73,5	0,707	0,01	73	74	74,5	10,607	0,142	67	82	80,5	7,778	0,097	75	86	61	2,83	0,046	59	63	85	11,31	0,133	77	93	96,5	28,99	0,3	76	117	51,5	3,54	0,069	49	54	121	7,07	0,058	116	126	79,5	19,09	0,24	66	93	73,5	4,95	0,067	70	77	96,5	21,92	0,227	81	112	102	9,9	0,097	95	109	74,5	12,021	0,161	66	83	74,5	6,36	0,085	70	79	54	14,14	0,262	44	64	79	8,49	0,107	73	85	62,5	6,364	0,102	58	67	62,5	4,95	0,079	59	66	45,5	0,707	0,016	45	46	74,5	4,95	0,066	71	78	60,5	2,121	0,035	59	62	95	9,9	0,104	88	102	51,5	4,95	0,096	48	55	67	5,66	0,084	63	71	88,5	0,71	0,008	88	89
GATTCCTTCATTTGCAGCTCGGGAA	2	81,5	6,364	0,078	77	86	85,5	2,121	0,025	84	87	70,5	6,364	0,09	66	75	88,5	3,536	0,04	86	91	69,5	4,95	0,071	66	73	85	1,41	0,017	84	86	83,5	9,19	0,11	77	90	55	2,83	0,051	53	57	115,5	4,95	0,043	112	119	85	8,49	0,1	79	91	94	2,83	0,03	92	96	92	9,9	0,108	85	99	111,5	4,95	0,044	108	115	89	11,314	0,127	81	97	70,5	9,19	0,13	64	77	80,5	4,95	0,061	77	84	85	4,24	0,05	82	88	80,5	4,95	0,061	77	84	55	2,83	0,051	53	57	52	9,899	0,19	45	59	79,5	31,82	0,4	57	102	68	9,899	0,146	61	75	97	2,83	0,029	95	99	60,5	17,68	0,292	48	73	85,5	24,75	0,289	68	103	127	11,31	0,089	119	135
TTCATTTGCAGCTCGGGAAGTCTTT	2	92	24,042	0,261	75	109	78	1,414	0,018	77	79	73	8,485	0,116	67	79	75,5	7,778	0,103	70	81	70,5	12,02	0,171	62	79	82,5	0,71	0,009	82	83	73,5	3,54	0,048	71	76	63,5	3,54	0,056	61	66	121,5	17,68	0,145	109	134	66,5	3,54	0,053	64	69	71,5	12,02	0,168	63	80	87	9,9	0,114	80	94	133	7,07	0,053	128	138	112,5	4,95	0,044	109	116	75	11,31	0,151	67	83	86,5	2,12	0,025	85	88	73	9,9	0,136	66	80	90,5	12,021	0,133	82	99	62	0	0	62	62	89	2,828	0,032	87	91	86	26,87	0,312	67	105	91,5	17,678	0,193	79	104	96	15,56	0,162	85	107	65	2,83	0,044	63	67	60,5	3,54	0,058	58	63	99,5	4,95	0,05	96	103
CAGCTCGGGAAGTCTTTGTGCAGTA	2	91,5	2,121	0,023	90	93	101,5	14,849	0,146	91	112	90	12,728	0,141	81	99	87,5	16,263	0,186	76	99	86	18,38	0,214	73	99	110	24,04	0,219	93	127	109	8,49	0,078	103	115	74	11,31	0,153	66	82	172,5	6,36	0,037	168	177	106	1,41	0,013	105	107	127,5	26,16	0,205	109	146	141,5	9,19	0,065	135	148	132	4,24	0,032	129	135	84	2,828	0,034	82	86	95,5	2,12	0,022	94	97	92,5	0,71	0,008	92	93	101,5	10,61	0,104	94	109	83,5	4,95	0,059	80	87	55,5	12,02	0,217	47	64	50	5,657	0,113	46	54	97	8,49	0,087	91	103	79	2,828	0,036	77	81	168	21,21	0,126	153	183	69	8,49	0,123	63	75	75,5	14,85	0,197	65	86	117,5	13,44	0,114	108	127
TTTGTGCAGTAGATGGAAAGCCCAG	2	83	4,243	0,051	80	86	71,5	0,707	0,01	71	72	73,5	6,364	0,087	69	78	73,5	10,607	0,144	66	81	70,5	20,51	0,291	56	85	112,5	2,12	0,019	111	114	91	33,94	0,373	67	115	57,5	10,61	0,184	50	65	118,5	4,95	0,042	115	122	72,5	21,92	0,302	57	88	116	28,28	0,244	96	136	101,5	6,36	0,063	97	106	107,5	2,12	0,02	106	109	100,5	2,121	0,021	99	102	81,5	21,92	0,269	66	97	92	2,83	0,031	90	94	99	1,41	0,014	98	100	87,5	2,121	0,024	86	89	51,5	10,61	0,206	44	59	53,5	2,121	0,04	52	55	72,5	10,61	0,146	65	80	79,5	6,364	0,08	75	84	130,5	14,85	0,114	120	141	83	22,63	0,273	67	99	74	2,83	0,038	72	76	143	19,8	0,138	129	157
GCAAACTTGAATTCACAAAGCCTAA	2	57,5	9,192	0,16	51	64	65,5	4,95	0,076	62	69	55	4,243	0,077	52	58	59,5	9,192	0,154	53	66	59	2,83	0,048	57	61	76,5	2,12	0,028	75	78	54	5,66	0,105	50	58	44	2,83	0,064	42	46	60	1,41	0,024	59	61	46,5	2,12	0,046	45	48	68	2,83	0,042	66	70	71	12,73	0,179	62	80	64	7,07	0,11	59	69	70	15,556	0,222	59	81	59,5	4,95	0,083	56	63	62,5	2,12	0,034	61	64	64,5	0,71	0,011	64	65	63,5	12,021	0,189	55	72	47,5	0,71	0,015	47	48	45	8,485	0,189	39	51	78,5	20,51	0,261	64	93	75,5	6,364	0,084	71	80	141	103,24	0,732	68	214	50	12,73	0,255	41	59	54	5,66	0,105	50	58	93	7,07	0,076	88	98
AGCCTAAAAATTGTTGTACATCAGA	2	74	9,899	0,134	67	81	72,5	3,536	0,049	70	75	58	7,071	0,122	53	63	66	9,899	0,15	59	73	61,5	12,02	0,195	53	70	57	4,24	0,074	54	60	58	12,73	0,219	49	67	42	0	0	42	42	63,5	4,95	0,078	60	67	55	5,66	0,103	51	59	60	12,73	0,212	51	69	73,5	9,19	0,125	67	80	68	8,49	0,125	62	74	69,5	4,95	0,071	66	73	53,5	0,71	0,013	53	54	61	2,83	0,046	59	63	64	9,9	0,155	57	71	73,5	21,92	0,298	58	89	38,5	2,12	0,055	37	40	45,5	6,364	0,14	41	50	62,5	7,78	0,124	57	68	79,5	2,121	0,027	78	81	65	11,31	0,174	57	73	45,5	12,02	0,264	37	54	47	7,07	0,15	42	52	77,5	0,71	0,009	77	78
TCCGGGTTTCCATCATGTCAAGGTC	2	81	1,414	0,017	80	82	71,5	19,092	0,267	58	85	77	15,556	0,202	66	88	77	7,071	0,092	72	82	75,5	12,02	0,159	67	84	88,5	9,19	0,104	82	95	90,5	2,12	0,023	89	92	59	1,41	0,024	58	60	115	9,9	0,086	108	122	79	1,41	0,018	78	80	108	12,73	0,118	99	117	100,5	12,02	0,12	92	109	90	4,24	0,047	87	93	78,5	10,607	0,135	71	86	77	24,04	0,312	60	94	64	4,24	0,066	61	67	104	53,74	0,517	66	142	57,5	0,707	0,012	57	58	59	15,56	0,264	48	70	54	2,828	0,052	52	56	67,5	6,36	0,094	63	72	66,5	26,163	0,393	48	85	111	4,24	0,038	108	114	60	9,9	0,165	53	67	76	1,41	0,019	75	77	114,5	21,92	0,191	99	130
ATGTCAAGGTCACAGGCATCCATGT	2	106,5	2,121	0,02	105	108	120,5	21,92	0,182	105	136	105	7,071	0,067	100	110	108	5,657	0,052	104	112	103	2,83	0,027	101	105	175,5	20,51	0,117	161	190	200	15,56	0,078	189	211	103,5	7,78	0,075	98	109	179	9,9	0,055	172	186	147	25,46	0,173	129	165	155,5	21,92	0,141	140	171	175	11,31	0,065	167	183	134,5	3,54	0,026	132	137	145,5	6,364	0,044	141	150	120,5	0,71	0,006	120	121	146	12,73	0,087	137	155	138	21,21	0,154	123	153	139	4,243	0,031	136	142	77,5	6,36	0,082	73	82	72	18,385	0,255	59	85	126,5	16,26	0,129	115	138	152	1,414	0,009	151	153	229	41,01	0,179	200	258	128,5	0,71	0,006	128	129	115,5	0,71	0,006	115	116	176,5	2,12	0,012	175	178
GCATCCATGTGTGCAAACCATCTGC	2	74	11,314	0,153	66	82	83,5	3,536	0,042	81	86	67,5	4,95	0,073	64	71	67	2,828	0,042	65	69	58,5	6,36	0,109	54	63	93	1,41	0,015	92	94	78,5	6,36	0,081	74	83	51	2,83	0,055	49	53	112	4,24	0,038	109	115	89	15,56	0,175	78	100	77	4,24	0,055	74	80	93,5	6,36	0,068	89	98	77,5	10,61	0,137	70	85	86	0	0	86	86	63,5	7,78	0,122	58	69	80,5	17,68	0,22	68	93	71,5	13,44	0,188	62	81	98,5	13,435	0,136	89	108	53	4,24	0,08	50	56	72	12,728	0,177	63	81	68,5	23,33	0,341	52	85	76,5	9,192	0,12	70	83	83,5	0,71	0,008	83	84	58,5	12,02	0,205	50	67	84,5	0,71	0,008	84	85	92	14,14	0,154	82	102
ACTACATCAGCCACAACGTCTATAT	2	86	1,414	0,016	85	87	91	7,071	0,078	86	96	73,5	0,707	0,01	73	74	78	2,828	0,036	76	80	88,5	17,68	0,2	76	101	100	14,14	0,141	90	110	138	14,14	0,102	128	148	88	15,56	0,177	77	99	141	14,14	0,1	131	151	109,5	3,54	0,032	107	112	114	12,73	0,112	105	123	124	12,73	0,103	115	133	101	12,73	0,126	92	110	263	46,669	0,177	230	296	79,5	2,12	0,027	78	81	225,5	2,12	0,009	224	227	105,5	0,71	0,007	105	106	293,5	10,607	0,036	286	301	66	9,9	0,15	59	73	218	19,799	0,091	204	232	114	5,66	0,05	110	118	255,5	4,95	0,019	252	259	135,5	4,95	0,037	132	139	88,5	9,19	0,104	82	95	83	7,07	0,085	78	88	134,5	19,09	0,142	121	148
GACAACCACTACTTGAGCACCCAGT	2	79,5	4,95	0,062	76	83	81	5,657	0,07	77	85	70,5	9,192	0,13	64	77	71	2,828	0,04	69	73	115	21,21	0,184	100	130	144	9,9	0,069	137	151	129,5	4,95	0,038	126	133	93,5	10,61	0,113	86	101	148	14,14	0,096	138	158	97,5	0,71	0,007	97	98	149,5	2,12	0,014	148	151	157,5	2,12	0,013	156	159	139,5	4,95	0,035	136	143	150,5	0,707	0,005	150	151	121	4,24	0,035	118	124	140	9,9	0,071	133	147	141,5	21,92	0,155	126	157	122,5	14,849	0,121	112	133	75,5	3,54	0,047	73	78	79,5	3,536	0,044	77	82	125	1,41	0,011	124	126	138	11,314	0,082	130	146	172	41,01	0,238	143	201	103	33,94	0,33	79	127	106,5	12,02	0,113	98	115	214,5	27,58	0,129	195	234
ATCACTCTCGGCATGGACGAGCTGG	2	95,5	6,364	0,067	91	100	105,5	4,95	0,047	102	109	74,5	10,607	0,142	67	82	78	7,071	0,091	73	83	76	16,97	0,223	64	88	97,5	13,44	0,138	88	107	105	14,14	0,135	95	115	68,5	3,54	0,052	66	71	124,5	9,19	0,074	118	131	83	11,31	0,136	75	91	95	0	0	95	95	92	9,9	0,108	85	99	106	25,46	0,24	88	124	91	11,314	0,124	83	99	80,5	17,68	0,22	68	93	72	12,73	0,177	63	81	74	7,07	0,096	69	79	64,5	3,536	0,055	62	67	56,5	6,36	0,113	52	61	55	5,657	0,103	51	59	99	9,9	0,1	92	106	95,5	9,192	0,096	89	102	105	9,9	0,094	98	112	81,5	9,19	0,113	75	88	65,5	12,02	0,184	57	74	147,5	0,71	0,005	147	148
GAGCTGGGCCGCTCTAGAAAGATGA	2	103	7,071	0,069	98	108	140,5	16,263	0,116	129	152	92	4,243	0,046	89	95	100	8,485	0,085	94	106	110,5	10,61	0,096	103	118	135,5	10,61	0,078	128	143	107	1,41	0,013	106	108	80	0	0	80	80	202	5,66	0,028	198	206	100,5	7,78	0,077	95	106	126,5	4,95	0,039	123	130	138	1,41	0,01	137	139	105,5	2,12	0,02	104	107	118	14,142	0,12	108	128	98	8,49	0,087	92	104	122,5	6,36	0,052	118	127	112,5	17,68	0,157	100	125	106	5,657	0,053	102	110	90,5	19,09	0,211	77	104	70	4,243	0,061	67	73	111	22,63	0,204	95	127	114	19,799	0,174	100	128	142	5,66	0,04	138	146	87	2,83	0,033	85	89	101,5	10,61	0,104	94	109	140,5	30,41	0,216	119	162
CAAGCCGAGATCCAAATCAGGAACA	2	74	15,556	0,21	63	85	82,5	12,021	0,146	74	91	61,5	19,092	0,31	48	75	61	15,556	0,255	50	72	84	1,41	0,017	83	85	76	7,07	0,093	71	81	95,5	14,85	0,155	85	106	49	4,24	0,087	46	52	105,5	21,92	0,208	90	121	76	8,49	0,112	70	82	102,5	2,12	0,021	101	104	87	0	0	87	87	70,5	3,54	0,05	68	73	69	5,657	0,082	65	73	75,5	0,71	0,009	75	76	69,5	4,95	0,071	66	73	86	11,31	0,132	78	94	80	12,728	0,159	71	89	62	1,41	0,023	61	63	47,5	4,95	0,104	44	51	79,5	2,12	0,027	78	81	88,5	7,778	0,088	83	94	103	18,38	0,178	90	116	67,5	6,36	0,094	63	72	60	0	0	60	60	94,5	2,12	0,022	93	96
GGAACAAACTCCTATTCACAATTGC	2	69	8,485	0,123	63	75	66,5	3,536	0,053	64	69	57	4,243	0,074	54	60	66	9,899	0,15	59	73	74,5	2,12	0,028	73	76	99	4,24	0,043	96	102	57,5	12,02	0,209	49	66	57,5	10,61	0,184	50	65	100,5	4,95	0,049	97	104	71,5	3,54	0,049	69	74	78	14,14	0,181	68	88	95,5	7,78	0,081	90	101	65,5	14,85	0,227	55	76	74	2,828	0,038	72	76	60	5,66	0,094	56	64	74,5	12,02	0,161	66	83	77,5	2,12	0,027	76	79	118,5	19,092	0,161	105	132	62,5	10,61	0,17	55	70	202	32,527	0,161	179	225	92,5	6,36	0,069	88	97	225,5	14,849	0,066	215	236	103,5	7,78	0,075	98	109	62,5	2,12	0,034	61	64	98,5	9,19	0,093	92	105	112,5	9,19	0,082	106	119
TTGCCACAAAAACAATAGAACAGGA	2	68	7,071	0,104	63	73	64,5	2,121	0,033	63	66	62	16,971	0,274	50	74	57	2,828	0,05	55	59	57	1,41	0,025	56	58	80,5	6,36	0,079	76	85	60	1,41	0,024	59	61	43,5	0,71	0,016	43	44	66,5	6,36	0,096	62	71	57,5	0,71	0,012	57	58	70,5	3,54	0,05	68	73	50,5	6,36	0,126	46	55	75	18,38	0,245	62	88	58,5	9,192	0,157	52	65	54	2,83	0,052	52	56	56	1,41	0,025	55	57	78,5	24,75	0,315	61	96	61	2,828	0,046	59	63	42	4,24	0,101	39	45	41	7,071	0,172	36	46	73,5	0,71	0,01	73	74	68	14,142	0,208	58	78	78,5	10,61	0,135	71	86	56	2,83	0,051	54	58	54,5	9,19	0,169	48	61	90	4,24	0,047	87	93
GGAAAACAGCTAACTAGGAAGGTGA	2	79	5,657	0,072	75	83	74	8,485	0,115	68	80	80,5	12,021	0,149	72	89	65	4,243	0,065	62	68	70,5	13,44	0,191	61	80	94	8,49	0,09	88	100	92	5,66	0,061	88	96	57,5	0,71	0,012	57	58	97,5	27,58	0,283	78	117	60	5,66	0,094	56	64	71,5	2,12	0,03	70	73	91,5	21,92	0,24	76	107	68,5	6,36	0,093	64	73	66	9,899	0,15	59	73	60	2,83	0,047	58	62	66	8,49	0,129	60	72	95	16,97	0,179	83	107	62,5	4,95	0,079	59	66	42	1,41	0,034	41	43	45	0	0	45	45	91	15,56	0,171	80	102	67	0	0	67	67	87,5	4,95	0,057	84	91	78,5	9,19	0,117	72	85	57	1,41	0,025	56	58	91	7,07	0,078	86	96
CTAACTAGGAAGGTGAAAGATCTCT	2	73,5	4,95	0,067	70	77	80,5	10,607	0,132	73	88	63,5	3,536	0,056	61	66	64	1,414	0,022	63	65	54	4,24	0,079	51	57	105	9,9	0,094	98	112	91	9,9	0,109	84	98	56	2,83	0,051	54	58	101	33,94	0,336	77	125	59,5	0,71	0,012	59	60	75,5	10,61	0,14	68	83	78,5	6,36	0,081	74	83	74,5	0,71	0,009	74	75	59,5	7,778	0,131	54	65	62,5	10,61	0,17	55	70	53,5	0,71	0,013	53	54	65	2,83	0,044	63	67	64,5	9,192	0,143	58	71	47,5	4,95	0,104	44	51	42,5	4,95	0,116	39	46	66	2,83	0,043	64	68	58,5	0,707	0,012	58	59	140,5	67,18	0,478	93	188	58	7,07	0,122	53	63	51,5	3,54	0,069	49	54	82,5	9,19	0,111	76	89
GAAAAACATTCCATGATCATGGATA	2	80,5	13,435	0,167	71	90	74	1,414	0,019	73	75	64	0	0	64	64	63	8,485	0,135	57	69	55,5	12,02	0,217	47	64	59	9,9	0,168	52	66	64	28,28	0,442	44	84	48	8,49	0,177	42	54	51,5	10,61	0,206	44	59	45	12,73	0,283	36	54	71,5	2,12	0,03	70	73	48	7,07	0,147	43	53	55,5	12,02	0,217	47	64	55,5	7,778	0,14	50	61	56	4,24	0,076	53	59	49,5	10,61	0,214	42	57	44,5	2,12	0,048	43	46	71	1,414	0,02	70	72	40,5	3,54	0,087	38	43	41,5	10,607	0,256	34	49	57	12,73	0,223	48	66	65	1,414	0,022	64	66	60,5	7,78	0,129	55	66	42	4,24	0,101	39	45	43,5	9,19	0,211	37	50	88	8,49	0,096	82	94
TTACTGAAATGGCTATACTGTCCAA	2	73,5	7,778	0,106	68	79	64,5	3,536	0,055	62	67	68	2,828	0,042	66	70	59,5	4,95	0,083	56	63	60	5,66	0,094	56	64	92	21,21	0,231	77	107	60	0	0	60	60	47,5	10,61	0,223	40	55	78	8,49	0,109	72	84	63	2,83	0,045	61	65	85	5,66	0,067	81	89	71,5	9,19	0,129	65	78	62,5	2,12	0,034	61	64	68	5,657	0,083	64	72	62	14,14	0,228	52	72	71,5	12,02	0,168	63	80	61,5	2,12	0,034	60	63	72	1,414	0,02	71	73	34	0	0	34	34	57,5	6,364	0,111	53	62	71	2,83	0,04	69	73	63,5	4,95	0,078	60	67	59	0	0	59	59	44	4,24	0,096	41	47	66	4,24	0,064	63	69	94,5	23,33	0,247	78	111
GAAATGGCTATACTGTCCAAAGCAA	2	71	5,657	0,08	67	75	61	9,899	0,162	54	68	58,5	3,536	0,06	56	61	66,5	9,192	0,138	60	73	67	2,83	0,042	65	69	123	14,14	0,115	113	133	86,5	14,85	0,172	76	97	61,5	3,54	0,057	59	64	109,5	7,78	0,071	104	115	66	7,07	0,107	61	71	77	4,24	0,055	74	80	89,5	10,61	0,119	82	97	67,5	4,95	0,073	64	71	61,5	3,536	0,057	59	64	64	11,31	0,177	56	72	52,5	14,85	0,283	42	63	65	4,24	0,065	62	68	71	16,971	0,239	59	83	40,5	4,95	0,122	37	44	34,5	0,707	0,02	34	35	57,5	7,78	0,135	52	63	76,5	0,707	0,009	76	77	105	12,73	0,121	96	114	60	1,41	0,024	59	61	93	41,01	0,441	64	122	102	9,9	0,097	95	109
GCTCCTCAACCCTTATGCAACATAA	2	92,5	12,021	0,13	84	101	124	1,414	0,011	123	125	132,5	3,536	0,027	130	135	145	16,971	0,117	133	157	248,5	51,62	0,208	212	285	164	4,24	0,026	161	167	217,5	16,26	0,075	206	229	117	9,9	0,085	110	124	439	11,31	0,026	431	447	201	1,41	0,007	200	202	290,5	65,76	0,226	244	337	276	14,14	0,051	266	286	277,5	16,26	0,059	266	289	230	2,828	0,012	228	232	203,5	27,58	0,136	184	223	176,5	16,26	0,092	165	188	178,5	27,58	0,154	159	198	165	14,142	0,086	155	175	191	1,41	0,007	190	192	198	31,113	0,157	176	220	197,5	17,68	0,09	185	210	180,5	24,749	0,137	163	198	302	1,41	0,005	301	303	104,5	0,71	0,007	104	105	197	16,97	0,086	185	209	239	41,01	0,172	210	268
GTGAGCAAGCTTTTAAGTGGCATTC	2	73	5,657	0,077	69	77	87	8,485	0,098	81	93	66,5	6,364	0,096	62	71	70,5	3,536	0,05	68	73	54,5	2,12	0,039	53	56	69	9,9	0,143	62	76	91,5	12,02	0,131	83	100	59	8,49	0,144	53	65	88,5	0,71	0,008	88	89	59	4,24	0,072	56	62	78,5	0,71	0,009	78	79	61	4,24	0,07	58	64	73	11,31	0,155	65	81	68	4,243	0,062	65	71	60	1,41	0,024	59	61	57,5	7,78	0,135	52	63	70	5,66	0,081	66	74	70,5	6,364	0,09	66	75	44	7,07	0,161	39	49	40	1,414	0,035	39	41	78	8,49	0,109	72	84	65,5	10,607	0,162	58	73	83	1,41	0,017	82	84	59,5	6,36	0,107	55	64	68,5	2,12	0,031	67	70	97	8,49	0,087	91	103
TTTAAGTGGCATTCAAGTCTTGCTA	2	72,5	2,121	0,029	71	74	61	0	0	61	61	75	4,243	0,057	72	78	67	4,243	0,063	64	70	58	2,83	0,049	56	60	72	4,24	0,059	69	75	66	5,66	0,086	62	70	49,5	0,71	0,014	49	50	78,5	0,71	0,009	78	79	55	4,24	0,077	52	58	71	16,97	0,239	59	83	67	8,49	0,127	61	73	72	11,31	0,157	64	80	64	1,414	0,022	63	65	64,5	0,71	0,011	64	65	48	4,24	0,088	45	51	60	5,66	0,094	56	64	65	5,657	0,087	61	69	44,5	2,12	0,048	43	46	42,5	7,778	0,183	37	48	70,5	9,19	0,13	64	77	54	1,414	0,026	53	55	76,5	6,36	0,083	72	81	52,5	7,78	0,148	47	58	58,5	3,54	0,06	56	61	80	12,73	0,159	71	89
GAATAATATGGCAAAGTCCACCCTC	2	74	1,414	0,019	73	75	71	5,657	0,08	67	75	71	14,142	0,199	61	81	69	7,071	0,102	64	74	73	1,41	0,019	72	74	118	8,49	0,072	112	124	110,5	30,41	0,275	89	132	67,5	9,19	0,136	61	74	157,5	12,02	0,076	149	166	86,5	9,19	0,106	80	93	140,5	7,78	0,055	135	146	117,5	13,44	0,114	108	127	95	2,83	0,03	93	97	99,5	10,607	0,107	92	107	75	16,97	0,226	63	87	85	0	0	85	85	92,5	7,78	0,084	87	98	103,5	0,707	0,007	103	104	76,5	0,71	0,009	76	77	69	2,828	0,041	67	71	84,5	6,36	0,075	80	89	106,5	0,707	0,007	106	107	114	14,14	0,124	104	124	64,5	14,85	0,23	54	75	82	7,07	0,086	77	87	144,5	9,19	0,064	138	151
AATATGGCAAAGTCCACCCTCAGGC	2	121,5	0,707	0,006	121	122	108,5	6,364	0,059	104	113	101,5	16,263	0,16	90	113	124	19,799	0,16	110	138	125,5	12,02	0,096	117	134	166,5	7,78	0,047	161	172	162	15,56	0,096	151	173	87,5	6,36	0,073	83	92	255	15,56	0,061	244	266	119	4,24	0,036	116	122	172,5	20,51	0,119	158	187	186,5	36,06	0,193	161	212	146,5	10,61	0,072	139	154	162,5	31,82	0,196	140	185	117	1,41	0,012	116	118	119,5	17,68	0,148	107	132	96,5	0,71	0,007	96	97	149,5	7,778	0,052	144	155	86	21,21	0,247	71	101	94	7,071	0,075	89	99	112,5	23,33	0,207	96	129	160,5	4,95	0,031	157	164	197	8,49	0,043	191	203	90,5	12,02	0,133	82	99	142	15,56	0,11	131	153	210	4,24	0,02	207	213
CACCCTCAGGCCTTATAATACATAA	2	92,5	14,849	0,161	82	103	105,5	2,121	0,02	104	107	93,5	0,707	0,008	93	94	108	12,728	0,118	99	117	104,5	4,95	0,047	101	108	104,5	10,61	0,101	97	112	85	14,14	0,166	75	95	77,5	16,26	0,21	66	89	144	18,38	0,128	131	157	99	1,41	0,014	98	100	115,5	6,36	0,055	111	120	128	9,9	0,077	121	135	111	1,41	0,013	110	112	94	5,657	0,06	90	98	110,5	0,71	0,006	110	111	92	25,46	0,277	74	110	111	8,49	0,076	105	117	93,5	3,536	0,038	91	96	88,5	23,33	0,264	72	105	64	2,828	0,044	62	66	107,5	2,12	0,02	106	109	100,5	0,707	0,007	100	101	124	8,49	0,068	118	130	81	32,53	0,402	58	104	126	5,66	0,045	122	130	133	1,41	0,011	132	134
ACCAGTTCCAAACCTTAATTGAATG	2	63,5	4,95	0,078	60	67	72,5	0,707	0,01	72	73	65	8,485	0,131	59	71	70	8,485	0,121	64	76	63,5	14,85	0,234	53	74	77,5	6,36	0,082	73	82	62	2,83	0,046	60	64	56,5	2,12	0,038	55	58	79,5	6,36	0,08	75	84	58,5	3,54	0,06	56	61	87,5	0,71	0,008	87	88	80	29,7	0,371	59	101	67,5	6,36	0,094	63	72	68,5	2,121	0,031	67	70	60	0	0	60	60	64,5	2,12	0,033	63	66	67,5	3,54	0,052	65	70	55	8,485	0,154	49	61	52	0	0	52	52	44	9,899	0,225	37	51	69	16,97	0,246	57	81	53	4,243	0,08	50	56	94	4,24	0,045	91	97	61,5	4,95	0,08	58	65	63,5	0,71	0,011	63	64	89	9,9	0,111	82	96
CTTGCTGGCAAGGTGAGTTAGTTAC	2	80	2,828	0,035	78	82	79	5,657	0,072	75	83	81,5	17,678	0,217	69	94	74	5,657	0,076	70	78	65	19,8	0,305	51	79	98	2,83	0,029	96	100	134	14,14	0,106	124	144	47,5	2,12	0,045	46	49	143,5	4,95	0,034	140	147	81	7,07	0,087	76	86	86	12,73	0,148	77	95	110	11,31	0,103	102	118	102	11,31	0,111	94	110	62	0	0	62	62	96	7,07	0,074	91	101	54,5	4,95	0,091	51	58	91,5	7,78	0,085	86	97	65,5	10,607	0,162	58	73	56	1,41	0,025	55	57	47,5	6,364	0,134	43	52	72	11,31	0,157	64	80	59	2,828	0,048	57	61	116,5	2,12	0,018	115	118	75,5	14,85	0,197	65	86	71	15,56	0,219	60	82	120	33,94	0,283	96	144
TTAGTTACTTTCTCCAATTCTCCCT	2	83	11,314	0,136	75	91	103	26,87	0,261	84	122	80,5	7,778	0,097	75	86	76,5	0,707	0,009	76	77	120	11,31	0,094	112	128	121	1,41	0,012	120	122	99	4,24	0,043	96	102	67,5	0,71	0,01	67	68	191	2,83	0,015	189	193	106,5	23,33	0,219	90	123	148	22,63	0,153	132	164	154	25,46	0,165	136	172	139,5	16,26	0,117	128	151	116	22,627	0,195	100	132	116,5	16,26	0,14	105	128	122	25,46	0,209	104	140	132,5	9,19	0,069	126	139	130	2,828	0,022	128	132	124,5	9,19	0,074	118	131	120	18,385	0,153	107	133	135	8,49	0,063	129	141	152	5,657	0,037	148	156	157,5	17,68	0,112	145	170	82,5	2,12	0,026	81	84	120,5	6,36	0,053	116	125	150,5	33,23	0,221	127	174
TTCTCCAATTCTCCCTCCTTTTAAG	2	180,5	4,95	0,027	177	184	198	24,042	0,121	181	215	189,5	13,435	0,071	180	199	196,5	19,092	0,097	183	210	510,5	6,36	0,012	506	515	386	2,83	0,007	384	388	283	26,87	0,095	264	302	262	7,07	0,027	257	267	871	52,33	0,06	834	908	416	84,85	0,204	356	476	711	65,05	0,091	665	757	713	62,23	0,087	669	757	607,5	51,62	0,085	571	644	6689,5	45,962	0,007	6657	6722	580	55,15	0,095	541	619	8378,5	6,36	0,001	8374	8383	498	59,4	0,119	456	540	6181,5	183,141	0,03	6052	6311	871	128,69	0,148	780	962	6754,5	41,719	0,006	6725	6784	429,5	3,54	0,008	427	432	3413	448,306	0,131	3096	3730	505,5	14,85	0,029	495	516	367	83,44	0,227	308	426	564	52,33	0,093	527	601	429	48,08	0,112	395	463
TTTCTCTATCAATCCAGTTTTCAAA	2	66,5	4,95	0,074	63	70	60,5	7,778	0,129	55	66	58,5	12,021	0,205	50	67	62,5	2,121	0,034	61	64	55	2,83	0,051	53	57	98,5	4,95	0,05	95	102	56,5	7,78	0,138	51	62	44,5	0,71	0,016	44	45	72	4,24	0,059	69	75	53	1,41	0,027	52	54	58,5	6,36	0,109	54	63	54,5	0,71	0,013	54	55	67	2,83	0,042	65	69	58	5,657	0,098	54	62	58	0	0	58	58	66	0	0	66	66	59	7,07	0,12	54	64	51	5,657	0,111	47	55	46	7,07	0,154	41	51	40	2,828	0,071	38	42	57	5,66	0,099	53	61	52,5	3,536	0,067	50	55	65	1,41	0,022	64	66	43	7,07	0,164	38	48	53,5	0,71	0,013	53	54	76	8,49	0,112	70	82
GTAAGCATTTAAGATTTGCATGGGC	2	67	11,314	0,169	59	75	74	2,828	0,038	72	76	65	11,314	0,174	57	73	64,5	6,364	0,099	60	69	58,5	9,19	0,157	52	65	108,5	30,41	0,28	87	130	61	8,49	0,139	55	67	49	2,83	0,058	47	51	76	4,24	0,056	73	79	55	2,83	0,051	53	57	51	4,24	0,083	48	54	59,5	6,36	0,107	55	64	57,5	6,36	0,111	53	62	58,5	3,536	0,06	56	61	44,5	4,95	0,111	41	48	54,5	6,36	0,117	50	59	63	2,83	0,045	61	65	61,5	4,95	0,08	58	65	39,5	6,36	0,161	35	44	41	4,243	0,103	38	44	60,5	9,19	0,152	54	67	67,5	7,778	0,115	62	73	78	7,07	0,091	73	83	53,5	7,78	0,145	48	59	69,5	13,44	0,193	60	79	68	12,73	0,187	59	77
ATTTGCATGGGCTGGCCGGGCACAG	2	115,5	4,95	0,043	112	119	137,5	3,536	0,026	135	140	112	24,042	0,215	95	129	134	1,414	0,011	133	135	136	26,87	0,198	117	155	192	14,14	0,074	182	202	208	26,87	0,129	189	227	127	12,73	0,1	118	136	338,5	21,92	0,065	323	354	134	16,97	0,127	122	146	148,5	10,61	0,071	141	156	166	26,87	0,162	147	185	160	36,77	0,23	134	186	149	22,627	0,152	133	165	121,5	9,19	0,076	115	128	115,5	10,61	0,092	108	123	142,5	2,12	0,015	141	144	131	1,414	0,011	130	132	93	5,66	0,061	89	97	87,5	3,536	0,04	85	90	133	1,41	0,011	132	134	138,5	4,95	0,036	135	142	245,5	16,26	0,066	234	257	112	11,31	0,101	104	120	172	19,8	0,115	158	186	230	12,73	0,055	221	239
TGGGATTACACTATGCCTGGCCCCT	2	363	1,414	0,004	362	364	376	2,828	0,008	374	378	241,5	17,678	0,073	229	254	836,5	26,163	0,031	818	855	2049,5	17,68	0,009	2037	2062	1297	128,69	0,099	1206	1388	563	21,21	0,038	548	578	412,5	31,82	0,077	390	435	1619,5	99,7	0,062	1549	1690	718	18,38	0,026	705	731	1052	1,41	0,001	1051	1053	803,5	99,7	0,124	733	874	696,5	24,75	0,036	679	714	704,5	0,707	0,001	704	705	555,5	10,61	0,019	548	563	626,5	61,52	0,098	583	670	1282	171,12	0,133	1161	1403	1615	60,811	0,038	1572	1658	1056	70,71	0,067	1006	1106	1111	33,941	0,031	1087	1135	1141	43,84	0,038	1110	1172	1332	45,255	0,034	1300	1364	958	32,53	0,034	935	981	327	8,49	0,026	321	333	590	2,83	0,005	588	592	787	161,22	0,205	673	901
TGGCCCCTCCAACAGATTTGACCGA	2	321	32,527	0,101	298	344	373	50,912	0,136	337	409	282	5,657	0,02	278	286	531	25,456	0,048	513	549	424,5	20,51	0,048	410	439	387,5	6,36	0,016	383	392	335	11,31	0,034	327	343	247,5	34,65	0,14	223	272	903	12,73	0,014	894	912	426	31,11	0,073	404	448	506	8,49	0,017	500	512	619,5	3,54	0,006	617	622	604,5	45,96	0,076	572	637	543	80,61	0,148	486	600	487	82,02	0,168	429	545	429,5	112,43	0,262	350	509	411	43,84	0,107	380	442	383	74,953	0,196	330	436	622,5	13,44	0,022	613	632	489	96,167	0,197	421	557	468	24,04	0,051	451	485	374	28,284	0,076	354	394	692	15,56	0,022	681	703	252,5	3,54	0,014	250	255	358,5	12,02	0,034	350	367	509	52,33	0,103	472	546
ATTTGACCGAGTGTGTACCTTGTGC	2	91	16,971	0,186	79	103	102,5	3,536	0,034	100	105	81	8,485	0,105	75	87	101	7,071	0,07	96	106	90	39,6	0,44	62	118	140	0	0	140	140	130	8,49	0,065	124	136	71,5	12,02	0,168	63	80	166	5,66	0,034	162	170	110	11,31	0,103	102	118	111	0	0	111	111	107,5	3,54	0,033	105	110	107,5	19,09	0,178	94	121	99,5	20,506	0,206	85	114	81	5,66	0,07	77	85	80,5	17,68	0,22	68	93	85,5	27,58	0,323	66	105	85,5	3,536	0,041	83	88	69	4,24	0,061	66	72	52	14,142	0,272	42	62	102,5	0,71	0,007	102	103	88	4,243	0,048	85	91	126	7,07	0,056	121	131	91	4,24	0,047	88	94	96	5,66	0,059	92	100	151,5	13,44	0,089	142	161
ACTGTTCTGGGCACTTGGGGTATAG	2	149	21,213	0,142	134	164	164	7,071	0,043	159	169	127,5	10,607	0,083	120	135	152,5	9,192	0,06	146	159	103	2,83	0,027	101	105	148	7,07	0,048	143	153	156	9,9	0,063	149	163	82,5	0,71	0,009	82	83	234,5	12,02	0,051	226	243	99,5	6,36	0,064	95	104	123,5	7,78	0,063	118	129	134,5	10,61	0,079	127	142	122	19,8	0,162	108	136	209	4,243	0,02	206	212	88	11,31	0,129	80	96	131,5	9,19	0,07	125	138	102	18,38	0,18	89	115	128,5	6,364	0,05	124	133	61,5	3,54	0,057	59	64	88	11,314	0,129	80	96	88	18,38	0,209	75	101	120,5	19,092	0,158	107	134	176	7,07	0,04	171	181	82	2,83	0,034	80	84	80,5	10,61	0,132	73	88	124,5	30,41	0,244	103	146
CAAGGGCTTACATTCTAGCAGGGAG	2	87,5	4,95	0,057	84	91	90,5	0,707	0,008	90	91	74,5	7,778	0,104	69	80	82,5	7,778	0,094	77	88	62	5,66	0,091	58	66	86,5	4,95	0,057	83	90	78	8,49	0,109	72	84	62,5	0,71	0,011	62	63	100	0	0	100	100	68,5	0,71	0,01	68	69	73,5	13,44	0,183	64	83	98,5	23,33	0,237	82	115	67	0	0	67	67	66,5	14,849	0,223	56	77	65,5	0,71	0,011	65	66	73,5	10,61	0,144	66	81	73	8,49	0,116	67	79	82	1,414	0,017	81	83	50,5	4,95	0,098	47	54	47	2,828	0,06	45	49	76	1,41	0,019	75	77	62,5	6,364	0,102	58	67	87,5	4,95	0,057	84	91	66	7,07	0,107	61	71	72,5	13,44	0,185	63	82	98,5	6,36	0,065	94	103
TCTAGCAGGGAGAAACAGGCAAGCA	2	158	9,899	0,063	151	165	164,5	26,163	0,159	146	183	141	24,042	0,171	124	158	154,5	4,95	0,032	151	158	127,5	21,92	0,172	112	143	179,5	14,85	0,083	169	190	207	22,63	0,109	191	223	136	5,66	0,042	132	140	271,5	21,92	0,081	256	287	157	15,56	0,099	146	168	251	16,97	0,068	239	263	205	0	0	205	205	230	15,56	0,068	219	241	170	12,728	0,075	161	179	181,5	20,51	0,113	167	196	146,5	20,51	0,14	132	161	169,5	23,33	0,138	153	186	164,5	19,092	0,116	151	178	121	14,14	0,117	111	131	97,5	0,707	0,007	97	98	120	8,49	0,071	114	126	115,5	10,607	0,092	108	123	274	15,56	0,057	263	285	191,5	6,36	0,033	187	196	145,5	12,02	0,083	137	154	177,5	17,68	0,1	165	190
GAAACAGGCAAGCAAGAACACAAGT	2	89,5	3,536	0,04	87	92	104,5	20,506	0,196	90	119	94,5	12,021	0,127	86	103	76,5	0,707	0,009	76	77	100,5	30,41	0,303	79	122	138,5	12,02	0,087	130	147	173,5	14,85	0,086	163	184	115	1,41	0,012	114	116	258,5	14,85	0,057	248	269	137,5	33,23	0,242	114	161	188	35,36	0,188	163	213	187	7,07	0,038	182	192	152,5	14,85	0,097	142	163	138	15,556	0,113	127	149	157,5	10,61	0,067	150	165	146,5	12,02	0,082	138	155	163	12,73	0,078	154	172	172,5	4,95	0,029	169	176	93	16,97	0,182	81	105	72	2,828	0,039	70	74	114,5	9,19	0,08	108	121	117	5,657	0,048	113	121	181	5,66	0,031	177	185	148	8,49	0,057	142	154	115	2,83	0,025	113	117	182	1,41	0,008	181	183
CAAGTGAAATTATCTAACAGGTTAA	2	72	5,657	0,079	68	76	75	2,828	0,038	73	77	55,5	0,707	0,013	55	56	58	5,657	0,098	54	62	52,5	4,95	0,094	49	56	44,5	3,54	0,079	42	47	67	28,28	0,422	47	87	46,5	2,12	0,046	45	48	52,5	2,12	0,04	51	54	46,5	3,54	0,076	44	49	54	5,66	0,105	50	58	55	11,31	0,206	47	63	47,5	0,71	0,015	47	48	50,5	3,536	0,07	48	53	44	7,07	0,161	39	49	51,5	4,95	0,096	48	55	54,5	17,68	0,324	42	67	75	19,799	0,264	61	89	46	0	0	46	46	39	2,828	0,073	37	41	51	1,41	0,028	50	52	58,5	4,95	0,085	55	62	50,5	0,71	0,014	50	51	51	2,83	0,055	49	53	47	1,41	0,03	46	48	64,5	6,36	0,099	60	69
GGATGAGAGCTTTGCCCTGGGCAGC	2	90,5	3,536	0,039	88	93	119,5	12,021	0,101	111	128	91,5	4,95	0,054	88	95	113,5	6,364	0,056	109	118	278	8,49	0,031	272	284	855,5	118,09	0,138	772	939	859	56,57	0,066	819	899	429,5	6,36	0,015	425	434	967,5	3,54	0,004	965	970	665,5	37,48	0,056	639	692	754,5	14,85	0,02	744	765	718	9,9	0,014	711	725	670,5	3,54	0,005	668	673	670	11,314	0,017	662	678	470	19,8	0,042	456	484	507,5	6,36	0,013	503	512	235,5	0,71	0,003	235	236	256,5	10,607	0,041	249	264	128,5	19,09	0,149	115	142	136	2,828	0,021	134	138	313,5	3,54	0,011	311	316	266	16,971	0,064	254	278	823	24,04	0,029	806	840	382,5	7,78	0,02	377	388	345	1,41	0,004	344	346	445,5	51,62	0,116	409	482
AACGAGGTGTACTGCCTGGACGACT	2	131	2,828	0,022	129	133	128,5	14,849	0,116	118	139	135	1,414	0,01	134	136	185	16,971	0,092	173	197	135	28,28	0,21	115	155	210	15,56	0,074	199	221	204	12,73	0,062	195	213	132	8,49	0,064	126	138	273,5	10,61	0,039	266	281	150	8,49	0,057	144	156	181,5	13,44	0,074	172	191	208,5	16,26	0,078	197	220	230,5	21,92	0,095	215	246	112	11,314	0,101	104	120	149	7,07	0,047	144	154	90,5	3,54	0,039	88	93	169	1,41	0,008	168	170	84	12,728	0,152	75	93	86	8,49	0,099	80	92	53,5	0,707	0,013	53	54	211,5	61,52	0,291	168	255	129	1,414	0,011	128	130	216	5,66	0,026	212	220	94,5	16,26	0,172	83	106	148,5	16,26	0,11	137	160	197	11,31	0,057	189	205
TGTACTGCCTGGACGACTTCTACAG	2	138,5	7,778	0,056	133	144	122,5	7,778	0,063	117	128	124	24,042	0,194	107	141	187	18,385	0,098	174	200	129,5	2,12	0,016	128	131	198	9,9	0,05	191	205	210,5	2,12	0,01	209	212	109,5	9,19	0,084	103	116	227	4,24	0,019	224	230	126	5,66	0,045	122	130	175,5	13,44	0,077	166	185	192,5	7,78	0,04	187	198	181	12,73	0,07	172	190	204,5	7,778	0,038	199	210	141,5	4,95	0,035	138	145	147,5	3,54	0,024	145	150	154,5	27,58	0,178	135	174	138	5,657	0,041	134	142	88	5,66	0,064	84	92	106,5	7,778	0,073	101	112	164	12,73	0,078	155	173	158	25,456	0,161	140	176	219	18,38	0,084	206	232	109	7,07	0,065	104	114	116,5	20,51	0,176	102	131	192	33,94	0,177	168	216
TTCACCATATTGCAAATTTTTAGGC	2	52,5	0,707	0,013	52	53	59,5	0,707	0,012	59	60	58,5	2,121	0,036	57	60	59	0	0	59	59	54,5	3,54	0,065	52	57	69,5	4,95	0,071	66	73	53	7,07	0,133	48	58	39,5	0,71	0,018	39	40	57,5	0,71	0,012	57	58	59	8,49	0,144	53	65	55,5	4,95	0,089	52	59	124	86,27	0,696	63	185	56	8,49	0,152	50	62	57	2,828	0,05	55	59	55	2,83	0,051	53	57	57	7,07	0,124	52	62	55,5	2,12	0,038	54	57	56	7,071	0,126	51	61	47,5	14,85	0,313	37	58	43	1,414	0,033	42	44	75,5	14,85	0,197	65	86	57	0	0	57	57	57,5	12,02	0,209	49	66	44	1,41	0,032	43	45	50	15,56	0,311	39	61	69,5	3,54	0,051	67	72
AAAAGCACCCTAAACAATGTAAGCA	2	71,5	2,121	0,03	70	73	92	14,142	0,154	82	102	59,5	4,95	0,083	56	63	58	4,243	0,073	55	61	68,5	0,71	0,01	68	69	96	1,41	0,015	95	97	87,5	9,19	0,105	81	94	56,5	3,54	0,063	54	59	114	5,66	0,05	110	118	69	5,66	0,082	65	73	92,5	10,61	0,115	85	100	90,5	10,61	0,117	83	98	79	1,41	0,018	78	80	85,5	13,435	0,157	76	95	75,5	21,92	0,29	60	91	77,5	12,02	0,155	69	86	79	9,9	0,125	72	86	71,5	2,121	0,03	70	73	49,5	4,95	0,1	46	53	53,5	10,607	0,198	46	61	112,5	6,36	0,057	108	117	87,5	20,506	0,234	73	102	114	24,04	0,211	97	131	66,5	6,36	0,096	62	71	66	11,31	0,171	58	74	92	9,9	0,108	85	99
GGAGGACTCAGTTCACAAAATGCAA	2	72	9,899	0,137	65	79	77,5	0,707	0,009	77	78	72,5	7,778	0,107	67	78	69,5	6,364	0,092	65	74	73,5	6,36	0,087	69	78	78,5	3,54	0,045	76	81	74	7,07	0,096	69	79	65	2,83	0,044	63	67	86	15,56	0,181	75	97	61,5	7,78	0,126	56	67	93	12,73	0,137	84	102	77,5	0,71	0,009	77	78	78	1,41	0,018	77	79	71,5	2,121	0,03	70	73	66,5	10,61	0,159	59	74	70,5	3,54	0,05	68	73	66,5	12,02	0,181	58	75	70	5,657	0,081	66	74	53,5	2,12	0,04	52	55	60,5	10,607	0,175	53	68	74	11,31	0,153	66	82	94,5	7,778	0,082	89	100	81	15,56	0,192	70	92	68	9,9	0,146	61	75	67	4,24	0,063	64	70	91,5	6,36	0,07	87	96
GATCATAGTTCACTGAAAGCTTGAA	2	85	45,255	0,532	53	117	62,5	6,364	0,102	58	67	75	15,556	0,207	64	86	57,5	2,121	0,037	56	59	47,5	3,54	0,074	45	50	58	8,49	0,146	52	64	59	14,14	0,24	49	69	51	7,07	0,139	46	56	62,5	0,71	0,011	62	63	47,5	4,95	0,104	44	51	77	15,56	0,202	66	88	54,5	12,02	0,221	46	63	55	2,83	0,051	53	57	48,5	3,536	0,073	46	51	49	7,07	0,144	44	54	52	5,66	0,109	48	56	64	1,41	0,022	63	65	44,5	3,536	0,079	42	47	38	2,83	0,074	36	40	39,5	3,536	0,09	37	42	117,5	27,58	0,235	98	137	52	7,071	0,136	47	57	56,5	2,12	0,038	55	58	40,5	2,12	0,052	39	42	50	1,41	0,028	49	51	82,5	4,95	0,06	79	86
GAACTCCCAGATTCGAGTGATCCAA	2	83,5	7,778	0,093	78	89	79	4,243	0,054	76	82	82,5	4,95	0,06	79	86	83,5	4,95	0,059	80	87	81,5	20,51	0,252	67	96	108	14,14	0,131	98	118	106,5	9,19	0,086	100	113	103	29,7	0,288	82	124	161	7,07	0,044	156	166	130,5	2,12	0,016	129	132	162	21,21	0,131	147	177	174,5	9,19	0,053	168	181	150,5	10,61	0,07	143	158	96	11,314	0,118	88	104	136,5	51,62	0,378	100	173	103,5	13,44	0,13	94	113	101,5	3,54	0,035	99	104	91,5	21,92	0,24	76	107	94	5,66	0,06	90	98	79,5	0,707	0,009	79	80	124	12,73	0,103	115	133	83,5	9,192	0,11	77	90	136	25,46	0,187	118	154	89,5	24,75	0,277	72	107	96,5	6,36	0,066	92	101	134,5	6,36	0,047	130	139
GAATTTTACTTATCTAGGTATCTCA	2	81,5	0,707	0,009	81	82	72	16,971	0,236	60	84	53	1,414	0,027	52	54	63	2,828	0,045	61	65	56,5	9,19	0,163	50	63	60,5	2,12	0,035	59	62	56	11,31	0,202	48	64	45	1,41	0,031	44	46	51,5	3,54	0,069	49	54	41	4,24	0,103	38	44	67	1,41	0,021	66	68	55,5	0,71	0,013	55	56	65,5	0,71	0,011	65	66	53	4,243	0,08	50	56	65,5	13,44	0,205	56	75	49	0	0	49	49	58	0	0	58	58	51	7,071	0,139	46	56	41,5	2,12	0,051	40	43	35	4,243	0,121	32	38	65	2,83	0,044	63	67	57	8,485	0,149	51	63	76	26,87	0,354	57	95	39,5	6,36	0,161	35	44	39,5	4,95	0,125	36	43	71,5	7,78	0,109	66	77
TTGGCTGGGGCTCTAGTAACAAAAG	2	242	19,799	0,082	228	256	203	15,556	0,077	192	214	188	8,485	0,045	182	194	270	24,042	0,089	253	287	87,5	6,36	0,073	83	92	131	8,49	0,065	125	137	135	9,9	0,073	128	142	82,5	7,78	0,094	77	88	175,5	6,36	0,036	171	180	103	1,41	0,014	102	104	137,5	4,95	0,036	134	141	131	28,28	0,216	111	151	129,5	0,71	0,005	129	130	138	4,243	0,031	135	141	97,5	23,33	0,239	81	114	99,5	14,85	0,149	89	110	93	1,41	0,015	92	94	118	25,456	0,216	100	136	61	7,07	0,116	56	66	88	0	0	88	88	94	2,83	0,03	92	96	127	18,385	0,145	114	140	149,5	3,54	0,024	147	152	76,5	4,95	0,065	73	80	95	8,49	0,089	89	101	108	4,24	0,039	105	111
TGACTTTTCTGGAAGTAACTTGATA	2	70	1,414	0,02	69	71	72	2,828	0,039	70	74	63,5	14,849	0,234	53	74	66	11,314	0,171	58	74	53	8,49	0,16	47	59	72,5	3,54	0,049	70	75	53,5	0,71	0,013	53	54	46,5	3,54	0,076	44	49	64	8,49	0,133	58	70	49	7,07	0,144	44	54	50,5	7,78	0,154	45	56	59	9,9	0,168	52	66	63	0	0	63	63	51,5	6,364	0,124	47	56	46,5	0,71	0,015	46	47	53,5	10,61	0,198	46	61	45	1,41	0,031	44	46	59,5	0,707	0,012	59	60	38,5	0,71	0,018	38	39	39	1,414	0,036	38	40	59	5,66	0,096	55	63	65	14,142	0,218	55	75	73	0	0	73	73	40	5,66	0,141	36	44	54,5	4,95	0,091	51	58	74	7,07	0,096	69	79
AACTTGATATAATTAGGAGCCTTTG	2	90,5	6,364	0,07	86	95	91,5	6,364	0,07	87	96	65,5	10,607	0,162	58	73	77	5,657	0,073	73	81	61,5	2,12	0,034	60	63	75	9,9	0,132	68	82	67,5	2,12	0,031	66	69	46,5	4,95	0,106	43	50	68	7,07	0,104	63	73	53	8,49	0,16	47	59	65,5	9,19	0,14	59	72	67,5	16,26	0,241	56	79	71,5	7,78	0,109	66	77	59	0	0	59	59	61,5	12,02	0,195	53	70	61,5	7,78	0,126	56	67	70	1,41	0,02	69	71	62,5	12,021	0,192	54	71	48	2,83	0,059	46	50	48,5	0,707	0,015	48	49	70	7,07	0,101	65	75	81	35,355	0,436	56	106	68,5	16,26	0,237	57	80	48	2,83	0,059	46	50	57,5	2,12	0,037	56	59	139	0	0	139	139
TCATGAGTGACTGCTGGATCTACAA	2	83,5	7,778	0,093	78	89	92	2,828	0,031	90	94	58,5	0,707	0,012	58	59	78,5	2,121	0,027	77	80	74,5	9,19	0,123	68	81	174,5	24,75	0,142	157	192	224,5	4,95	0,022	221	228	124	14,14	0,114	114	134	776	43,84	0,056	745	807	310,5	14,85	0,048	300	321	329	29,7	0,09	308	350	434	49,5	0,114	399	469	261	1,41	0,005	260	262	140	26,87	0,192	121	159	142	4,24	0,03	139	145	102,5	12,02	0,117	94	111	122	15,56	0,128	111	133	86,5	6,364	0,074	82	91	90,5	3,54	0,039	88	93	75	9,899	0,132	68	82	109,5	19,09	0,174	96	123	92,5	3,536	0,038	90	95	620	28,28	0,046	600	640	115	9,9	0,086	108	122	202	46,67	0,231	169	235	274	7,07	0,026	269	279
TGGATCATGGAGGTGAACCCCTCAT	2	90,5	14,849	0,164	80	101	99,5	19,092	0,192	86	113	92	4,243	0,046	89	95	92,5	3,536	0,038	90	95	125	26,87	0,215	106	144	128,5	3,54	0,028	126	131	130	11,31	0,087	122	138	85	4,24	0,05	82	88	210,5	21,92	0,104	195	226	103	2,83	0,027	101	105	130,5	26,16	0,2	112	149	133	5,66	0,043	129	137	122	2,83	0,023	120	124	187	26,87	0,144	168	206	108,5	3,54	0,033	106	111	220	113,14	0,514	140	300	116,5	13,44	0,115	107	126	173,5	43,134	0,249	143	204	76	7,07	0,093	71	81	160	53,74	0,336	122	198	131,5	2,12	0,016	130	133	179	43,841	0,245	148	210	180	32,53	0,181	157	203	81,5	19,09	0,234	68	95	87	21,21	0,244	72	102	175,5	12,02	0,068	167	184
GATCATGGAGGTGAACCCCTCATGA	2	117	5,657	0,048	113	121	95	5,657	0,06	91	99	93,5	2,121	0,023	92	95	88,5	12,021	0,136	80	97	105,5	19,09	0,181	92	119	134,5	21,92	0,163	119	150	104	5,66	0,054	100	108	81	14,14	0,175	71	91	161	14,14	0,088	151	171	107	9,9	0,093	100	114	151,5	12,02	0,079	143	160	153,5	3,54	0,023	151	156	133,5	3,54	0,026	131	136	137	15,556	0,114	126	148	94	9,9	0,105	87	101	141	32,53	0,231	118	164	139,5	30,41	0,218	118	161	135,5	20,506	0,151	121	150	98	9,9	0,101	91	105	112	0	0	112	112	111,5	10,61	0,095	104	119	130	8,485	0,065	124	136	118	26,87	0,228	99	137	82,5	2,12	0,026	81	84	89,5	0,71	0,008	89	90	177,5	27,58	0,155	158	197
TCATGGAGGTGAACCCCTCATGAAT	2	96	7,071	0,074	91	101	99,5	3,536	0,036	97	102	81,5	3,536	0,043	79	84	88	19,799	0,225	74	102	95	9,9	0,104	88	102	106,5	14,85	0,139	96	117	111,5	9,19	0,082	105	118	83	1,41	0,017	82	84	150,5	7,78	0,052	145	156	97	2,83	0,029	95	99	135,5	36,06	0,266	110	161	117,5	7,78	0,066	112	123	117,5	0,71	0,006	117	118	118	2,828	0,024	116	120	109,5	13,44	0,123	100	119	105	2,83	0,027	103	107	132	24,04	0,182	115	149	125	24,042	0,192	108	142	87,5	26,16	0,299	69	106	93	21,213	0,228	78	108	122	8,49	0,07	116	128	103,5	7,778	0,075	98	109	130	21,21	0,163	115	145	70	2,83	0,04	68	72	87	11,31	0,13	79	95	143,5	14,85	0,103	133	154
GGAGGTGAACCCCTCATGAATGGCT	2	95,5	7,778	0,081	90	101	93	9,899	0,106	86	100	102	11,314	0,111	94	110	78,5	0,707	0,009	78	79	83,5	9,19	0,11	77	90	128,5	3,54	0,028	126	131	111	5,66	0,051	107	115	83,5	6,36	0,076	79	88	132,5	0,71	0,005	132	133	94	2,83	0,03	92	96	119,5	10,61	0,089	112	127	111,5	14,85	0,133	101	122	133,5	34,65	0,26	109	158	98,5	2,121	0,022	97	100	116	1,41	0,012	115	117	87,5	3,54	0,04	85	90	108	16,97	0,157	96	120	103	0	0	103	103	79	4,24	0,054	76	82	79,5	0,707	0,009	79	80	137,5	0,71	0,005	137	138	106	11,314	0,107	98	114	169,5	27,58	0,163	150	189	91	1,41	0,016	90	92	88,5	10,61	0,12	81	96	160	36,77	0,23	134	186
AGCATGGCGATACCCTACTTCTACT	2	79,5	0,707	0,009	79	80	80	2,828	0,035	78	82	84	24,042	0,286	67	101	68,5	3,536	0,052	66	71	96,5	4,95	0,051	93	100	132	18,38	0,139	119	145	144	12,73	0,088	135	153	98	4,24	0,043	95	101	192,5	30,41	0,158	171	214	86,5	10,61	0,123	79	94	111	19,8	0,178	97	125	122	0	0	122	122	114	12,73	0,112	105	123	97,5	0,707	0,007	97	98	90	9,9	0,11	83	97	86,5	10,61	0,123	79	94	102	1,41	0,014	101	103	69	2,828	0,041	67	71	68,5	4,95	0,072	65	72	63	1,414	0,022	62	64	111,5	3,54	0,032	109	114	83,5	16,263	0,195	72	95	125	1,41	0,011	124	126	91,5	7,78	0,085	86	97	103	8,49	0,082	97	109	124	12,73	0,103	115	133
ATGGCGATACCCTACTTCTACTGAA	2	77,5	6,364	0,082	73	82	74,5	2,121	0,028	73	76	82,5	19,092	0,231	69	96	76	2,828	0,037	74	78	106	7,07	0,067	101	111	202	16,97	0,084	190	214	179,5	36,06	0,201	154	205	110	29,7	0,27	89	131	255	52,33	0,205	218	292	116,5	12,02	0,103	108	125	134	1,41	0,011	133	135	147	7,07	0,048	142	152	122,5	38,89	0,317	95	150	86	18,385	0,214	73	99	125,5	0,71	0,006	125	126	78,5	12,02	0,153	70	87	128,5	16,26	0,127	117	140	68,5	16,263	0,237	57	80	71	2,83	0,04	69	73	45,5	6,364	0,14	41	50	130	2,83	0,022	128	132	111	4,243	0,038	108	114	215,5	21,92	0,102	200	231	101,5	13,44	0,132	92	111	146,5	4,95	0,034	143	150	166,5	19,09	0,115	153	180
GCGATACCCTACTTCTACTGAACAT	2	71	2,828	0,04	69	73	73,5	10,607	0,144	66	81	80,5	6,364	0,079	76	85	67,5	9,192	0,136	61	74	108	12,73	0,118	99	117	140	15,56	0,111	129	151	135,5	9,19	0,068	129	142	69	15,56	0,225	58	80	180,5	17,68	0,098	168	193	105	14,14	0,135	95	115	120	21,21	0,177	105	135	125,5	0,71	0,006	125	126	134,5	6,36	0,047	130	139	110	12,728	0,116	101	119	121	8,49	0,07	115	127	72,5	6,36	0,088	68	77	110	12,73	0,116	101	119	84,5	24,749	0,293	67	102	68	7,07	0,104	63	73	51,5	4,95	0,096	48	55	120,5	19,09	0,158	107	134	108,5	28,991	0,267	88	129	148,5	31,82	0,214	126	171	72,5	9,19	0,127	66	79	121,5	7,78	0,064	116	127	132	8,49	0,064	126	138
GATACCCTACTTCTACTGAACATAC	2	80,5	10,607	0,132	73	88	67,5	14,849	0,22	57	78	59	4,243	0,072	56	62	78	1,414	0,018	77	79	78	1,41	0,018	77	79	124,5	30,41	0,244	103	146	136,5	4,95	0,036	133	140	76	9,9	0,13	69	83	148	38,18	0,258	121	175	86,5	4,95	0,057	83	90	114,5	0,71	0,006	114	115	108	12,73	0,118	99	117	116,5	19,09	0,164	103	130	67,5	3,536	0,052	65	70	97,5	2,12	0,022	96	99	74	1,41	0,019	73	75	85,5	17,68	0,207	73	98	64	8,485	0,133	58	70	68	7,07	0,104	63	73	57,5	3,536	0,061	55	60	110	5,66	0,051	106	114	83,5	20,506	0,246	69	98	128	9,9	0,077	121	135	79,5	2,12	0,027	78	81	87	12,73	0,146	78	96	112	11,31	0,101	104	120
ATACCCTACTTCTACTGAACATACA	2	75,5	0,707	0,009	75	76	68	0	0	68	68	62,5	2,121	0,034	61	64	77	11,314	0,147	69	85	96	12,73	0,133	87	105	150,5	4,95	0,033	147	154	135,5	20,51	0,151	121	150	96	7,07	0,074	91	101	169,5	10,61	0,063	162	177	93,5	2,12	0,023	92	95	116	24,04	0,207	99	133	121,5	9,19	0,076	115	128	124	1,41	0,011	123	125	110	25,456	0,231	92	128	88	2,83	0,032	86	90	77,5	4,95	0,064	74	81	88	2,83	0,032	86	90	78,5	10,607	0,135	71	86	53,5	3,54	0,066	51	56	63	11,314	0,18	55	71	114	9,9	0,087	107	121	81,5	17,678	0,217	69	94	176	4,24	0,024	173	179	75,5	7,78	0,103	70	81	96	9,9	0,103	89	103	151,5	16,26	0,107	140	163
CCCTGGACATTTGCACTGACTTTAT	2	179	9,899	0,055	172	186	136	12,728	0,094	127	145	162,5	2,121	0,013	161	164	210,5	27,577	0,131	191	230	113,5	9,19	0,081	107	120	216	4,24	0,02	213	219	217	4,24	0,02	214	220	107,5	17,68	0,164	95	120	206,5	21,92	0,106	191	222	121	8,49	0,07	115	127	126	2,83	0,022	124	128	161,5	2,12	0,013	160	163	352,5	34,65	0,098	328	377	140	14,142	0,101	130	150	187,5	9,19	0,049	181	194	103	1,41	0,014	102	104	125	26,87	0,215	106	144	97	11,314	0,117	89	105	84,5	16,26	0,192	73	96	71	8,485	0,12	65	77	147	5,66	0,038	143	151	128	11,314	0,088	120	136	176,5	55,86	0,316	137	216	82	5,66	0,069	78	86	99	5,66	0,057	95	103	128,5	3,54	0,028	126	131
GGATGCTTAATGATTCCAGCCTCTC	2	131,5	2,121	0,016	130	133	152	15,556	0,102	141	163	133,5	20,506	0,154	119	148	114,5	3,536	0,031	112	117	445,5	38,89	0,087	418	473	446	25,46	0,057	428	464	290	39,6	0,137	262	318	310,5	13,44	0,043	301	320	713	7,07	0,01	708	718	442	33,94	0,077	418	466	816	1,41	0,002	815	817	721	2,83	0,004	719	723	692	104,65	0,151	618	766	620	55,154	0,089	581	659	712,5	3,54	0,005	710	715	658	4,24	0,006	655	661	578,5	24,75	0,043	561	596	549,5	10,607	0,019	542	557	725	113,14	0,156	645	805	663	11,314	0,017	655	671	520,5	0,71	0,001	520	521	496,5	16,263	0,033	485	508	490,5	6,36	0,013	486	495	350,5	12,02	0,034	342	359	528	49,5	0,094	493	563	691	45,25	0,065	659	723
GAGAAATTGACCTTTGCCTTGTCGC	2	88,5	4,95	0,056	85	92	78,5	2,121	0,027	77	80	76,5	13,435	0,176	67	86	84	9,899	0,118	77	91	105,5	21,92	0,208	90	121	299,5	0,71	0,002	299	300	206,5	24,75	0,12	189	224	73	7,07	0,097	68	78	805	19,8	0,025	791	819	299	31,11	0,104	277	321	323,5	26,16	0,081	305	342	425	56,57	0,133	385	465	399	8,49	0,021	393	405	151	9,899	0,066	144	158	176	16,97	0,096	164	188	85,5	23,33	0,273	69	102	130	1,41	0,011	129	131	106,5	4,95	0,046	103	110	100,5	2,12	0,021	99	102	77	4,243	0,055	74	80	136,5	14,85	0,109	126	147	109,5	16,263	0,149	98	121	783	1,41	0,002	782	784	122,5	7,78	0,063	117	128	258,5	30,41	0,118	237	280	391,5	21,92	0,056	376	407
GGCCTCAGTAAAAGTTTCTTGCAAG	2	76,5	2,121	0,028	75	78	67,5	3,536	0,052	65	70	60	4,243	0,071	57	63	74	12,728	0,172	65	83	80	4,24	0,053	77	83	115	36,77	0,32	89	141	95,5	2,12	0,022	94	97	89,5	26,16	0,292	71	108	114,5	26,16	0,228	96	133	84,5	4,95	0,059	81	88	98	4,24	0,043	95	101	127	1,41	0,011	126	128	112,5	12,02	0,107	104	121	97	9,899	0,102	90	104	81	15,56	0,192	70	92	100	9,9	0,099	93	107	112,5	0,71	0,006	112	113	109,5	9,192	0,084	103	116	68	2,83	0,042	66	70	77	11,314	0,147	69	85	99	1,41	0,014	98	100	128,5	14,849	0,116	118	139	128,5	31,82	0,248	106	151	81	21,21	0,262	66	96	101,5	17,68	0,174	89	114	120	1,41	0,012	119	121
AGTAAAAGTTTCTTGCAAGGCATCT	2	69	0	0	69	69	72,5	4,95	0,068	69	76	74,5	12,021	0,161	66	83	55,5	2,121	0,038	54	57	51	4,24	0,083	48	54	56,5	3,54	0,063	54	59	52,5	6,36	0,121	48	57	46	0	0	46	46	61	4,24	0,07	58	64	50,5	9,19	0,182	44	57	52,5	2,12	0,04	51	54	56,5	0,71	0,013	56	57	56	0	0	56	56	49	4,243	0,087	46	52	47,5	9,19	0,194	41	54	47	2,83	0,06	45	49	53	1,41	0,027	52	54	54	5,657	0,105	50	58	38	2,83	0,074	36	40	39	4,243	0,109	36	42	51,5	0,71	0,014	51	52	66	16,971	0,257	54	78	54	5,66	0,105	50	58	36,5	2,12	0,058	35	38	43	0	0	43	43	84,5	10,61	0,126	77	92
AAAAGTTTCTTGCAAGGCATCTGGA	2	72,5	7,778	0,107	67	78	96	2,828	0,029	94	98	64	8,485	0,133	58	70	67	0	0	67	67	56,5	2,12	0,038	55	58	82	5,66	0,069	78	86	67,5	3,54	0,052	65	70	45	0	0	45	45	76,5	13,44	0,176	67	86	57	12,73	0,223	48	66	64,5	2,12	0,033	63	66	73,5	17,68	0,241	61	86	75	4,24	0,057	72	78	88,5	6,364	0,072	84	93	60,5	7,78	0,129	55	66	72	12,73	0,177	63	81	61	1,41	0,023	60	62	67,5	7,778	0,115	62	73	47,5	4,95	0,104	44	51	47,5	3,536	0,074	45	50	72,5	2,12	0,029	71	74	67,5	0,707	0,01	67	68	69	7,07	0,102	64	74	54	11,31	0,21	46	62	51	2,83	0,055	49	53	89,5	13,44	0,15	80	99
ATCTGGATACACCTTAGTAACTACT	2	59,5	9,192	0,154	53	66	68,5	3,536	0,052	66	71	62	2,828	0,046	60	64	61,5	0,707	0,011	61	62	69	0	0	69	69	82	2,83	0,034	80	84	61	4,24	0,07	58	64	54	8,49	0,157	48	60	83	2,83	0,034	81	85	60,5	6,36	0,105	56	65	64,5	4,95	0,077	61	68	73,5	17,68	0,241	61	86	78,5	7,78	0,099	73	84	61,5	13,435	0,218	52	71	62	1,41	0,023	61	63	60	2,83	0,047	58	62	95,5	2,12	0,022	94	97	50,5	3,536	0,07	48	53	43,5	3,54	0,081	41	46	38,5	3,536	0,092	36	41	69	7,07	0,102	64	74	73	1,414	0,019	72	74	82	1,41	0,017	81	83	51,5	2,12	0,041	50	53	56	8,49	0,152	50	62	77,5	10,61	0,137	70	85
CTGAGTGGATGGGAGTAATCAATCC	2	150,5	12,021	0,08	142	159	141	16,971	0,12	129	153	129,5	2,121	0,016	128	131	134,5	4,95	0,037	131	138	95,5	30,41	0,318	74	117	183	19,8	0,108	169	197	144	15,56	0,108	133	155	89	9,9	0,111	82	96	203	11,31	0,056	195	211	118	4,24	0,036	115	121	129	11,31	0,088	121	137	159	5,66	0,036	155	163	116,5	10,61	0,091	109	124	161,5	20,506	0,127	147	176	105,5	9,19	0,087	99	112	125	11,31	0,091	117	133	130	21,21	0,163	115	145	135	18,385	0,136	122	148	70	11,31	0,162	62	78	80	0	0	80	80	105,5	23,33	0,221	89	122	114	1,414	0,012	113	115	181	22,63	0,125	165	197	105,5	19,09	0,181	92	119	102	16,97	0,166	90	114	140	1,41	0,01	139	141
GATGGGAGTAATCAATCCCAGTGGT	2	76,5	12,021	0,157	68	85	88	16,971	0,193	76	100	73,5	0,707	0,01	73	74	75,5	10,607	0,14	68	83	69	16,97	0,246	57	81	78,5	17,68	0,225	66	91	87	5,66	0,065	83	91	54,5	2,12	0,039	53	56	98,5	23,33	0,237	82	115	56	9,9	0,177	49	63	63,5	3,54	0,056	61	66	95,5	12,02	0,126	87	104	79	4,24	0,054	76	82	78,5	9,192	0,117	72	85	72,5	16,26	0,224	61	84	58,5	6,36	0,109	54	63	58	8,49	0,146	52	64	56	8,485	0,152	50	62	51,5	6,36	0,124	47	56	51,5	0,707	0,014	51	52	64	11,31	0,177	56	72	73	8,485	0,116	67	79	86	11,31	0,132	78	94	59	11,31	0,192	51	67	66,5	10,61	0,159	59	74	108	25,46	0,236	90	126
TGGGAGTAATCAATCCCAGTGGTGG	2	88,5	9,192	0,104	82	95	97	2,828	0,029	95	99	72,5	6,364	0,088	68	77	71,5	6,364	0,089	67	76	60	4,24	0,071	57	63	103	11,31	0,11	95	111	104,5	41,72	0,399	75	134	57	5,66	0,099	53	61	97,5	16,26	0,167	86	109	72	19,8	0,275	58	86	92	2,83	0,031	90	94	92,5	17,68	0,191	80	105	78	1,41	0,018	77	79	82,5	3,536	0,043	80	85	75	2,83	0,038	73	77	73,5	20,51	0,279	59	88	76,5	17,68	0,231	64	89	82	1,414	0,017	81	83	53,5	0,71	0,013	53	54	60	9,899	0,165	53	67	76	2,83	0,037	74	78	74,5	9,192	0,123	68	81	101,5	3,54	0,035	99	104	62	2,83	0,046	60	64	67	9,9	0,148	60	74	99	4,24	0,043	96	102
TGAAAATATTCTGCATCAGCCAGGC	2	68	12,728	0,187	59	77	63	5,657	0,09	59	67	63,5	6,364	0,1	59	68	61,5	3,536	0,057	59	64	59,5	6,36	0,107	55	64	81,5	9,19	0,113	75	88	57	0	0	57	57	46,5	4,95	0,106	43	50	72	5,66	0,079	68	76	63	1,41	0,022	62	64	63	2,83	0,045	61	65	77	25,46	0,331	59	95	66,5	7,78	0,117	61	72	78,5	4,95	0,063	75	82	64,5	3,54	0,055	62	67	82,5	12,02	0,146	74	91	69,5	3,54	0,051	67	72	72,5	10,607	0,146	65	80	54	11,31	0,21	46	62	58	7,071	0,122	53	63	58,5	4,95	0,085	55	62	79	8,485	0,107	73	85	81	8,49	0,105	75	87	45,5	2,12	0,047	44	47	60	7,07	0,118	55	65	108	2,83	0,026	106	110
AATATTCTGCATCAGCCAGGCATGG	2	84	4,243	0,051	81	87	111,5	19,092	0,171	98	125	62,5	0,707	0,011	62	63	81	5,657	0,07	77	85	55,5	4,95	0,089	52	59	82,5	0,71	0,009	82	83	82	2,83	0,034	80	84	61,5	6,36	0,103	57	66	111	8,49	0,076	105	117	76	7,07	0,093	71	81	97	21,21	0,219	82	112	87,5	7,78	0,089	82	93	87	15,56	0,179	76	98	61	4,243	0,07	58	64	59,5	13,44	0,226	50	69	72	9,9	0,137	65	79	71	16,97	0,239	59	83	60	0	0	60	60	65,5	4,95	0,076	62	69	48,5	7,778	0,16	43	54	83,5	6,36	0,076	79	88	102	7,071	0,069	97	107	111	11,31	0,102	103	119	65,5	9,19	0,14	59	72	77,5	10,61	0,137	70	85	115	2,83	0,025	113	117
GTGGTAGTTACACAACTGTATAAAT	2	67	14,142	0,211	57	77	67	4,243	0,063	64	70	58,5	7,778	0,133	53	64	65	4,243	0,065	62	68	46,5	6,36	0,137	42	51	63	5,66	0,09	59	67	54,5	4,95	0,091	51	58	52	2,83	0,054	50	54	68	11,31	0,166	60	76	47	12,73	0,271	38	56	58,5	12,02	0,205	50	67	64	1,41	0,022	63	65	46,5	0,71	0,015	46	47	55	2,828	0,051	53	57	47,5	0,71	0,015	47	48	50,5	2,12	0,042	49	52	69,5	13,44	0,193	60	79	67,5	10,607	0,157	60	75	41	1,41	0,034	40	42	43,5	0,707	0,016	43	44	57,5	0,71	0,012	57	58	65,5	2,121	0,032	64	67	64	2,83	0,044	62	66	42,5	3,54	0,083	40	45	48	8,49	0,177	42	54	65,5	2,12	0,032	64	67
TTCAAAGAACTATACACCTAAAGGG	2	76,5	10,607	0,139	69	84	65,5	3,536	0,054	63	68	65	1,414	0,022	64	66	56,5	6,364	0,113	52	61	49,5	3,54	0,071	47	52	61,5	17,68	0,287	49	74	59,5	6,36	0,107	55	64	40	4,24	0,106	37	43	66,5	13,44	0,202	57	76	57	12,73	0,223	48	66	55	0	0	55	55	57,5	6,36	0,111	53	62	61	9,9	0,162	54	68	62	9,899	0,16	55	69	58,5	6,36	0,109	54	63	60,5	9,19	0,152	54	67	64	2,83	0,044	62	66	52,5	0,707	0,013	52	53	44	0	0	44	44	47	7,071	0,15	42	52	68,5	3,54	0,052	66	71	63,5	2,121	0,033	62	65	48	1,41	0,029	47	49	48	7,07	0,147	43	53	47,5	2,12	0,045	46	49	86	9,9	0,115	79	93
TACACCTAAAGGGAAGACTTCTACT	2	74,5	2,121	0,028	73	76	66	8,485	0,129	60	72	68	4,243	0,062	65	71	65,5	2,121	0,032	64	67	53	12,73	0,24	44	62	62,5	3,54	0,057	60	65	74,5	40,31	0,541	46	103	54,5	7,78	0,143	49	60	85,5	2,12	0,025	84	87	54,5	3,54	0,065	52	57	66	8,49	0,129	60	72	61	12,73	0,209	52	70	64,5	12,02	0,186	56	73	71	14,142	0,199	61	81	61	4,24	0,07	58	64	49	2,83	0,058	47	51	68,5	4,95	0,072	65	72	70	15,556	0,222	59	81	45,5	10,61	0,233	38	53	50	2,828	0,057	48	52	68	5,66	0,083	64	72	69	14,142	0,205	59	79	58	2,83	0,049	56	60	56	0	0	56	56	49	5,66	0,115	45	53	69,5	0,71	0,01	69	70
TTCTACTGTACGAAGTATACCTCAT	2	64,5	16,263	0,252	53	76	65	7,071	0,109	60	70	54,5	2,121	0,039	53	56	63	5,657	0,09	59	67	50,5	12,02	0,238	42	59	71,5	6,36	0,089	67	76	49,5	7,78	0,157	44	55	36,5	3,54	0,097	34	39	67,5	6,36	0,094	63	72	53	8,49	0,16	47	59	62,5	7,78	0,124	57	68	56,5	6,36	0,113	52	61	51	4,24	0,083	48	54	57,5	10,607	0,184	50	65	49	4,24	0,087	46	52	70	21,21	0,303	55	85	64,5	9,19	0,143	58	71	51	1,414	0,028	50	52	37,5	6,36	0,17	33	42	41,5	4,95	0,119	38	45	65	1,41	0,022	64	66	59	1,414	0,024	58	60	58,5	2,12	0,036	57	60	40,5	3,54	0,087	38	43	50	7,07	0,141	45	55	81,5	7,78	0,095	76	87
AGTATACCTCATAAATAACCAACCA	2	60,5	0,707	0,012	60	61	60	1,414	0,024	59	61	60	12,728	0,212	51	69	58	5,657	0,098	54	62	60	2,83	0,047	58	62	64,5	7,78	0,121	59	70	55,5	4,95	0,089	52	59	48	7,07	0,147	43	53	68	12,73	0,187	59	77	49,5	10,61	0,214	42	57	65,5	9,19	0,14	59	72	68,5	9,19	0,134	62	75	75	1,41	0,019	74	76	64	5,657	0,088	60	68	53	4,24	0,08	50	56	72,5	3,54	0,049	70	75	66,5	16,26	0,245	55	78	65,5	4,95	0,076	62	69	45	4,24	0,094	42	48	40,5	4,95	0,122	37	44	79	9,9	0,125	72	86	75	7,071	0,094	70	80	66,5	6,36	0,096	62	71	43	5,66	0,132	39	47	47,5	6,36	0,134	43	52	81	4,24	0,052	78	84
GCGGAAGGTGCAGTGGGCCCAGATT	2	201	29,698	0,148	180	222	227	16,971	0,075	215	239	202	35,355	0,175	177	227	207,5	7,778	0,037	202	213	164,5	14,85	0,09	154	175	230,5	24,75	0,107	213	248	271	7,07	0,026	266	276	159,5	17,68	0,111	147	172	339	4,24	0,013	336	342	175	12,73	0,073	166	184	247,5	4,95	0,02	244	251	217,5	10,61	0,049	210	225	184	14,14	0,077	174	194	110,5	3,536	0,032	108	113	176,5	37,48	0,212	150	203	89,5	12,02	0,134	81	98	176	24,04	0,137	159	193	105,5	7,778	0,074	100	111	89	9,9	0,111	82	96	91,5	19,092	0,209	78	105	178	19,8	0,111	164	192	174	94,752	0,545	107	241	322,5	24,75	0,077	305	340	190	4,24	0,022	187	193	190,5	7,78	0,041	185	196	252,5	27,58	0,109	233	272
GAGCAATGGTAACTGCACCTGGGCA	2	99	21,213	0,214	84	114	94	11,314	0,12	86	102	68	4,243	0,062	65	71	79,5	20,506	0,258	65	94	111	9,9	0,089	104	118	175,5	13,44	0,077	166	185	178	12,73	0,072	169	187	98	8,49	0,087	92	104	296,5	23,33	0,079	280	313	103	2,83	0,027	101	105	154	18,38	0,119	141	167	205	0	0	205	205	157,5	34,65	0,22	133	182	134	39,598	0,296	106	162	111,5	19,09	0,171	98	125	89,5	14,85	0,166	79	100	109,5	3,54	0,032	107	112	105	12,728	0,121	96	114	76,5	20,51	0,268	62	91	63	7,071	0,112	58	68	153	25,46	0,166	135	171	102	5,657	0,055	98	106	274	12,73	0,046	265	283	108	2,83	0,026	106	110	115	8,49	0,074	109	121	169,5	6,36	0,038	165	174
GTAATCTTGCCAAATTCTGGATCTG	2	74,5	2,121	0,028	73	76	80	2,828	0,035	78	82	60	2,828	0,047	58	62	78,5	4,95	0,063	75	82	59	5,66	0,096	55	63	68	4,24	0,062	65	71	67,5	16,26	0,241	56	79	45	0	0	45	45	78,5	2,12	0,027	77	80	59	1,41	0,024	58	60	68	8,49	0,125	62	74	74,5	9,19	0,123	68	81	61,5	2,12	0,034	60	63	67,5	10,607	0,157	60	75	55,5	6,36	0,115	51	60	66	2,83	0,043	64	68	83	12,73	0,153	74	92	67	14,142	0,211	57	77	56,5	13,44	0,238	47	66	58	11,314	0,195	50	66	63,5	6,36	0,1	59	68	76	12,728	0,167	67	85	66	14,14	0,214	56	76	47,5	0,71	0,015	47	48	51	2,83	0,055	49	53	87	7,07	0,081	82	92
GACAATGAGCTCTTGACGCTAGAGA	2	72	0	0	72	72	88	21,213	0,241	73	103	72	8,485	0,118	66	78	70	11,314	0,162	62	78	75	8,49	0,113	69	81	69	9,9	0,143	62	76	64	7,07	0,11	59	69	49,5	6,36	0,129	45	54	94	18,38	0,196	81	107	77,5	16,26	0,21	66	89	82	22,63	0,276	66	98	87,5	20,51	0,234	73	102	50,5	3,54	0,07	48	53	60	1,414	0,024	59	61	61	1,41	0,023	60	62	54	7,07	0,131	49	59	64	2,83	0,044	62	66	46,5	6,364	0,137	42	51	46,5	6,36	0,137	42	51	43,5	10,607	0,244	36	51	72	16,97	0,236	60	84	76	35,355	0,465	51	101	81	9,9	0,122	74	88	54,5	0,71	0,013	54	55	54,5	2,12	0,039	53	56	88	1,41	0,016	87	89
GACGCTAGAGATTGTGCATCGTTAC	2	73	9,899	0,136	66	80	82	4,243	0,052	79	85	72	4,243	0,059	69	75	91,5	12,021	0,131	83	100	82,5	0,71	0,009	82	83	93	8,49	0,091	87	99	76	0	0	76	76	67	7,07	0,106	62	72	86	2,83	0,033	84	88	88	7,07	0,08	83	93	94,5	7,78	0,082	89	100	99,5	2,12	0,021	98	101	68	7,07	0,104	63	73	48	0	0	48	48	54,5	6,36	0,117	50	59	57,5	12,02	0,209	49	66	66	8,49	0,129	60	72	48,5	9,192	0,19	42	55	45	5,66	0,126	41	49	46	15,556	0,338	35	57	72	9,9	0,137	65	79	57,5	3,536	0,061	55	60	100,5	21,92	0,218	85	116	59	2,83	0,048	57	61	58	7,07	0,122	53	63	109	1,41	0,013	108	110
ATATTGCTCTTCAGTCGACAAGGGA	2	72,5	9,192	0,127	66	79	91,5	3,536	0,039	89	94	96	5,657	0,059	92	100	93,5	30,406	0,325	72	115	87	9,9	0,114	80	94	79	2,83	0,036	77	81	100,5	26,16	0,26	82	119	50,5	4,95	0,098	47	54	93	18,38	0,198	80	106	83,5	10,61	0,127	76	91	102	31,11	0,305	80	124	80,5	14,85	0,184	70	91	74	1,41	0,019	73	75	105,5	10,607	0,101	98	113	63,5	2,12	0,033	62	65	75,5	9,19	0,122	69	82	76,5	7,78	0,102	71	82	65	14,142	0,218	55	75	42,5	3,54	0,083	40	45	57	4,243	0,074	54	60	85,5	21,92	0,256	70	101	90	1,414	0,016	89	91	81,5	9,19	0,113	75	88	51	7,07	0,139	46	56	83	18,38	0,222	70	96	94	8,49	0,09	88	100
GAGGAAGAAGATCACCCGGGAAATT	2	81	7,071	0,087	76	86	86	8,485	0,099	80	92	68	1,414	0,021	67	69	75	14,142	0,189	65	85	87,5	4,95	0,057	84	91	146,5	20,51	0,14	132	161	182,5	14,85	0,081	172	193	103	36,77	0,357	77	129	234,5	24,75	0,106	217	252	130	16,97	0,131	118	142	117,5	14,85	0,126	107	128	170	2,83	0,017	168	172	122	22,63	0,185	106	138	121	22,627	0,187	105	137	100,5	17,68	0,176	88	113	90,5	26,16	0,289	72	109	91	18,38	0,202	78	104	121	16,971	0,14	109	133	59	9,9	0,168	52	66	57,5	2,121	0,037	56	59	101,5	6,36	0,063	97	106	93,5	0,707	0,008	93	94	212,5	16,26	0,077	201	224	99	11,31	0,114	91	107	84	11,31	0,135	76	92	154,5	20,51	0,133	140	169
AGGTACAGAACCCACGACGAGGCCT	2	92,5	7,778	0,084	87	98	102,5	14,849	0,145	92	113	109,5	3,536	0,032	107	112	101	5,657	0,056	97	105	85	4,24	0,05	82	88	155,5	12,02	0,077	147	164	152	24,04	0,158	135	169	224,5	24,75	0,11	207	242	210,5	20,51	0,097	196	225	89	2,83	0,032	87	91	135	12,73	0,094	126	144	163	16,97	0,104	151	175	147	21,21	0,144	132	162	134	2,828	0,021	132	136	119,5	12,02	0,101	111	128	120,5	17,68	0,147	108	133	135	2,83	0,021	133	137	111,5	10,607	0,095	104	119	86	9,9	0,115	79	93	84,5	7,778	0,092	79	90	131	8,49	0,065	125	137	151,5	4,95	0,033	148	155	167,5	7,78	0,046	162	173	96	8,49	0,088	90	102	95,5	23,33	0,244	79	112	164	15,56	0,095	153	175
TACAGAACCCACGACGAGGCCTGTG	2	101,5	6,364	0,063	97	106	90	7,071	0,079	85	95	78,5	4,95	0,063	75	82	88	2,828	0,032	86	90	88,5	17,68	0,2	76	101	126,5	14,85	0,117	116	137	121	18,38	0,152	108	134	98,5	6,36	0,065	94	103	179,5	0,71	0,004	179	180	125,5	20,51	0,163	111	140	117,5	4,95	0,042	114	121	124	26,87	0,217	105	143	100,5	3,54	0,035	98	103	239	36,77	0,154	213	265	107	16,97	0,159	95	119	208	8,49	0,041	202	214	99	12,73	0,129	90	108	155,5	9,192	0,059	149	162	64	4,24	0,066	61	67	114	2,828	0,025	112	116	98	2,83	0,029	96	100	166	15,556	0,094	155	177	166	19,8	0,119	152	180	71,5	2,12	0,03	70	73	99,5	12,02	0,121	91	108	166,5	4,95	0,03	163	170
AGGCCTGTGGGGTTTGCTCTCATCT	2	231	4,243	0,018	228	234	214	16,971	0,079	202	226	186,5	7,778	0,042	181	192	283,5	0,707	0,002	283	284	208,5	34,65	0,166	184	233	307,5	34,65	0,113	283	332	270	15,56	0,058	259	281	131,5	9,19	0,07	125	138	553,5	4,95	0,009	550	557	227,5	19,09	0,084	214	241	295	39,6	0,134	267	323	284	14,14	0,05	274	294	239	16,97	0,071	227	251	191	9,899	0,052	184	198	153,5	10,61	0,069	146	161	112,5	4,95	0,044	109	116	150,5	13,44	0,089	141	160	125,5	12,021	0,096	117	134	106,5	13,44	0,126	97	116	89,5	10,607	0,119	82	97	167,5	9,19	0,055	161	174	120,5	7,778	0,065	115	126	336	41,01	0,122	307	365	118,5	7,78	0,066	113	124	181	11,31	0,063	173	189	221,5	45,96	0,208	189	254
GGGTCTGTGGGTGTCAGCTGCACGT	2	216,5	3,536	0,016	214	219	264	19,799	0,075	250	278	175	21,213	0,121	160	190	404,5	16,263	0,04	393	416	158	12,73	0,081	149	167	205	19,8	0,097	191	219	218	7,07	0,032	213	223	138	16,97	0,123	126	150	341	11,31	0,033	333	349	177	19,8	0,112	163	191	216	7,07	0,033	211	221	215	5,66	0,026	211	219	259,5	14,85	0,057	249	270	648	24,042	0,037	631	665	166,5	9,19	0,055	160	173	373	31,11	0,083	351	395	156	4,24	0,027	153	159	414	24,042	0,058	397	431	93	12,73	0,137	84	102	150,5	4,95	0,033	147	154	154	26,87	0,174	135	173	397	7,071	0,018	392	402	262	32,53	0,124	239	285	130	14,14	0,109	120	140	154	0	0	154	154	203,5	2,12	0,01	202	205
TCAGCTGCACGTGGTGATGGGCTCA	2	130,5	14,849	0,114	120	141	152,5	12,021	0,079	144	161	127,5	19,092	0,15	114	141	124	1,414	0,011	123	125	134,5	0,71	0,005	134	135	313	35,36	0,113	288	338	314	9,9	0,032	307	321	129	11,31	0,088	121	137	298	38,18	0,128	271	325	175,5	0,71	0,004	175	176	219,5	17,68	0,081	207	232	219	2,83	0,013	217	221	2476,5	184,55	0,075	2346	2607	236	42,426	0,18	206	266	1778,5	37,48	0,021	1752	1805	165,5	0,71	0,004	165	166	697	8,49	0,012	691	703	99	18,385	0,186	86	112	493,5	62,93	0,128	449	538	78	2,828	0,036	76	80	767	35,36	0,046	742	792	127	7,071	0,056	122	132	298	4,24	0,014	295	301	144,5	0,71	0,005	144	145	137	8,49	0,062	131	143	189	25,46	0,135	171	207
GGAGCAAACCAGAGTTAGCAACCAG	2	74,5	2,121	0,028	73	76	79	8,485	0,107	73	85	80	4,243	0,053	77	83	68,5	3,536	0,052	66	71	79	0	0	79	79	105	7,07	0,067	100	110	114,5	2,12	0,019	113	116	68,5	0,71	0,01	68	69	119	1,41	0,012	118	120	66	4,24	0,064	63	69	110,5	16,26	0,147	99	122	80,5	3,54	0,044	78	83	101,5	7,78	0,077	96	107	77	2,828	0,037	75	79	76	1,41	0,019	75	77	71	1,41	0,02	70	72	101,5	12,02	0,118	93	110	79	15,556	0,197	68	90	51,5	4,95	0,096	48	55	67,5	6,364	0,094	63	72	90	11,31	0,126	82	98	88	1,414	0,016	87	89	122,5	34,65	0,283	98	147	83	1,41	0,017	82	84	81,5	2,12	0,026	80	83	98	4,24	0,043	95	101
GAGTTAGCAACCAGGACCGTGGAAG	2	92	0	0	92	92	110,5	21,92	0,198	95	126	92	1,414	0,015	91	93	98	1,414	0,014	97	99	86,5	7,78	0,09	81	92	165,5	3,54	0,021	163	168	143,5	3,54	0,025	141	146	79,5	9,19	0,116	73	86	157	11,31	0,072	149	165	102	8,49	0,083	96	108	122	4,24	0,035	119	125	144	22,63	0,157	128	160	130	2,83	0,022	128	132	120	8,485	0,071	114	126	122	14,14	0,116	112	132	118,5	12,02	0,101	110	127	90,5	6,36	0,07	86	95	117	11,314	0,097	109	125	67,5	4,95	0,073	64	71	73	21,213	0,291	58	88	114,5	10,61	0,093	107	122	108	12,728	0,118	99	117	139,5	3,54	0,025	137	142	100	8,49	0,085	94	106	86,5	20,51	0,237	72	101	156	1,41	0,009	155	157
GACCGTGGAAGAACTAGGCTCAGGA	2	91,5	3,536	0,039	89	94	82,5	0,707	0,009	82	83	77	9,899	0,129	70	84	71,5	4,95	0,069	68	75	86,5	3,54	0,041	84	89	126	7,07	0,056	121	131	112	16,97	0,152	100	124	72,5	4,95	0,068	69	76	138	0	0	138	138	84,5	9,19	0,109	78	91	109	22,63	0,208	93	125	118,5	7,78	0,066	113	124	99,5	16,26	0,163	88	111	81,5	6,364	0,078	77	86	110,5	20,51	0,186	96	125	89,5	14,85	0,166	79	100	85,5	10,61	0,124	78	93	66	8,485	0,129	60	72	49	1,41	0,029	48	50	51,5	7,778	0,151	46	57	106,5	19,09	0,179	93	120	95,5	4,95	0,052	92	99	140,5	31,82	0,226	118	163	96	9,9	0,103	89	103	76	9,9	0,13	69	83	142,5	21,92	0,154	127	158
TGAGCTTCACGTTGCACGAGGGTGT	2	117,5	38,891	0,331	90	145	113,5	20,506	0,181	99	128	79,5	12,021	0,151	71	88	99,5	0,707	0,007	99	100	74,5	2,12	0,028	73	76	106,5	23,33	0,219	90	123	91	9,9	0,109	84	98	57,5	9,19	0,16	51	64	414,5	38,89	0,094	387	442	157	9,9	0,063	150	164	150	24,04	0,16	133	167	214,5	12,02	0,056	206	223	122	16,97	0,139	110	134	72	0	0	72	72	90,5	0,71	0,008	90	91	57	7,07	0,124	52	62	75	0	0	75	75	64,5	3,536	0,055	62	67	64	15,56	0,243	53	75	50,5	6,364	0,126	46	55	86,5	30,41	0,352	65	108	73	7,071	0,097	68	78	224	35,36	0,158	199	249	58	7,07	0,122	53	63	106	2,83	0,027	104	108	169,5	2,12	0,013	168	171
ATGTGGCCAACTTCTACGTGTCACA	2	110,5	7,778	0,07	105	116	123	19,799	0,161	109	137	112	15,556	0,139	101	123	129	11,314	0,088	121	137	83,5	13,44	0,161	74	93	140,5	10,61	0,075	133	148	114,5	12,02	0,105	106	123	91	21,21	0,233	76	106	686,5	71,42	0,104	636	737	190	26,87	0,141	171	209	234,5	36,06	0,154	209	260	265	25,46	0,096	247	283	117	31,11	0,266	95	139	87	8,485	0,098	81	93	77	7,07	0,092	72	82	68	16,97	0,25	56	80	76,5	9,19	0,12	70	83	59	0	0	59	59	59	5,66	0,096	55	63	45,5	6,364	0,14	41	50	99,5	20,51	0,206	85	114	89,5	16,263	0,182	78	101	296	1,41	0,005	295	297	74	1,41	0,019	73	75	165	2,83	0,017	163	167	219	0	0	219	219
TCTTAGCCAACAGCAATGCCCATCC	2	91	9,899	0,109	84	98	99	25,456	0,257	81	117	83,5	3,536	0,042	81	86	75,5	4,95	0,066	72	79	122,5	14,85	0,121	112	133	139	8,49	0,061	133	145	121	9,9	0,082	114	128	76	5,66	0,074	72	80	192	4,24	0,022	189	195	115	15,56	0,135	104	126	140,5	4,95	0,035	137	144	176,5	26,16	0,148	158	195	125	12,73	0,102	116	134	249,5	33,234	0,133	226	273	120,5	9,19	0,076	114	127	217	7,07	0,033	212	222	127,5	0,71	0,006	127	128	206	0	0	206	206	107,5	13,44	0,125	98	117	202	9,899	0,049	195	209	143	15,56	0,109	132	154	191	21,213	0,111	176	206	139,5	0,71	0,005	139	140	84	7,07	0,084	79	89	96,5	3,54	0,037	94	99	200	18,38	0,092	187	213
GCAGCAGCATCACGGAAACTCTGGG	2	112,5	7,778	0,069	107	118	115,5	17,678	0,153	103	128	114,5	23,335	0,204	98	131	107	4,243	0,04	104	110	102	7,07	0,069	97	107	146	19,8	0,136	132	160	195,5	14,85	0,076	185	206	117,5	2,12	0,018	116	119	264,5	20,51	0,078	250	279	138,5	12,02	0,087	130	147	190	9,9	0,052	183	197	200,5	9,19	0,046	194	207	157,5	17,68	0,112	145	170	169	2,828	0,017	167	171	136	12,73	0,094	127	145	146,5	10,61	0,072	139	154	151,5	13,44	0,089	142	161	142,5	38,891	0,273	115	170	89,5	3,54	0,04	87	92	88	9,899	0,112	81	95	158,5	28,99	0,183	138	179	147	1,414	0,01	146	148	241	25,46	0,106	223	259	153	14,14	0,092	143	163	120	1,41	0,012	119	121	208	8,49	0,041	202	214
AGCAGCATCACGGAAACTCTGGGCC	2	93,5	0,707	0,008	93	94	96,5	10,607	0,11	89	104	86,5	2,121	0,025	85	88	87	0	0	87	87	104,5	20,51	0,196	90	119	166,5	9,19	0,055	160	173	166	0	0	166	166	114	14,14	0,124	104	124	183,5	21,92	0,119	168	199	130	15,56	0,12	119	141	165,5	3,54	0,021	163	168	151	7,07	0,047	146	156	153	25,46	0,166	135	171	217,5	17,678	0,081	205	230	120	7,07	0,059	115	125	168,5	41,72	0,248	139	198	122,5	2,12	0,017	121	124	147,5	12,021	0,081	139	156	80	2,83	0,035	78	82	113,5	9,192	0,081	107	120	121	5,66	0,047	117	125	149,5	34,648	0,232	125	174	169	0	0	169	169	140,5	30,41	0,216	119	162	94	5,66	0,06	90	98	182	2,83	0,016	180	184
ACCCATCATCATCCAATCGCAGATG	2	70,5	0,707	0,01	70	71	75	1,414	0,019	74	76	61	8,485	0,139	55	67	66,5	9,192	0,138	60	73	94	24,04	0,256	77	111	125,5	20,51	0,163	111	140	109,5	6,36	0,058	105	114	71	1,41	0,02	70	72	163,5	3,54	0,022	161	166	106	16,97	0,16	94	118	92	9,9	0,108	85	99	125,5	17,68	0,141	113	138	92,5	2,12	0,023	91	94	65	4,243	0,065	62	68	75,5	0,71	0,009	75	76	67	5,66	0,084	63	71	79,5	2,12	0,027	78	81	67	1,414	0,021	66	68	56	0	0	56	56	41,5	3,536	0,085	39	44	94,5	3,54	0,037	92	97	78	11,314	0,145	70	86	119,5	23,33	0,195	103	136	76,5	12,02	0,157	68	85	67	8,49	0,127	61	73	122	14,14	0,116	112	132
GGCGCTGACCCTGTTATAGTGGTTA	2	131,5	13,435	0,102	122	141	139,5	0,707	0,005	139	140	150	2,828	0,019	148	152	149,5	27,577	0,184	130	169	243,5	26,16	0,107	225	262	2195	15,56	0,007	2184	2206	3741	15,56	0,004	3730	3752	1524	21,21	0,014	1509	1539	1966,5	57,28	0,029	1926	2007	891,5	0,71	0,001	891	892	1168,5	62,93	0,054	1124	1213	1186	1,41	0,001	1185	1187	303,5	6,36	0,021	299	308	370	21,213	0,057	355	385	171,5	19,09	0,111	158	185	223,5	21,92	0,098	208	239	154,5	0,71	0,005	154	155	188	14,142	0,075	178	198	81	7,07	0,087	76	86	128	0	0	128	128	139	11,31	0,081	131	147	203,5	13,435	0,066	194	213	2015	5,66	0,003	2011	2019	963	22,63	0,023	947	979	551,5	51,62	0,094	515	588	490,5	12,02	0,025	482	499
ATAGTGGTTATAGTGGTGTCCCTAA	2	95	4,243	0,045	92	98	103,5	3,536	0,034	101	106	96,5	9,192	0,095	90	103	105	2,828	0,027	103	107	122,5	2,12	0,017	121	124	184	32,53	0,177	161	207	195	16,97	0,087	183	207	100	2,83	0,028	98	102	378,5	23,33	0,062	362	395	171,5	2,12	0,012	170	173	246,5	28,99	0,118	226	267	225,5	16,26	0,072	214	237	196	22,63	0,115	180	212	157	0	0	157	157	123,5	0,71	0,006	123	124	104,5	16,26	0,156	93	116	118	12,73	0,108	109	127	117	9,899	0,085	110	124	75,5	20,51	0,272	61	90	81	5,657	0,07	77	85	132	29,7	0,225	111	153	150,5	62,933	0,418	106	195	224	24,04	0,107	207	241	115	14,14	0,123	105	125	110	15,56	0,141	99	121	219	32,53	0,149	196	242
GTTATAGTGGTGTCCCTAAAGGGAG	2	93,5	3,536	0,038	91	96	100	0	0	100	100	72,5	4,95	0,068	69	76	88,5	7,778	0,088	83	94	94,5	3,54	0,037	92	97	131	21,21	0,162	116	146	129	14,14	0,11	119	139	77	7,07	0,092	72	82	250,5	23,33	0,093	234	267	110	4,24	0,039	107	113	145,5	2,12	0,015	144	147	160	5,66	0,035	156	164	112,5	2,12	0,019	111	114	104	11,314	0,109	96	112	85,5	13,44	0,157	76	95	76	4,24	0,056	73	79	75	11,31	0,151	67	83	87,5	6,364	0,073	83	92	51,5	2,12	0,041	50	53	65,5	2,121	0,032	64	67	91	11,31	0,124	83	99	84	4,243	0,051	81	87	162,5	10,61	0,065	155	170	82,5	6,36	0,077	78	87	105,5	13,44	0,127	96	115	136	8,49	0,062	130	142
TTGCCTCCACTTAGTGAGCGGAAGA	2	211,5	85,56	0,405	151	272	138	15,556	0,113	127	149	117,5	0,707	0,006	117	118	101	19,799	0,196	87	115	763	42,43	0,056	733	793	604,5	21,92	0,036	589	620	240,5	0,71	0,003	240	241	305,5	45,96	0,15	273	338	833,5	47,38	0,057	800	867	726,5	88,39	0,122	664	789	691,5	27,58	0,04	672	711	815	56,57	0,069	775	855	594	41,01	0,069	565	623	317	8,485	0,027	311	323	488,5	7,78	0,016	483	494	281	14,14	0,05	271	291	663	108,89	0,164	586	740	350	11,314	0,032	342	358	823	31,11	0,038	801	845	410	26,87	0,066	391	429	693	1,41	0,002	692	694	347,5	26,163	0,075	329	366	647	49,5	0,077	612	682	238,5	12,02	0,05	230	247	645,5	26,16	0,041	627	664	990,5	24,75	0,025	973	1008
GCGGAAGAATGTGCTACAGTTGAAA	2	77,5	12,021	0,155	69	86	89	16,971	0,191	77	101	66,5	13,435	0,202	57	76	67	5,657	0,084	63	71	63	0	0	63	63	96	7,07	0,074	91	101	79,5	4,95	0,062	76	83	60,5	3,54	0,058	58	63	90,5	7,78	0,086	85	96	61,5	6,36	0,103	57	66	74	7,07	0,096	69	79	79	8,49	0,107	73	85	77,5	6,36	0,082	73	82	73,5	7,778	0,106	68	79	73	12,73	0,174	64	82	69,5	7,78	0,112	64	75	82,5	9,19	0,111	76	89	58,5	13,435	0,23	49	68	49,5	2,12	0,043	48	51	53	14,142	0,267	43	63	72	12,73	0,177	63	81	62	14,142	0,228	52	72	94	5,66	0,06	90	98	69	7,07	0,102	64	74	58,5	2,12	0,036	57	60	83	9,9	0,119	76	90
GACCGATGTGTCTCTAAGTACCTGG	2	81,5	19,092	0,234	68	95	84,5	4,95	0,059	81	88	88,5	3,536	0,04	86	91	88,5	4,95	0,056	85	92	161	4,24	0,026	158	164	221,5	9,19	0,042	215	228	144,5	26,16	0,181	126	163	97,5	2,12	0,022	96	99	451	4,24	0,009	448	454	182	38,18	0,21	155	209	179	38,18	0,213	152	206	284,5	2,12	0,007	283	286	259	11,31	0,044	251	267	89	16,971	0,191	77	101	117,5	9,19	0,078	111	124	73,5	2,12	0,029	72	75	95	8,49	0,089	89	101	73	7,071	0,097	68	78	80	8,49	0,106	74	86	50	4,243	0,085	47	53	101,5	13,44	0,132	92	111	91	24,042	0,264	74	108	388	2,83	0,007	386	390	70	4,24	0,061	67	73	144,5	9,19	0,064	138	151	223,5	3,54	0,016	221	226
AGTACCTGGACATCCATGAGCGGAT	2	678,5	50,205	0,074	643	714	404,5	9,192	0,023	398	411	582,5	21,92	0,038	567	598	936,5	96,874	0,103	868	1005	93	21,21	0,228	78	108	123	9,9	0,08	116	130	131,5	4,95	0,038	128	135	91,5	6,36	0,07	87	96	183	15,56	0,085	172	194	137	39,6	0,289	109	165	129	5,66	0,044	125	133	140,5	30,41	0,216	119	162	280	14,14	0,051	270	290	844,5	57,276	0,068	804	885	128	7,07	0,055	123	133	515,5	9,19	0,018	509	522	124,5	6,36	0,051	120	129	202	5,657	0,028	198	206	72,5	24,75	0,341	55	90	114,5	12,021	0,105	106	123	150,5	9,19	0,061	144	157	200	24,042	0,12	183	217	154	14,14	0,092	144	164	86	8,49	0,099	80	92	83,5	2,12	0,025	82	85	131	14,14	0,108	121	141
GAAGTTCTTTTGTACCATTCTCTAA	2	73,5	9,192	0,125	67	80	77,5	10,607	0,137	70	85	63,5	6,364	0,1	59	68	68,5	13,435	0,196	59	78	89	0	0	89	89	84	2,83	0,034	82	86	90	0	0	90	90	69	4,24	0,061	66	72	147,5	13,44	0,091	138	157	92	0	0	92	92	130	18,38	0,141	117	143	111	2,83	0,025	109	113	89,5	0,71	0,008	89	90	53	8,485	0,16	47	59	63,5	4,95	0,078	60	67	61	7,07	0,116	56	66	67	0	0	67	67	64,5	0,707	0,011	64	65	39,5	0,71	0,018	39	40	46	1,414	0,031	45	47	70,5	0,71	0,01	70	71	56,5	0,707	0,013	56	57	117,5	28,99	0,247	97	138	55	2,83	0,051	53	57	74	5,66	0,076	70	78	80	7,07	0,088	75	85
GCAGCTGCAGATTTGATGGCCTACT	2	100	4,243	0,042	97	103	91	12,728	0,14	82	100	84	5,657	0,067	80	88	108,5	17,678	0,163	96	121	70,5	16,26	0,231	59	82	111,5	10,61	0,095	104	119	110	29,7	0,27	89	131	62	4,24	0,068	59	65	574	66,47	0,116	527	621	156,5	0,71	0,005	156	157	199	42,43	0,213	169	229	157,5	34,65	0,22	133	182	91,5	2,12	0,023	90	93	78	4,243	0,054	75	81	76,5	13,44	0,176	67	86	70,5	2,12	0,03	69	72	70	7,07	0,101	65	75	78,5	2,121	0,027	77	80	54	8,49	0,157	48	60	60	9,899	0,165	53	67	67,5	2,12	0,031	66	69	80,5	4,95	0,061	77	84	267,5	19,09	0,071	254	281	63,5	0,71	0,011	63	64	82,5	9,19	0,111	76	89	159,5	4,95	0,031	156	163
GGCCTACTGTGAAGCACATGCCAAG	2	140	2,828	0,02	138	142	108	25,456	0,236	90	126	94	0	0	94	94	225	16,971	0,075	213	237	83,5	21,92	0,263	68	99	137,5	0,71	0,005	137	138	117,5	10,61	0,09	110	125	74,5	6,36	0,085	70	79	230,5	14,85	0,064	220	241	111	2,83	0,025	109	113	128,5	6,36	0,05	124	133	132	31,11	0,236	110	154	101	8,49	0,084	95	107	105,5	9,192	0,087	99	112	82	2,83	0,034	80	84	92	15,56	0,169	81	103	89,5	19,09	0,213	76	103	109,5	16,263	0,149	98	121	56,5	6,36	0,113	52	61	76	11,314	0,149	68	84	112	1,41	0,013	111	113	110	11,314	0,103	102	118	170	38,18	0,225	143	197	60,5	2,12	0,035	59	62	75,5	6,36	0,084	71	80	145	1,41	0,01	144	146
GAAGAAGTTTTTCTGTGCCATCCTT	2	97,5	4,95	0,051	94	101	97	12,728	0,131	88	106	75	12,728	0,17	66	84	96,5	7,778	0,081	91	102	142	28,28	0,199	122	162	189	2,83	0,015	187	191	146	15,56	0,107	135	157	88	2,83	0,032	86	90	843	55,15	0,065	804	882	303,5	9,19	0,03	297	310	343	45,25	0,132	311	375	364,5	68,59	0,188	316	413	147	19,8	0,135	133	161	169,5	23,335	0,138	153	186	130,5	6,36	0,049	126	135	118	9,9	0,084	111	125	132	2,83	0,021	130	134	133	4,243	0,032	130	136	119	5,66	0,048	115	123	108,5	33,234	0,306	85	132	130	19,8	0,152	116	144	133	35,355	0,266	108	158	450	22,63	0,05	434	466	96,5	14,85	0,154	86	107	152	1,41	0,009	151	153	280,5	0,71	0,003	280	281
TGGACTCAGGACTGTCCTGTCAACT	2	71	4,243	0,06	68	74	88,5	0,707	0,008	88	89	68,5	19,092	0,279	55	82	83	11,314	0,136	75	91	63,5	6,36	0,1	59	68	88	1,41	0,016	87	89	77	0	0	77	77	54	1,41	0,026	53	55	106,5	12,02	0,113	98	115	65	5,66	0,087	61	69	80	4,24	0,053	77	83	81,5	6,36	0,078	77	86	83,5	0,71	0,008	83	84	62,5	2,121	0,034	61	64	70	8,49	0,121	64	76	62	2,83	0,046	60	64	60,5	3,54	0,058	58	63	62,5	2,121	0,034	61	64	47	5,66	0,12	43	51	46,5	9,192	0,198	40	53	78	9,9	0,127	71	85	72	2,828	0,039	70	74	110	18,38	0,167	97	123	51,5	12,02	0,233	43	60	66,5	16,26	0,245	55	78	97,5	4,95	0,051	94	101
TGTCCTGTCAACTCCAGACAACTGA	2	86	2,828	0,033	84	88	93,5	9,192	0,098	87	100	89,5	4,95	0,055	86	93	94	7,071	0,075	89	99	103,5	7,78	0,075	98	109	129,5	10,61	0,082	122	137	154,5	20,51	0,133	140	169	84	11,31	0,135	76	92	203	16,97	0,084	191	215	113,5	2,12	0,019	112	115	126,5	19,09	0,151	113	140	132,5	7,78	0,059	127	138	124,5	2,12	0,017	123	126	97,5	4,95	0,051	94	101	92,5	3,54	0,038	90	95	79,5	7,78	0,098	74	85	96	0	0	96	96	93	4,243	0,046	90	96	59,5	0,71	0,012	59	60	67	7,071	0,106	62	72	112	9,9	0,088	105	119	73,5	13,435	0,183	64	83	170,5	6,36	0,037	166	175	70,5	6,36	0,09	66	75	117,5	0,71	0,006	117	118	131	12,73	0,097	122	140
GTCCTGTCAACTCCAGACAACTGAA	2	80	5,657	0,071	76	84	99,5	20,506	0,206	85	114	86,5	0,707	0,008	86	87	86	9,899	0,115	79	93	107	4,24	0,04	104	110	199,5	33,23	0,167	176	223	153	7,07	0,046	148	158	86,5	14,85	0,172	76	97	185	1,41	0,008	184	186	103	2,83	0,027	101	105	140,5	10,61	0,075	133	148	135,5	6,36	0,047	131	140	167	2,83	0,017	165	169	81	2,828	0,035	79	83	106	1,41	0,013	105	107	78,5	2,12	0,027	77	80	104,5	4,95	0,047	101	108	71	12,728	0,179	62	80	69,5	6,36	0,092	65	74	49	2,828	0,058	47	51	139	50,91	0,366	103	175	70	1,414	0,02	69	71	194	21,21	0,109	179	209	69	2,83	0,041	67	71	98,5	3,54	0,036	96	101	106,5	14,85	0,139	96	117
CAACTGAATAAACAGGCCGGGTACA	2	77	4,243	0,055	74	80	86,5	12,021	0,139	78	95	65,5	7,778	0,119	60	71	66,5	6,364	0,096	62	71	62,5	4,95	0,079	59	66	74,5	16,26	0,218	63	86	77	9,9	0,129	70	84	49	2,83	0,058	47	51	74,5	2,12	0,028	73	76	61	2,83	0,046	59	63	68,5	6,36	0,093	64	73	60	7,07	0,118	55	65	77,5	0,71	0,009	77	78	68,5	4,95	0,072	65	72	50	2,83	0,057	48	52	57	14,14	0,248	47	67	63	5,66	0,09	59	67	58	5,657	0,098	54	62	55	7,07	0,129	50	60	47	5,657	0,12	43	51	87	1,41	0,016	86	88	69,5	0,707	0,01	69	70	85	11,31	0,133	77	93	50,5	4,95	0,098	47	54	55	0	0	55	55	75	8,49	0,113	69	81
ACTGAATAAACAGGCCGGGTACAGT	2	76	4,243	0,056	73	79	85	14,142	0,166	75	95	65	0	0	65	65	80	8,485	0,106	74	86	67	12,73	0,19	58	76	86,5	9,19	0,106	80	93	75	9,9	0,132	68	82	52	2,83	0,054	50	54	92,5	9,19	0,099	86	99	58	9,9	0,171	51	65	72	1,41	0,02	71	73	91,5	7,78	0,085	86	97	69	5,66	0,082	65	73	104	12,728	0,122	95	113	76,5	3,54	0,046	74	79	107,5	10,61	0,099	100	115	68,5	2,12	0,031	67	70	117	5,657	0,048	113	121	46	4,24	0,092	43	49	85	21,213	0,25	70	100	81	0	0	81	81	122	4,243	0,035	119	125	99,5	20,51	0,206	85	114	55,5	2,12	0,038	54	57	75,5	12,02	0,159	67	84	108,5	7,78	0,072	103	114
GGGTGGACCACTTGACGTCCGTAGT	2	218,5	16,263	0,074	207	230	242	5,657	0,023	238	246	184,5	13,435	0,073	175	194	231	28,284	0,122	211	251	244,5	13,44	0,055	235	254	317,5	7,78	0,024	312	323	305	16,97	0,056	293	317	227	26,87	0,118	208	246	414	26,87	0,065	395	433	257,5	9,19	0,036	251	264	305	50,91	0,167	269	341	331	25,46	0,077	313	349	228	24,04	0,105	211	245	199,5	16,263	0,082	188	211	202,5	16,26	0,08	191	214	175,5	19,09	0,109	162	189	205,5	30,41	0,148	184	227	233,5	9,192	0,039	227	240	215,5	9,19	0,043	209	222	221,5	10,607	0,048	214	229	245	7,07	0,029	240	250	219	0	0	219	219	392	12,73	0,032	383	401	198,5	20,51	0,103	184	213	249	14,14	0,057	239	259	260,5	43,13	0,166	230	291
GTGGACCACTTGACGTCCGTAGTTC	2	80,5	3,536	0,044	78	83	73,5	7,778	0,106	68	79	75,5	4,95	0,066	72	79	87	2,828	0,033	85	89	79	12,73	0,161	70	88	94	1,41	0,015	93	95	91	7,07	0,078	86	96	62	0	0	62	62	158	5,66	0,036	154	162	81,5	17,68	0,217	69	94	93	2,83	0,03	91	95	129,5	4,95	0,038	126	133	100,5	4,95	0,049	97	104	95,5	3,536	0,037	93	98	77,5	0,71	0,009	77	78	94,5	13,44	0,142	85	104	85	31,11	0,366	63	107	95,5	9,192	0,096	89	102	59	2,83	0,048	57	61	60	2,828	0,047	58	62	79,5	4,95	0,062	76	83	108	7,071	0,065	103	113	144,5	21,92	0,152	129	160	62	8,49	0,137	56	68	91	9,9	0,109	84	98	113	16,97	0,15	101	125
ACCACTTGACGTCCGTAGTTCGAGA	2	82	4,243	0,052	79	85	91	1,414	0,016	90	92	65,5	3,536	0,054	63	68	71,5	3,536	0,049	69	74	61	9,9	0,162	54	68	95	12,73	0,134	86	104	83,5	19,09	0,229	70	97	54,5	10,61	0,195	47	62	87,5	7,78	0,089	82	93	64	8,49	0,133	58	70	78	12,73	0,163	69	87	80	5,66	0,071	76	84	81	9,9	0,122	74	88	68	2,828	0,042	66	70	72	8,49	0,118	66	78	68	14,14	0,208	58	78	55	4,24	0,077	52	58	62,5	7,778	0,124	57	68	50	5,66	0,113	46	54	44	5,657	0,129	40	48	70,5	0,71	0,01	70	71	64	4,243	0,066	61	67	91	16,97	0,186	79	103	46	4,24	0,092	43	49	60	8,49	0,141	54	66	100,5	9,19	0,091	94	107
AAGCACCAAGCAGAGACCACATTAA	2	140,5	26,163	0,186	122	159	127	5,657	0,045	123	131	103,5	4,95	0,048	100	107	136	9,899	0,073	129	143	108	12,73	0,118	99	117	170	14,14	0,083	160	180	201	21,21	0,106	186	216	102,5	14,85	0,145	92	113	273	1,41	0,005	272	274	135	16,97	0,126	123	147	183,5	9,19	0,05	177	190	183,5	10,61	0,058	176	191	157	33,94	0,216	133	181	205,5	7,778	0,038	200	211	143	1,41	0,01	142	144	201,5	24,75	0,123	184	219	138,5	16,26	0,117	127	150	174	19,799	0,114	160	188	87	11,31	0,13	79	95	128	1,414	0,011	127	129	133,5	16,26	0,122	122	145	160,5	28,991	0,181	140	181	201	5,66	0,028	197	205	153	21,21	0,139	138	168	132	29,7	0,225	111	153	149,5	2,12	0,014	148	151
GCCTTCAATTTACGTTCTTTACACT	2	72,5	0,707	0,01	72	73	66	4,243	0,064	63	69	65	2,828	0,044	63	67	58,5	2,121	0,036	57	60	97,5	4,95	0,051	94	101	104	11,31	0,109	96	112	78,5	17,68	0,225	66	91	78	11,31	0,145	70	86	124,5	12,02	0,097	116	133	87,5	16,26	0,186	76	99	109,5	3,54	0,032	107	112	123,5	3,54	0,029	121	126	117	7,07	0,06	112	122	106,5	21,92	0,206	91	122	83,5	3,54	0,042	81	86	81	11,31	0,14	73	89	98	2,83	0,029	96	100	83	4,243	0,051	80	86	82,5	4,95	0,06	79	86	63	4,243	0,067	60	66	118,5	2,12	0,018	117	120	80	7,071	0,088	75	85	93,5	7,78	0,083	88	99	63	0	0	63	63	71,5	12,02	0,168	63	80	138,5	21,92	0,158	123	154
GTGTCTGTGCCCATAGAGGAGTGCT	2	115,5	12,021	0,104	107	124	116,5	4,95	0,042	113	120	111	15,556	0,14	100	122	107,5	6,364	0,059	103	112	615	18,38	0,03	602	628	619	2,83	0,005	617	621	673,5	33,23	0,049	650	697	414	12,73	0,031	405	423	806	48,08	0,06	772	840	598,5	30,41	0,051	577	620	915	79,2	0,087	859	971	856	50,91	0,059	820	892	954	70,71	0,074	904	1004	640	59,397	0,093	598	682	514,5	6,36	0,012	510	519	338	14,14	0,042	328	348	267,5	10,61	0,04	260	275	202,5	3,536	0,017	200	205	170,5	36,06	0,212	145	196	134,5	10,607	0,079	127	142	284,5	12,02	0,042	276	293	204	29,698	0,146	183	225	756,5	7,78	0,01	751	762	341	25,46	0,075	323	359	311	18,38	0,059	298	324	365	21,21	0,058	350	380
TAGACAGATCACTGGCCGCCACTGA	2	134,5	12,021	0,089	126	143	153	8,485	0,055	147	159	114,5	19,092	0,167	101	128	140,5	19,092	0,136	127	154	3923	168,29	0,043	3804	4042	4568,5	60,1	0,013	4526	4611	1482,5	84,15	0,057	1423	1542	1864	100,41	0,054	1793	1935	7064	74,95	0,011	7011	7117	5492,5	41,72	0,008	5463	5522	7513	87,68	0,012	7451	7575	7515,5	44,55	0,006	7484	7547	6554,5	55,86	0,009	6515	6594	305,5	34,648	0,113	281	330	4603,5	0,71	0	4603	4604	264	19,8	0,075	250	278	6968,5	149,2	0,021	6863	7074	392	80,61	0,206	335	449	4634	79,2	0,017	4578	4690	588	70,711	0,12	538	638	4468,5	84,15	0,019	4409	4528	487,5	16,263	0,033	476	499	6468	5,66	0,001	6464	6472	3553,5	48,79	0,014	3519	3588	5093	55,15	0,011	5054	5132	6223	8,49	0,001	6217	6229
GCTGTGTGTCATGTCTGTTGTTCAA	2	89	12,728	0,143	80	98	115	12,728	0,111	106	124	101	14,142	0,14	91	111	98	15,556	0,159	87	109	1927,5	85,56	0,044	1867	1988	1431	53,74	0,038	1393	1469	1858	53,74	0,029	1820	1896	313	9,9	0,032	306	320	5535	35,36	0,006	5510	5560	1869,5	19,09	0,01	1856	1883	2266,5	115,26	0,051	2185	2348	1988,5	12,02	0,006	1980	1997	1661,5	19,09	0,011	1648	1675	374	12,728	0,034	365	383	675,5	36,06	0,053	650	701	200	25,46	0,127	182	218	652,5	16,26	0,025	641	664	166	22,627	0,136	150	182	290,5	10,61	0,037	283	298	91	8,485	0,093	85	97	315,5	6,36	0,02	311	320	122	11,314	0,093	114	130	2796,5	0,71	0	2796	2797	399,5	44,55	0,112	368	431	1166	26,87	0,023	1147	1185	1375,5	20,51	0,015	1361	1390
TTGATACCCTCACCCTTACTACACT	2	192,5	28,991	0,151	172	213	206	32,527	0,158	183	229	191,5	16,263	0,085	180	203	172,5	14,849	0,086	162	183	308,5	3,54	0,011	306	311	299,5	2,12	0,007	298	301	244	19,8	0,081	230	258	170	19,8	0,116	156	184	434,5	19,09	0,044	421	448	246	2,83	0,011	244	248	292	55,15	0,189	253	331	398,5	12,02	0,03	390	407	338	9,9	0,029	331	345	259	14,142	0,055	249	269	252	29,7	0,118	231	273	196	19,8	0,101	182	210	231	11,31	0,049	223	239	221	12,728	0,058	212	230	266	25,46	0,096	248	284	206	33,941	0,165	182	230	240,5	14,85	0,062	230	251	222,5	14,849	0,067	212	233	302	8,49	0,028	296	308	134	4,24	0,032	131	137	254	1,41	0,006	253	255	317	28,28	0,089	297	337
TTACTACACTGTATCCTCCATTTGA	2	77,5	3,536	0,046	75	80	91	14,142	0,155	81	101	72,5	0,707	0,01	72	73	77,5	6,364	0,082	73	82	134,5	4,95	0,037	131	138	148	4,24	0,029	145	151	127	35,36	0,278	102	152	101	9,9	0,098	94	108	200	15,56	0,078	189	211	127,5	9,19	0,072	121	134	184	22,63	0,123	168	200	188	15,56	0,083	177	199	149,5	9,19	0,061	143	156	201,5	19,092	0,095	188	215	147	11,31	0,077	139	155	197,5	3,54	0,018	195	200	138	11,31	0,082	130	146	158,5	3,536	0,022	156	161	132,5	2,12	0,016	131	134	182,5	20,506	0,112	168	197	169	8,49	0,05	163	175	169	1,414	0,008	168	170	152	18,38	0,121	139	165	88,5	2,12	0,024	87	90	114,5	0,71	0,006	114	115	180,5	21,92	0,121	165	196
ACTACACTGTATCCTCCATTTGAAT	2	101,5	4,95	0,049	98	105	89	11,314	0,127	81	97	76,5	6,364	0,083	72	81	87	5,657	0,065	83	91	137,5	9,19	0,067	131	144	173,5	6,36	0,037	169	178	115,5	7,78	0,067	110	121	111,5	16,26	0,146	100	123	225	2,83	0,013	223	227	146,5	2,12	0,014	145	148	164	7,07	0,043	159	169	231,5	4,95	0,021	228	235	193	8,49	0,044	187	199	117,5	7,778	0,066	112	123	172,5	12,02	0,07	164	181	106	4,24	0,04	103	109	166,5	27,58	0,166	147	186	90	5,657	0,063	86	94	175,5	27,58	0,157	156	195	91	11,314	0,124	83	99	187	4,24	0,023	184	190	102,5	7,778	0,076	97	108	193,5	17,68	0,091	181	206	106	2,83	0,027	104	108	136	21,21	0,156	121	151	225	25,46	0,113	207	243
TACACTGTATCCTCCATTTGAATGT	2	88	4,243	0,048	85	91	77,5	3,536	0,046	75	80	79	7,071	0,09	74	84	73,5	7,778	0,106	68	79	126	16,97	0,135	114	138	138	5,66	0,041	134	142	117	11,31	0,097	109	125	89	2,83	0,032	87	91	170,5	19,09	0,112	157	184	130	9,9	0,076	123	137	138	0	0	138	138	197,5	0,71	0,004	197	198	178,5	38,89	0,218	151	206	66,5	7,778	0,117	61	72	118	2,83	0,024	116	120	65	2,83	0,044	63	67	155	7,07	0,046	150	160	87	12,728	0,146	78	96	136	4,24	0,031	133	139	50,5	9,192	0,182	44	57	154	8,49	0,055	148	160	85	1,414	0,017	84	86	158	1,41	0,009	157	159	106	1,41	0,013	105	107	104,5	4,95	0,047	101	108	177	5,66	0,032	173	181
CACTGTATCCTCCATTTGAATGTTG	2	69	5,657	0,082	65	73	73,5	9,192	0,125	67	80	83	12,728	0,153	74	92	77	11,314	0,147	69	85	129	4,24	0,033	126	132	144,5	3,54	0,024	142	147	99,5	3,54	0,036	97	102	71,5	0,71	0,01	71	72	144	28,28	0,196	124	164	125	4,24	0,034	122	128	118,5	13,44	0,113	109	128	160,5	27,58	0,172	141	180	104,5	23,33	0,223	88	121	79,5	14,849	0,187	69	90	89,5	6,36	0,071	85	94	77	16,97	0,22	65	89	123	24,04	0,195	106	140	69	2,828	0,041	67	71	98,5	7,78	0,079	93	104	48,5	4,95	0,102	45	52	133,5	21,92	0,164	118	149	72,5	13,435	0,185	63	82	113,5	14,85	0,131	103	124	74	2,83	0,038	72	76	97,5	2,12	0,022	96	99	172	24,04	0,14	155	189
GTATCCTCCATTTGAATGTTGTCAA	2	82	4,243	0,052	79	85	83,5	4,95	0,059	80	87	70,5	2,121	0,03	69	72	69	7,071	0,102	64	74	100	2,83	0,028	98	102	143	1,41	0,01	142	144	75	12,73	0,17	66	84	65,5	21,92	0,335	50	81	114	14,14	0,124	104	124	95	19,8	0,208	81	109	87,5	3,54	0,04	85	90	109,5	14,85	0,136	99	120	105,5	19,09	0,181	92	119	108,5	2,121	0,02	107	110	92,5	16,26	0,176	81	104	76	9,9	0,13	69	83	112,5	0,71	0,006	112	113	115,5	2,121	0,018	114	117	79,5	12,02	0,151	71	88	74,5	7,778	0,104	69	80	124	2,83	0,023	122	126	109,5	0,707	0,006	109	110	125,5	17,68	0,141	113	138	65	2,83	0,044	63	67	71	18,38	0,259	58	84	134,5	9,19	0,068	128	141
GAATGTTGTCAAGAGCTCTTCTCAC	2	75	2,828	0,038	73	77	70	11,314	0,162	62	78	67,5	7,778	0,115	62	73	72	14,142	0,196	62	82	54,5	3,54	0,065	52	57	85	5,66	0,067	81	89	63	1,41	0,022	62	64	49,5	3,54	0,071	47	52	68,5	9,19	0,134	62	75	54	7,07	0,131	49	59	74	7,07	0,096	69	79	66	1,41	0,021	65	67	74,5	14,85	0,199	64	85	87	2,828	0,033	85	89	51,5	2,12	0,041	50	53	67	2,83	0,042	65	69	72	4,24	0,059	69	75	83	7,071	0,085	78	88	59	7,07	0,12	54	64	68,5	6,364	0,093	64	73	83,5	14,85	0,178	73	94	73,5	7,778	0,106	68	79	58	2,83	0,049	56	60	43	0	0	43	43	48,5	0,71	0,015	48	49	81	1,41	0,017	80	82
TTTTCCTACTTTAGGTTGCTCCTTG	2	85,5	3,536	0,041	83	88	68	4,243	0,062	65	71	72,5	2,121	0,029	71	74	66,5	10,607	0,159	59	74	75	7,07	0,094	70	80	91	18,38	0,202	78	104	79,5	2,12	0,027	78	81	54,5	16,26	0,298	43	66	129,5	12,02	0,093	121	138	65,5	10,61	0,162	58	73	92,5	16,26	0,176	81	104	102,5	10,61	0,103	95	110	77	5,66	0,073	73	81	108	2,828	0,026	106	110	74,5	17,68	0,237	62	87	90,5	2,12	0,023	89	92	68,5	19,09	0,279	55	82	84	4,243	0,051	81	87	58	12,73	0,219	49	67	60,5	14,849	0,245	50	71	72,5	3,54	0,049	70	75	78	0	0	78	78	87	2,83	0,033	85	89	56,5	2,12	0,038	55	58	73	2,83	0,039	71	75	134	5,66	0,042	130	138
TCCTACTTTAGGTTGCTCCTTGAGG	2	96	8,485	0,088	90	102	89,5	6,364	0,071	85	94	69,5	0,707	0,01	69	70	84,5	14,849	0,176	74	95	77,5	12,02	0,155	69	86	100,5	12,02	0,12	92	109	87,5	21,92	0,251	72	103	66,5	0,71	0,011	66	67	163	2,83	0,017	161	165	66,5	9,19	0,138	60	73	87,5	4,95	0,057	84	91	86	4,24	0,049	83	89	98,5	4,95	0,05	95	102	90,5	0,707	0,008	90	91	72	0	0	72	72	73	2,83	0,039	71	75	82,5	14,85	0,18	72	93	77	4,243	0,055	74	80	59	8,49	0,144	53	65	51,5	7,778	0,151	46	57	65,5	4,95	0,076	62	69	65	1,414	0,022	64	66	112,5	6,36	0,057	108	117	60,5	9,19	0,152	54	67	77	0	0	77	77	116,5	16,26	0,14	105	128
GGCAGCCCTAGGAGATGAAGACAAT	2	87,5	9,192	0,105	81	94	98	5,657	0,058	94	102	83,5	4,95	0,059	80	87	81,5	19,092	0,234	68	95	72,5	13,44	0,185	63	82	105,5	12,02	0,114	97	114	99	21,21	0,214	84	114	65	5,66	0,087	61	69	130,5	0,71	0,005	130	131	90	2,83	0,031	88	92	98,5	0,71	0,007	98	99	106	7,07	0,067	101	111	95,5	0,71	0,007	95	96	82	11,314	0,138	74	90	81,5	3,54	0,043	79	84	87	16,97	0,195	75	99	102	12,73	0,125	93	111	86	2,828	0,033	84	88	54,5	3,54	0,065	52	57	55,5	2,121	0,038	54	57	89	12,73	0,143	80	98	95	8,485	0,089	89	101	92,5	2,12	0,023	91	94	80	15,56	0,194	69	91	65	5,66	0,087	61	69	118,5	17,68	0,149	106	131
ACAATATGCAACATGGTATGTCCAT	2	63,5	2,121	0,033	62	65	81	1,414	0,017	80	82	67,5	3,536	0,052	65	70	67,5	9,192	0,136	61	74	59	5,66	0,096	55	63	75	4,24	0,057	72	78	62,5	13,44	0,215	53	72	46	8,49	0,184	40	52	82,5	3,54	0,043	80	85	52,5	0,71	0,013	52	53	78,5	19,09	0,243	65	92	61,5	0,71	0,011	61	62	84,5	6,36	0,075	80	89	70,5	7,778	0,11	65	76	66,5	10,61	0,159	59	74	52	4,24	0,082	49	55	81,5	7,78	0,095	76	87	60,5	2,121	0,035	59	62	45,5	9,19	0,202	39	52	51,5	4,95	0,096	48	55	71	9,9	0,139	64	78	57	5,657	0,099	53	61	71	1,41	0,02	70	72	63,5	20,51	0,323	49	78	47,5	7,78	0,164	42	53	84,5	3,54	0,042	82	87
AGCACCGCAGATGGGAACCTTAATC	2	83	1,414	0,017	82	84	80	8,485	0,106	74	86	92	1,414	0,015	91	93	80	2,828	0,035	78	82	93,5	12,02	0,129	85	102	105,5	6,36	0,06	101	110	107	5,66	0,053	103	111	81	1,41	0,017	80	82	122	7,07	0,058	117	127	86,5	10,61	0,123	79	94	113,5	12,02	0,106	105	122	100,5	14,85	0,148	90	111	84	4,24	0,051	81	87	102,5	17,678	0,172	90	115	92,5	9,19	0,099	86	99	100	11,31	0,113	92	108	113,5	9,19	0,081	107	120	89	14,142	0,159	79	99	68	7,07	0,104	63	73	74,5	6,364	0,085	70	79	110	5,66	0,051	106	114	133,5	26,163	0,196	115	152	136,5	16,26	0,119	125	148	93,5	6,36	0,068	89	98	87	12,73	0,146	78	96	129	14,14	0,11	119	139
GCAACACGGAGTACACCTGTTTCCA	2	93	9,899	0,106	86	100	99	11,314	0,114	91	107	86,5	3,536	0,041	84	89	86	9,899	0,115	79	93	1080	39,6	0,037	1052	1108	730,5	20,51	0,028	716	745	1128	7,07	0,006	1123	1133	303	11,31	0,037	295	311	499	0	0	499	499	260	26,87	0,103	241	279	256	29,7	0,116	235	277	296,5	4,95	0,017	293	300	567	29,7	0,052	546	588	182	5,657	0,031	178	186	211,5	9,19	0,043	205	218	121	7,07	0,058	116	126	121	12,73	0,105	112	130	85	5,657	0,067	81	89	109	21,21	0,195	94	124	78	21,213	0,272	63	93	146	9,9	0,068	139	153	84	12,728	0,152	75	93	366,5	50,2	0,137	331	402	148	11,31	0,076	140	156	127,5	10,61	0,083	120	135	171,5	7,78	0,045	166	177
ACCTGTTTCCAGGACAACCAAGCAT	2	74,5	0,707	0,009	74	75	73	0	0	73	73	63,5	6,364	0,1	59	68	58,5	0,707	0,012	58	59	758	79,2	0,104	702	814	442	29,7	0,067	421	463	711,5	19,09	0,027	698	725	261,5	10,61	0,041	254	269	294	2,83	0,01	292	296	196,5	16,26	0,083	185	208	195,5	13,44	0,069	186	205	198,5	2,12	0,011	197	200	406	7,07	0,017	401	411	167	8,485	0,051	161	173	170,5	34,65	0,203	146	195	104	5,66	0,054	100	108	105	4,24	0,04	102	108	123,5	4,95	0,04	120	127	110,5	27,58	0,25	91	130	81,5	17,678	0,217	69	94	124,5	0,71	0,006	124	125	115	14,142	0,123	105	125	254	7,07	0,028	249	259	129	2,83	0,022	127	131	123	2,83	0,023	121	125	136	8,49	0,062	130	142
CCCCAGGAGAAGAGTCACTCAGACA	2	88	0	0	88	88	95,5	4,95	0,052	92	99	81,5	9,192	0,113	75	88	75,5	4,95	0,066	72	79	69,5	2,12	0,031	68	71	104	11,31	0,109	96	112	122,5	12,02	0,098	114	131	83	5,66	0,068	79	87	159	21,21	0,133	144	174	83	4,24	0,051	80	86	92,5	4,95	0,054	89	96	127,5	26,16	0,205	109	146	95,5	3,54	0,037	93	98	72	19,799	0,275	58	86	76	12,73	0,167	67	85	66	7,07	0,107	61	71	83	8,49	0,102	77	89	89,5	0,707	0,008	89	90	55	4,24	0,077	52	58	59	0	0	59	59	90	14,14	0,157	80	100	83,5	7,778	0,093	78	89	126	1,41	0,011	125	127	87	7,07	0,081	82	92	80,5	0,71	0,009	80	81	148	50,91	0,344	112	184
AAGAGTCACTCAGACAGCAGTATGA	2	68,5	6,364	0,093	64	73	80	2,828	0,035	78	82	80	2,828	0,035	78	82	90	4,243	0,047	87	93	77	4,24	0,055	74	80	111	22,63	0,204	95	127	126,5	10,61	0,084	119	134	61,5	0,71	0,011	61	62	129,5	4,95	0,038	126	133	91	11,31	0,124	83	99	108	26,87	0,249	89	127	102,5	6,36	0,062	98	107	102	2,83	0,028	100	104	158,5	9,192	0,058	152	165	81,5	6,36	0,078	77	86	117	8,49	0,073	111	123	103	19,8	0,192	89	117	112	0	0	112	112	58	8,49	0,146	52	64	73,5	9,192	0,125	67	80	78	12,73	0,163	69	87	129	32,527	0,252	106	152	134	8,49	0,063	128	140	73	8,49	0,116	67	79	75	4,24	0,057	72	78	115,5	6,36	0,055	111	120
GACAGCAGTATGAGCAAGCCAGCCA	2	88	11,314	0,129	80	96	89	19,799	0,222	75	103	73	2,828	0,039	71	75	74,5	10,607	0,142	67	82	105,5	6,36	0,06	101	110	132	2,83	0,021	130	134	154,5	10,61	0,069	147	162	76	2,83	0,037	74	78	208,5	12,02	0,058	200	217	110,5	6,36	0,058	106	115	133,5	3,54	0,026	131	136	139	4,24	0,031	136	142	137	7,07	0,052	132	142	122,5	2,121	0,017	121	124	141	15,56	0,11	130	152	102,5	17,68	0,172	90	115	123	12,73	0,103	114	132	119	1,414	0,012	118	120	81	7,07	0,087	76	86	72	8,485	0,118	66	78	140	7,07	0,051	135	145	125,5	7,778	0,062	120	131	163,5	0,71	0,004	163	164	144,5	16,26	0,113	133	156	114	7,07	0,062	109	119	177	4,24	0,024	174	180
CAGCAGTATGAGCAAGCCAGCCAGC	2	105	16,971	0,162	93	117	113,5	19,092	0,168	100	127	100	5,657	0,057	96	104	101,5	12,021	0,118	93	110	108,5	6,36	0,059	104	113	185	1,41	0,008	184	186	234,5	2,12	0,009	233	236	125,5	2,12	0,017	124	127	289,5	17,68	0,061	277	302	161	32,53	0,202	138	184	190,5	10,61	0,056	183	198	198	2,83	0,014	196	200	226	18,38	0,081	213	239	245	14,142	0,058	235	255	145,5	12,02	0,083	137	154	204	5,66	0,028	200	208	155,5	20,51	0,132	141	170	213	50,912	0,239	177	249	105,5	6,36	0,06	101	110	126	19,799	0,157	112	140	172	21,21	0,123	157	187	174,5	0,707	0,004	174	175	245	12,73	0,052	236	254	164	14,14	0,086	154	174	147	14,14	0,096	137	157	245	21,21	0,087	230	260
GTTCAGATGCCCAGGAAGGAAAAGG	2	98	2,828	0,029	96	100	96	8,485	0,088	90	102	82	8,485	0,103	76	88	79,5	4,95	0,062	76	83	80	7,07	0,088	75	85	134	15,56	0,116	123	145	137	4,24	0,031	134	140	76	21,21	0,279	61	91	186	2,83	0,015	184	188	105	26,87	0,256	86	124	133	8,49	0,064	127	139	141,5	2,12	0,015	140	143	106	5,66	0,053	102	110	132	24,042	0,182	115	149	95	2,83	0,03	93	97	100,5	10,61	0,106	93	108	89,5	14,85	0,166	79	100	85	12,728	0,15	76	94	75,5	14,85	0,197	65	86	62	9,899	0,16	55	69	121,5	13,44	0,111	112	131	102	8,485	0,083	96	108	148	12,73	0,086	139	157	105	8,49	0,081	99	111	91,5	0,71	0,008	91	92	132,5	0,71	0,005	132	133
GTGTGAGAAAGCACCGTAAAACTTT	2	73,5	6,364	0,087	69	78	97	12,728	0,131	88	106	68,5	2,121	0,031	67	70	68	2,828	0,042	66	70	84,5	9,19	0,109	78	91	109,5	6,36	0,058	105	114	97,5	14,85	0,152	87	108	68	1,41	0,021	67	69	137,5	20,51	0,149	123	152	78	8,49	0,109	72	84	113,5	2,12	0,019	112	115	80,5	3,54	0,044	78	83	106,5	40,31	0,378	78	135	104,5	6,364	0,061	100	109	72,5	9,19	0,127	66	79	95,5	48,79	0,511	61	130	91,5	4,95	0,054	88	95	84	16,971	0,202	72	96	60	12,73	0,212	51	69	66,5	4,95	0,074	63	70	94	0	0	94	94	96,5	10,607	0,11	89	104	105	8,49	0,081	99	111	84	26,87	0,32	65	103	75	14,14	0,189	65	85	102,5	2,12	0,021	101	104
ACTTTTTGTCCTATTAGCTGATGTG	2	82,5	0,707	0,009	82	83	92,5	6,364	0,069	88	97	62,5	4,95	0,079	59	66	75,5	0,707	0,009	75	76	62,5	9,19	0,147	56	69	90,5	2,12	0,023	89	92	82	5,66	0,069	78	86	57,5	7,78	0,135	52	63	108,5	12,02	0,111	100	117	62,5	12,02	0,192	54	71	81	15,56	0,192	70	92	86	0	0	86	86	102,5	4,95	0,048	99	106	85,5	9,192	0,108	79	92	88,5	9,19	0,104	82	95	71,5	9,19	0,129	65	78	82	2,83	0,034	80	84	68,5	4,95	0,072	65	72	53	7,07	0,133	48	58	49,5	9,192	0,186	43	56	70	2,83	0,04	68	72	75	11,314	0,151	67	83	85	11,31	0,133	77	93	51,5	7,78	0,151	46	57	55,5	7,78	0,14	50	61	102,5	10,61	0,103	95	110
CCTATTAGCTGATGTGTGTAGCCCC	2	95	8,485	0,089	89	101	100,5	10,607	0,106	93	108	95,5	2,121	0,022	94	97	85	7,071	0,083	80	90	141,5	13,44	0,095	132	151	204,5	20,51	0,1	190	219	230,5	38,89	0,169	203	258	100,5	10,61	0,106	93	108	274,5	0,71	0,003	274	275	142,5	7,78	0,055	137	148	212,5	19,09	0,09	199	226	213,5	9,19	0,043	207	220	140,5	10,61	0,075	133	148	93,5	0,707	0,008	93	94	111,5	12,02	0,108	103	120	93,5	0,71	0,008	93	94	119	21,21	0,178	104	134	85,5	0,707	0,008	85	86	77,5	0,71	0,009	77	78	69,5	9,192	0,132	63	76	126,5	6,36	0,05	122	131	91	9,899	0,109	84	98	225,5	12,02	0,053	217	234	114	4,24	0,037	111	117	110	12,73	0,116	101	119	236	14,14	0,06	226	246
CCGTGACATGGTTATGCATCCTTTA	2	82,5	12,021	0,146	74	91	91,5	3,536	0,039	89	94	67	2,828	0,042	65	69	68	5,657	0,083	64	72	60,5	2,12	0,035	59	62	76	0	0	76	76	75,5	6,36	0,084	71	80	61	5,66	0,093	57	65	83	7,07	0,085	78	88	63	4,24	0,067	60	66	75,5	14,85	0,197	65	86	71,5	3,54	0,049	69	74	112,5	13,44	0,119	103	122	80	11,314	0,141	72	88	77	5,66	0,073	73	81	64,5	10,61	0,164	57	72	76,5	6,36	0,083	72	81	66,5	13,435	0,202	57	76	44,5	3,54	0,079	42	47	49,5	4,95	0,1	46	53	86,5	9,19	0,106	80	93	67	0	0	67	67	82,5	0,71	0,009	82	83	49,5	9,19	0,186	43	56	60	5,66	0,094	56	64	93,5	20,51	0,219	79	108
GCATCCTTTAGATTAACCTCACCAA	2	149,5	6,364	0,043	145	154	151,5	0,707	0,005	151	152	137	12,728	0,093	128	146	199	14,142	0,071	189	209	81	16,97	0,21	69	93	106	0	0	106	106	80	0	0	80	80	72	1,41	0,02	71	73	135,5	10,61	0,078	128	143	85,5	12,02	0,141	77	94	95,5	7,78	0,081	90	101	121	15,56	0,129	110	132	143	8,49	0,059	137	149	111	14,142	0,127	101	121	96	9,9	0,103	89	103	94,5	12,02	0,127	86	103	97	4,24	0,044	94	100	99,5	3,536	0,036	97	102	88,5	16,26	0,184	77	100	78	5,657	0,073	74	82	102	0	0	102	102	117	11,314	0,097	109	125	120	0	0	120	120	60,5	4,95	0,082	57	64	64,5	10,61	0,164	57	72	108	15,56	0,144	97	119
AGAGGCGGCTAGAGCATCACCTCTT	2	106,5	2,121	0,02	105	108	91	8,485	0,093	85	97	89	5,657	0,064	85	93	89	21,213	0,238	74	104	67,5	4,95	0,073	64	71	113	4,24	0,038	110	116	103	14,14	0,137	93	113	82,5	7,78	0,094	77	88	128	0	0	128	128	75,5	4,95	0,066	72	79	88,5	4,95	0,056	85	92	93	7,07	0,076	88	98	115	8,49	0,074	109	121	121,5	10,607	0,087	114	129	89,5	2,12	0,024	88	91	82,5	2,12	0,026	81	84	90,5	6,36	0,07	86	95	76,5	3,536	0,046	74	79	70,5	6,36	0,09	66	75	77,5	0,707	0,009	77	78	104	8,49	0,082	98	110	103	8,485	0,082	97	109	131	26,87	0,205	112	150	72	1,41	0,02	71	73	63	0	0	63	63	115	14,14	0,123	105	125
GAGACTCTGTTGAGATTCACTGGTT	2	80,5	6,364	0,079	76	85	65	2,828	0,044	63	67	74,5	19,092	0,256	61	88	62	1,414	0,023	61	63	3377,5	2,12	0,001	3376	3379	4305	21,21	0,005	4290	4320	384,5	31,82	0,083	362	407	1353	41,01	0,03	1324	1382	4828	26,87	0,006	4809	4847	3424,5	161,93	0,047	3310	3539	5091	5,66	0,001	5087	5095	4405	86,27	0,02	4344	4466	3994,5	79,9	0,02	3938	4051	2583	33,941	0,013	2559	2607	2835,5	34,65	0,012	2811	2860	1876,5	23,33	0,012	1860	1893	5859	97,58	0,017	5790	5928	4722	49,497	0,01	4687	4757	2807	53,74	0,019	2769	2845	2209,5	6,364	0,003	2205	2214	4569,5	99,7	0,022	4499	4640	3897,5	9,192	0,002	3891	3904	4796	52,33	0,011	4759	4833	1623	148,49	0,091	1518	1728	2832,5	197,28	0,07	2693	2972	4247	57,98	0,014	4206	4288
TGGCAGGCAACTCCATGATCTGACC	2	120	12,728	0,106	111	129	127	16,971	0,134	115	139	120,5	2,121	0,018	119	122	122	1,414	0,012	121	123	89	8,49	0,095	83	95	119,5	6,36	0,053	115	124	133,5	6,36	0,048	129	138	87	2,83	0,033	85	89	168	11,31	0,067	160	176	111,5	0,71	0,006	111	112	126,5	0,71	0,006	126	127	148,5	0,71	0,005	148	149	129,5	23,33	0,18	113	146	73	2,828	0,039	71	75	115	4,24	0,037	112	118	70,5	2,12	0,03	69	72	125	7,07	0,057	120	130	62,5	4,95	0,079	59	66	93	1,41	0,015	92	94	58,5	3,536	0,06	56	61	98,5	7,78	0,079	93	104	74	5,657	0,076	70	78	138	2,83	0,02	136	140	93	9,9	0,106	86	100	88,5	6,36	0,072	84	93	142	7,07	0,05	137	147
AATGTGATTGACCACTTGCTGTCTC	2	82,5	4,95	0,06	79	86	130,5	14,849	0,114	120	141	86	2,828	0,033	84	88	92,5	3,536	0,038	90	95	242	22,63	0,094	226	258	209	11,31	0,054	201	217	214,5	9,19	0,043	208	221	99,5	12,02	0,121	91	108	400	22,63	0,057	384	416	231,5	21,92	0,095	216	247	276	5,66	0,02	272	280	276	7,07	0,026	271	281	164,5	4,95	0,03	161	168	91	5,657	0,062	87	95	97	12,73	0,131	88	106	109,5	4,95	0,045	106	113	95	12,73	0,134	86	104	110	32,527	0,296	87	133	67	2,83	0,042	65	69	58	7,071	0,122	53	63	101,5	16,26	0,16	90	113	81	4,243	0,052	78	84	251	5,66	0,023	247	255	90	12,73	0,141	81	99	121,5	19,09	0,157	108	135	158,5	7,78	0,049	153	164
CGCTCCTGCTTGGTGAGAGAGTCAG	2	113,5	16,263	0,143	102	125	126	31,113	0,247	104	148	99,5	0,707	0,007	99	100	94	19,799	0,211	80	108	113,5	7,78	0,069	108	119	244	16,97	0,07	232	256	294,5	17,68	0,06	282	307	142,5	3,54	0,025	140	145	312	42,43	0,136	282	342	173,5	13,44	0,077	164	183	179,5	23,33	0,13	163	196	207	18,38	0,089	194	220	182,5	19,09	0,105	169	196	180	39,598	0,22	152	208	154,5	9,19	0,059	148	161	129,5	7,78	0,06	124	135	153,5	19,09	0,124	140	167	122,5	12,021	0,098	114	131	99,5	12,02	0,121	91	108	83,5	12,021	0,144	75	92	141,5	33,23	0,235	118	165	120,5	9,192	0,076	114	127	257,5	16,26	0,063	246	269	132	7,07	0,054	127	137	113,5	14,85	0,131	103	124	164	43,84	0,267	133	195
CTTGGTGAGAGAGTCAGCACGCAGT	2	110	24,042	0,219	93	127	120,5	3,536	0,029	118	123	102	18,385	0,18	89	115	88	8,485	0,096	82	94	100,5	6,36	0,063	96	105	177	2,83	0,016	175	179	174,5	6,36	0,036	170	179	119,5	2,12	0,018	118	121	232,5	10,61	0,046	225	240	128	32,53	0,254	105	151	164,5	33,23	0,202	141	188	197,5	17,68	0,09	185	210	132,5	14,85	0,112	122	143	88,5	0,707	0,008	88	89	133	19,8	0,149	119	147	86	15,56	0,181	75	97	130,5	31,82	0,244	108	153	92,5	3,536	0,038	90	95	62	11,31	0,182	54	70	74,5	2,121	0,028	73	76	125,5	0,71	0,006	125	126	98,5	3,536	0,036	96	101	233	11,31	0,049	225	241	135,5	20,51	0,151	121	150	110	12,73	0,116	101	119	167,5	27,58	0,165	148	187
GAAAAACGTTGACCTCTTGGCGAGA	2	90	12,728	0,141	81	99	102	2,828	0,028	100	104	78,5	12,021	0,153	70	87	67,5	10,607	0,157	60	75	83	7,07	0,085	78	88	113	0	0	113	113	94,5	7,78	0,082	89	100	77	2,83	0,037	75	79	202	22,63	0,112	186	218	81	12,73	0,157	72	90	125	8,49	0,068	119	131	135	5,66	0,042	131	139	100,5	3,54	0,035	98	103	61	1,414	0,023	60	62	67	18,38	0,274	54	80	57,5	14,85	0,258	47	68	70,5	12,02	0,171	62	79	67,5	10,607	0,157	60	75	67,5	0,71	0,01	67	68	48	8,485	0,177	42	54	86	16,97	0,197	74	98	68	4,243	0,062	65	71	120	36,77	0,306	94	146	77,5	37,48	0,484	51	104	90	4,24	0,047	87	93	156,5	4,95	0,032	153	160
CCTGGAATCACGTGTCATTTCAACC	2	79	19,799	0,251	65	93	81	4,243	0,052	78	84	75,5	12,021	0,159	67	84	73	11,314	0,155	65	81	76,5	4,95	0,065	73	80	86	2,83	0,033	84	88	80,5	31,82	0,395	58	103	57,5	2,12	0,037	56	59	92	5,66	0,061	88	96	59	1,41	0,024	58	60	80,5	3,54	0,044	78	83	77,5	0,71	0,009	77	78	108,5	3,54	0,033	106	111	75	1,414	0,019	74	76	81	4,24	0,052	78	84	59,5	3,54	0,059	57	62	70	12,73	0,182	61	79	66,5	3,536	0,053	64	69	62,5	3,54	0,057	60	65	55	12,728	0,231	46	64	75	2,83	0,038	73	77	81,5	2,121	0,026	80	83	94	15,56	0,165	83	105	50,5	0,71	0,014	50	51	65,5	0,71	0,011	65	66	79,5	4,95	0,062	76	83
CACTCAATAACACTTCGCACTGATT	2	69,5	2,121	0,031	68	71	75,5	10,607	0,14	68	83	68,5	12,021	0,175	60	77	67	5,657	0,084	63	71	63,5	12,02	0,189	55	72	79	4,24	0,054	76	82	62	2,83	0,046	60	64	55	0	0	55	55	79,5	12,02	0,151	71	88	60	4,24	0,071	57	63	77	9,9	0,129	70	84	80	5,66	0,071	76	84	72,5	0,71	0,01	72	73	56	1,414	0,025	55	57	76,5	3,54	0,046	74	79	55,5	6,36	0,115	51	60	81	16,97	0,21	69	93	59	1,414	0,024	58	60	54,5	3,54	0,065	52	57	47	5,657	0,12	43	51	94	26,87	0,286	75	113	67	11,314	0,169	59	75	89	2,83	0,032	87	91	62,5	0,71	0,011	62	63	68,5	0,71	0,01	68	69	91,5	3,54	0,039	89	94
AGCCCTCTGTCCTTTTGATAACTAG	2	222,5	6,364	0,029	218	227	291,5	23,335	0,08	275	308	351,5	60,104	0,171	309	394	274,5	34,648	0,126	250	299	392	14,14	0,036	382	402	649,5	67,18	0,103	602	697	451	56,57	0,125	411	491	200	1,41	0,007	199	201	1365	132,94	0,097	1271	1459	553	185,26	0,335	422	684	631,5	6,36	0,01	627	636	717	134,35	0,187	622	812	437	19,8	0,045	423	451	381	12,728	0,033	372	390	246,5	23,33	0,095	230	263	224,5	12,02	0,054	216	233	228,5	2,12	0,009	227	230	220,5	6,364	0,029	216	225	166	5,66	0,034	162	170	178	1,414	0,008	177	179	223	11,31	0,051	215	231	201	11,314	0,056	193	209	1099	52,33	0,048	1062	1136	202	4,24	0,021	199	205	486	5,66	0,012	482	490	548	18,38	0,034	535	561
GATAACTAGAGGGTCTCATTGACCT	2	81,5	2,121	0,026	80	83	80	11,314	0,141	72	88	70,5	16,263	0,231	59	82	76	1,414	0,019	75	77	62	16,97	0,274	50	74	66,5	16,26	0,245	55	78	62,5	7,78	0,124	57	68	48	9,9	0,206	41	55	82	9,9	0,121	75	89	58	2,83	0,049	56	60	71	2,83	0,04	69	73	58,5	4,95	0,085	55	62	74	2,83	0,038	72	76	91,5	4,95	0,054	88	95	61	0	0	61	61	53,5	2,12	0,04	52	55	58,5	2,12	0,036	57	60	56	2,828	0,051	54	58	48	8,49	0,177	42	54	51,5	6,364	0,124	47	56	139,5	67,18	0,482	92	187	77	1,414	0,018	76	78	75,5	10,61	0,14	68	83	48	5,66	0,118	44	52	48	5,66	0,118	44	52	80,5	2,12	0,026	79	82
AGCAGGGCACTGAAGAATCAAGCCA	2	96	5,657	0,059	92	100	99,5	9,192	0,092	93	106	89,5	6,364	0,071	85	94	117,5	9,192	0,078	111	124	68,5	2,12	0,031	67	70	123	16,97	0,138	111	135	113,5	20,51	0,181	99	128	78,5	0,71	0,009	78	79	162	4,24	0,026	159	165	92	8,49	0,092	86	98	121	8,49	0,07	115	127	117	9,9	0,085	110	124	106	2,83	0,027	104	108	88,5	2,121	0,024	87	90	101	21,21	0,21	86	116	75	1,41	0,019	74	76	101,5	17,68	0,174	89	114	79,5	3,536	0,044	77	82	68	5,66	0,083	64	72	53,5	2,121	0,04	52	55	99,5	28,99	0,291	79	120	98	0	0	98	98	192,5	38,89	0,202	165	220	77,5	2,12	0,027	76	79	76,5	2,12	0,028	75	78	118	4,24	0,036	115	121
GGATTTGGAAAAGGGCTGCTATTTC	2	90,5	7,778	0,086	85	96	87	14,142	0,163	77	97	81	1,414	0,017	80	82	85	2,828	0,033	83	87	94,5	36,06	0,382	69	120	147,5	10,61	0,072	140	155	122	12,73	0,104	113	131	82,5	9,19	0,111	76	89	168	26,87	0,16	149	187	120	11,31	0,094	112	128	117,5	2,12	0,018	116	119	131,5	7,78	0,059	126	137	107	15,56	0,145	96	118	79	5,657	0,072	75	83	89,5	4,95	0,055	86	93	79	5,66	0,072	75	83	102,5	16,26	0,159	91	114	99	7,071	0,071	94	104	60,5	3,54	0,058	58	63	52,5	0,707	0,013	52	53	104,5	7,78	0,074	99	110	95	11,314	0,119	87	103	169,5	4,95	0,029	166	173	118,5	7,78	0,066	113	124	90,5	19,09	0,211	77	104	136	16,97	0,125	124	148
AAAAGGGCTGCTATTTCTGCTGTTG	2	98	5,657	0,058	94	102	113	14,142	0,125	103	123	89	4,243	0,048	86	92	76,5	2,121	0,028	75	78	101	2,83	0,028	99	103	210,5	21,92	0,104	195	226	185,5	4,95	0,027	182	189	85	7,07	0,083	80	90	415	4,24	0,01	412	418	173	28,28	0,163	153	193	179	5,66	0,032	175	183	262	11,31	0,043	254	270	144	9,9	0,069	137	151	149	7,071	0,047	144	154	106	7,07	0,067	101	111	116	2,83	0,024	114	118	93,5	2,12	0,023	92	95	93	8,485	0,091	87	99	65,5	13,44	0,205	56	75	58	9,899	0,171	51	65	108,5	12,02	0,111	100	117	97	25,456	0,262	79	115	260	2,83	0,011	258	262	100,5	3,54	0,035	98	103	132,5	16,26	0,123	121	144	181,5	2,12	0,012	180	183
AAAGGGCTGCTATTTCTGCTGTTGA	2	109	0	0	109	109	116,5	21,92	0,188	101	132	86,5	4,95	0,057	83	90	89	7,071	0,079	84	94	116,5	0,71	0,006	116	117	245,5	16,26	0,066	234	257	221	11,31	0,051	213	229	105,5	4,95	0,047	102	109	479	31,11	0,065	457	501	158,5	9,19	0,058	152	165	172	7,07	0,041	167	177	276	9,9	0,036	269	283	159	4,24	0,027	156	162	114	11,314	0,099	106	122	109	0	0	109	109	103	18,38	0,178	90	116	106,5	10,61	0,1	99	114	115,5	40,305	0,349	87	144	60	7,07	0,118	55	65	83	33,941	0,409	59	107	102	15,56	0,153	91	113	79	7,071	0,09	74	84	328	0	0	328	328	82,5	4,95	0,06	79	86	156,5	6,36	0,041	152	161	185	9,9	0,054	178	192
AAGGGCTGCTATTTCTGCTGTTGAG	2	103,5	6,364	0,061	99	108	106	1,414	0,013	105	107	112,5	7,778	0,069	107	118	116	14,142	0,122	106	126	144	25,46	0,177	126	162	306,5	19,09	0,062	293	320	258	28,28	0,11	238	278	91,5	4,95	0,054	88	95	587,5	38,89	0,066	560	615	191	4,24	0,022	188	194	239,5	26,16	0,109	221	258	287	25,46	0,089	269	305	205	8,49	0,041	199	211	148,5	16,263	0,11	137	160	104,5	13,44	0,129	95	114	89	5,66	0,064	85	93	125	1,41	0,011	124	126	88	15,556	0,177	77	99	78	11,31	0,145	70	86	88,5	10,607	0,12	81	96	113,5	2,12	0,019	112	115	95	12,728	0,134	86	104	347	0	0	347	347	105,5	9,19	0,087	99	112	156,5	14,85	0,095	146	167	214,5	30,41	0,142	193	236
CTGCTGTTGAGATTTCAGAGGCTAT	2	72,5	3,536	0,049	70	75	87	1,414	0,016	86	88	67,5	2,121	0,031	66	69	70,5	10,607	0,15	63	78	68	1,41	0,021	67	69	75	2,83	0,038	73	77	84,5	19,09	0,226	71	98	55	2,83	0,051	53	57	113	5,66	0,05	109	117	81,5	16,26	0,2	70	93	79,5	19,09	0,24	66	93	86,5	4,95	0,057	83	90	77,5	19,09	0,246	64	91	71,5	7,778	0,109	66	77	62	5,66	0,091	58	66	61,5	10,61	0,172	54	69	61,5	3,54	0,057	59	64	71,5	26,163	0,366	53	90	44,5	3,54	0,079	42	47	45,5	4,95	0,109	42	49	52,5	0,71	0,013	52	53	57,5	9,192	0,16	51	64	91,5	19,09	0,209	78	105	55	9,9	0,18	48	62	63	5,66	0,09	59	67	83,5	4,95	0,059	80	87
TTGAGACGGCATCTCACTCTTATCG	2	79,5	3,536	0,044	77	82	70,5	12,021	0,171	62	79	86	21,213	0,247	71	101	62	2,828	0,046	60	64	74	7,07	0,096	69	79	119	2,83	0,024	117	121	80,5	9,19	0,114	74	87	71,5	0,71	0,01	71	72	133,5	30,41	0,228	112	155	115,5	9,19	0,08	109	122	155	15,56	0,1	144	166	127,5	23,33	0,183	111	144	91	25,46	0,28	73	109	71	9,899	0,139	64	78	80	2,83	0,035	78	82	60,5	10,61	0,175	53	68	95	9,9	0,104	88	102	60	2,828	0,047	58	62	75,5	2,12	0,028	74	77	51	2,828	0,055	49	53	97,5	16,26	0,167	86	109	73	18,385	0,252	60	86	109,5	4,95	0,045	106	113	59,5	3,54	0,059	57	62	71	9,9	0,139	64	78	111,5	7,78	0,07	106	117
GAGACGGCATCTCACTCTTATCGCC	2	91	5,657	0,062	87	95	100	7,071	0,071	95	105	93,5	9,192	0,098	87	100	95,5	2,121	0,022	94	97	107	0	0	107	107	134	1,41	0,011	133	135	120	8,49	0,071	114	126	89,5	4,95	0,055	86	93	188,5	7,78	0,041	183	194	120,5	0,71	0,006	120	121	155,5	13,44	0,086	146	165	200,5	27,58	0,138	181	220	119,5	3,54	0,03	117	122	165	9,899	0,06	158	172	92	9,9	0,108	85	99	348	29,7	0,085	327	369	100	11,31	0,113	92	108	99	15,556	0,157	88	110	84	9,9	0,118	77	91	70,5	3,536	0,05	68	73	97,5	2,12	0,022	96	99	109	1,414	0,013	108	110	133,5	3,54	0,026	131	136	89	12,73	0,143	80	98	93	16,97	0,182	81	105	151	26,87	0,178	132	170
TACCACAATTCTCGGCTAATTTTTT	2	61,5	0,707	0,011	61	62	74,5	12,021	0,161	66	83	60,5	3,536	0,058	58	63	62	0	0	62	62	1916	5,66	0,003	1912	1920	1763,5	81,32	0,046	1706	1821	125,5	23,33	0,186	109	142	786,5	50,2	0,064	751	822	2538,5	115,26	0,045	2457	2620	1890,5	37,48	0,02	1864	1917	2369	128,69	0,054	2278	2460	1984	134,35	0,068	1889	2079	1540	45,25	0,029	1508	1572	153,5	43,134	0,281	123	184	1288	66,47	0,052	1241	1335	163	7,07	0,043	158	168	3295,5	68,59	0,021	3247	3344	1048	36,77	0,035	1022	1074	1866	89,1	0,048	1803	1929	1075	97,581	0,091	1006	1144	2390	89,1	0,037	2327	2453	1557,5	9,192	0,006	1551	1564	2631	1,41	0,001	2630	2632	550,5	26,16	0,048	532	569	1275,5	101,12	0,079	1204	1347	2228,5	30,41	0,014	2207	2250
GGGATGTGGCTTGAGCTGCAGTCAC	2	136,5	28,991	0,212	116	157	131,5	7,778	0,059	126	137	116	0	0	116	116	116	1,414	0,012	115	117	149	15,56	0,104	138	160	182	24,04	0,132	165	199	198	18,38	0,093	185	211	132,5	9,19	0,069	126	139	276,5	21,92	0,079	261	292	142,5	17,68	0,124	130	155	174,5	12,02	0,069	166	183	182,5	0,71	0,004	182	183	172,5	28,99	0,168	152	193	117,5	6,364	0,054	113	122	113	21,21	0,188	98	128	119	38,18	0,321	92	146	138,5	0,71	0,005	138	139	124	4,243	0,034	121	127	102	4,24	0,042	99	105	88	2,828	0,032	86	90	134,5	14,85	0,11	124	145	107,5	7,778	0,072	102	113	204,5	23,33	0,114	188	221	112	2,83	0,025	110	114	102,5	7,78	0,076	97	108	149,5	3,54	0,024	147	152
AGGAGGGCCCACTGACCCTGCAGCT	2	238,5	9,192	0,039	232	245	251,5	2,121	0,008	250	253	212	5,657	0,027	208	216	291,5	27,577	0,095	272	311	271,5	54,45	0,201	233	310	392	11,31	0,029	384	400	473,5	50,2	0,106	438	509	216	8,49	0,039	210	222	605,5	26,16	0,043	587	624	265	5,66	0,021	261	269	312	1,41	0,005	311	313	386	28,28	0,073	366	406	466,5	12,02	0,026	458	475	268,5	21,92	0,082	253	284	283	14,14	0,05	273	293	166,5	7,78	0,047	161	172	245	12,73	0,052	236	254	159	9,899	0,062	152	166	158,5	38,89	0,245	131	186	119	16,971	0,143	107	131	306,5	21,92	0,072	291	322	179,5	12,021	0,067	171	188	516	63,64	0,123	471	561	182	18,38	0,101	169	195	228,5	2,12	0,009	227	230	262,5	24,75	0,094	245	280
CAAAGAATGAGTTGTGGCAATGAGG	2	87,5	4,95	0,057	84	91	98,5	3,536	0,036	96	101	78,5	4,95	0,063	75	82	71	2,828	0,04	69	73	92,5	2,12	0,023	91	94	126	5,66	0,045	122	130	127,5	6,36	0,05	123	132	76,5	16,26	0,213	65	88	145,5	28,99	0,199	125	166	72	5,66	0,079	68	76	103	12,73	0,124	94	112	108	4,24	0,039	105	111	91,5	4,95	0,054	88	95	91	1,414	0,016	90	92	93,5	17,68	0,189	81	106	84,5	24,75	0,293	67	102	97	7,07	0,073	92	102	83,5	4,95	0,059	80	87	52	0	0	52	52	53,5	0,707	0,013	53	54	171,5	50,2	0,293	136	207	180	5,657	0,031	176	184	148,5	20,51	0,138	134	163	96,5	2,12	0,022	95	98	91	2,83	0,031	89	93	118,5	0,71	0,006	118	119
ACCCTCTCATAGTGTTTTATACTCA	2	76	9,899	0,13	69	83	89,5	3,536	0,04	87	92	61,5	9,192	0,149	55	68	65	9,899	0,152	58	72	92	1,41	0,015	91	93	85,5	4,95	0,058	82	89	82	26,87	0,328	63	101	72	8,49	0,118	66	78	117	7,07	0,06	112	122	78,5	6,36	0,081	74	83	97,5	0,71	0,007	97	98	101,5	7,78	0,077	96	107	92	11,31	0,123	84	100	92	0	0	92	92	70	2,83	0,04	68	72	71,5	14,85	0,208	61	82	88	19,8	0,225	74	102	89	18,385	0,207	76	102	68	9,9	0,146	61	75	68	8,485	0,125	62	74	85,5	7,78	0,091	80	91	72	4,243	0,059	69	75	130	21,21	0,163	115	145	63,5	2,12	0,033	62	65	74	11,31	0,153	66	82	126,5	33,23	0,263	103	150
CCTCTCATAGTGTTTTATACTCAGT	2	76,5	3,536	0,046	74	79	69	9,899	0,143	62	76	63	2,828	0,045	61	65	66,5	10,607	0,159	59	74	72	2,83	0,039	70	74	72	18,38	0,255	59	85	63	1,41	0,022	62	64	44,5	6,36	0,143	40	49	76	15,56	0,205	65	87	50,5	9,19	0,182	44	57	64,5	0,71	0,011	64	65	69	4,24	0,061	66	72	65	15,56	0,239	54	76	69,5	13,435	0,193	60	79	64	5,66	0,088	60	68	67	18,38	0,274	54	80	65	2,83	0,044	63	67	61	4,243	0,07	58	64	52,5	0,71	0,013	52	53	47,5	12,021	0,253	39	56	61,5	21,92	0,356	46	77	75,5	31,82	0,421	53	98	57,5	10,61	0,184	50	65	45,5	3,54	0,078	43	48	53,5	4,95	0,093	50	57	102	41,01	0,402	73	131
CCCAGTAGTTGAAAATCAATTCATA	2	59,5	3,536	0,059	57	62	65,5	6,364	0,097	61	70	51,5	0,707	0,014	51	52	64,5	12,021	0,186	56	73	54,5	2,12	0,039	53	56	69,5	3,54	0,051	67	72	56	11,31	0,202	48	64	44,5	0,71	0,016	44	45	71,5	19,09	0,267	58	85	45	2,83	0,063	43	47	45,5	3,54	0,078	43	48	64,5	3,54	0,055	62	67	52,5	3,54	0,067	50	55	53,5	9,192	0,172	47	60	55,5	3,54	0,064	53	58	53,5	4,95	0,093	50	57	64,5	9,19	0,143	58	71	75	1,414	0,019	74	76	44	0	0	44	44	44	2,828	0,064	42	46	67,5	3,54	0,052	65	70	66,5	10,607	0,159	59	74	57	14,14	0,248	47	67	40	5,66	0,141	36	44	41,5	0,71	0,017	41	42	68,5	6,36	0,093	64	73
GCACCTGGCCCATAAATTGTCATAC	2	135,5	17,678	0,13	123	148	214,5	3,536	0,016	212	217	180,5	2,121	0,012	179	182	242,5	4,95	0,02	239	246	5282,5	75,66	0,014	5229	5336	3992	192,33	0,048	3856	4128	3855,5	34,65	0,009	3831	3880	3089,5	12,02	0,004	3081	3098	5085	49,5	0,01	5050	5120	4405,5	20,51	0,005	4391	4420	5927	196,58	0,033	5788	6066	5338,5	23,33	0,004	5322	5355	4312,5	136,47	0,032	4216	4409	3467,5	71,418	0,021	3417	3518	3012,5	19,09	0,006	2999	3026	2655	93,34	0,035	2589	2721	3287,5	164,76	0,05	3171	3404	2931	156,978	0,054	2820	3042	2245,5	67,18	0,03	2198	2293	1807	18,385	0,01	1794	1820	2990	91,92	0,031	2925	3055	2469	24,042	0,01	2452	2486	5040	90,51	0,018	4976	5104	2939,5	44,55	0,015	2908	2971	2472	59,4	0,024	2430	2514	3400,5	16,26	0,005	3389	3412
GACTCATTTCCTGATTCCTAATTAT	2	64	1,414	0,022	63	65	87	2,828	0,033	85	89	68	0	0	68	68	72	9,899	0,137	65	79	90	1,41	0,016	89	91	106,5	4,95	0,046	103	110	88	15,56	0,177	77	99	55,5	4,95	0,089	52	59	125,5	7,78	0,062	120	131	89	2,83	0,032	87	91	108	14,14	0,131	98	118	115	18,38	0,16	102	128	89,5	12,02	0,134	81	98	113,5	21,92	0,193	98	129	84	7,07	0,084	79	89	81,5	3,54	0,043	79	84	65,5	14,85	0,227	55	76	85,5	9,192	0,108	79	92	52,5	6,36	0,121	48	57	78,5	0,707	0,009	78	79	68	1,41	0,021	67	69	102	14,142	0,139	92	112	116,5	10,61	0,091	109	124	57,5	2,12	0,037	56	59	86	4,24	0,049	83	89	91	4,24	0,047	88	94
TTCTCTGTGTTCATTGCTTATTAAT	2	73	1,414	0,019	72	74	65,5	10,607	0,162	58	73	69	9,899	0,143	62	76	72,5	4,95	0,068	69	76	69,5	2,12	0,031	68	71	89,5	3,54	0,04	87	92	74	11,31	0,153	66	82	54	5,66	0,105	50	58	123,5	0,71	0,006	123	124	60	7,07	0,118	55	65	80,5	10,61	0,132	73	88	90	8,49	0,094	84	96	73,5	9,19	0,125	67	80	90	15,556	0,173	79	101	65,5	4,95	0,076	62	69	75,5	2,12	0,028	74	77	61,5	14,85	0,241	51	72	69,5	6,364	0,092	65	74	44,5	9,19	0,207	38	51	50	2,828	0,057	48	52	72	5,66	0,079	68	76	68,5	2,121	0,031	67	70	84,5	12,02	0,142	76	93	47,5	7,78	0,164	42	53	68	4,24	0,062	65	71	80,5	6,36	0,079	76	85
TTCAGCAAAGATTAATTGAGCTCCT	2	71	11,314	0,159	63	79	69	22,627	0,328	53	85	62,5	2,121	0,034	61	64	68,5	12,021	0,175	60	77	46,5	2,12	0,046	45	48	56,5	6,36	0,113	52	61	48,5	0,71	0,015	48	49	45,5	0,71	0,016	45	46	58	4,24	0,073	55	61	42,5	2,12	0,05	41	44	63	12,73	0,202	54	72	59,5	0,71	0,012	59	60	57,5	7,78	0,135	52	63	70	16,971	0,242	58	82	58	19,8	0,341	44	72	46,5	0,71	0,015	46	47	56,5	6,36	0,113	52	61	60	19,799	0,33	46	74	42	0	0	42	42	48	0	0	48	48	69,5	7,78	0,112	64	75	54	0	0	54	54	62,5	7,78	0,124	57	68	34,5	0,71	0,02	34	35	55,5	12,02	0,217	47	64	67,5	2,12	0,031	66	69
GAAAGAATACTAACAAAACCTGCAA	2	57,5	10,607	0,184	50	65	65,5	2,121	0,032	64	67	62,5	3,536	0,057	60	65	57	8,485	0,149	51	63	51	2,83	0,055	49	53	76	7,07	0,093	71	81	56,5	0,71	0,013	56	57	38	0	0	38	38	64,5	7,78	0,121	59	70	43	2,83	0,066	41	45	57,5	2,12	0,037	56	59	66,5	6,36	0,096	62	71	71,5	0,71	0,01	71	72	66	1,414	0,021	65	67	59,5	16,26	0,273	48	71	54,5	3,54	0,065	52	57	56,5	2,12	0,038	55	58	56	14,142	0,253	46	66	38,5	2,12	0,055	37	40	42,5	3,536	0,083	40	45	70,5	17,68	0,251	58	83	48,5	0,707	0,015	48	49	80,5	19,09	0,237	67	94	41,5	4,95	0,119	38	45	56	1,41	0,025	55	57	68	16,97	0,25	56	80
TAACAAAACCTGCAAAGTGGTATTT	2	70,5	0,707	0,01	70	71	84,5	13,435	0,159	75	94	59,5	4,95	0,083	56	63	68	4,243	0,062	65	71	56	7,07	0,126	51	61	60	7,07	0,118	55	65	62	1,41	0,023	61	63	46	4,24	0,092	43	49	70	5,66	0,081	66	74	53	1,41	0,027	52	54	61,5	3,54	0,057	59	64	63,5	4,95	0,078	60	67	65	9,9	0,152	58	72	65	2,828	0,044	63	67	62	8,49	0,137	56	68	55,5	2,12	0,038	54	57	67	21,21	0,317	52	82	75	18,385	0,245	62	88	48,5	4,95	0,102	45	52	49	12,728	0,26	40	58	55	9,9	0,18	48	62	58,5	13,435	0,23	49	68	60	4,24	0,071	57	63	50	4,24	0,085	47	53	51,5	0,71	0,014	51	52	82,5	6,36	0,077	78	87
AGAAGCACTTGCCAGATTTAACTAT	2	66	5,657	0,086	62	70	70,5	2,121	0,03	69	72	64	1,414	0,022	63	65	62,5	2,121	0,034	61	64	63	1,41	0,022	62	64	75,5	9,19	0,122	69	82	86,5	40,31	0,466	58	115	55,5	6,36	0,115	51	60	107,5	12,02	0,112	99	116	69,5	6,36	0,092	65	74	67,5	23,33	0,346	51	84	76,5	14,85	0,194	66	87	64	1,41	0,022	63	65	65	2,828	0,044	63	67	62	4,24	0,068	59	65	63	14,14	0,224	53	73	77	14,14	0,184	67	87	58,5	0,707	0,012	58	59	52	7,07	0,136	47	57	40	1,414	0,035	39	41	65,5	3,54	0,054	63	68	48	4,243	0,088	45	51	85,5	19,09	0,223	72	99	60,5	14,85	0,245	50	71	55	5,66	0,103	51	59	91	1,41	0,016	90	92
AAGCACTTGCCAGATTTAACTATAA	2	84,5	7,778	0,092	79	90	77	8,485	0,11	71	83	65,5	10,607	0,162	58	73	60,5	3,536	0,058	58	63	59,5	13,44	0,226	50	69	65	7,07	0,109	60	70	55,5	4,95	0,089	52	59	53	7,07	0,133	48	58	75	5,66	0,075	71	79	63,5	12,02	0,189	55	72	63,5	4,95	0,078	60	67	75,5	2,12	0,028	74	77	58,5	3,54	0,06	56	61	69,5	2,121	0,031	68	71	67	5,66	0,084	63	71	71	18,38	0,259	58	84	67,5	2,12	0,031	66	69	79	7,071	0,09	74	84	53,5	13,44	0,251	44	63	60	4,243	0,071	57	63	75,5	6,36	0,084	71	80	95	7,071	0,074	90	100	81,5	24,75	0,304	64	99	53,5	6,36	0,119	49	58	50,5	7,78	0,154	45	56	84,5	6,36	0,075	80	89
ACCGTCTTGCAATGTATAGTTTTTA	2	65	8,485	0,131	59	71	72	1,414	0,02	71	73	71	7,071	0,1	66	76	65	1,414	0,022	64	66	108	15,56	0,144	97	119	87,5	3,54	0,04	85	90	93,5	19,09	0,204	80	107	71	4,24	0,06	68	74	103	5,66	0,055	99	107	96,5	0,71	0,007	96	97	95,5	13,44	0,141	86	105	110,5	13,44	0,122	101	120	97,5	10,61	0,109	90	105	85,5	4,95	0,058	82	89	92	1,41	0,015	91	93	74	11,31	0,153	66	82	115	19,8	0,172	101	129	81	22,627	0,279	65	97	93	15,56	0,167	82	104	69	8,485	0,123	63	75	101	31,11	0,308	79	123	98,5	6,364	0,065	94	103	97,5	14,85	0,152	87	108	58	12,73	0,219	49	67	85	0	0	85	85	105	28,28	0,269	85	125
GATATCTTGCAAAGTGTTCCCATTT	2	101	31,113	0,308	79	123	83,5	12,021	0,144	75	92	107,5	2,121	0,02	106	109	79	4,243	0,054	76	82	117,5	10,61	0,09	110	125	144	7,07	0,049	139	149	146,5	9,19	0,063	140	153	84	0	0	84	84	172,5	23,33	0,135	156	189	98,5	13,44	0,136	89	108	146,5	20,51	0,14	132	161	123,5	24,75	0,2	106	141	86	7,07	0,082	81	91	110,5	10,607	0,096	103	118	65,5	13,44	0,205	56	75	80	9,9	0,124	73	87	75,5	4,95	0,066	72	79	77	0	0	77	77	49,5	3,54	0,071	47	52	64	2,828	0,044	62	66	74,5	16,26	0,218	63	86	76,5	21,92	0,287	61	92	163,5	14,85	0,091	153	174	99,5	2,12	0,021	98	101	83,5	23,33	0,279	67	100	124,5	19,09	0,153	111	138
GAAGAGATGCTGATTTCTGCGATAA	2	66,5	3,536	0,053	64	69	83	0	0	83	83	63	2,828	0,045	61	65	66	11,314	0,171	58	74	62	0	0	62	62	92	9,9	0,108	85	99	63	12,73	0,202	54	72	53	7,07	0,133	48	58	82	26,87	0,328	63	101	75	1,41	0,019	74	76	64	8,49	0,133	58	70	76	2,83	0,037	74	78	74	2,83	0,038	72	76	77	11,314	0,147	69	85	61,5	2,12	0,034	60	63	61,5	4,95	0,08	58	65	76	4,24	0,056	73	79	54	7,071	0,131	49	59	39	8,49	0,218	33	45	54,5	3,536	0,065	52	57	72,5	9,19	0,127	66	79	86	4,243	0,049	83	89	78,5	4,95	0,063	75	82	57	1,41	0,025	56	58	49	0	0	49	49	85	11,31	0,133	77	93
GTGCCAGGCTAGATTTTACAGATGA	2	82	5,657	0,069	78	86	78,5	2,121	0,027	77	80	61	2,828	0,046	59	63	63	1,414	0,022	62	64	54,5	3,54	0,065	52	57	69,5	13,44	0,193	60	79	80,5	9,19	0,114	74	87	47,5	0,71	0,015	47	48	96	14,14	0,147	86	106	61	0	0	61	61	72,5	13,44	0,185	63	82	72,5	7,78	0,107	67	78	61,5	10,61	0,172	54	69	56,5	6,364	0,113	52	61	51	7,07	0,139	46	56	61	14,14	0,232	51	71	72,5	23,33	0,322	56	89	73	5,657	0,077	69	77	44,5	7,78	0,175	39	50	53	9,899	0,187	46	60	77	8,49	0,11	71	83	68	7,071	0,104	63	73	83,5	2,12	0,025	82	85	56	9,9	0,177	49	63	52,5	12,02	0,229	44	61	84	15,56	0,185	73	95
TGGGAGACAATTTCACATGGACTTT	2	7265,5	265,165	0,036	7078	7453	7842	8,485	0,001	7836	7848	8046,5	204,354	0,025	7902	8191	6819	312,541	0,046	6598	7040	1279	77,78	0,061	1224	1334	1709	144,25	0,084	1607	1811	175,5	50,2	0,286	140	211	409	110,31	0,27	331	487	2000,5	14,85	0,007	1990	2011	995	128,69	0,129	904	1086	2087	181,02	0,087	1959	2215	1524	466,69	0,306	1194	1854	1359,5	219,91	0,162	1204	1515	260,5	26,163	0,1	242	279	1028,5	38,89	0,038	1001	1056	192	60,81	0,317	149	235	2366,5	170,41	0,072	2246	2487	600	60,811	0,101	557	643	1492	131,52	0,088	1399	1585	829	302,642	0,365	615	1043	2258,5	31,82	0,014	2236	2281	639	124,451	0,195	551	727	2455,5	283,55	0,115	2255	2656	284,5	19,09	0,067	271	298	894	182,43	0,204	765	1023	1926,5	70	0,036	1877	1976
TTCCTTTGCATTCATCTCTCAAACT	2	7452,5	187,383	0,025	7320	7585	8170,5	36,062	0,004	8145	8196	7261,5	13,435	0,002	7252	7271	6316,5	573,464	0,091	5911	6722	79	4,24	0,054	76	82	100	11,31	0,113	92	108	68,5	9,19	0,134	62	75	44,5	4,95	0,111	41	48	103	2,83	0,027	101	105	75	2,83	0,038	73	77	78	0	0	78	78	73,5	0,71	0,01	73	74	79	1,41	0,018	78	80	63	2,828	0,045	61	65	71	5,66	0,08	67	75	60	2,83	0,047	58	62	76,5	6,36	0,083	72	81	60	4,243	0,071	57	63	54,5	0,71	0,013	54	55	50	4,243	0,085	47	53	76	11,31	0,149	68	84	69,5	3,536	0,051	67	72	87	0	0	87	87	58,5	2,12	0,036	57	60	74	7,07	0,096	69	79	82	12,73	0,155	73	91
TGTGCTCCCGATAGAAAGTCCCCCT	2	172,5	2,121	0,012	171	174	178,5	23,335	0,131	162	195	156,5	0,707	0,005	156	157	236,5	13,435	0,057	227	246	388	24,04	0,062	371	405	371,5	6,36	0,017	367	376	252,5	20,51	0,081	238	267	236,5	33,23	0,141	213	260	543,5	86,97	0,16	482	605	244	1,41	0,006	243	245	345,5	36,06	0,104	320	371	437	16,97	0,039	425	449	336,5	65,76	0,195	290	383	755,5	31,82	0,042	733	778	314	7,07	0,023	309	319	451	2,83	0,006	449	453	299	35,36	0,118	274	324	379,5	6,364	0,017	375	384	370	69,3	0,187	321	419	564	15,556	0,028	553	575	294	8,49	0,029	288	300	404,5	24,749	0,061	387	422	417	5,66	0,014	413	421	179	9,9	0,055	172	186	237,5	12,02	0,051	229	246	367	5,66	0,015	363	371
GTCGGGAAGGTTAGGGCCATCCTCT	2	101	0	0	101	101	117,5	0,707	0,006	117	118	113	0	0	113	113	94	19,799	0,211	80	108	92,5	10,61	0,115	85	100	123,5	7,78	0,063	118	129	134,5	9,19	0,068	128	141	86,5	6,36	0,074	82	91	157,5	4,95	0,031	154	161	100	1,41	0,014	99	101	134	38,18	0,285	107	161	138	9,9	0,072	131	145	98	1,41	0,014	97	99	128	4,243	0,033	125	131	80,5	12,02	0,149	72	89	91,5	2,12	0,023	90	93	145,5	7,78	0,053	140	151	119,5	16,263	0,136	108	131	85,5	3,54	0,041	83	88	90	4,243	0,047	87	93	115,5	3,54	0,031	113	118	119	0	0	119	119	137	2,83	0,021	135	139	85,5	9,19	0,108	79	92	98	9,9	0,101	91	105	156	2,83	0,018	154	158
CTTTCGTTCCAATGCTAGCTTTGGA	2	88	9,899	0,112	81	95	75,5	6,364	0,084	71	80	70	5,657	0,081	66	74	65,5	12,021	0,184	57	74	50,5	6,36	0,126	46	55	52,5	2,12	0,04	51	54	50,5	0,71	0,014	50	51	44,5	3,54	0,079	42	47	68,5	9,19	0,134	62	75	57,5	12,02	0,209	49	66	66	4,24	0,064	63	69	65	8,49	0,131	59	71	70	8,49	0,121	64	76	51,5	0,707	0,014	51	52	48	1,41	0,029	47	49	54,5	14,85	0,272	44	65	58,5	3,54	0,06	56	61	47,5	6,364	0,134	43	52	43,5	4,95	0,114	40	47	43	2,828	0,066	41	45	68	8,49	0,125	62	74	47	0	0	47	47	63,5	3,54	0,056	61	66	41	4,24	0,103	38	44	45,5	2,12	0,047	44	47	73,5	3,54	0,048	71	76
CAATGCTAGCTTTGGAATCCTGGCC	2	81,5	0,707	0,009	81	82	94,5	21,92	0,232	79	110	76	8,485	0,112	70	82	76	2,828	0,037	74	78	97	5,66	0,058	93	101	146	5,66	0,039	142	150	117,5	2,12	0,018	116	119	80,5	0,71	0,009	80	81	151	22,63	0,15	135	167	98	7,07	0,072	93	103	128,5	2,12	0,017	127	130	208,5	72,83	0,349	157	260	110,5	23,33	0,211	94	127	79,5	7,778	0,098	74	85	91	32,53	0,357	68	114	77	19,8	0,257	63	91	81	8,49	0,105	75	87	77,5	3,536	0,046	75	80	46	1,41	0,031	45	47	51	1,414	0,028	50	52	167	1,41	0,008	166	168	152	4,243	0,028	149	155	159	0	0	159	159	65,5	0,71	0,011	65	66	65	9,9	0,152	58	72	129	16,97	0,132	117	141
ATGCTAGCTTTGGAATCCTGGCCTC	2	98,5	12,021	0,122	90	107	110,5	12,021	0,109	102	119	96	5,657	0,059	92	100	100,5	0,707	0,007	100	101	212	16,97	0,08	200	224	1248	1251,58	1,003	363	2133	251,5	12,02	0,048	243	260	128,5	2,12	0,017	127	130	439,5	12,02	0,027	431	448	223	4,24	0,019	220	226	414,5	130,81	0,316	322	507	283	5,66	0,02	279	287	261,5	36,06	0,138	236	287	450	128,693	0,286	359	541	197	26,87	0,136	178	216	378	59,4	0,157	336	420	271	5,66	0,021	267	275	2043,5	1337,139	0,654	1098	2989	258	52,33	0,203	221	295	756	35,355	0,047	731	781	1007,5	932,67	0,926	348	1667	2138,5	661,145	0,309	1671	2606	347	29,7	0,086	326	368	122,5	23,33	0,19	106	139	152,5	20,51	0,134	138	167	258	29,7	0,115	237	279
TGGCCTCCATCCCTTAAAAGCTTTG	2	798,5	313,248	0,392	577	1020	779	147,078	0,189	675	883	367,5	0,707	0,002	367	368	268,5	0,707	0,003	268	269	1207	28,28	0,023	1187	1227	941	9,9	0,011	934	948	653,5	30,41	0,047	632	675	580	4,24	0,007	577	583	1490	69,3	0,047	1441	1539	849,5	16,26	0,019	838	861	1254,5	84,15	0,067	1195	1314	1429	113,14	0,079	1349	1509	1263	73,54	0,058	1211	1315	937	39,598	0,042	909	965	1012,5	75,66	0,075	959	1066	631	62,23	0,099	587	675	873,5	43,13	0,049	843	904	557	19,799	0,036	543	571	1301	53,74	0,041	1263	1339	701,5	3,536	0,005	699	704	784	9,9	0,013	777	791	577	36,77	0,064	551	603	1199,5	23,33	0,019	1183	1216	607	41,01	0,068	578	636	1028	31,11	0,03	1006	1050	905,5	19,09	0,021	892	919
GCCTCCATCCCTTAAAAGCTTTGTG	2	1851,5	457,498	0,247	1528	2175	1740,5	150,614	0,087	1634	1847	687,5	79,903	0,116	631	744	308,5	33,234	0,108	285	332	1990	49,5	0,025	1955	2025	1128,5	44,55	0,039	1097	1160	733	22,63	0,031	717	749	1287	4,24	0,003	1284	1290	1846	11,31	0,006	1838	1854	1666,5	0,71	0	1666	1667	2255,5	94,05	0,042	2189	2322	3013,5	40,31	0,013	2985	3042	2151,5	33,23	0,015	2128	2175	2215,5	68,589	0,031	2167	2264	1897	4,24	0,002	1894	1900	1889,5	157,68	0,083	1778	2001	1445	53,74	0,037	1407	1483	1438	4,243	0,003	1435	1441	2570	164,05	0,064	2454	2686	2597,5	34,648	0,013	2573	2622	1181,5	21,92	0,019	1166	1197	1110,5	44,548	0,04	1079	1142	1238,5	64,35	0,052	1193	1284	1162,5	43,13	0,037	1132	1193	1748	57,98	0,033	1707	1789	1613	45,25	0,028	1581	1645
AAAAGCTTTGTGATCTTAGGTAAGT	2	66,5	2,121	0,032	65	68	77	1,414	0,018	76	78	66,5	0,707	0,011	66	67	53,5	7,778	0,145	48	59	68	4,24	0,062	65	71	64,5	6,36	0,099	60	69	69	15,56	0,225	58	80	48	0	0	48	48	125	7,07	0,057	120	130	65,5	9,19	0,14	59	72	73	1,41	0,019	72	74	107,5	3,54	0,033	105	110	67	4,24	0,063	64	70	65	7,071	0,109	60	70	55,5	2,12	0,038	54	57	51	2,83	0,055	49	53	63,5	3,54	0,056	61	66	66,5	10,607	0,159	59	74	48	4,24	0,088	45	51	44	5,657	0,129	40	48	57	5,66	0,099	53	61	54,5	0,707	0,013	54	55	74	7,07	0,096	69	79	44,5	7,78	0,175	39	50	49	9,9	0,202	42	56	76,5	10,61	0,139	69	84
CACTGGAACATTTTGGGTGTTTACA	2	91,5	0,707	0,008	91	92	100	1,414	0,014	99	101	72,5	7,778	0,107	67	78	74	7,071	0,096	69	79	76	4,24	0,056	73	79	202	5,66	0,028	198	206	194,5	50,2	0,258	159	230	82,5	2,12	0,026	81	84	200,5	0,71	0,004	200	201	116	15,56	0,134	105	127	93	15,56	0,167	82	104	118	5,66	0,048	114	122	64	12,73	0,199	55	73	60,5	3,536	0,058	58	63	55	4,24	0,077	52	58	67,5	0,71	0,01	67	68	71	16,97	0,239	59	83	76	21,213	0,279	61	91	44	0	0	44	44	49,5	16,263	0,329	38	61	64,5	3,54	0,055	62	67	64	9,899	0,155	57	71	207	32,53	0,157	184	230	79,5	0,71	0,009	79	80	72,5	0,71	0,01	72	73	121	15,56	0,129	110	132
CATGGGAGAGAACGTGGTAACCTAT	2	157	11,314	0,072	149	165	162,5	3,536	0,022	160	165	155,5	4,95	0,032	152	159	156	16,971	0,109	144	168	71	2,83	0,04	69	73	169,5	14,85	0,088	159	180	183	18,38	0,1	170	196	73	1,41	0,019	72	74	306	38,18	0,125	279	333	122,5	2,12	0,017	121	124	139	7,07	0,051	134	144	120	31,11	0,259	98	142	137,5	0,71	0,005	137	138	162	2,828	0,017	160	164	105	0	0	105	105	129	12,73	0,099	120	138	128	7,07	0,055	123	133	176	21,213	0,121	161	191	77,5	0,71	0,009	77	78	100,5	0,707	0,007	100	101	99,5	4,95	0,05	96	103	101,5	7,778	0,077	96	107	181	7,07	0,039	176	186	120,5	13,44	0,111	111	130	93	1,41	0,015	92	94	133	4,24	0,032	130	136
TCAGTCCCCTCAATTCACTTGTAAT	2	105	11,314	0,108	97	113	104,5	0,707	0,007	104	105	105	8,485	0,081	99	111	105,5	2,121	0,02	104	107	2361,5	85,56	0,036	2301	2422	1811,5	14,85	0,008	1801	1822	162,5	19,09	0,117	149	176	313,5	13,44	0,043	304	323	2234,5	53,03	0,024	2197	2272	866,5	45,96	0,053	834	899	1550	173,95	0,112	1427	1673	841	22,63	0,027	825	857	703	76,37	0,109	649	757	196,5	14,849	0,076	186	207	587	41,01	0,07	558	616	184,5	34,65	0,188	160	209	2961	42,43	0,014	2931	2991	168	2,828	0,017	166	170	2251	113,14	0,05	2171	2331	181	2,828	0,016	179	183	2222,5	78,49	0,035	2167	2278	203	11,314	0,056	195	211	1310	46,67	0,036	1277	1343	182,5	6,36	0,035	178	187	995	179,61	0,181	868	1122	1033	149,91	0,145	927	1139
ATTCTTCTTCTGGACGAGTCTCAGG	2	75	7,071	0,094	70	80	83,5	12,021	0,144	75	92	62,5	3,536	0,057	60	65	83,5	10,607	0,127	76	91	62	1,41	0,023	61	63	67	1,41	0,021	66	68	77,5	0,71	0,009	77	78	50,5	4,95	0,098	47	54	82	0	0	82	82	72,5	0,71	0,01	72	73	79,5	12,02	0,151	71	88	80	11,31	0,141	72	88	70	12,73	0,182	61	79	78,5	3,536	0,045	76	81	68,5	3,54	0,052	66	71	60	1,41	0,024	59	61	61	9,9	0,162	54	68	78	7,071	0,091	73	83	46	7,07	0,154	41	51	54	11,314	0,21	46	62	85	7,07	0,083	80	90	97	1,414	0,015	96	98	77	0	0	77	77	48,5	3,54	0,073	46	51	60	5,66	0,094	56	64	109,5	12,02	0,11	101	118
TTCTGGACGAGTCTCAGGAGTTCCC	2	86	4,243	0,049	83	89	71	1,414	0,02	70	72	63,5	2,121	0,033	62	65	67	4,243	0,063	64	70	59	7,07	0,12	54	64	81,5	7,78	0,095	76	87	90,5	7,78	0,086	85	96	39	8,49	0,218	33	45	83	5,66	0,068	79	87	70	8,49	0,121	64	76	79,5	7,78	0,098	74	85	66,5	2,12	0,032	65	68	73,5	2,12	0,029	72	75	99,5	12,021	0,121	91	108	63,5	2,12	0,033	62	65	82,5	20,51	0,249	68	97	65,5	3,54	0,054	63	68	77,5	7,778	0,1	72	83	47,5	7,78	0,164	42	53	75	21,213	0,283	60	90	71	11,31	0,159	63	79	98	22,627	0,231	82	114	84,5	10,61	0,126	77	92	55,5	13,44	0,242	46	65	78	24,04	0,308	61	95	120,5	54,45	0,452	82	159
TGGACGAGTCTCAGGAGTTCCCCAC	2	115	1,414	0,012	114	116	108	19,799	0,183	94	122	95,5	2,121	0,022	94	97	106	7,071	0,067	101	111	94	12,73	0,135	85	103	109,5	4,95	0,045	106	113	94,5	3,54	0,037	92	97	64	8,49	0,133	58	70	138	4,24	0,031	135	141	90,5	12,02	0,133	82	99	102	7,07	0,069	97	107	116	22,63	0,195	100	132	113,5	16,26	0,143	102	125	136	19,799	0,146	122	150	89	9,9	0,111	82	96	101	7,07	0,07	96	106	105	9,9	0,094	98	112	135,5	16,263	0,12	124	147	78	16,97	0,218	66	90	105,5	2,121	0,02	104	107	98,5	14,85	0,151	88	109	120	1,414	0,012	119	121	136	26,87	0,198	117	155	81	12,73	0,157	72	90	84	5,66	0,067	80	88	150,5	6,36	0,042	146	155
AGTCTCAGGAGTTCCCCACCGAGCA	2	303,5	9,192	0,03	297	310	244	35,355	0,145	219	269	226	0	0	226	226	274	0	0	274	274	161,5	4,95	0,031	158	165	301	4,24	0,014	298	304	290	15,56	0,054	279	301	151	19,8	0,131	137	165	418	15,56	0,037	407	429	205	8,49	0,041	199	211	218,5	12,02	0,055	210	227	297	4,24	0,014	294	300	321,5	16,26	0,051	310	333	276	14,142	0,051	266	286	238	38,18	0,16	211	265	187	12,73	0,068	178	196	218,5	30,41	0,139	197	240	169	5,657	0,033	165	173	184	1,41	0,008	183	185	126,5	16,263	0,129	115	138	232	26,87	0,116	213	251	162,5	7,778	0,048	157	168	284	28,28	0,1	264	304	148	1,41	0,01	147	149	181,5	3,54	0,019	179	184	337,5	17,68	0,052	325	350
TGCCAGCAAAAGATAACCACCTTTA	2	85	36,77	0,433	59	111	56,5	4,95	0,088	53	60	65	9,899	0,152	58	72	64	9,899	0,155	57	71	70	9,9	0,141	63	77	105,5	2,12	0,02	104	107	85,5	7,78	0,091	80	91	53,5	3,54	0,066	51	56	122,5	20,51	0,167	108	137	75	22,63	0,302	59	91	106	29,7	0,28	85	127	101,5	13,44	0,132	92	111	74	7,07	0,096	69	79	93	19,799	0,213	79	107	75	2,83	0,038	73	77	73	9,9	0,136	66	80	98,5	3,54	0,036	96	101	75	7,071	0,094	70	80	71	14,14	0,199	61	81	57	8,485	0,149	51	63	104,5	17,68	0,169	92	117	94	21,213	0,226	79	109	97	5,66	0,058	93	101	75	11,31	0,151	67	83	73	0	0	73	73	109	28,28	0,259	89	129
CAGAATTTGACCCATTTATGATGTA	2	69,5	10,607	0,153	62	77	66,5	2,121	0,032	65	68	59,5	4,95	0,083	56	63	69,5	2,121	0,031	68	71	60	2,83	0,047	58	62	77,5	0,71	0,009	77	78	65,5	7,78	0,119	60	71	40,5	3,54	0,087	38	43	78	9,9	0,127	71	85	54,5	0,71	0,013	54	55	65,5	3,54	0,054	63	68	70,5	10,61	0,15	63	78	81,5	3,54	0,043	79	84	71,5	0,707	0,01	71	72	66,5	4,95	0,074	63	70	65	2,83	0,044	63	67	67	7,07	0,106	62	72	70,5	0,707	0,01	70	71	55,5	19,09	0,344	42	69	49	15,556	0,317	38	60	69,5	3,54	0,051	67	72	66,5	4,95	0,074	63	70	66,5	4,95	0,074	63	70	50	5,66	0,113	46	54	48,5	3,54	0,073	46	51	93	4,24	0,046	90	96
GAGCAATAGTAGTTTCATTCAGAAA	2	74,5	21,92	0,294	59	90	62,5	3,536	0,057	60	65	55	5,657	0,103	51	59	62,5	7,778	0,124	57	68	42,5	4,95	0,116	39	46	78	1,41	0,018	77	79	52	2,83	0,054	50	54	39	1,41	0,036	38	40	56,5	12,02	0,213	48	65	45	2,83	0,063	43	47	47	2,83	0,06	45	49	46,5	6,36	0,137	42	51	98,5	10,61	0,108	91	106	57,5	6,364	0,111	53	62	95	12,73	0,134	86	104	58	9,9	0,171	51	65	62	11,31	0,182	54	70	58,5	4,95	0,085	55	62	56	2,83	0,051	54	58	35,5	6,364	0,179	31	40	88	5,66	0,064	84	92	67	15,556	0,232	56	78	70,5	10,61	0,15	63	78	45	7,07	0,157	40	50	51	9,9	0,194	44	58	65,5	10,61	0,162	58	73
ACAAACGTGGCAGGCGCGTGTAATC	2	114,5	9,192	0,08	108	121	144,5	17,678	0,122	132	157	118,5	9,192	0,078	112	125	107	18,385	0,172	94	120	103	8,49	0,082	97	109	162	46,67	0,288	129	195	174,5	26,16	0,15	156	193	101	9,9	0,098	94	108	237	2,83	0,012	235	239	103,5	4,95	0,048	100	107	130,5	9,19	0,07	124	137	106	11,31	0,107	98	114	153	15,56	0,102	142	164	71	4,243	0,06	68	74	117	8,49	0,073	111	123	64,5	13,44	0,208	55	74	135,5	6,36	0,047	131	140	71	21,213	0,299	56	86	98	9,9	0,101	91	105	50	4,243	0,085	47	53	139	8,49	0,061	133	145	80,5	13,435	0,167	71	90	204,5	4,95	0,024	201	208	98	21,21	0,216	83	113	103,5	0,71	0,007	103	104	132	12,73	0,096	123	141
TGGTGGGCCTCAGAAATTGTCTCTT	2	128,5	7,778	0,061	123	134	120,5	4,95	0,041	117	124	108,5	14,849	0,137	98	119	120,5	4,95	0,041	117	124	181	0	0	181	181	179,5	0,71	0,004	179	180	164	8,49	0,052	158	170	93	5,66	0,061	89	97	235	1,41	0,006	234	236	159,5	13,44	0,084	150	169	188	43,84	0,233	157	219	239,5	3,54	0,015	237	242	175	24,04	0,137	158	192	138,5	7,778	0,056	133	144	126,5	6,36	0,05	122	131	107	2,83	0,026	105	109	140,5	6,36	0,045	136	145	138	8,485	0,061	132	144	94	9,9	0,105	87	101	90	0	0	90	90	140,5	20,51	0,146	126	155	147	11,314	0,077	139	155	216,5	12,02	0,056	208	225	95,5	7,78	0,081	90	101	141	15,56	0,11	130	152	231	5,66	0,024	227	235
GAGTTTCAGTTTGGTTCTCCTGGAT	2	97	11,314	0,117	89	105	129,5	23,335	0,18	113	146	83	7,071	0,085	78	88	131	0	0	131	131	187,5	34,65	0,185	163	212	201,5	10,61	0,053	194	209	167,5	17,68	0,106	155	180	74	5,66	0,076	70	78	326	12,73	0,039	317	335	213,5	13,44	0,063	204	223	204,5	6,36	0,031	200	209	252,5	3,54	0,014	250	255	317,5	47,38	0,149	284	351	156	5,657	0,036	152	160	188,5	13,44	0,071	179	198	121,5	3,54	0,029	119	124	133	7,07	0,053	128	138	113,5	9,192	0,081	107	120	91	4,24	0,047	88	94	99,5	2,121	0,021	98	101	120,5	26,16	0,217	102	139	132,5	6,364	0,048	128	137	245,5	7,78	0,032	240	251	81	2,83	0,035	79	83	135,5	6,36	0,047	131	140	192,5	31,82	0,165	170	215
TGGCATAGGGTGTGGCTTGTCCCCA	2	143	22,627	0,158	127	159	142,5	16,263	0,114	131	154	129,5	3,536	0,027	127	132	136,5	0,707	0,005	136	137	569,5	6,36	0,011	565	574	616,5	6,36	0,01	612	621	725,5	19,09	0,026	712	739	324,5	10,61	0,033	317	332	869,5	23,33	0,027	853	886	528	67,88	0,129	480	576	751	22,63	0,03	735	767	743	7,07	0,01	738	748	539,5	7,78	0,014	534	545	163	45,255	0,278	131	195	271	12,73	0,047	262	280	118,5	19,09	0,161	105	132	211,5	26,16	0,124	193	230	123,5	24,749	0,2	106	141	160,5	17,68	0,11	148	173	98	5,657	0,058	94	102	226,5	12,02	0,053	218	235	143,5	17,678	0,123	131	156	749	9,9	0,013	742	756	260	31,11	0,12	238	282	290,5	40,31	0,139	262	319	368,5	12,02	0,033	360	377
ATAGGGTGTGGCTTGTCCCCAGCTT	2	181	22,627	0,125	165	197	189	8,485	0,045	183	195	186,5	6,364	0,034	182	191	239	0	0	239	239	509	2,83	0,006	507	511	672	0	0	672	672	670	83,44	0,125	611	729	283,5	6,36	0,022	279	288	1173	114,55	0,098	1092	1254	488,5	20,51	0,042	474	503	596	38,18	0,064	569	623	619	70,71	0,114	569	669	439,5	38,89	0,088	412	467	241,5	19,092	0,079	228	255	293	33,94	0,116	269	317	189,5	2,12	0,011	188	191	241	21,21	0,088	226	256	174	33,941	0,195	150	198	186,5	19,09	0,102	173	200	116	0	0	116	116	233,5	14,85	0,064	223	244	201	31,113	0,155	179	223	802	18,38	0,023	789	815	202	16,97	0,084	190	214	349,5	16,26	0,047	338	361	462,5	10,61	0,023	455	470
GCTTGTCCCCAGCTTCTGATGGCAG	2	144	16,971	0,118	132	156	219,5	0,707	0,003	219	220	209	11,314	0,054	201	217	183,5	13,435	0,073	174	193	236	8,49	0,036	230	242	396	22,63	0,057	380	412	318,5	43,13	0,135	288	349	150	21,21	0,141	135	165	689	74,95	0,109	636	742	229	26,87	0,117	210	248	268	45,25	0,169	236	300	355	35,36	0,1	330	380	317,5	10,61	0,033	310	325	237,5	14,849	0,063	227	248	190	11,31	0,06	182	198	160	1,41	0,009	159	161	160,5	2,12	0,013	159	162	138,5	17,678	0,128	126	151	113	19,8	0,175	99	127	106,5	12,021	0,113	98	115	184	21,21	0,115	169	199	170,5	4,95	0,029	167	174	548,5	7,78	0,014	543	554	168	4,24	0,025	165	171	249,5	12,02	0,048	241	258	300	12,73	0,042	291	309
GCAGCCAGGAGAATGGGTCATCACC	2	126,5	9,192	0,073	120	133	108,5	28,991	0,267	88	129	110,5	16,263	0,147	99	122	96,5	21,92	0,227	81	112	103,5	4,95	0,048	100	107	150	12,73	0,085	141	159	191	12,73	0,067	182	200	112,5	9,19	0,082	106	119	229,5	28,99	0,126	209	250	143,5	20,51	0,143	129	158	194	12,73	0,066	185	203	175	21,21	0,121	160	190	146	1,41	0,01	145	147	140	2,828	0,02	138	142	135	9,9	0,073	128	142	128,5	20,51	0,16	114	143	119,5	10,61	0,089	112	127	120	11,314	0,094	112	128	79,5	12,02	0,151	71	88	76,5	12,021	0,157	68	85	128	25,46	0,199	110	146	117,5	16,263	0,138	106	129	182	8,49	0,047	176	188	132	5,66	0,043	128	136	102,5	4,95	0,048	99	106	165,5	4,95	0,03	162	169
AATGGGTCATCACCCAGGCTCTGGG	2	150	5,657	0,038	146	154	155	7,071	0,046	150	160	114,5	19,092	0,167	101	128	156,5	4,95	0,032	153	160	124	8,49	0,068	118	130	147,5	30,41	0,206	126	169	151	4,24	0,028	148	154	88,5	0,71	0,008	88	89	256	5,66	0,022	252	260	145,5	30,41	0,209	124	167	164	18,38	0,112	151	177	210,5	4,95	0,024	207	214	124	1,41	0,011	123	125	123,5	14,849	0,12	113	134	89,5	17,68	0,198	77	102	86	8,49	0,099	80	92	89	4,24	0,048	86	92	118	14,142	0,12	108	128	78	1,41	0,018	77	79	74,5	2,121	0,028	73	76	106	5,66	0,053	102	110	128	9,899	0,077	121	135	199	24,04	0,121	182	216	94,5	10,61	0,112	87	102	101,5	17,68	0,174	89	114	154,5	36,06	0,233	129	180
TGGCAGGGACGGGAGGCTTCAGGAA	2	188,5	12,021	0,064	180	197	178,5	13,435	0,075	169	188	149,5	0,707	0,005	149	150	194	22,627	0,117	178	210	118,5	3,54	0,03	116	121	198	12,73	0,064	189	207	228,5	40,31	0,176	200	257	121	24,04	0,199	104	138	264,5	6,36	0,024	260	269	141	33,94	0,241	117	165	181	1,41	0,008	180	182	169,5	7,78	0,046	164	175	175	8,49	0,048	169	181	239,5	10,607	0,044	232	247	143	25,46	0,178	125	161	190,5	3,54	0,019	188	193	171,5	9,19	0,054	165	178	203	21,213	0,104	188	218	138,5	2,12	0,015	137	140	159,5	9,192	0,058	153	166	150	1,41	0,009	149	151	156,5	6,364	0,041	152	161	238	2,83	0,012	236	240	128,5	14,85	0,116	118	139	114,5	6,36	0,056	110	119	189	5,66	0,03	185	193
GGCTTCAGGAATATTCCTCCTGGCA	2	215,5	9,192	0,043	209	222	178	16,971	0,095	166	190	119,5	9,192	0,077	113	126	353,5	24,749	0,07	336	371	125,5	10,61	0,085	118	133	137,5	10,61	0,077	130	145	152,5	16,26	0,107	141	164	95,5	7,78	0,081	90	101	235,5	3,54	0,015	233	238	113	16,97	0,15	101	125	154,5	3,54	0,023	152	157	159,5	9,19	0,058	153	166	201,5	53,03	0,263	164	239	233,5	20,506	0,088	219	248	205	39,6	0,193	177	233	194	28,28	0,146	174	214	180,5	0,71	0,004	180	181	215	14,142	0,066	205	225	158,5	4,95	0,031	155	162	171	5,657	0,033	167	175	202,5	7,78	0,038	197	208	224,5	10,607	0,047	217	232	171	14,14	0,083	161	181	93,5	0,71	0,008	93	94	111	2,83	0,025	109	113	201,5	6,36	0,032	197	206
AGGAATATTCCTCCTGGCATCCAGG	2	347,5	4,95	0,014	344	351	303,5	4,95	0,016	300	307	186	4,243	0,023	183	189	584,5	3,536	0,006	582	587	126,5	9,19	0,073	120	133	145,5	0,71	0,005	145	146	133	5,66	0,043	129	137	71,5	7,78	0,109	66	77	285,5	12,02	0,042	277	294	117,5	12,02	0,102	109	126	148	5,66	0,038	144	152	190,5	23,33	0,122	174	207	190	4,24	0,022	187	193	133,5	7,778	0,058	128	139	142	0	0	142	142	94,5	3,54	0,037	92	97	129	9,9	0,077	122	136	93	1,414	0,015	92	94	112	2,83	0,025	110	114	97	12,728	0,131	88	106	187,5	10,61	0,057	180	195	119,5	4,95	0,041	116	123	201	24,04	0,12	184	218	90	0	0	90	90	116,5	17,68	0,152	104	129	199	63,64	0,32	154	244
TCCATCCACCTTTCTTGTGGTTCTC	2	85	5,657	0,067	81	89	95	7,071	0,074	90	100	85,5	10,607	0,124	78	93	90,5	10,607	0,117	83	98	98,5	0,71	0,007	98	99	109,5	3,54	0,032	107	112	113,5	0,71	0,006	113	114	71,5	3,54	0,049	69	74	177	21,21	0,12	162	192	99,5	2,12	0,021	98	101	105	25,46	0,242	87	123	178,5	57,28	0,321	138	219	87	15,56	0,179	76	98	83,5	4,95	0,059	80	87	88	26,87	0,305	69	107	84,5	20,51	0,243	70	99	88	14,14	0,161	78	98	74,5	14,849	0,199	64	85	71,5	2,12	0,03	70	73	60,5	0,707	0,012	60	61	82	8,49	0,103	76	88	85	0	0	85	85	114,5	3,54	0,031	112	117	57,5	16,26	0,283	46	69	94	25,46	0,271	76	112	141,5	24,75	0,175	124	159
GACCATTTCTCTCTACAGCAGTAGT	2	81,5	7,778	0,095	76	87	83,5	17,678	0,212	71	96	67,5	4,95	0,073	64	71	75,5	13,435	0,178	66	85	66	7,07	0,107	61	71	105	4,24	0,04	102	108	71	16,97	0,239	59	83	61	14,14	0,232	51	71	101,5	0,71	0,007	101	102	72	0	0	72	72	77,5	6,36	0,082	73	82	92,5	12,02	0,13	84	101	80	4,24	0,053	77	83	63,5	2,121	0,033	62	65	76	5,66	0,074	72	80	58	8,49	0,146	52	64	74	9,9	0,134	67	81	57,5	7,778	0,135	52	63	58	11,31	0,195	50	66	47	7,071	0,15	42	52	76,5	3,54	0,046	74	79	68	11,314	0,166	60	76	107,5	4,95	0,046	104	111	63	1,41	0,022	62	64	64	9,9	0,155	57	71	95	4,24	0,045	92	98
ATTTCTCTCTACAGCAGTAGTTTCC	2	70	5,657	0,081	66	74	80,5	6,364	0,079	76	85	64	2,828	0,044	62	66	79	18,385	0,233	66	92	59,5	17,68	0,297	47	72	71	7,07	0,1	66	76	66,5	4,95	0,074	63	70	43,5	3,54	0,081	41	46	76,5	3,54	0,046	74	79	62,5	10,61	0,17	55	70	75,5	0,71	0,009	75	76	67,5	14,85	0,22	57	78	64,5	2,12	0,033	63	66	66	8,485	0,129	60	72	71,5	13,44	0,188	62	81	70	11,31	0,162	62	78	88,5	9,19	0,104	82	95	55	11,314	0,206	47	63	50,5	2,12	0,042	49	52	44	5,657	0,129	40	48	81,5	6,36	0,078	77	86	57,5	3,536	0,061	55	60	76	1,41	0,019	75	77	60,5	2,12	0,035	59	62	65,5	7,78	0,119	60	71	80	8,49	0,106	74	86
CTACAGCAGTAGTTTCCAATAGAAA	2	63	5,657	0,09	59	67	74	8,485	0,115	68	80	73	15,556	0,213	62	84	64	1,414	0,022	63	65	49	2,83	0,058	47	51	65,5	6,36	0,097	61	70	49,5	13,44	0,271	40	59	54,5	6,36	0,117	50	59	67	9,9	0,148	60	74	51,5	12,02	0,233	43	60	63,5	10,61	0,167	56	71	52,5	6,36	0,121	48	57	55,5	20,51	0,369	41	70	58	0	0	58	58	55	2,83	0,051	53	57	54	1,41	0,026	53	55	53	18,38	0,347	40	66	62,5	13,435	0,215	53	72	50	1,41	0,028	49	51	44	8,485	0,193	38	50	58,5	21,92	0,375	43	74	50,5	6,364	0,126	46	55	70	5,66	0,081	66	74	57	5,66	0,099	53	61	49	2,83	0,058	47	51	59,5	9,19	0,154	53	66
AGCAGTAGTTTCCAATAGAAATACA	2	77,5	2,121	0,027	76	79	67	7,071	0,106	62	72	54,5	6,364	0,117	50	59	55	0	0	55	55	52,5	3,54	0,067	50	55	63	9,9	0,157	56	70	64,5	13,44	0,208	55	74	42,5	2,12	0,05	41	44	78,5	2,12	0,027	77	80	51	5,66	0,111	47	55	61	4,24	0,07	58	64	55	1,41	0,026	54	56	56,5	4,95	0,088	53	60	51	2,828	0,055	49	53	52,5	0,71	0,013	52	53	50,5	0,71	0,014	50	51	53,5	2,12	0,04	52	55	55	7,071	0,129	50	60	44,5	4,95	0,111	41	48	40,5	2,121	0,052	39	42	54,5	0,71	0,013	54	55	52,5	2,121	0,04	51	54	58	12,73	0,219	49	67	56	4,24	0,076	53	59	41,5	3,54	0,085	39	44	70,5	2,12	0,03	69	72
AATGCCAGACACATACGTCATTTTA	2	72,5	3,536	0,049	70	75	95	4,243	0,045	92	98	72,5	10,607	0,146	65	80	74,5	6,364	0,085	70	79	78,5	3,54	0,045	76	81	101	4,24	0,042	98	104	112	8,49	0,076	106	118	83,5	7,78	0,093	78	89	255,5	41,72	0,163	226	285	91,5	9,19	0,1	85	98	111	2,83	0,025	109	113	132,5	14,85	0,112	122	143	94,5	7,78	0,082	89	100	71,5	3,536	0,049	69	74	97,5	9,19	0,094	91	104	65	8,49	0,131	59	71	112,5	13,44	0,119	103	122	95	1,414	0,015	94	96	69,5	14,85	0,214	59	80	54	5,657	0,105	50	58	79	11,31	0,143	71	87	104,5	14,849	0,142	94	115	147	7,07	0,048	142	152	113	28,28	0,25	93	133	95,5	0,71	0,007	95	96	134	29,7	0,222	113	155
TGCCAGACACATACGTCATTTTAGA	2	68,5	2,121	0,031	67	70	67	0	0	67	67	69,5	3,536	0,051	67	72	69	2,828	0,041	67	71	81	16,97	0,21	69	93	101	1,41	0,014	100	102	73	8,49	0,116	67	79	68	14,14	0,208	58	78	167,5	7,78	0,046	162	173	68	12,73	0,187	59	77	92,5	19,09	0,206	79	106	112	36,77	0,328	86	138	99,5	14,85	0,149	89	110	100,5	4,95	0,049	97	104	86	1,41	0,016	85	87	69	9,9	0,143	62	76	92	19,8	0,215	78	106	72	18,385	0,255	59	85	59,5	0,71	0,012	59	60	53,5	10,607	0,198	46	61	89	14,14	0,159	79	99	78,5	7,778	0,099	73	84	123	16,97	0,138	111	135	77	11,31	0,147	69	85	86	4,24	0,049	83	89	117,5	6,36	0,054	113	122
CACATACGTCATTTTAGATTTTCTA	2	93,5	43,134	0,461	63	124	57	2,828	0,05	55	59	58	5,657	0,098	54	62	59	0	0	59	59	54	2,83	0,052	52	56	72,5	12,02	0,166	64	81	57	9,9	0,174	50	64	53,5	2,12	0,04	52	55	63	1,41	0,022	62	64	61	9,9	0,162	54	68	57	2,83	0,05	55	59	61	2,83	0,046	59	63	73,5	0,71	0,01	73	74	56,5	0,707	0,013	56	57	53,5	7,78	0,145	48	59	55	2,83	0,051	53	57	67	11,31	0,169	59	75	60	4,243	0,071	57	63	41,5	9,19	0,222	35	48	52,5	19,092	0,364	39	66	72,5	2,12	0,029	71	74	55,5	2,121	0,038	54	57	82,5	17,68	0,214	70	95	41	5,66	0,138	37	45	45	4,24	0,094	42	48	73,5	9,19	0,125	67	80
GAGCCAGGTTCTTAAATCAACCCGC	2	78,5	0,707	0,009	78	79	66,5	2,121	0,032	65	68	64,5	2,121	0,033	63	66	70	11,314	0,162	62	78	83	7,07	0,085	78	88	101,5	7,78	0,077	96	107	83	25,46	0,307	65	101	62	1,41	0,023	61	63	110,5	10,61	0,096	103	118	97	5,66	0,058	93	101	99	5,66	0,057	95	103	93,5	2,12	0,023	92	95	110	19,8	0,18	96	124	77	18,385	0,239	64	90	76,5	7,78	0,102	71	82	73,5	12,02	0,164	65	82	93,5	3,54	0,038	91	96	74	8,485	0,115	68	80	58,5	9,19	0,157	52	65	63,5	6,364	0,1	59	68	94	4,24	0,045	91	97	89	7,071	0,079	84	94	101	8,49	0,084	95	107	62	4,24	0,068	59	65	78	9,9	0,127	71	85	144,5	16,26	0,113	133	156
GCCCCACACACATGTTGCTTACATG	2	124	18,385	0,148	111	137	145,5	4,95	0,034	142	149	125	14,142	0,113	115	135	128,5	3,536	0,028	126	131	164	4,24	0,026	161	167	192,5	24,75	0,129	175	210	213	15,56	0,073	202	224	128,5	9,19	0,072	122	135	311	19,8	0,064	297	325	204,5	7,78	0,038	199	210	218	19,8	0,091	204	232	251	21,21	0,085	236	266	202,5	6,36	0,031	198	207	246,5	17,678	0,072	234	259	177,5	36,06	0,203	152	203	212	36,77	0,173	186	238	174	12,73	0,073	165	183	195	7,071	0,036	190	200	105,5	10,61	0,101	98	113	130,5	16,263	0,125	119	142	180	4,24	0,024	177	183	189,5	0,707	0,004	189	190	247,5	14,85	0,06	237	258	157	12,73	0,081	148	166	141,5	7,78	0,055	136	147	250	38,18	0,153	223	277
CCACTTCTTGGAGCTAGACGTCCTA	2	83,5	7,778	0,093	78	89	81	4,243	0,052	78	84	66	5,657	0,086	62	70	74,5	10,607	0,142	67	82	64	2,83	0,044	62	66	84	9,9	0,118	77	91	68	4,24	0,062	65	71	47,5	0,71	0,015	47	48	115	0	0	115	115	67	2,83	0,042	65	69	71	8,49	0,12	65	77	85,5	27,58	0,323	66	105	76	9,9	0,13	69	83	86,5	16,263	0,188	75	98	59,5	0,71	0,012	59	60	68	11,31	0,166	60	76	68,5	10,61	0,155	61	76	70	11,314	0,162	62	78	53	4,24	0,08	50	56	56,5	4,95	0,088	53	60	74,5	2,12	0,028	73	76	89,5	2,121	0,024	88	91	73,5	7,78	0,106	68	79	49,5	0,71	0,014	49	50	59	7,07	0,12	54	64	93,5	0,71	0,008	93	94
ACTTCTTGGAGCTAGACGTCCTATA	2	83	18,385	0,222	70	96	83	8,485	0,102	77	89	59,5	0,707	0,012	59	60	58	4,243	0,073	55	61	72	4,24	0,059	69	75	70	11,31	0,162	62	78	71	8,49	0,12	65	77	46	8,49	0,184	40	52	87,5	4,95	0,057	84	91	64	5,66	0,088	60	68	62	2,83	0,046	60	64	77	15,56	0,202	66	88	67,5	0,71	0,01	67	68	69,5	3,536	0,051	67	72	60,5	12,02	0,199	52	69	63,5	9,19	0,145	57	70	62	0	0	62	62	88,5	2,121	0,024	87	90	40,5	4,95	0,122	37	44	53	2,828	0,053	51	55	69,5	9,19	0,132	63	76	73	0	0	73	73	91,5	3,54	0,039	89	94	53	7,07	0,133	48	58	46,5	0,71	0,015	46	47	94	14,14	0,15	84	104
TTCTTGGAGCTAGACGTCCTATACT	2	80	21,213	0,265	65	95	68	5,657	0,083	64	72	53,5	4,95	0,093	50	57	61	7,071	0,116	56	66	61,5	0,71	0,011	61	62	78	14,14	0,181	68	88	63	4,24	0,067	60	66	51	12,73	0,25	42	60	91	1,41	0,016	90	92	46,5	4,95	0,106	43	50	71	7,07	0,1	66	76	66	7,07	0,107	61	71	58	1,41	0,024	57	59	87	14,142	0,163	77	97	67,5	9,19	0,136	61	74	67,5	7,78	0,115	62	73	60,5	3,54	0,058	58	63	83	12,728	0,153	74	92	55,5	4,95	0,089	52	59	59,5	2,121	0,036	58	61	59,5	14,85	0,25	49	70	81,5	4,95	0,061	78	85	63,5	13,44	0,212	54	73	50	12,73	0,255	41	59	66,5	10,61	0,159	59	74	86	2,83	0,033	84	88
TCTTGGAGCTAGACGTCCTATACTT	2	64	11,314	0,177	56	72	69	2,828	0,041	67	71	65	15,556	0,239	54	76	69	7,071	0,102	64	74	62	4,24	0,068	59	65	73	0	0	73	73	62,5	6,36	0,102	58	67	47,5	9,19	0,194	41	54	99,5	16,26	0,163	88	111	59,5	9,19	0,154	53	66	85,5	10,61	0,124	78	93	80	16,97	0,212	68	92	70	9,9	0,141	63	77	86,5	7,778	0,09	81	92	62,5	20,51	0,328	48	77	69,5	14,85	0,214	59	80	66	8,49	0,129	60	72	83	2,828	0,034	81	85	45,5	7,78	0,171	40	51	63,5	0,707	0,011	63	64	61,5	6,36	0,103	57	66	110,5	54,447	0,493	72	149	64	7,07	0,11	59	69	46	14,14	0,307	36	56	57,5	3,54	0,061	55	60	89	15,56	0,175	78	100
[truncated: 4,616,095 more chars]
