# Supplementary material for: Cross-species analysis of gene expression in non-model mammals: reproducibility of hybridization on high density oligonucleotide microarrays
Source: BMC Genomics. 2007 Apr 3;8:89. doi: 10.1186/1471-2164-8-89 (PMC1853087; doi:10.1186/1471-2164-8-89)
Supplement: Additional file 4 — Correlation between mean and standard deviation of hybridization values. Kendall Tau correlations between Standard Deviation and Mean of each sample, including MM probe data from the human samples. Scatterplots of mean (X axis) versus Standard Deviation (Y axis) for some samples are provided for illustration. Axes are drawn in logarithmic scale. [file 1471-2164-8-89-S4.xls]

## Sheet: Correlation StDev-Mean
Correlation between Standard Deviation and Mean for the probe data of the different samples
Sample	Kendall Tau Correlation					DEER2				MMUL4
DEER1	0.309411
DEER2	0.3268
DEER3	0.321005
DEER4	0.353986
CAET1	0.422605
CAET2	0.388683
CAET3	0.375165
CAET4	0.377867
MFAS1	0.437609
MFAS2	0.419877					CAET3				HSAP4
MFAS3	0.424703
MFAS4	0.416862
MMUL1	0.402444
MMUL2	0.35254
MMUL3	0.405241
MMUL4	0.363638
HSAP1	0.433284
HSAP2	0.383107
HSAP3	0.366293
HSAP4	0.404821
HSAP5	0.339987					MFAS3				HSAP3 mm
HSAP1 mm	0.392267
HSAP2 mm	0.345167
HSAP3 mm	0.323807
HSAP4 mm	0.381009
HSAP5 mm	0.306037
