# Supplementary material for: Cross-species analysis of gene expression in non-model mammals: reproducibility of hybridization on high density oligonucleotide microarrays
Source: BMC Genomics. 2007 Apr 3;8:89. doi: 10.1186/1471-2164-8-89 (PMC1853087; doi:10.1186/1471-2164-8-89)
Supplement: Additional file 5 — Number of sequences in CV classes. Data matrices describing the number of sequences in each of the CV classes defined in the text. Quantification is detailed for each sample grouped as in the analyses: the first matrix (columns A to D) includes the data used for the species comparison while the second matrix (columns F to I) provides the information for the comparison of human PM and MM sequences. [file 1471-2164-8-89-S5.xls]

## Sheet: CV Classes Data Matrix
Data matrix of the number of sequences de CV category in the different samples
	Species Data						Human PM/MM Data
Species	Sample	CV Class	# Obs		PM/MM	Sample	CV Class	# Obs
Cervus elaphus	DEER1	>1	9		PM	HSAP1	>1	16
Cervus elaphus	DEER1	>0,75-1	7		PM	HSAP1	>0,75-1	15
Cervus elaphus	DEER1	>0,5-0,75	20		PM	HSAP1	>0,5-0,75	20
Cervus elaphus	DEER1	>0,25-0,5	199		PM	HSAP1	>0,25-0,5	187
Cervus elaphus	DEER1	>0,1-0,25	2453		PM	HSAP1	>0,1-0,25	2036
Cervus elaphus	DEER1	0-0,1	5048		PM	HSAP1	0-0,1	5462
Cervus elaphus	DEER2	>1	11		PM	HSAP2	>1	14
Cervus elaphus	DEER2	>0,75-1	8		PM	HSAP2	>0,75-1	6
Cervus elaphus	DEER2	>0,5-0,75	19		PM	HSAP2	>0,5-0,75	15
Cervus elaphus	DEER2	>0,25-0,5	182		PM	HSAP2	>0,25-0,5	269
Cervus elaphus	DEER2	>0,1-0,25	2293		PM	HSAP2	>0,1-0,25	2544
Cervus elaphus	DEER2	0-0,1	5223		PM	HSAP2	0-0,1	4888
Cervus elaphus	DEER3	>1	11		PM	HSAP3	>1	14
Cervus elaphus	DEER3	>0,75-1	8		PM	HSAP3	>0,75-1	12
Cervus elaphus	DEER3	>0,5-0,75	12		PM	HSAP3	>0,5-0,75	13
Cervus elaphus	DEER3	>0,25-0,5	104		PM	HSAP3	>0,25-0,5	354
Cervus elaphus	DEER3	>0,1-0,25	2289		PM	HSAP3	>0,1-0,25	2611
Cervus elaphus	DEER3	0-0,1	5312		PM	HSAP3	0-0,1	4732
Cervus elaphus	DEER4	>1	13		PM	HSAP4	>1	16
Cervus elaphus	DEER4	>0,75-1	4		PM	HSAP4	>0,75-1	4
Cervus elaphus	DEER4	>0,5-0,75	15		PM	HSAP4	>0,5-0,75	25
Cervus elaphus	DEER4	>0,25-0,5	121		PM	HSAP4	>0,25-0,5	315
Cervus elaphus	DEER4	>0,1-0,25	2269		PM	HSAP4	>0,1-0,25	2793
Cervus elaphus	DEER4	0-0,1	5314		PM	HSAP4	0-0,1	4583
Chlorocebus aethiops	CAET1	>1	17		PM	HSAP5	>1	18
Chlorocebus aethiops	CAET1	>0,75-1	10		PM	HSAP5	>0,75-1	14
Chlorocebus aethiops	CAET1	>0,5-0,75	15		PM	HSAP5	>0,5-0,75	18
Chlorocebus aethiops	CAET1	>0,25-0,5	216		PM	HSAP5	>0,25-0,5	362
Chlorocebus aethiops	CAET1	>0,1-0,25	2321		PM	HSAP5	>0,1-0,25	2632
Chlorocebus aethiops	CAET1	0-0,1	5157		PM	HSAP5	0-0,1	4692
Chlorocebus aethiops	CAET2	>1	19		MM	HSAP1	>1	12
Chlorocebus aethiops	CAET2	>0,75-1	10		MM	HSAP1	>0,75-1	7
Chlorocebus aethiops	CAET2	>0,5-0,75	16		MM	HSAP1	>0,5-0,75	16
Chlorocebus aethiops	CAET2	>0,25-0,5	200		MM	HSAP1	>0,25-0,5	162
Chlorocebus aethiops	CAET2	>0,1-0,25	1977		MM	HSAP1	>0,1-0,25	2419
Chlorocebus aethiops	CAET2	0-0,1	5514		MM	HSAP1	0-0,1	5120
Chlorocebus aethiops	CAET3	>1	14		MM	HSAP2	>1	14
Chlorocebus aethiops	CAET3	>0,75-1	6		MM	HSAP2	>0,75-1	3
Chlorocebus aethiops	CAET3	>0,5-0,75	22		MM	HSAP2	>0,5-0,75	16
Chlorocebus aethiops	CAET3	>0,25-0,5	210		MM	HSAP2	>0,25-0,5	355
Chlorocebus aethiops	CAET3	>0,1-0,25	2398		MM	HSAP2	>0,1-0,25	2690
Chlorocebus aethiops	CAET3	0-0,1	5086		MM	HSAP2	0-0,1	4658
Chlorocebus aethiops	CAET4	>1	15		MM	HSAP3	>1	17
Chlorocebus aethiops	CAET4	>0,75-1	4		MM	HSAP3	>0,75-1	5
Chlorocebus aethiops	CAET4	>0,5-0,75	14		MM	HSAP3	>0,5-0,75	17
Chlorocebus aethiops	CAET4	>0,25-0,5	260		MM	HSAP3	>0,25-0,5	425
Chlorocebus aethiops	CAET4	>0,1-0,25	2543		MM	HSAP3	>0,1-0,25	2805
Chlorocebus aethiops	CAET4	0-0,1	4900		MM	HSAP3	0-0,1	4467
Macaca fascicularis	MFAS1	>1	18		MM	HSAP4	>1	16
Macaca fascicularis	MFAS1	>0,75-1	9		MM	HSAP4	>0,75-1	6
Macaca fascicularis	MFAS1	>0,5-0,75	19		MM	HSAP4	>0,5-0,75	25
Macaca fascicularis	MFAS1	>0,25-0,5	149		MM	HSAP4	>0,25-0,5	403
Macaca fascicularis	MFAS1	>0,1-0,25	1702		MM	HSAP4	>0,1-0,25	2856
Macaca fascicularis	MFAS1	0-0,1	5839		MM	HSAP4	0-0,1	4430
Macaca fascicularis	MFAS2	>1	16		MM	HSAP5	>1	17
Macaca fascicularis	MFAS2	>0,75-1	12		MM	HSAP5	>0,75-1	11
Macaca fascicularis	MFAS2	>0,5-0,75	20		MM	HSAP5	>0,5-0,75	28
Macaca fascicularis	MFAS2	>0,25-0,5	202		MM	HSAP5	>0,25-0,5	421
Macaca fascicularis	MFAS2	>0,1-0,25	2244		MM	HSAP5	>0,1-0,25	2707
Macaca fascicularis	MFAS2	0-0,1	5242		MM	HSAP5	0-0,1	4552
Macaca fascicularis	MFAS3	>1	15
Macaca fascicularis	MFAS3	>0,75-1	10
Macaca fascicularis	MFAS3	>0,5-0,75	17
Macaca fascicularis	MFAS3	>0,25-0,5	239
Macaca fascicularis	MFAS3	>0,1-0,25	2231
Macaca fascicularis	MFAS3	0-0,1	5224
Macaca fascicularis	MFAS4	>1	15
Macaca fascicularis	MFAS4	>0,75-1	14
Macaca fascicularis	MFAS4	>0,5-0,75	19
Macaca fascicularis	MFAS4	>0,25-0,5	236
Macaca fascicularis	MFAS4	>0,1-0,25	2230
Macaca fascicularis	MFAS4	0-0,1	5222
Homo sapiens	HSAP1	>1	16
Homo sapiens	HSAP1	>0,75-1	15
Homo sapiens	HSAP1	>0,5-0,75	20
Homo sapiens	HSAP1	>0,25-0,5	187
Homo sapiens	HSAP1	>0,1-0,25	2036
Homo sapiens	HSAP1	0-0,1	5462
Homo sapiens	HSAP2	>1	14
Homo sapiens	HSAP2	>0,75-1	6
Homo sapiens	HSAP2	>0,5-0,75	15
Homo sapiens	HSAP2	>0,25-0,5	269
Homo sapiens	HSAP2	>0,1-0,25	2544
Homo sapiens	HSAP2	0-0,1	4888
Homo sapiens	HSAP3	>1	14
Homo sapiens	HSAP3	>0,75-1	12
Homo sapiens	HSAP3	>0,5-0,75	13
Homo sapiens	HSAP3	>0,25-0,5	354
Homo sapiens	HSAP3	>0,1-0,25	2611
Homo sapiens	HSAP3	0-0,1	4732
Homo sapiens	HSAP4	>1	16
Homo sapiens	HSAP4	>0,75-1	4
Homo sapiens	HSAP4	>0,5-0,75	25
Homo sapiens	HSAP4	>0,25-0,5	315
Homo sapiens	HSAP4	>0,1-0,25	2793
Homo sapiens	HSAP4	0-0,1	4583
Homo sapiens	HSAP5	>1	18
Homo sapiens	HSAP5	>0,75-1	14
Homo sapiens	HSAP5	>0,5-0,75	18
Homo sapiens	HSAP5	>0,25-0,5	362
Homo sapiens	HSAP5	>0,1-0,25	2632
Homo sapiens	HSAP5	0-0,1	4692
Macaca mulatta	MMUL1	>1	15
Macaca mulatta	MMUL1	>0,75-1	14
Macaca mulatta	MMUL1	>0,5-0,75	19
Macaca mulatta	MMUL1	>0,25-0,5	226
Macaca mulatta	MMUL1	>0,1-0,25	2120
Macaca mulatta	MMUL1	0-0,1	5342
Macaca mulatta	MMUL2	>1	15
Macaca mulatta	MMUL2	>0,75-1	5
Macaca mulatta	MMUL2	>0,5-0,75	15
Macaca mulatta	MMUL2	>0,25-0,5	340
Macaca mulatta	MMUL2	>0,1-0,25	2742
Macaca mulatta	MMUL2	0-0,1	4619
Macaca mulatta	MMUL3	>1	16
Macaca mulatta	MMUL3	>0,75-1	11
Macaca mulatta	MMUL3	>0,5-0,75	19
Macaca mulatta	MMUL3	>0,25-0,5	263
Macaca mulatta	MMUL3	>0,1-0,25	2606
Macaca mulatta	MMUL3	0-0,1	4821
Macaca mulatta	MMUL4	>1	14
Macaca mulatta	MMUL4	>0,75-1	9
Macaca mulatta	MMUL4	>0,5-0,75	13
Macaca mulatta	MMUL4	>0,25-0,5	164
Macaca mulatta	MMUL4	>0,1-0,25	2057
Macaca mulatta	MMUL4	0-0,1	5479
