# Supplementary material for: Cross-species analysis of gene expression in non-model mammals: reproducibility of hybridization on high density oligonucleotide microarrays
Source: BMC Genomics. 2007 Apr 3;8:89. doi: 10.1186/1471-2164-8-89 (PMC1853087; doi:10.1186/1471-2164-8-89)
Supplement: Additional file 6 — UPS Probability tables. This spreadsheet details all the data and mathematical operations used to calculate the probability of different numbers of samples presenting a CV over a given value (1, 0.75, and 0.5) when hybridizing with a probe sequence. Most values were calculated using Excel formulas, seen by double-clicking on the values. Probability values are given for each number of samples and for each of the groups used throughout the study. All symbols and abbreviations are defined in the spreadsheet. [file 1471-2164-8-89-S6.xls]

## Sheet: Probability Tables
Probabilities of the sequences to randomly present CV over different values in n samples of different species or groups of species
	p	p=(mean number of sequences with CV>X)/7736
CV>1	0.00191436	n=number of samples in which a sequence presents a CV>X
CV>0.75	0.00309622	p.c.=number of positive cases; Cm,n=[(m!)/(m-n!)(n!)]; m=total number of samples of a species or group of species
CV>0.5	0.00534299	p (1 seq)=probability of a sequence to present a CV>X in n samples; p(1 seq)=(p.c) [(mean p)n (1-mean p)m-n]
		p (7736 seq)=probability of at least one of the 7736 sequences to present a CV>X in n samples; p(7736 seq)=1-[1-p(1 seq)]7736
Probabilities of a sequence to randomly present a CV>X in n samples
m=21		CV>1		CV>0.75		CV>0.5
n	p.c.	p (1 seq)	p (7736 seq)	p (1 seq)	p (7736 seq)	p (1 seq)	p (7736 seq)
0	1	0.960559	1	0.936954	1	0.893594	1
1	21	0.0386901	1	0.0611106	1	0.100802	1
2	210	0.00074209	0.996795	0.001898	1	0.00541478	1
3	1330	9.01459e-06	0.0673611	3.73342e-05	0.250855	0.000184215	0.759543
4	11970	1.55613e-07	0.0012031	1.04359e-06	0.00804068	8.90588e-06	0.0665765
5	20349	5.07401e-10	3.92524e-06	5.51006e-09	4.26249e-05	8.13273e-08	0.00062895
6	54264	2.59523e-12	2.00769e-08	4.56356e-11	3.53037e-07	1.16497e-09	9.01219e-06
7	116280	1.06666e-14	8.24514e-11	3.03722e-13	2.34986e-09	1.34097e-11	1.03738e-07
8	203490	3.58032e-17	0	1.65079e-15	1.2883e-11	1.26057e-13	9.74816e-10
9	293930	9.91926e-20	0	7.40582e-18	0	9.78092e-16	7.72982e-12
10	352716	2.28306e-22	0	2.76015e-20	0	6.30481e-18	0
11	352716	4.37899e-25	0	8.57259e-23	0	3.38674e-20	0
12	293930	6.99922e-28	0	2.21876e-25	0	1.51604e-22	0
13	203490	9.29407e-31	0	4.77076e-28	0	5.63795e-25	0
14	116280	1.01865e-33	0	8.46699e-31	0	1.73059e-27	0
15	54264	9.11776e-37	0	1.2272e-33	0	4.33822e-30	0
16	20349	6.55807e-40	0	1.42931e-36	0	8.73883e-33	0
17	11970	7.39919e-43	0	2.61129e-39	0	2.76131e-35	0
18	1330	1.57688e-46	0	9.01138e-43	0	1.6481e-38	0
19	210	4.77554e-50	0	4.41914e-46	0	1.39785e-41	0
20	21	9.15967e-54	0	1.37252e-49	0	7.50883e-45	0
21	1	8.36599e-58	0	2.02991e-53	0	1.92072e-48	0
Probabilities of a sequence to randomly present a CV>X in n non-human samples
m=16		CV>1		CV>0.75		CV>0.5
n	p.c.	p (1 seq)	p (7736 seq)	p (1 seq)	p (7736 seq)	p (1 seq)	p (7736 seq)
0	1	0.969806	1	0.951594	1	0.917854	1
1	16	0.029762	1	0.047288	1	0.0788868	1
2	120	0.000428134	0.963584	0.00110152	0.999802	0.00317816	1
3	560	3.83216e-06	0.0292105	1.59653e-05	0.116186	7.96698e-05	0.460088
4	1820	2.38882e-08	0.000184782	1.61153e-07	0.00124591	1.39087e-06	0.0107021
5	4368	1.09964e-10	8.50683e-07	1.20124e-09	9.29274e-06	1.79312e-08	0.000138706
6	8008	3.86678e-13	2.99144e-09	6.8399e-12	5.29132e-08	1.76588e-10	1.36608e-06
7	11440	1.05952e-15	8.58869e-12	3.03481e-14	2.34471e-10	1.35511e-12	1.04833e-08
8	12870	2.28622e-18	0	1.06038e-16	8.58869e-13	8.18912e-15	6.35563e-11
9	11440	3.89783e-21	0	2.92745e-19	0	3.91017e-17	0
10	8008	5.23332e-24	0	6.36452e-22	0	1.47029e-19	0
11	4368	5.47511e-27	0	1.07821e-24	0	4.30797e-22	0
12	1820	4.37561e-30	0	1.39531e-27	0	9.64212e-25	0
13	560	2.58233e-33	0	1.33342e-30	0	1.59367e-27	0
14	120	1.06136e-36	0	8.8744e-34	0	1.83444e-30	0
15	16	2.7143e-40	0	3.67499e-37	0	1.31387e-33	0
16	1	3.25382e-44	0	7.13371e-41	0	4.41107e-37	0
Probabilities of a sequence to randomly present a CV>X in n samples of one non-human species
m=4		CV>1		CV>0.75		CV>0.5
n	p.c.	p (1 seq)	p (7736 seq)	p (1 seq)	p (7736 seq)	p (1 seq)	p (7736 seq)
0	1	0.992365	1	0.987673	1	0.978799	1
1	4	0.00761356	1	0.0122702	1	0.0210312	1
2	6	2.19046e-05	0.155876	5.71639e-05	0.3574	0.000169459	0.730463
3	4	2.80093e-08	0.000216656	1.18361e-07	0.000915224	6.06855e-07	0.00468363
4	1	1.34307e-11	1.039e-07	9.19028e-11	7.1096e-07	8.14959e-10	6.3045e-06
Probabilities of a sequence to randomly present a CV>X in n human samples
m=5		CV>1		CV>0.75		CV>0.5
n	p.c.	p (1 seq)	p (7736 seq)	p (1 seq)	p (7736 seq)	p (1 seq)	p (7736 seq)
0	1	0.990465	1	0.984614	1	0.973569	1
1	5	0.00949874	1	0.0152903	1	0.0261485	1
2	10	3.64378e-05	0.245642	9.49783e-05	0.520392	0.000280923	0.886225
3	10	6.98891e-08	0.000540516	2.94987e-07	0.00227942	1.50903e-06	0.011606
4	5	6.70249e-11	5.18505e-07	4.58091e-10	3.54379e-06	4.05302e-09	3.13537e-05
5	1	2.57112e-14	1.99257e-10	2.84552e-13	2.20128e-09	4.35432e-12	3.36848e-08
Probabilities of a sequence to randomly present a CV>X in n non-human primate samples
m=12		CV>1		CV>0.75		CV>0.5
n	p.c.	p (1 seq)	p (7736 seq)	p (1 seq)	p (7736 seq)	p (1 seq)	p (7736 seq)
0	1	0.977268	1	0.963472	1	0.937735	1
1	12	0.0224932	1	0.0359087	1	0.0604466	1
2	66	0.000237286	0.840523	0.000613396	0.99132	0.00178585	0.999999
3	220	1.51707e-06	0.0116675	6.35036e-06	0.0479394	3.19768e-05	0.219153
4	495	6.54706e-09	5.06468e-05	4.43772e-08	0.000343243	3.86481e-07	0.00298535
5	792	2.0092e-11	1.55432e-07	2.20526e-10	1.70598e-06	3.32169e-09	2.56962e-05
6	924	4.496e-14	3.47842e-10	7.9907e-13	6.18128e-09	2.08169e-11	1.6104e-07
7	792	7.39157e-17	8.58869e-13	2.12724e-15	1.63185e-11	9.58473e-14	7.41204e-10
8	495	8.86081e-20	0	4.1293e-18	0	3.21788e-16	2.57661e-12
9	220	7.55349e-23	0	5.69997e-21	0	7.68243e-19	0
10	66	4.34636e-26	0	5.31096e-24	0	1.23803e-21	0
11	12	1.51572e-29	0	2.99909e-27	0	1.20914e-24	0
12	1	2.42268e-33	0	7.76223e-31	0	5.41262e-28	0
Probabilities of a sequence to randomly present a CV>X in n primate samples
m=17		CV>1		CV>0.75		CV>0.5
n	p.c.	p (1 seq)	p (7736 seq)	p (1 seq)	p (7736 seq)	p (1 seq)	p (7736 seq)
0	1	0.967949	1	0.948648	1	0.91295	1
1	17	0.0315616	1	0.0500879	1	0.0833694	1
2	136	0.00048429	0.97642	0.00124452	0.999935	0.00358267	1
3	680	4.64443e-06	0.0352916	1.93264e-05	0.138871	9.6225e-05	0.524996
4	2380	3.11786e-08	0.000241169	2.10086e-07	0.00162391	1.80912e-06	0.0138979
5	6188	1.55485e-10	1.20283e-06	1.69649e-09	1.31239e-05	2.52668e-08	0.000195445
6	12376	5.9645e-13	4.61384e-09	1.0538e-11	8.15221e-08	2.71451e-10	2.09994e-06
7	19448	1.79773e-15	1.37419e-11	5.14319e-14	3.97656e-10	2.29138e-12	1.77262e-08
8	24310	4.31015e-18	0	1.99674e-16	1.71774e-12	1.53857e-14	1.19383e-10
9	24310	8.26702e-21	0	6.20156e-19	0	8.26471e-17	8.58869e-13
10	19448	1.26852e-23	0	1.54088e-21	0	3.55163e-19	0
11	12376	1.54831e-26	0	3.04547e-24	0	1.21407e-21	0
12	6188	1.48486e-29	0	4.72937e-27	0	3.2608e-24	0
13	2380	1.09539e-32	0	5.64949e-30	0	6.73693e-27	0
14	680	6.00285e-36	0	5.01326e-33	0	1.03396e-29	0
15	136	2.30274e-39	0	3.11407e-36	0	1.11082e-32	0
16	17	5.52091e-43	0	1.20898e-39	0	7.45875e-36	0
17	1	6.22901e-47	0	2.20876e-43	0	2.35683e-39	0
Probabilities of a sequence to randomly present a CV>X in n Macaca species samples
m=8		CV>1		CV>0.75		CV>0.5
n	p.c.	p (1 seq)	p (7736 seq)	p (1 seq)	p (7736 seq)	p (1 seq)	p (7736 seq)
0	1	0.984787	1	0.975497	1	0.958047	1
1	8	0.0151109	1	0.0242379	1	0.0411706	1
2	28	0.000101441	0.543784	0.000263477	0.869779	0.000774045	0.997497
3	56	3.89136e-07	0.00300583	1.63663e-06	0.0125812	8.31585e-06	0.0623061
4	70	9.3297e-10	7.21743e-06	6.35389e-09	4.91525e-05	5.58377e-08	0.000431867
5	56	1.43158e-12	1.10743e-08	1.57873e-11	1.22131e-07	2.39954e-10	1.85628e-06
6	28	1.37291e-15	1.03064e-11	2.45165e-14	1.8981e-10	6.44479e-13	4.98573e-09
7	8	7.52368e-19	0	2.17555e-17	0	9.89125e-16	7.72982e-12
8	1	1.80384e-22	0	8.44613e-21	0	6.64159e-19	0
