# Supplementary material for: Cross-species analysis of gene expression in non-model mammals: reproducibility of hybridization on high density oligonucleotide microarrays
Source: BMC Genomics. 2007 Apr 3;8:89. doi: 10.1186/1471-2164-8-89 (PMC1853087; doi:10.1186/1471-2164-8-89)
Supplement: Additional file 7 — Identification of the UPS. This spreadsheet contains three matrices identifying the un-reproducible probe sequences (UPS) identified in the different species and the samples in which they present CV>X and another three matrices describing the un-reproducible probe sequences (UPS) identified by analysing the CV values of PM and MM probes after hybridization of human samples. Each matrix corresponds to a different CV boundary, the first one to CV>1, the second to CV>0.75 and the third to CV>0.5. Each matrix specifies the nucleotide sequence in its first column, which samples present CV>X in the following columns, while the last columns detail the species or group of species (or kind of sequence PM/MM in the human samples) for which that sequence presents more samples with CV>X than could be randomly expected. The final column specifies the species or group of species (or kind of sequence) for which we have considered un-reproducible the probe sequence in the first column. [file 1471-2164-8-89-S7.xls]

## Sheet: Seqs CV>X
Identification of the unreliable probe sequences
									Species Data																														Human PM vs MM data
										CV>1																														CV>1
SEQUENCES	DEER1	DEER2	DEER3	DEER4	CAET1	CAET2	CAET3	CAET4	MFAS1	MFAS2	MFAS3	MFAS4	MMUL1	MMUL2	MMUL3	MMUL4	HSAP1	HSAP2	HSAP3	HSAP4	HSAP5		All	N.H.S.	DEER	N.H.P.	CAET	MFAS	MMUL	HSAP	Primates	Macaca	CV>1 characteristic of:		SEQUENCES	HSAP1 pm	HSAP2 pm	HSAP3 pm	HSAP4 pm	HSAP5 pm	HSAP1 mm	HSAP2 mm	HSAP3 mm	HSAP4 mm	HSAP5 mm		ALL	PM	MM
CCCTCCGGGAAACTGTGGCGTGATG					I	I	I	I	I	I	I	I	I	I	I	I	I	I	I	I	I		17	12	0	12	4	4	4	5	17	8	PRIMATES		TGACACTTTCACTTTTGCAGATTGG	I	I	I	I	I	I	I	I	I	I		10	5	5
CGCTGGTTAGCACCGCAGGTGTAGA	I	I	I	I	I	I	I	I	I	I	I	I	I	I	I	I	I	I	I	I	I		21	16	4	12	4	4	4	5	17	8	ALL		CGCTGGTTAGCACCGCAGGTGTAGA	I	I	I	I	I	I	I	I	I	I		10	5	5
TGACACTTTCACTTTTGCAGATTGG	I	I	I	I	I	I	I	I	I	I	I	I	I	I	I	I	I	I	I	I	I		21	16	4	12	4	4	4	5	17	8	ALL		GAAGGAGTTTCCATATGCCGATGCC	I	I	I	I	I	I	I	I	I	I		6	1	5
AACTCATTTCCTATGTAACTGCATT					I	I	I	I	I	I	I	I	I	I	I	I	I	I	I	I	I		17	12	0	12	4	4	4	5	17	8	PRIMATES		GGAGGATAGGTCAGGTGCGTTATCT	I	I	I	I	I	I	I	I	I	I		10	5	5
GGAGGATAGGTCAGGTGCGTTATCT	I	I	I	I	I	I	I	I	I	I	I	I	I	I	I	I	I	I	I	I	I		21	16	4	12	4	4	4	5	17	8	ALL		AACTCATTTCCTATGTAACTGCATT	I	I	I	I	I	I	I	I	I	I		10	5	5
GGGCAGACCGATAGAATCATTGGTA	I	I	I	I	I	I	I	I	I	I	I	I	I	I	I	I	I	I	I	I	I		21	16	4	12	4	4	4	5	17	8	ALL		GGGCAGACCGATAGAATCATTGGTA	I	I	I	I	I	I	I	I	I	I		10	5	5
GAAGGAGTTTCCATATGCCGATGCC	I	I	I	I	I	I	I	I	I	I	I	I	I	I	I	I	I	I	I	I	I		21	16	4	12	4	4	4	5	17	8	ALL		CACCTCTTTACGTATATGATGTGGC	I	I	I	I	I	I	I	I	I	I		9	4	5
GCAGGCGTTTATTTCTGCAGGGCTG	I		I	I	I	I	I	I	I	I	I	I	I	I	I	I	I	I	I	I	I		20	15	3	12	4	4	4	5	17	8	ALL		GTCTCCCCTCTGCTATTAGAGTGAA	I	I	I	I	I	I	I	I	I	I		10	5	5
CTGTCTCCCGATGAAAACATATCTT	I	I	I	I	I	I	I	I	I	I	I	I	I	I	I	I	I	I	I	I	I		21	16	4	12	4	4	4	5	17	8	ALL		AAGTGAAGAACTCTACGACTCCCTC	I	I	I	I	I	I	I	I	I	I		5	1	4
CACCTCTTTACGTATATGATGTGGC					I	I	I	I		I			I	I	I	I	I	I	I	I	I		14	9	0	9	4	1	4	5	14	5	PRIMATES		TGCCAACCTCTTACGTGCGCCTTTC		I		I		I	I	I	I	I		6	3	3
TGCCAACCTCTTACGTGCGCCTTTC	I	I	I				I	I		I				I	I			I		I			10	8	3	5	2	1	2	2	7	3	ALL		GCACGCGTACGTAAGCTTGGATCCT						I	I	I	I	I		9	4	5
GTCTCCCCTCTGCTATTAGAGTGAA		I	I	I	I	I	I	I	I	I	I	I	I	I	I	I	I	I	I	I	I		20	15	3	12	4	4	4	5	17	8	ALL		TCTGCCCATCCCAATGTTAATCGTA	I	I	I	I		I	I	I	I			8	3	5
CACATGTGGTTACCTCACACCAGTC	I			I	I	I	I	I	I	I	I	I	I		I	I	I						14	13	2	11	4	4	3	1	12	7	N.H.P.		GCAGGCGTTTATTTCTGCAGGGCTG	I	I	I	I	I			I	I	I		4	2	2
TCTGCCCATCCCAATGTTAATCGTA		I			I			I		I	I	I		I	I		I	I	I	I			12	8	1	7	2	3	2	4	11	5	ALL		CCCTCCGGGAAACTGTGGCGTGATG	I	I	I	I	I		I	I		I		5	1	4
AAGTGAAGAACTCTACGACTCCCTC					I	I		I	I	I	I	I	I	I	I	I	I	I	I	I	I		16	11	0	11	3	4	4	5	16	8	PRIMATES		CTGTCTCCCGATGAAAACATATCTT	I	I	I	I	I				I	I		2	0	2
ATTCCGGACACGTGGCATGCGGTGC							I		I		I	I											4	4	0	4	1	3	0	0	4	3	MFAS		CCAGGCCGGACCCACAGAAATAAGG					I		I	I				1	0	1
CCAGGCCGGACCCACAGAAATAAGG						I									I	I					I		4	3	0	3	1	0	2	1	4	2	PRIMATES
TGAGGCCCACCCCTATTAAGGAGGG		I	I	I					I														4	4	3	1	0	1	0	0	1	1	DEER
TAGAAATCGGAGGTGTGGATGCTCT		I	I	I	I									I						I			6	5	3	2	1	0	1	1	3	1	DEER
										CV>0.75																														CV>0.75
SEQUENCES	DEER1	DEER2	DEER3	DEER4	CAET1	CAET2	CAET3	CAET4	MFAS1	MFAS2	MFAS3	MFAS4	MMUL1	MMUL2	MMUL3	MMUL4	HSAP1	HSAP2	HSAP3	HSAP4	HSAP5		All	N.H.S.	DEER	N.H.P.	CAET	MFAS	MMUL	HSAP	Primates	Macaca	CV>0.75 characteristic of:		SEQUENCES	HSAP1 pm	HSAP2 pm	HSAP3 pm	HSAP4 pm	HSAP5 pm	HSAP1 mm	HSAP2 mm	HSAP3 mm	HSAP4 mm	HSAP5 mm		ALL	PM	MM
CCCTCCGGGAAACTGTGGCGTGATG					I	I	I	I	I	I	I	I	I	I	I	I	I	I	I	I	I		17	12	0	12	4	4	4	5	17	8	PRIMATES		TGACACTTTCACTTTTGCAGATTGG	I	I	I	I	I	I	I	I	I	I		0	0	0
CGCTGGTTAGCACCGCAGGTGTAGA	I	I	I	I	I	I	I	I	I	I	I	I	I	I	I	I	I	I	I	I	I		21	16	4	12	4	4	4	5	17	8	ALL		CGCTGGTTAGCACCGCAGGTGTAGA	I	I	I	I	I	I	I	I	I	I		0	0	0
TGACACTTTCACTTTTGCAGATTGG	I	I	I	I	I	I	I	I	I	I	I	I	I	I	I	I	I	I	I	I	I		21	16	4	12	4	4	4	5	17	8	ALL		GAAGGAGTTTCCATATGCCGATGCC	I	I	I	I	I	I	I	I	I	I		6	1	5
AACTCATTTCCTATGTAACTGCATT		I	I		I	I	I	I	I	I	I	I	I	I	I	I	I	I	I	I	I		19	14	2	12	4	4	4	5	17	8	PRIMATES		GGAGGATAGGTCAGGTGCGTTATCT	I	I	I	I	I	I	I	I	I	I		10	5	5
GGAGGATAGGTCAGGTGCGTTATCT	I	I	I	I	I	I	I	I	I	I	I	I	I	I	I	I	I	I	I	I	I		21	16	4	12	4	4	4	5	17	8	ALL		AACTCATTTCCTATGTAACTGCATT	I	I	I	I	I	I	I	I	I	I		10	5	5
GGGCAGACCGATAGAATCATTGGTA	I	I	I	I	I	I	I	I	I	I	I	I	I	I	I	I	I	I	I	I	I		21	16	4	12	4	4	4	5	17	8	ALL		GGGCAGACCGATAGAATCATTGGTA	I	I	I	I	I	I	I	I	I	I		8	3	5
GAAGGAGTTTCCATATGCCGATGCC	I	I	I	I	I	I	I	I	I	I	I	I	I	I	I	I	I	I	I	I	I		21	16	4	12	4	4	4	5	17	8	ALL		CACCTCTTTACGTATATGATGTGGC	I	I	I	I	I	I	I	I	I	I		10	5	5
GCAGGCGTTTATTTCTGCAGGGCTG	I	I	I	I	I	I	I	I	I	I	I	I	I	I	I	I	I	I	I	I	I		21	16	4	12	4	4	4	5	17	8	ALL		GTCTCCCCTCTGCTATTAGAGTGAA	I	I	I	I	I	I	I	I	I	I		10	5	5
CTGTCTCCCGATGAAAACATATCTT	I	I	I	I	I	I	I	I	I	I	I	I	I	I	I	I	I	I	I	I	I		21	16	4	12	4	4	4	5	17	8	ALL		AAGTGAAGAACTCTACGACTCCCTC	I	I	I	I	I	I	I	I	I	I		10	5	5
CACCTCTTTACGTATATGATGTGGC	I				I	I	I	I		I	I	I	I	I	I	I	I	I	I	I	I		17	12	1	11	4	3	4	5	16	7	PRIMATES		TCTGCCCATCCCAATGTTAATCGTA	I	I	I	I	I	I	I	I	I	I		10	5	5
TGCCAACCTCTTACGTGCGCCTTTC	I	I	I		I		I	I		I	I	I		I	I	I	I	I	I	I			16	12	3	9	3	3	3	4	13	6	ALL		GCAGGCGTTTATTTCTGCAGGGCTG	I	I	I	I	I	I	I	I	I	I		10	5	5
GTCTCCCCTCTGCTATTAGAGTGAA	I	I	I	I	I	I	I	I	I	I	I	I	I	I	I	I	I	I	I	I	I		21	16	4	12	4	4	4	5	17	8	ALL		CCCTCCGGGAAACTGTGGCGTGATG	I	I	I	I	I	I	I	I	I	I		6	2	4
CACATGTGGTTACCTCACACCAGTC	I	I	I	I	I	I	I	I	I	I	I	I	I	I	I	I	I	I		I			19	16	4	12	4	4	4	3	15	8	ALL		TGCCAACCTCTTACGTGCGCCTTTC	I	I	I	I		I	I	I	I	I		7	4	3
TCTGCCCATCCCAATGTTAATCGTA	I	I	I		I	I	I	I	I	I	I	I	I	I	I	I	I	I	I	I	I		20	15	3	12	4	4	4	5	17	8	ALL		CTGTCTCCCGATGAAAACATATCTT	I	I	I	I	I			I	I	I		10	5	5
AAGTGAAGAACTCTACGACTCCCTC					I	I		I	I	I	I	I	I	I	I	I	I	I	I	I	I		16	11	0	11	3	4	4	5	16	8	PRIMATES		CCAGGCCGGACCCACAGAAATAAGG			I		I	I	I	I		I		10	5	5
GATTGGGCTGCCTGTGATACCCATC	I					I	I	I	I	I	I	I	I	I	I	I	I	I	I		I		16	12	1	11	3	4	4	4	15	8	PRIMATES		TAGAAATCGGAGGTGTGGATGCTCT		I	I	I	I	I	I					9	4	5
ATTCCGGACACGTGGCATGCGGTGC					I	I	I	I	I	I	I	I	I	I	I	I							12	12	0	12	4	4	4	0	12	8	N.H.P.		GCACGCGTACGTAAGCTTGGATCCT						I	I	I	I	I		5	1	4
GCTGGTGCTGGATGAGCTGGGAGCT	I	I	I	I	I	I	I	I		I	I	I	I				I	I					14	12	4	8	4	3	1	2	10	4	N.H.S.		GGACTCCCCTCATAACAATAGACAC	I	I	I					I	I			6	1	5
GTTGAACTTTGTACACTTATGCATT						I	I		I	I	I	I		I	I	I	I		I		I		12	9	0	9	2	4	3	3	12	7	PRIMATES		AGAAGTTACTGGGAGCTGCTATTTT							I	I	I	I		6	1	5
GCGCATCCAGCGCAAGTTTGCTGCC					I				I	I		I	I		I		I		I	I	I		10	6	0	6	1	3	2	4	10	5	PRIMATES		CACATGTGGTTACCTCACACCAGTC	I	I		I		I						9	5	4
TATCAGCTGATCGCCCGTGTAGAAG					I				I	I	I	I	I			I							7	7	0	7	1	4	2	0	7	6	MFAS		AGACGTAACTCAACTGGACCCAAAT			I	I	I					I		4	0	4
GCGCCCCTGTCTTTGTAAATTGACC					I				I			I	I		I		I						6	5	0	5	1	2	2	1	6	4	PRIMATES		GATTGGGCTGCCTGTGATACCCATC	I	I	I		I							3	1	2
CCAGGCCGGACCCACAGAAATAAGG						I			I	I					I	I			I		I		7	5	0	5	1	2	2	2	7	4	PRIMATES		GCGCATCCAGCGCAAGTTTGCTGCC	I		I	I	I							3	1	2
TCCCTCATGAATTGCCACTGGCAGC					I	I			I	I	I	I	I		I				I	I	I		11	8	0	8	2	4	2	3	11	6	PRIMATES		GACAGAGATATTCCACTGGTGCGAA								I	I	I		2	1	1
GGACTCCCCTCATAACAATAGACAC			I	I													I	I	I				5	2	2	0	0	0	0	3	3	0	HSAP		GAGTGAAGCAGGAGTTCCAGCCCAG								I	I	I		3	0	3
GCACAAGCCTTCATACATAATTCAT					I	I			I	I		I	I				I						7	6	0	6	2	3	1	1	7	4	MFAS		ACAGTATTCCTGCCGAGGCTGACTT						I		I	I			4	1	3
TAAATAAGTTCCTGTCTCTTGCCAA					I	I	I					I	I				I	I					7	5	0	5	3	1	1	2	7	2	CAET		CCCCTTCTCAGGTTACTGGCATTGG	I		I	I								2	2	0
TGAGGCCCACCCCTATTAAGGAGGG	I	I	I	I		I			I			I	I										8	8	4	4	1	2	1	0	4	3	N.H.S.		GTTGAACTTTGTACACTTATGCATT	I		I		I							4	1	3
GACCAACTCCAAGGTCAGCTGGCCA										I	I		I			I	I		I				6	4	0	4	0	2	2	2	6	4	PRIMATES		TCCCTCATGAATTGCCACTGGCAGC			I	I	I							3	1	2
AGACGTAACTCAACTGGACCCAAAT						I			I			I				I			I	I	I		7	4	0	4	1	2	1	3	7	3	PRIMATES
AAAAGTACAGTCTGTCAGCCAGAAT		I	I	I																			3	3	3	0	0	0	0	0	0	0	DEER
CCCCTTCTCAGGTTACTGGCATTGG											I						I		I	I			4	1	0	1	0	1	0	3	4	1	HSAP
TAGAAATCGGAGGTGTGGATGCTCT	I	I	I	I	I									I	I			I	I	I	I		11	7	4	3	1	0	2	4	7	2	ALL
CCCACGGAAAATGCTCTGCCGGCGA						I			I	I	I	I	I										6	6	0	6	1	4	1	0	6	5	MFAS
TGCTCTGCCGGCGAAAGCGGCTGGC									I		I	I	I				I						5	4	0	4	0	3	1	1	5	4	PRIMATES
										CV>0.5																														CV>0.5
SEQUENCES	DEER1	DEER2	DEER3	DEER4	CAET1	CAET2	CAET3	CAET4	MFAS1	MFAS2	MFAS3	MFAS4	MMUL1	MMUL2	MMUL3	MMUL4	HSAP1	HSAP2	HSAP3	HSAP4	HSAP5		All	N.H.S.	DEER	N.H.P.	CAET	MFAS	MMUL	HSAP	Primates	Macaca	CV>0.5 characteristic of:		SEQUENCES	HSAP1 pm	HSAP2 pm	HSAP3 pm	HSAP4 pm	HSAP5 pm	HSAP1 mm	HSAP2 mm	HSAP3 mm	HSAP4 mm	HSAP5 mm		ALL	PM	MM
CCCTCCGGGAAACTGTGGCGTGATG	I		I	I	I	I	I	I	I	I	I	I	I	I	I	I	I	I	I	I	I		20	15	3	12	4	4	4	5	17	8	ALL		TGACACTTTCACTTTTGCAGATTGG	I	I	I	I	I	I	I	I	I	I		3	3	0
CGCTGGTTAGCACCGCAGGTGTAGA	I	I	I	I	I	I	I	I	I	I	I	I	I	I	I	I	I	I	I	I	I		21	16	4	12	4	4	4	5	17	8	ALL		CGCTGGTTAGCACCGCAGGTGTAGA	I	I	I	I	I	I	I	I	I	I		0	0	0
TGACACTTTCACTTTTGCAGATTGG	I	I	I	I	I	I	I	I	I	I	I	I	I	I	I	I	I	I	I	I	I		21	16	4	12	4	4	4	5	17	8	ALL		GAAGGAGTTTCCATATGCCGATGCC	I	I	I	I	I	I	I	I	I	I		5	5	0
AACTCATTTCCTATGTAACTGCATT	I	I	I		I	I	I	I	I	I	I	I	I	I	I	I	I	I	I	I	I		20	15	3	12	4	4	4	5	17	8	ALL		GGAGGATAGGTCAGGTGCGTTATCT	I	I	I	I	I	I	I	I	I	I		3	0	3
GGAGGATAGGTCAGGTGCGTTATCT	I	I	I	I	I	I	I	I	I	I	I	I	I	I	I	I	I	I	I	I	I		21	16	4	12	4	4	4	5	17	8	ALL		AACTCATTTCCTATGTAACTGCATT	I	I	I	I	I	I	I	I	I	I		1	0	1
GGGCAGACCGATAGAATCATTGGTA	I	I	I	I	I	I	I	I	I	I	I	I	I	I	I	I	I	I	I	I	I		21	16	4	12	4	4	4	5	17	8	ALL		GGGCAGACCGATAGAATCATTGGTA	I	I	I	I	I	I	I	I	I	I		0	0	0
GAAGGAGTTTCCATATGCCGATGCC	I	I	I	I	I	I	I	I	I	I	I	I	I	I	I	I	I	I	I	I	I		21	16	4	12	4	4	4	5	17	8	ALL		CACCTCTTTACGTATATGATGTGGC	I	I	I	I	I	I	I	I	I	I		0	0	0
GCAGGCGTTTATTTCTGCAGGGCTG	I	I	I	I	I	I	I	I	I	I	I	I	I	I	I	I	I	I	I	I	I		21	16	4	12	4	4	4	5	17	8	ALL		GTCTCCCCTCTGCTATTAGAGTGAA	I	I	I	I	I	I	I	I	I	I		0	0	0
CTGTCTCCCGATGAAAACATATCTT	I	I	I	I	I	I	I	I	I	I	I	I	I	I	I	I	I	I	I	I	I		21	16	4	12	4	4	4	5	17	8	ALL		AAGTGAAGAACTCTACGACTCCCTC	I	I	I	I	I	I	I	I	I	I		9	4	5
CACCTCTTTACGTATATGATGTGGC	I	I		I	I	I	I	I	I	I	I	I	I	I	I	I	I	I	I	I	I		20	15	3	12	4	4	4	5	17	8	ALL		TCTGCCCATCCCAATGTTAATCGTA	I	I	I	I	I	I	I	I	I	I		10	5	5
TGCCAACCTCTTACGTGCGCCTTTC	I	I	I		I		I	I		I	I	I	I	I	I	I	I	I	I	I	I		18	13	3	10	3	3	4	5	15	7	ALL		GCAGGCGTTTATTTCTGCAGGGCTG	I	I	I	I	I	I	I	I	I	I		10	5	5
GTCTCCCCTCTGCTATTAGAGTGAA	I	I	I	I	I	I	I	I	I	I	I	I	I	I	I	I	I	I	I	I	I		21	16	4	12	4	4	4	5	17	8	ALL		CCCTCCGGGAAACTGTGGCGTGATG	I	I	I	I	I	I	I	I	I	I		9	4	5
CACATGTGGTTACCTCACACCAGTC	I	I	I	I	I	I	I	I	I	I	I	I	I	I	I	I	I	I		I			19	16	4	12	4	4	4	3	15	8	N.H.S.		TGCCAACCTCTTACGTGCGCCTTTC	I	I	I	I	I	I	I	I	I	I		10	5	5
TCTGCCCATCCCAATGTTAATCGTA	I	I	I	I	I	I	I	I	I	I	I	I	I	I	I	I	I	I	I	I	I		21	16	4	12	4	4	4	5	17	8	ALL		GGACTCCCCTCATAACAATAGACAC	I	I	I	I	I	I	I	I	I	I		10	5	5
AAGTGAAGAACTCTACGACTCCCTC					I	I	I	I	I	I	I	I	I	I	I	I	I	I	I	I	I		17	12	0	12	4	4	4	5	17	8	PRIMATES		TAAGCTTGGATCCTCTAGAGCGGCC	I	I	I	I	I	I	I	I	I	I		10	5	5
GATTGGGCTGCCTGTGATACCCATC	I	I	I	I	I	I	I	I	I	I	I	I	I	I	I	I	I	I	I	I	I		21	16	4	12	4	4	4	5	17	8	ALL		CCAGGCCGGACCCACAGAAATAAGG	I		I	I	I	I	I	I		I		10	5	5
ATTCCGGACACGTGGCATGCGGTGC					I	I	I	I	I	I	I	I	I	I	I	I	I						13	12	0	12	4	4	4	1	13	8	N.H.P.		GCGCCCCTGTCTTTGTAAATTGACC	I	I		I	I	I	I		I	I		10	5	5
GCTGGTGCTGGATGAGCTGGGAGCT	I	I	I	I	I	I	I	I	I	I	I	I	I	I	I	I	I	I	I				19	16	4	12	4	4	4	3	15	8	N.H.S.		CTGTCTCCCGATGAAAACATATCTT	I	I	I	I	I			I	I	I		9	4	5
CCGGCCTATATGACTTTATATTTAC								I	I	I					I					I			5	4	0	4	1	2	1	1	5	3	PRIMATES		TAGAAATCGGAGGTGTGGATGCTCT	I	I	I	I	I	I	I			I		7	4	3
TAAGCTTGGATCCTCTAGAGCGGCC	I	I	I	I	I	I	I	I	I	I	I	I	I	I	I	I	I	I	I	I	I		21	16	4	12	4	4	4	5	17	8	ALL		GCTGAAGCAGCCCGCATATTAGGCG		I	I			I	I	I	I	I		10	5	5
GCTGCAACCCTCAGTCAGTGAGCAG					I		I	I															3	3	0	3	3	0	0	0	3	0	CAET		GCCCAGCCAGAGTTACCGCTATGGC				I	I	I	I	I	I	I		10	5	5
GTTGAACTTTGTACACTTATGCATT					I	I	I	I	I	I	I	I	I	I	I	I	I	I	I	I	I		17	12	0	12	4	4	4	5	17	8	PRIMATES		TCCCTCATGAATTGCCACTGGCAGC	I	I	I	I	I				I	I		10	5	5
GCGCATCCAGCGCAAGTTTGCTGCC			I	I	I	I	I	I	I	I	I	I	I	I	I	I	I	I	I	I	I		19	14	2	12	4	4	4	5	17	8	PRIMATES		GCTGGTGCTGGATGAGCTGGGAGCT	I	I	I			I	I		I			6	1	5
TATCAGCTGATCGCCCGTGTAGAAG			I		I			I	I	I	I	I	I	I	I	I			I				12	11	1	10	2	4	4	1	11	8	MACACA		GACCAACTCCAAGGTCAGCTGGCCA	I	I	I		I		I	I				10	5	5
GCCCAGCCAGAGTTACCGCTATGGC							I	I						I	I	I				I	I		7	5	0	5	2	0	3	2	7	3	MMUL		GTTGAACTTTGTACACTTATGCATT	I	I	I	I	I	I						6	1	5
GCGCCCCTGTCTTTGTAAATTGACC				I	I	I	I	I	I	I	I	I	I		I	I	I	I		I	I		16	12	1	11	4	4	3	4	15	7	PRIMATES		GCACGCGTACGTAAGCTTGGATCCT						I	I	I	I	I		10	5	5
CCAGGCCGGACCCACAGAAATAAGG					I	I		I	I	I	I			I	I	I	I		I	I	I		13	9	0	9	3	3	3	4	13	6	PRIMATES		GGTGTTCAGACACAGCAGACTGCAG	I	I				I	I			I		3	0	3
TCCCTCATGAATTGCCACTGGCAGC					I	I	I	I	I	I	I	I	I		I	I	I	I	I	I	I		16	11	0	11	4	4	3	5	16	7	PRIMATES		TAAGGAAAGGAGTGCCCGTCGGCGT	I	I				I	I	I				10	5	5
GGACTCCCCTCATAACAATAGACAC	I	I	I	I						I					I		I	I	I	I	I		11	6	4	2	0	1	1	5	7	2	ALL		CACATGTGGTTACCTCACACCAGTC	I	I		I		I			I			3	1	2
ACTTGCTGGGGTACAGTTGCTTCCT						I	I		I			I	I				I						6	5	0	5	2	2	1	1	6	3	PRIMATES		GATTGGGCTGCCTGTGATACCCATC	I	I	I	I	I							6	1	5
GCACAAGCCTTCATACATAATTCAT	I	I			I	I	I		I	I	I	I	I	I	I	I	I						14	13	2	11	3	4	4	1	12	8	N.H.P.		GCGCATCCAGCGCAAGTTTGCTGCC	I	I	I	I	I							8	3	5
AGCCAGCCGGAAGACAAGTACCTCT					I	I			I	I	I				I	I							7	7	0	7	2	3	2	0	7	5	MFAS		GCAGACTCTCTGAACGTTTGATGAA	I	I	I	I	I							5	2	3
TGCAGAGGTCCTGTGACACCAGTGG							I		I	I	I	I	I		I								7	7	0	7	1	4	2	0	7	6	MFAS		AGAAGTTACTGGGAGCTGCTATTTT							I	I	I	I		2	0	2
TAAATAAGTTCCTGTCTCTTGCCAA				I	I	I	I		I	I	I	I	I				I	I					11	9	1	8	3	4	1	2	10	5	ALL		ACAGTATTCCTGCCGAGGCTGACTT						I		I	I	I		7	2	5
TGAGGCCCACCCCTATTAAGGAGGG	I	I	I	I	I	I	I		I	I	I	I	I		I	I	I	I		I			17	14	4	10	3	4	3	3	13	7	N.H.S.		ATTGGGTATTTCTTGCTCTCATTTT				I				I	I	I		5	1	4
GACCAACTCCAAGGTCAGCTGGCCA										I	I	I	I	I		I	I	I	I		I		10	6	0	6	0	3	3	4	10	6	PRIMATES		CTACTAAATTCGCGGCCGCGTCGAC				I	I		I		I			6	1	5
CCCGCCTGGCGCATTACAACAAGCG					I											I			I	I	I		5	2	0	2	1	0	1	3	5	1	PRIMATES		AGACGTAACTCAACTGGACCCAAAT			I	I	I					I		5	4	1
GAAAGCCAGTTGGCAGCCCACATGT					I	I	I										I						4	3	0	3	3	0	0	1	4	0	CAET		AGCATGTAGCTCATTCTGCTCAGCC			I	I	I	I						3	0	3
TAAGGAAAGGAGTGCCCGTCGGCGT							I		I	I	I	I		I	I		I	I					9	7	0	7	1	4	2	2	9	6	MFAS		CCCGCCTGGCGCATTACAACAAGCG			I	I	I			I				7	3	4
GAATTTATTCCGGACACGTGGCATG							I			I	I	I		I	I		I						7	6	0	6	1	3	2	1	7	5	MFAS		TGAGGCCCACCCCTATTAAGGAGGG	I	I		I					I			4	1	3
AGACGTAACTCAACTGGACCCAAAT						I			I			I				I			I	I	I		7	4	0	4	1	2	1	3	7	3	PRIMATES
TTGACCCTTCTGGAGTGGGGGGCGG					I	I	I		I	I	I	I	I	I		I	I	I					12	10	0	10	3	4	3	2	12	7	N.H.P.
ATTGGGTATTTCTTGCTCTCATTTT	I	I	I	I																I			5	4	4	0	0	0	0	1	1	0	DEER
AAAAGTACAGTCTGTCAGCCAGAAT	I	I	I	I							I	I									I		7	6	4	2	0	2	0	1	3	2	DEER
CCCCTTCTCAGGTTACTGGCATTGG						I				I	I						I		I	I			6	3	0	3	1	2	0	3	6	2	PRIMATES
TACAACTACCTACATTGCTCATGAA										I	I	I	I										4	4	0	4	0	3	1	0	4	4	MFAS
TAGAAATCGGAGGTGTGGATGCTCT	I	I	I	I	I		I						I	I	I	I	I	I	I	I	I		15	10	4	6	2	0	4	5	11	4	ALL
CCCACGGAAAATGCTCTGCCGGCGA						I	I		I	I	I	I	I		I		I						9	8	0	8	2	4	2	1	9	6	MFAS
GGAAGATCCCATTCGAGCTGAGGAG	I	I		I						I		I	I				I		I		I		9	6	3	3	0	2	1	3	6	3	ALL
GCCCGGCAGGACCTGCAGGGGACGA	I	I	I	I																			4	4	4	0	0	0	0	0	0	0	DEER
TGCTCTGCCGGCGAAAGCGGCTGGC						I			I	I	I	I	I		I		I						8	7	0	7	1	4	2	1	8	6	MFAS
GCAGACTCTCTGAACGTTTGATGAA																	I	I	I	I	I		5	0	0	0	0	0	0	5	5	0	HSAP
[truncated: 1 more columns]
