# Supplementary material for: Cross-species analysis of gene expression in non-model mammals: reproducibility of hybridization on high density oligonucleotide microarrays
Source: BMC Genomics. 2007 Apr 3;8:89. doi: 10.1186/1471-2164-8-89 (PMC1853087; doi:10.1186/1471-2164-8-89)
Supplement: Additional file 8 — Characterization of the UPS. Spreadsheet containing two matrices, one describing the PM un-reproducible probe sequences for the different species or groups of species, and the other describing the MM and PM un-reproducible probe sequences for human samples. For each sequence, the matrix details in the nucleotide sequence, the species or groups in which the sequence behaves as an UPS at the three defined levels (CV>1, CV>0.75, and CV>0.5), the GeneChip probesets containing that sequence and the target of the sequence according to Affymetrix annotations and to a search of the GeneBank sequences using BLASTn tool (see Materials and Methods in the text). [file 1471-2164-8-89-S8.xls]

## Sheet: S6. ID Seqs CV>X species
Additional data on the UPS
Species data
			CV>
Sequence		1	0.75	0.5		Probe Set ID		Target
GTTGAACTTTGTACACTTATGCATT		–	PRIM.	PRIM.		1554588_a_at 243413_at		Homo sapiens, similar to unnamed protein product, clone MGC:45475 IMAGE:5175299, mRNA (Affymetrix) Homo sapiens hypothetical protein FLJ30990 (FLJ30990), mRNA (BLAST)
CCGGCCTATATGACTTTATATTTAC		–	–	PRIM.		1557710_at 1557712_x_at		Homo sapiens cDNA clone IMAGE:4817893
TACAACTACCTACATTGCTCATGAA		–	–	MFAS		1559292_s_at 1559293_x_at		Homo sapiens C9orf14 mRNA, partial sequence
AGCCAGCCGGAAGACAAGTACCTCT		–	–	MFAS		1562904_s_at 234049_at		Homo sapiens, Similar to hypothetical protein FLJ10661, clone IMAGE:5725923
CCAGGCCGGACCCACAGAAATAAGG		PRIM.	PRIM.	PRIM.		1569461_at 1569462_x_at		Homo sapiens, clone IMAGE:5724518, mRNA
GGAAGATCCCATTCGAGCTGAGGAG		–	–	ALL		177_at 205203_at		Homo sapiens phospholipase D1, phophatidylcholine-specific (PLD1), mRNA.
AACTCATTTCCTATGTAACTGCATT		PRIM.	PRIM.	ALL		200887_s_at AFFX–HUMISGF3A/M9 935_3_at		Homo sapiens signal transducer and activator of transcription 1, 91kDa (STAT1) Homo sapiens transcription factor ISGF-3 mRNA, complete cds
GCGCCCCTGTCTTTGTAAATTGACC		–	PRIM.	PRIM.		202841_x_at 210443_x_at		Homo sapiens opioid growth factor receptor (OGFR)
TAAGGAAAGGAGTGCCCGTCGGCGT		–	–	MFAS
TTGACCCTTCTGGAGTGGGGGGCGG		–	–	N.H.P.
GCCCGGCAGGACCTGCAGGGGACGA		–	–	DEER
GATTGGGCTGCCTGTGATACCCATC		–	PRIM.	ALL		202849_x_at 210981_s_at		Homo sapiens G protein-coupled receptor kinase 6 (GRK6)
GGACTCCCCTCATAACAATAGACAC		–	HSAP	ALL
CCCACGGAAAATGCTCTGCCGGCGA		–	MFAS	MFAS		202881_x_at 222080_s_at		Homo sapiens retinoic acid repressible protein (RARG-1) mRNA, (Affymetrix) Homo sapiens cDNA clone IMAGE:4865340 (BLAST)
TGCTCTGCCGGCGAAAGCGGCTGGC		–	PRIM.	MFAS
GCACAAGCCTTCATACATAATTCAT		–	MFAS	N.H.P.		202882_x_at 210097_s_at		Homo sapiens retinoic acid repressible protein (RARG-1), mRNA (Affymetrix) Homo sapiens 27 kDa nucleolar protein (NOL7) mRNA (BLAST)
TAAATAAGTTCCTGTCTCTTGCCAA		–	CAET	ALL
AAAAGTACAGTCTGTCAGCCAGAAT		–	DEER	DEER
CACATGTGGTTACCTCACACCAGTC		N.H.P.	ALL	N.H.S.		202889_x_at 215471_s_at		Homo sapiens microtubule-associated protein 7 (MAP7), mRNA
GAAAGCCAGTTGGCAGCCCACATGT		–	–	CAET
GCTGCAACCCTCAGTCAGTGAGCAG		–	–	CAET		204545_at 320_at		Homo sapiens peroxisomal biogenesis factor 6 (PEX6), mRNA
GCGCATCCAGCGCAAGTTTGCTGCC		–	PRIM.	PRIM.
GACCAACTCCAAGGTCAGCTGGCCA		–	PRIM.	PRIM.		206689_x_at 209192_x_at		Homo sapiens HIV-1 Tat interacting protein, 60kDa
ACTTGCTGGGGTACAGTTGCTTCCT		–	–	PRIM.		207554_x_at 211590_x_at 336_at		Homo sapiens mRNA for thromboxane A2 receptor, complete cds
CCCGCCTGGCGCATTACAACAAGCG		–	–	PRIM.		208490_x_at 209911_x_at		Homo sapiens H2B histone family mRNA (Affymetrix) Homo sapiens Histone 1 mRNA (BLAST)
GCAGACTCTCTGAACGTTTGATGAA		–	–	HSAP		212683_at 32091_at		Homo sapiens KIAA0446 gene product, mRNA
CCCTCCGGGAAACTGTGGCGTGATG		PRIM.	PRIM.	ALL		213453_x_at 217398_x_at AFFX–HUMGAPDH/M33197_M_at		Homo sapiens glyceraldehyde-3-phosphate dehydrogenase (GAPDH), mRNA
AGACGTAACTCAACTGGACCCAAAT		–	PRIM.	PRIM.		218080_x_at 224217_s_at		Homo sapiens Fas (TNFRSF6) associated factor 1 (FAF1)
CCCCTTCTCAGGTTACTGGCATTGG		–	HSAP	PRIM.		221227_x_at 223515_s_at		Homo sapiens methyltransferase COQ3 (COQ3), mRNA
TAAGCTTGGATCCTCTAGAGCGGCC		–	–	ALL		222341_x_at 240877_x_at 242266_x_at 243391_x_at		Homo sapiens ESTs, Weakly similar to ALU7_HUMAN ALU SUBFAMILY SQ SEQUENCE CONTAMINATION WARNING ENTRY (Affymetrix) Homo sapiens heparanase 2 (HPSE2), mRNA (BLAST)
TCCCTCATGAATTGCCACTGGCAGC		–	PRIM.	PRIM.		236504_x_at 239417_x_at 243943_x_at		Homo sapiens ESTs, Weakly similar to unnamed protein product (Affymetrix) Homo sapiens chromosome 6 open reading frame 52, mRNA (BLAST)
AAGTGAAGAACTCTACGACTCCCTC		PRIM.	PRIM.	PRIM.		236504_x_at 243943_x_at
GTCTCCCCTCTGCTATTAGAGTGAA		ALL	ALL	ALL		239417_x_at 243943_x_at
GCCCAGCCAGAGTTACCGCTATGGC		–	–	MMUL
TGCAGAGGTCCTGTGACACCAGTGG		–	–	MFAS		237236_x_at 243971_x_at		Homo sapiens ESTs, Weakly similar to S57447 HPBRII-7 protein (Affymetrix) Homo sapiens mRNA; cDNA DKFZp686G1626 (BLAST)
ATTCCGGACACGTGGCATGCGGTGC		MFAS	N.H.P	N.H.P		238364_x_at 243076_x_at		Homo sapiens GLI-Kruppel family member GLI4 (GLI4), mRNA
GCTGGTGCTGGATGAGCTGGGAGCT		–	N.H.S	N.H.S.
GAATTTATTCCGGACACGTGGCATG		–	–	MFAS
ATTGGGTATTTCTTGCTCTCATTTT		–	–	DEER		239732_x_at 243700_x_at		Homo sapiens chromosome X sequence
TCTGCCCATCCCAATGTTAATCGTA		ALL	ALL	ALL		242610_x_at 243484_x_at		Human DNA sequence from differet clones on chromosome 1
TGAGGCCCACCCCTATTAAGGAGGG		DEER	N.H.S.	N.H.S.
TGCCAACCTCTTACGTGCGCCTTTC		ALL	ALL	ALL		AFFX-BioB-3_at AFFX-r2-Ec-bioB-3_at		E.coli 7,8-diamino-pelargonic acid (bioA), biotin synthetase (bioB), 7-keto-8-amino-pelargonic acid synthetase (bioF), bioC protein, and dethiobiotin synthetase (bioD), complete cds
TGACACTTTCACTTTTGCAGATTGG		ALL	ALL	ALL		AFFX-BioDn-3_at AFFX-r2-Ec-bioD-3_at		Escherichia coli dethiobiotin synthetase (bioD) gene, complete cds
GGGCAGACCGATAGAATCATTGGTA		ALL	ALL	ALL		AFFX-BioDn-5_at AFFX-r2-Ec-bioD-5_at
CGCTGGTTAGCACCGCAGGTGTAGA		ALL	ALL	ALL		AFFX-CreX-3_at AFFX-r2-P1-cre-3_at		Cre expression module recombinase (cre) gene, complete cds
GCAGGCGTTTATTTCTGCAGGGCTG		ALL	ALL	ALL		AFFX-LysX-5_at AFFX-r2-Bs-lys-5_at		Bacillus subtilis lys gene for diaminopimelate decarboxylase
CACCTCTTTACGTATATGATGTGGC		PRIM.	PRIM.	ALL
TAGAAATCGGAGGTGTGGATGCTCT		DEER	ALL	ALL
CTGTCTCCCGATGAAAACATATCTT		ALL	ALL	ALL		AFFX-PheX-3_at AFFX-r2-Bs-phe-3_at		Bacillus subtillis sporulation protein (spoOB), GTP-binding protein (obg), phenylalanine biosynthesis associated protein (pheB), and monofunctional prephenate dehydratase (pheA) genes, complete cds
GGAGGATAGGTCAGGTGCGTTATCT		ALL	ALL	ALL		AFFX-PheX-5_at AFFX-r2-Bs-phe-5_at
GAAGGAGTTTCCATATGCCGATGCC		ALL	ALL	ALL		AFFX-r2-Bs-thr-3_s_at AFFX-ThrX-3_at		B. subtilis thrB and thrC genes for homoserine kinase and threonine synthase
TATCAGCTGATCGCCCGTGTAGAAG		–	MFAS	Macaca		AFFX-r2-Bs-thr-M_s_at AFFX-ThrX-M_at
Human PM and MM data
			CV>
Sequence		1	0.75	0.5		Probe Set ID		Target
GAAGGAGTTTCCATATGCCGATGCC		ALL	ALL	ALL		AFFX-r2-Bs-thr-3_s_at AFFX-ThrX-3_at		B. subtilis thrB and thrC genes for homoserine kinase and threonine synthase
GGAGGATAGGTCAGGTGCGTTATCT		ALL	ALL	ALL		AFFX-PheX-5_at AFFX-r2-Bs-phe-5_at		Bacillus subtillis sporulation protein (spoOB), GTP-binding protein (obg), phenylalanine biosynthesis associated protein (pheB), and monofunctional prephenate dehydratase (pheA) genes, complete cds
CTGTCTCCCGATGAAAACATATCTT		PM	ALL	PM		AFFX-PheX-3_at AFFX-r2-Bs-phe-3_at
CACCTCTTTACGTATATGATGTGGC		ALL	ALL	ALL		AFFX-LysX-5_at AFFX-r2-Bs-lys-5_at		Bacillus subtilis lys gene for diaminopimelate decarboxylase
GCAGGCGTTTATTTCTGCAGGGCTG		ALL	ALL	ALL
TAGAAATCGGAGGTGTGGATGCTCT		–	PM	PM
GCTGAAGCAGCCCGCATATTAGGCG		–	–	MM		AFFX-DapX-3_at AFFX-r2-Bs-dap-3_at		Bacillus subtilis dihydropicolinate reductase (jojE) gene, complete cds; poly(A) polymerase (jojI) gene, complete cds; biotin acetyl-CoA-carboxylase ligase (birA) gene, complete cds; jojC, jojD, jojF, jojG, jojH genes, complete cds's.
CGCTGGTTAGCACCGCAGGTGTAGA		ALL	ALL	ALL		AFFX-CreX-3_at AFFX-r2-P1-cre-3_at		Bacteriophage P1 Cre expression module recombinase (cre) gene, complete cds
GGGCAGACCGATAGAATCATTGGTA		ALL	ALL	ALL		AFFX-BioDn-5_at AFFX-r2-Ec-bioD-5_at		Escherichia coli dethiobiotin synthetase (bioD) gene, complete cds
TGACACTTTCACTTTTGCAGATTGG		ALL	ALL	ALL		AFFX-BioDn-3_at AFFX-r2-Ec-bioD-3_at
TGCCAACCTCTTACGTGCGCCTTTC		MM	ALL	ALL		AFFX-BioB-3_at AFFX-r2-Ec-bioB-3_at		E.coli 7,8-diamino-pelargonic acid (bioA), biotin synthetase (bioB), 7-keto-8-amino-pelargonic acid synthetase (bioF), bioC protein, and dethiobiotin synthetase (bioD), complete cds
TCTGCCCATCCCAATGTTAATCGTA		ALL	ALL	ALL		242610_x_at 243484_x_at		Human DNA sequence from differet clones on chromosome 1
TGAGGCCCACCCCTATTAAGGAGGG		–	–	ALL
CTACTAAATTCGCGGCCGCGTCGAC		–	–	ALL		242266_x_at 243391_x_at		ESTs, Weakly similar to ALU7 (or 6)_HUMAN ALU SUBFAMILY SQ SEQUENCE CONTAMINATION WARNING ENTRY (H.sapiens) (Affymetrix) Homo sapiens clone DNA147275 GWSI6489 (UNQ6489) mRNA (BLAST)
GCTGGTGCTGGATGAGCTGGGAGCT		–	–	ALL		238364_x_at 243076_x_at		Homo sapiens GLI-Kruppel family member GLI4 (GLI4), mRNA
ATTGGGTATTTCTTGCTCTCATTTT		–	–	ALL		239732_x_at 243700_x_at		Homo sapiens chromosome X sequence
GAGTGAAGCAGGAGTTCCAGCCCAG		–	MM	–		239417_x_at 243943_x_at		Homo sapiens ESTs, Weakly similar to unnamed protein product (Affymetrix) Homo sapiens chromosome 6 open reading frame 52, mRNA (BLAST)
GCCCAGCCAGAGTTACCGCTATGGC		–	–	MM
GTCTCCCCTCTGCTATTAGAGTGAA		ALL	ALL	ALL
AAGTGAAGAACTCTACGACTCCCTC		ALL	ALL	ALL		236504_x_at 243943_x_at
TCCCTCATGAATTGCCACTGGCAGC		–	PM	PM		236504_x_at 239417_x_at 243943_x_at
TAAGCTTGGATCCTCTAGAGCGGCC		–	–	ALL		222341_x_at 240877_x_at 242266_x_at 243391_x_at		Homo sapiens ESTs, Weakly similar to ALU7_HUMAN ALU SUBFAMILY SQ SEQUENCE CONTAMINATION WARNING ENTRY (Affymetrix) Homo sapiens heparanase 2 (HPSE2), mRNA (BLAST)
CCCCTTCTCAGGTTACTGGCATTGG		–	PM	–		221227_x_at 223515_s_at		Homo sapiens methyltransferase COQ3 (COQ3), mRNA
AGACGTAACTCAACTGGACCCAAAT		–	PM	ALL		218080_x_at 224217_s_at		Homo sapiens Fas (TNFRSF6) associated factor 1 (FAF1)
CCCTCCGGGAAACTGTGGCGTGATG		ALL	ALL	ALL		213453_x_at 217398_x_at AFFX–HUMGAPDH/M33197_M_at		Homo sapiens glyceraldehyde-3-phosphate dehydrogenase (GAPDH), mRNA
GCACGCGTACGTAAGCTTGGATCCT		MM	MM	MM		213441_x_at 222329_x_at 222341_x_at 240877_x_at 242266_x_at 243391_x_at 244340_x_at		Various undefined ETSs (Affymetrix) Homo sapiens heparanase 2 (HPSE2), mRNA (BLAST)
GCAGACTCTCTGAACGTTTGATGAA		–	–	PM		212683_at 32091_at		Homo sapiens KIAA0446 gene product, mRNA
AGAAGTTACTGGGAGCTGCTATTTT		–	MM	MM		211939_x_at 214800_x_at		H.sapiens mRNA for transcription factor BTF 3
ACAGTATTCCTGCCGAGGCTGACTT		–	MM	MM		210708_x_at 211888_x_at		Homo sapiens caspase-10c mRNA, complete cds.
AGCATGTAGCTCATTCTGCTCAGCC		–	–	ALL		209834_at 32094_at		Homo sapiens mRNA for chondroitin 6-sulfotransferase, complete cds
CCCGCCTGGCGCATTACAACAAGCG		–	–	ALL		208490_x_at 209911_x_at		Homo sapiens H2B histone family mRNA (Affymetrix) Homo sapiens Histone 1 mRNA (BLAST)
GACCAACTCCAAGGTCAGCTGGCCA		–	–	PM		206689_x_at 209192_x_at		Homo sapiens HIV-1 Tat interacting protein, 60kDa
GCGCATCCAGCGCAAGTTTGCTGCC		–	PM	PM		204545_at 320_at		Homo sapiens peroxisomal biogenesis factor 6 (PEX6), mRNA
GGTGTTCAGACACAGCAGACTGCAG		–	–	ALL		202889_x_at 215471_s_at		Homo sapiens microtubule-associated protein 7 (MAP7), mRNA
CACATGTGGTTACCTCACACCAGTC		–	PM	ALL
GATTGGGCTGCCTGTGATACCCATC		–	PM	PM		202849_x_at 210981_s_at		Homo sapiens G protein-coupled receptor kinase 6 (GRK6)
GGACTCCCCTCATAACAATAGACAC		–	PM	ALL
GCGCCCCTGTCTTTGTAAATTGACC		–	–	ALL		202841_x_at 210443_x_at		Homo sapiens opioid growth factor receptor (OGFR)
TAAGGAAAGGAGTGCCCGTCGGCGT		–	–	ALL
AACTCATTTCCTATGTAACTGCATT		ALL	ALL	ALL		200887_s_at AFFX–HUMISGF3A/M9 935_3_at		Homo sapiens signal transducer and activator of transcription 1, 91kDa (STAT1) Homo sapiens transcription factor ISGF-3 mRNA, complete cds
CCAGGCCGGACCCACAGAAATAAGG		ALL	MM	ALL		1569461_at 1569462_x_at		Homo sapiens, clone IMAGE:5724518, mRNA
GTTGAACTTTGTACACTTATGCATT		–	PM	PM		1554588_a_at 243413_at		Homo sapiens, similar to unnamed protein product, clone MGC:45475 IMAGE:5175299, mRNA (Affymetrix) Homo sapiens hypothetical protein FLJ30990 (FLJ30990), mRNA (BLAST)
GACAGAGATATTCCACTGGTGCGAA		–	MM	–		1554293_at 1554295_x_at		Homo sapiens, Similar to tau tubulin kinase 1, clone MGC:43750 IMAGE:5271988, mRNA, complete cds. (Affymetrix) Homo sapiens tau tubulin kinase 2 (TTBK2), mRNA (BLAST)
