# Supplementary material for: Cross-species analysis of gene expression in non-model mammals: reproducibility of hybridization on high density oligonucleotide microarrays
Source: BMC Genomics. 2007 Apr 3;8:89. doi: 10.1186/1471-2164-8-89 (PMC1853087; doi:10.1186/1471-2164-8-89)
Supplement: Additional file 9 — Differences Data Matrix. This spreadsheet includes the data matrix used to compare the hybridization variability for each sequence between humans and non-human mammals. For each samples, the matrix gives: columns C to H, the mean hybridization CV of each sequence in each species (calculated from the sample data in Additional file 3); columns I to M, the difference between the hybridization CV of the human samples and the mean human hybridization CV; columns N to R, the difference between the mean hybridization CV of non-human species and mean human hybridization CV and the difference between the human PM and MM mean hybridization CV (HSAPmm); columns N to R, the difference between the MM hybridization CV and the PM hybridization CV for each human sample. Codes for species and samples, as given in Table 2 of the text. [file 1471-2164-8-89-S9.xls]

## Sheet: CV Differences Data Matrix
CV differences Data Matrix
				MEAN CV						HSAP SAMPLES CV-HSAP MEAN CV					SP MEAN CV-HSAP MEAN CV					HUMAN SAMPLES: MM - PM CVs
#	SEQUENCES	HSAP	DEER	CAET	MFAS	MMUL	HSAPmm	HSAP1	HSAP2	HSAP3	HSAP4	HSAP5	DEER	CAET	MFAS	MMUL	HSAPmm	HSAP1	HSAP2	HSAP3	HSAP4	HSAP5
1	CCCTCCGGGAAACTGTGGCGTGATG	1.51965	0.5817	1.66785	1.56055	1.53252	0.092399	-0.342157	-0.00223928	0.131956	0.0878901	0.12455	-0.937947	0.148207	0.0408992	0.0128695	-1.42725	-1.16854	-1.45945	-1.46928	-1.52532	-1.51365
2	CGCTGGTTAGCACCGCAGGTGTAGA	1.40199	1.37926	1.39717	1.39908	1.40013	0.0146401	-0.0095983	-0.00356996	0.00447691	0.00739485	0.0012965	-0.0227278	-0.00481547	-0.0029081	-0.00186064	-1.38735	-1.34914	-1.3942	-1.39567	-1.40938	-1.38835
3	TGACACTTTCACTTTTGCAGATTGG	1.39546	1.28806	1.39894	1.39528	1.3968	0.0891772	0.0018316	-0.0141731	0.00146065	0.0103464	0.000534465	-0.107404	0.00347744	-0.000183119	0.00133804	-1.30628	-1.27554	-1.37302	-1.25216	-1.39392	-1.23678
4	AACTCATTTCCTATGTAACTGCATT	1.38221	0.636266	1.25339	1.19909	1.30517	0.12857	-0.0336722	-0.015729	0.0215822	0.00495944	0.0228595	-0.745941	-0.128813	-0.18312	-0.0770405	-1.25364	-1.26487	-1.26845	-1.30334	-1.3095	-1.12203
5	GGAGGATAGGTCAGGTGCGTTATCT	1.38535	1.26981	1.38953	1.38659	1.38557	0.0972857	-0.00953351	-0.00517595	-0.000941115	0.0133793	0.00227128	-0.115533	0.00417816	0.00124049	0.000226307	-1.28806	-1.19552	-1.28765	-1.3257	-1.34536	-1.28607
6	GGGCAGACCGATAGAATCATTGGTA	1.36486	1.2683	1.36182	1.3486	1.36676	0.111642	-0.0278698	-0.0185956	0.00717164	0.0318834	0.00741039	-0.0965587	-0.00304326	-0.0162663	0.00189596	-1.25322	-1.29515	-1.32741	-1.26544	-1.09215	-1.28596
7	GAAGGAGTTTCCATATGCCGATGCC	1.38401	1.23302	1.38317	1.37448	1.37827	0.109273	-0.00298917	-0.00485649	0.00238439	0.00667624	-0.00121497	-0.15099	-0.000841706	-0.00953452	-0.00574145	-1.27474	-1.18147	-1.36819	-1.32828	-1.24927	-1.24649
8	GCAGGCGTTTATTTCTGCAGGGCTG	1.33774	1.0324	1.34217	1.33355	1.33325	0.0952719	-0.00674818	-0.0229231	-0.0222794	0.035008	0.0169426	-0.305338	0.00443179	-0.00418557	-0.00448602	-1.24246	-1.24048	-1.16763	-1.2937	-1.32989	-1.18062
9	CTGTCTCCCGATGAAAACATATCTT	1.37785	1.19358	1.23504	1.31463	1.34612	0.0193385	-0.0255081	-0.0176357	0.0105661	0.0205611	0.0120166	-0.184266	-0.142804	-0.0632208	-0.0317331	-1.35851	-1.29593	-1.33673	-1.38188	-1.3966	-1.3814
10	CACCTCTTTACGTATATGATGTGGC	1.32437	0.65697	1.2233	0.884606	1.17326	0.0338967	-0.0379557	0.0121892	-0.0194549	0.0599294	-0.014708	-0.667398	-0.101067	-0.439763	-0.151113	-1.29047	-1.26303	-1.31915	-1.25433	-1.34707	-1.26879
11	TGCCAACCTCTTACGTGCGCCTTTC	0.864362	0.910711	0.949422	0.843635	0.94625	0.0664604	0.0436739	0.173297	-0.0969767	0.173313	-0.293307	0.046349	0.0850605	-0.020727	0.0818881	-0.797901	-0.876609	-1.01046	-0.636439	-0.965151	-0.500845
12	GTCTCCCCTCTGCTATTAGAGTGAA	1.19024	1.0982	1.16268	1.25835	1.18306	0.0619441	0.0107283	-0.0070836	0.00222232	0.109186	-0.115053	-0.0920469	-0.0275621	0.0681083	-0.00718157	-1.1283	-1.11373	-1.15162	-1.09922	-1.25959	-1.01734
13	CACATGTGGTTACCTCACACCAGTC	0.686903	1.03197	1.22673	1.22647	1.03755	0.108086	0.462724	0.152236	-0.26983	0.0721378	-0.417267	0.345071	0.539822	0.539566	0.350649	-0.578817	-1.08984	-0.77156	-0.240144	-0.701471	-0.0910656
14	TCTGCCCATCCCAATGTTAATCGTA	1.11595	0.840725	1.01716	1.07173	0.991416	0.103275	0.0127337	0.173615	-0.0735011	0.115521	-0.228368	-0.275225	-0.0987891	-0.0442158	-0.124533	-1.01268	-1.05878	-1.23605	-0.995972	-1.05469	-0.717876
15	AAGTGAAGAACTCTACGACTCCCTC	1.19425	0.399065	0.975713	1.18908	1.14681	0.148788	-0.0425075	0.0251802	-0.00254437	0.0916984	-0.0718267	-0.795184	-0.218536	-0.00516794	-0.0474357	-1.04546	-1.10021	-1.10694	-1.03261	-1.14798	-0.83958
16	GATTGGGCTGCCTGTGATACCCATC	0.852492	0.66986	0.874674	0.91169	0.866407	0.142355	0.0365976	-0.0380809	0.0130814	-0.207981	0.196383	-0.182632	0.0221823	0.0591979	0.013915	-0.710137	-0.733917	-0.748956	-0.763855	-0.47971	-0.824246
17	ATTCCGGACACGTGGCATGCGGTGC	0.465883	0.182284	0.932327	1.07115	0.853572	0.0717335	0.130353	-0.0278527	-0.0573328	-0.0164047	-0.0287628	-0.2836	0.466444	0.605268	0.387688	-0.39415	-0.566977	-0.417971	-0.25881	-0.42651	-0.300482
18	CTTTATTTCAGGCCATCCCTTCATT	0.0899272	0.125009	0.295222	0.156464	0.109514	0.0720487	-0.035373	-0.0566817	-0.086166	0.130336	0.0478848	0.0350815	0.205295	0.066537	0.0195872	-0.0178785	-0.0453411	0.0698146	0.106864	-0.152272	-0.0684582
19	GCTGGTGCTGGATGAGCTGGGAGCT	0.673155	0.876842	0.830928	0.85763	0.677437	0.154904	0.239306	0.221172	0.0230728	-0.24764	-0.235911	0.203686	0.157773	0.184474	0.00428136	-0.518251	-0.755326	-0.73922	-0.666559	-0.227261	-0.202889
20	CCGGCCTATATGACTTTATATTTAC	0.278568	0.0550421	0.441994	0.509458	0.324968	0.0646587	-0.197425	-0.119574	-0.186906	0.385746	0.118159	-0.223526	0.163426	0.23089	0.0464	-0.213909	-0.0613642	-0.126106	0.0147842	-0.513108	-0.383752
21	TAAGCTTGGATCCTCTAGAGCGGCC	0.663246	0.656162	0.662729	0.661822	0.662376	0.043663	-0.00146608	-0.00147272	0.00078053	0.00143796	0.000720311	-0.00708454	-0.000517798	-0.00142399	-0.00087078	-0.619583	-0.660617	-0.635151	-0.640843	-0.522075	-0.639231
22	GCTGCAACCCTCAGTCAGTGAGCAG	0.146569	0.0630454	0.552766	0.0333825	0.126992	0.0585228	0.0274881	-0.0388193	0.11625	-0.0327816	-0.0721366	-0.0835235	0.406197	-0.113186	-0.0195771	-0.0880461	-0.143313	-0.0272659	-0.254247	-0.00115082	-0.014253
23	GTTGAACTTTGTACACTTATGCATT	0.824792	0.289989	0.730377	0.92347	0.820925	0.0930564	0.187656	-0.154902	0.0782597	-0.160659	0.049645	-0.534804	-0.0944155	0.0986772	-0.00386783	-0.731736	-0.903663	-0.614431	-0.743554	-0.535569	-0.861463
24	ACCAGCCACTATTTTGTTGACTATG	0.22033	0.0453663	0.162491	0.0575426	0.0900637	0.13628	-0.163922	-0.0149131	0.0469617	0.125002	0.00687196	-0.174963	-0.0578383	-0.162787	-0.130266	-0.0840499	0.0147696	-0.0781734	-0.0283928	-0.254353	-0.0740995
25	GCGCATCCAGCGCAAGTTTGCTGCC	0.868964	0.546859	0.747889	0.805911	0.770448	0.10864	-0.0232784	-0.129506	-0.0326952	0.147502	0.0379774	-0.322105	-0.121075	-0.0630527	-0.0985157	-0.760324	-0.734037	-0.468651	-0.758778	-0.962073	-0.87808
26	TATCAGCTGATCGCCCGTGTAGAAG	0.361835	0.44576	0.598927	0.993066	0.748674	0.119238	-0.151207	-0.0210606	0.151848	-0.0318518	0.0522718	0.083925	0.237092	0.631231	0.386839	-0.242597	-0.163171	-0.316391	-0.422443	-0.159302	-0.151675
27	GCCCAGCCAGAGTTACCGCTATGGC	0.470125	0.196306	0.46451	0.338389	0.47883	0.146714	-0.195571	-0.109639	-0.016261	0.145098	0.176373	-0.273819	-0.00561492	-0.131736	0.00870506	-0.323411	-0.18584	-0.220465	-0.360472	-0.336364	-0.513915
28	GCGCCCCTGTCTTTGTAAATTGACC	0.589142	0.354135	0.683688	0.782486	0.62532	0.0794017	0.181232	-0.0140524	-0.176381	0.0807488	-0.0715478	-0.235007	0.0945463	0.193345	0.0361777	-0.50974	-0.732152	-0.417955	-0.382671	-0.557254	-0.458668
29	CCAGGCCGGACCCACAGAAATAAGG	0.722715	0.107743	0.63222	0.69146	0.805016	0.117577	-0.184309	-0.271555	0.228665	-0.145433	0.372631	-0.614972	-0.0904945	-0.0312549	0.0823008	-0.605138	-0.476919	-0.143722	-0.932269	-0.539059	-0.933722
30	TCCCTCATGAATTGCCACTGGCAGC	0.775796	0.166805	0.677716	0.808117	0.675833	0.0897652	-0.0328834	-0.0575959	0.0216758	0.0330869	0.0357166	-0.608991	-0.0980805	0.0323206	-0.0999629	-0.686031	-0.671004	-0.541424	-0.68224	-0.734451	-0.801037
31	TTGTATGCATCTTGGTGGACTTGTC	0.0486468	0.126895	0.167009	0.0700752	0.1174	0.125053	0.0416221	-0.0351781	-0.027951	0.00150261	0.0200043	0.0782477	0.118363	0.0214284	0.0687528	0.0764063	0.0647134	0.0174995	0.032815	0.171688	0.0953156
32	ACCAGCCTTGAACCCTTGCAAAGGG	0.310471	0.0586018	0.418548	0.369992	0.391759	0.0648183	-0.061571	-0.137739	-0.0391803	-0.0949696	0.33346	-0.251869	0.108077	0.059521	0.0812873	-0.245653	-0.241058	-0.146298	-0.160913	-0.118878	-0.561117
33	GCTCCTTCTCTCTTACATTGAATGT	0.122013	0.0748541	0.204505	0.0373825	0.057461	0.0453888	0.146508	0.0402735	-0.111135	-0.00887626	-0.0667706	-0.0471592	0.0824913	-0.0846308	-0.0645524	-0.0766246	-0.257888	-0.141179	0.0587871	-0.0719464	0.029104
34	GGACTCCCCTCATAACAATAGACAC	0.739189	0.774054	0.203962	0.443276	0.344515	0.0886245	0.0490774	0.0578045	0.0835899	-0.113856	-0.0766156	0.0348648	-0.535227	-0.295912	-0.394674	-0.650564	-0.711526	-0.778722	-0.741664	-0.586049	-0.434861
35	ACTTGCTGGGGTACAGTTGCTTCCT	0.374784	0.44228	0.517532	0.515998	0.39824	0.0887284	0.20942	0.0892184	-0.102159	0.0352854	-0.231765	0.0674964	0.142749	0.141215	0.0234568	-0.286055	-0.527635	-0.323855	-0.220247	-0.24171	-0.116829
36	GCACAAGCCTTCATACATAATTCAT	0.441265	0.513595	0.819389	0.834536	0.706024	0.0890137	0.357726	-0.048102	0.021796	-0.0746171	-0.256802	0.0723303	0.378124	0.393271	0.264759	-0.352251	-0.630867	-0.309974	-0.333472	-0.308071	-0.178873
37	GCTTCCATTTCAAGTCTGGGTCCTT	0.17843	0.126826	0.157654	0.0187302	0.0678659	0.101258	-0.129664	-0.0947488	-0.114815	0.00884023	0.330388	-0.0516042	-0.0207762	-0.1597	-0.110564	-0.0771723	0.105257	0.0991912	-0.0229183	-0.158011	-0.409381
38	AGCCAGCCGGAAGACAAGTACCTCT	0.187725	0.0589551	0.469221	0.478032	0.364194	0.076164	-0.159031	-0.0410659	-0.0848732	0.176542	0.108428	-0.12877	0.281496	0.290307	0.176469	-0.111561	0.0544948	0.0318338	-0.0439263	-0.309874	-0.290333
39	TTCAGCAGATGGTGCTGAGACATCT	0.121236	0.0751642	0.158059	0.0892254	0.0683045	0.0839443	0.0073288	-0.0626592	0.0219754	0.0443925	-0.0110376	-0.0460719	0.0368234	-0.0320107	-0.0529315	-0.0372917	-0.0892479	0.0673921	-0.0374241	-0.113843	-0.0133355
40	GAAGAACAGTACTCCACAAACATGG	0.134012	0.0894474	0.17847	0.13586	0.0918091	0.120165	0.0304318	-0.0217724	0.00139181	0.109818	-0.119869	-0.0445643	0.044458	0.00184852	-0.0422025	-0.0138462	-0.0143822	0.0585596	-0.0930617	-0.0383459	0.0179991
41	GAACCTGCTAAGGCCATCAAACCTA	0.0854033	0.0404133	0.136654	0.0631575	0.201643	0.199081	-0.0636462	0.142171	-0.0593749	0.018583	-0.0377332	-0.04499	0.0512508	-0.0222458	0.116239	0.113678	0.177897	-0.0647258	0.351095	-0.0239365	0.128061
42	TATGAGCACTATGACTTCAGCGCCC	0.0773487	0.0845558	0.198684	0.116036	0.0965962	0.0898858	-0.0506654	-0.047259	0.0512162	-0.0537784	0.100487	0.00720711	0.121335	0.0386874	0.0192476	0.0125371	-0.0052558	0.0984752	-0.00177331	0.0220496	-0.0508101
43	TTATTCCGGACACGTGGCATGCGGT	0.26302	0.105492	0.129189	0.204581	0.188525	0.0955596	0.354454	-0.00972795	0.063337	-0.211594	-0.196469	-0.157528	-0.133831	-0.0584388	-0.0744953	-0.16746	-0.435274	-0.138626	-0.271053	-0.0163628	0.0240142
44	TCCTTTTGAACCTCCAACAGGGAAG	0.144332	0.269636	0.322851	0.352422	0.24844	0.124701	-0.0704553	0.0612584	0.00556152	0.0576984	-0.0540631	0.125304	0.178519	0.20809	0.104108	-0.0196308	0.147627	-0.160263	-0.101864	-0.174026	0.190373
45	TACTGCCGTCTAGACACTGCAACAA	0.0997222	0.0414778	0.151064	0.10887	0.0876315	0.0576065	0.012194	-0.0503369	-0.0391916	0.0187873	0.0585472	-0.0582443	0.0513414	0.00914795	-0.0120907	-0.0421157	-0.0542403	0.0192147	0.0128365	-0.112205	-0.076184
46	TGCAGAGGTCCTGTGACACCAGTGG	0.404775	0.27221	0.445866	0.606023	0.527381	0.0858639	0.0666292	0.05527	-0.165753	0.00973554	0.0341185	-0.132565	0.0410906	0.201248	0.122606	-0.318911	-0.280529	-0.357989	-0.230654	-0.407871	-0.317514
47	ATTTTCCAGCTGGCGCTTGGTGAGA	0.369656	0.0919807	0.293763	0.28121	0.117506	0.118471	-0.232412	-0.235346	-0.301384	0.340834	0.428308	-0.277676	-0.0758937	-0.0884461	-0.25215	-0.251185	-0.130278	0.00208545	0.171056	-0.661724	-0.637066
48	GAACTACACTAGAGCTGGCCAGGCC	0.0858254	0.0574514	0.204656	0.169321	0.119031	0.0368194	-0.0272485	0.0113343	0.0262444	-0.0547925	0.0444623	-0.028374	0.11883	0.0834952	0.0332056	-0.049006	0.00570554	-0.0322875	-0.0999825	-0.0310329	-0.0874327
49	CTCCCGGCCAGTATCTATTTTTAAG	0.0741826	0.0539345	0.179103	0.14148	0.0766753	0.101154	-0.0242692	0.0409813	-0.0427557	-0.0500767	0.0761203	-0.0202481	0.104921	0.0672976	0.0024927	0.0269713	0.0882738	-0.0997362	-0.0264648	0.0685282	0.104256
50	GAAACCCAGATGTCACCAAATGGAC	0.122436	0.0855806	0.181512	0.142094	0.110896	0.0995394	-0.036297	-0.00570671	-0.0252287	0.0455486	0.0216839	-0.0368551	0.0590768	0.0196588	-0.0115393	-0.0228962	-0.0628457	0.0392875	-0.0921381	0.0308896	-0.0296745
51	TAAAAGCTACTTGGCCGTAAGGCTA	0.243864	0.260191	0.239819	0.108663	0.175312	0.0197685	0.190324	-0.185973	0.00248243	-0.0811673	0.0743336	0.016327	-0.00404521	-0.135202	-0.0685523	-0.224096	-0.413391	-0.0350819	-0.221795	-0.145398	-0.304814
52	AAGCAGGGAGGCAAAGCTCGCGCCA	0.0429018	0.0713007	0.186861	0.0526917	0.03679	0.028544	-0.0174967	-0.00582501	-0.0281191	0.0943426	-0.0429018	0.0283989	0.14396	0.00978988	-0.00611178	-0.0143578	0.00214723	-0.012397	0.00345652	-0.10036	0.0353647
53	TAGTAGTTTGATTCTGGTTTCCCTC	0.0851114	0.0796766	0.138685	0.140887	0.0804618	0.0712404	0.0378637	-0.0641601	-0.0140778	0.0907098	-0.0503356	-0.00543473	0.0535734	0.0557759	-0.00464952	-0.013871	-0.108396	0.176181	-0.0440104	-0.0756013	-0.0175292
54	AAGCTTTTGGTGTGCACGTCTCATG	0.109088	0.0638126	0.159551	0.0728671	0.074363	0.123349	-0.0413863	-0.00458949	0.0837593	0.0455916	-0.0833751	-0.0452754	0.0504626	-0.0362209	-0.034725	0.0142607	-0.0431778	-0.0046717	0.00338329	-0.0387605	0.15453
55	GCCCAGCCCCAGTGATAAGGATTTT	0.0805568	0.0188846	0.264581	0.0254433	0.0880516	0.168642	-0.0671201	-0.0445788	-0.0104305	0.0684558	0.0536736	-0.0616722	0.184024	-0.0551136	0.00749483	0.088085	0.0320608	0.0374876	0.311487	0.00251032	0.0568795
56	TAAATAAGTTCCTGTCTCTTGCCAA	0.636607	0.347981	0.748142	0.680468	0.430213	0.125426	0.297607	0.274776	-0.176842	-0.231973	-0.163568	-0.288626	0.111535	0.0438617	-0.206393	-0.511181	-0.777079	-0.772413	-0.345099	-0.331484	-0.329827
57	TGAGGCCCACCCCTATTAAGGAGGG	0.510879	1.03876	0.587682	0.85714	0.647266	0.373796	0.0024997	0.0531713	-0.0907572	0.0705995	-0.0355133	0.527878	0.0768023	0.346261	0.136387	-0.137084	-0.424435	-0.161767	-0.279704	-0.241629	0.422116
58	AAGCCTTGGGAGCGGACAGGGCCGC	0.120424	0.0973274	0.277968	0.0669785	0.0919234	0.089427	-0.0159259	-0.113246	0.0781672	0.151878	-0.100873	-0.0230971	0.157543	-0.053446	-0.028501	-0.0309975	0.0713987	0.0812096	-0.198592	-0.145277	0.0362729
59	GAAGCGAGCAGTCAGCATTCTTAGT	0.0921648	0.0860055	0.126495	0.0367861	0.121072	0.129486	-0.0391318	-0.0921648	0.0586847	0.0559909	0.0166209	-0.0061593	0.0343306	-0.0553787	0.0289074	0.0373212	-0.00426702	0.126646	0.149671	-0.126399	0.0409546
60	CCGGCCTTGTGACATTCACTCAGAG	0.206141	0.0452537	0.341411	0.450345	0.231362	0.0544386	-0.117512	0.0262784	-0.00198956	-0.0216785	0.114902	-0.160887	0.13527	0.244204	0.0252206	-0.151703	-0.0294485	-0.172729	-0.142449	-0.0986158	-0.31527
61	GAGCAGGTGCAGGCTCGACTACAGC	0.113145	0.083314	0.136319	0.0601631	0.0438085	0.045158	0.0217493	-0.0959683	0.159945	-0.07029	-0.0154356	-0.0298309	0.023174	-0.0529819	-0.0693364	-0.0679869	-0.0949447	-0.0171767	-0.189077	-0.00530946	-0.0334269
62	TATAACACTGATGTATTTGTAAGGG	0.134499	0.0633718	0.187202	0.0941583	0.0979596	0.112249	0.0804613	0.0596086	0.0609613	-0.11704	-0.0839915	-0.0711273	0.0527024	-0.0403408	-0.0365395	-0.0222502	-0.152699	-0.00353996	-0.0807944	0.148919	-0.0231358
63	GCCTGACCTGCAACTTTTATGATCT	0.147083	0.0597931	0.283954	0.145154	0.189094	0.139989	-0.11581	-0.138188	0.0140301	0.102484	0.137484	-0.0872898	0.136871	-0.00192856	0.042011	-0.0070934	0.008677	0.244939	-0.116217	-0.0262702	-0.146595
64	GGCACTGCCACGTATAGCACTGCAG	0.0618555	0.153026	0.211591	0.148421	0.101605	0.0822582	0.0301939	-0.0373316	-0.0364505	0.0197337	0.0238544	0.0911705	0.149735	0.086566	0.0397495	0.0204027	-0.0205342	0.0475598	0.109984	-0.0498384	0.014842
65	GACCAACTCCAAGGTCAGCTGGCCA	0.725238	0.16129	0.246127	0.670025	0.60936	0.0244116	0.34388	0.0211522	0.0772159	-0.282695	-0.159553	-0.563948	-0.479112	-0.0552131	-0.115878	-0.700827	-1.03438	-0.707779	-0.774332	-0.430543	-0.557097
66	AACACGTCCTACAGAAGAATCACCG	0.0690461	0.115675	0.19158	0.105921	0.0510761	0.067505	-0.0146533	0.00071333	0.0233397	-0.0511446	0.0417448	0.0466284	0.122534	0.0368745	-0.0179699	-0.00154104	-0.0543928	0.0368396	0.0298302	0.0840851	-0.104067
67	CCCGCCTGGCGCATTACAACAAGCG	0.387214	0.158853	0.364499	0.0648438	0.312429	0.141686	-0.318699	-0.298943	0.188573	0.141956	0.287113	-0.228361	-0.0227152	-0.32237	-0.0747848	-0.245528	0.0059531	0.0412599	-0.33238	-0.34387	-0.598605
68	GAATGGACCTATTCATCTTTTGACT	0.072593	0.105636	0.16611	0.237914	0.0574612	0.0871804	0.102723	-0.0591243	-0.0290788	-0.00524954	-0.00927004	0.0330425	0.093517	0.165321	-0.0151318	0.0145873	-0.120501	0.00617315	0.00735673	0.0530151	0.126893
69	AATCAATTGGCCACCAATGGTACTG	0.104562	0.179817	0.170983	0.100013	0.0713041	0.125535	-0.0900382	-0.0622198	0.161606	-0.0734537	0.0641061	0.0752555	0.0664219	-0.00454854	-0.0332574	0.0209736	0.0414851	0.184245	-0.217955	0.187194	-0.0901003
70	TTTCCTTTTAAGATGCACAAAGTAA	0.117135	0.0650664	0.116645	0.139739	0.194221	0.0809307	-0.00645748	-0.0894054	-0.010402	-0.0287467	0.135012	-0.0520687	-0.000489654	0.0226042	0.0770858	-0.0362044	-0.106906	0.0400751	-0.0207336	0.0412009	-0.134658
71	TACCGCACCATAATCACTGAAGTCC	0.103404	0.100694	0.184744	0.144405	0.109523	0.0700238	-0.0535636	-0.0926082	0.144397	0.0919619	-0.0901867	-0.00270924	0.0813403	0.0410017	0.00611903	-0.0333799	-0.0159187	0.042971	-0.148069	-0.123413	0.0775306
72	TCCTTGTGGAATGCTGCCTTTATTA	0.0847432	0.0891539	0.134287	0.17637	0.067673	0.113079	0.0104781	0.138554	0.00278139	-0.0785676	-0.0732456	0.00441067	0.0495433	0.0916271	-0.0170702	0.0283362	-0.0255557	-0.213267	0.0123022	0.240024	0.128178
73	GAAAGCCAGTTGGCAGCCCACATGT	0.383109	0.188093	0.541685	0.393681	0.186146	0.0779575	0.287549	0.033481	-0.188045	0.072582	-0.205567	-0.195016	0.158576	0.0105723	-0.196963	-0.305151	-0.483388	-0.29939	-0.175513	-0.428495	-0.138973
74	GATTGTTTCCTGGATACTATCACCC	0.0827697	0.127493	0.172678	0.0964335	0.0837562	0.045122	-0.00754557	0.104406	-0.0573647	0.000419338	-0.0399147	0.0447232	0.0899079	0.0136638	0.000986523	-0.0376477	-0.0707346	-0.168218	0.00602193	-0.0271189	0.071811
75	CCTCTTCTCGCCGTTTCAAACAGGC	0.11073	0.0721609	0.144804	0.140828	0.134393	0.163789	0.0169471	0.0278128	-0.00129949	0.0102536	-0.053714	-0.0385693	0.0340737	0.0300976	0.0236631	0.0530589	0.172307	-0.0981369	0.0625682	-0.00553784	0.134094
76	GGACTTGTGTTCTGCAACCAGTCAC	0.325053	0.121143	0.286808	0.309081	0.331407	0.122479	-0.0533567	0.0606417	-0.0390322	-0.148276	0.180023	-0.20391	-0.0382446	-0.0159715	0.00635384	-0.202574	-0.133852	-0.31843	-0.197636	-0.0924166	-0.270535
77	CCCACTTGGCCATGCTCTTAGAAAA	0.192678	0.053278	0.229806	0.0622786	0.0646044	0.105147	-0.0183232	-0.0838926	-0.0692152	-0.103494	0.274925	-0.1394	0.0371282	-0.1304	-0.128074	-0.0875315	-0.103898	0.0026127	-0.0403247	0.0505784	-0.346626
78	GAACCTGCCGATTGCCAGTAGGAGG	0.288214	0.0865907	0.145238	0.10296	0.111052	0.0534643	0.0360857	-0.166718	-0.123957	0.176155	0.0784341	-0.201623	-0.142976	-0.185254	-0.177162	-0.23475	-0.264168	-0.0444486	-0.127941	-0.425956	-0.311233
79	GAGGAAGAAGATCACCCGGGAAATT	0.158777	0.0988306	0.158723	0.0947739	0.114557	0.0327685	0.0266935	0.0171201	0.0432534	0.00901095	-0.096078	-0.0599465	-5.3715e-05	-0.0640032	-0.0442205	-0.126009	-0.173973	-0.0604512	-0.179035	-0.16006	-0.0565235
80	CCCTGCCCCAGGGAACCATGATGGA	0.245891	0.0365123	0.193629	0.0806764	0.262661	0.09452	-0.10661	-0.102423	-0.147915	0.0156418	0.341306	-0.209378	-0.0522616	-0.165214	0.0167704	-0.151371	-0.128727	-0.0789186	0.0475191	-0.192546	-0.40418
81	TTGCCTAGATTCACAGAAATCCAAA	0.0770707	0.170401	0.129733	0.105001	0.0371564	0.0598336	-0.0513577	-0.0075192	-0.0328765	0.111491	-0.0197377	0.0933299	0.0526626	0.0279304	-0.0399142	-0.0172371	0.0113311	-0.0617093	0.0228591	-0.164094	0.105428
82	ATTCGTCATAGGCACATATTTTTAA	0.149793	0.0480237	0.153997	0.117909	0.0685765	0.146378	0.0231685	0.0916582	0.0604281	-0.135791	-0.0394641	-0.101769	0.00420459	-0.0318836	-0.0812164	-0.00341496	-0.106522	-0.179964	0.0524187	0.114563	0.102429
83	TGGTCCTTACCAGAGTTCTGCAGCC	0.0956751	0.0824024	0.159118	0.0378613	0.126317	0.104516	0.0811016	0.0634239	-0.0668136	-0.0308029	-0.0469091	-0.0132726	0.063443	-0.0578138	0.0306418	0.00884067	-0.157697	-0.0819389	0.197554	0.0140935	0.0721923
84	GTAAGTACTCAATAACTCATAAATC	0.0704419	0.156991	0.174263	0.121416	0.113407	0.0885882	-0.0149826	-0.0545519	-0.0149826	0.0651676	0.0193494	0.086549	0.103822	0.0509738	0.0429654	0.0181463	-0.0319193	0.132417	-0.00624079	-0.0262631	0.0227375
85	GGGACAAGATACTCACCAGGACCAG	0.0706587	0.0457848	0.127899	0.0671396	0.0907804	0.125302	-0.0131288	0.0242281	0.00111081	-0.0410756	0.0288655	-0.0248739	0.0572407	-0.00351908	0.0201217	0.0546436	0.119247	0.179253	0.0268965	-0.0204592	-0.0317194
86	ACAGCGCCTTGAACCATACAGTTGA	0.20693	0.0965617	0.365262	0.320079	0.269876	0.0406227	-0.0521669	-0.118115	-0.0577946	0.298146	-0.0700705	-0.110368	0.158332	0.113149	0.0629461	-0.166307	-0.118364	-0.0448126	-0.137772	-0.404304	-0.126284
87	CAGCCTCTTCAGGCGCAGAACTTGA	0.0517063	0.0664045	0.134992	0.0949496	0.0713063	0.0332399	0.00124885	-0.0484552	0.0469598	0.0150019	-0.0147553	0.0146983	0.0832855	0.0432433	0.0196	-0.0184664	-0.0495309	0.00806264	-0.0313226	-0.0101396	-0.00940133
88	TTCATTCTGACTGGCAAGCCCTGTC	0.113747	0.0654206	0.193827	0.130487	0.20768	0.129647	0.0703518	0.0761063	-0.0989937	0.00605206	-0.0535165	-0.0483264	0.0800799	0.0167397	0.0939332	0.0159001	-0.0300755	-0.174967	0.0862619	0.121652	0.0766288
89	TAAGGAAAGGAGTGCCCGTCGGCGT	0.500513	0.0998534	0.434781	0.652532	0.579191	0.0734382	0.30516	0.0679453	-0.195242	-0.157061	-0.0208019	-0.40066	-0.0657321	0.152019	0.0786778	-0.427075	-0.741391	-0.547963	-0.0830372	-0.283273	-0.479711
90	GCATCAAGGGAGGTCTCTGCTGCAC	0.0357546	0.085817	0.136166	0.0659241	0.091073	0.0974942	-0.0266891	0.00212615	-0.0227801	-0.0275799	0.074923	0.0500625	0.100411	0.0301695	0.0553184	0.0617396	0.0922161	0.0379469	0.1085	0.131016	-0.0609811
91	ACAGCAGCAGGAAGCGACAGGCTCC	0.0356886	0.0302743	0.0941464	0.0625006	0.122088	0.132036	-0.00369278	0.0483603	-0.0356886	-0.029513	0.020534	-0.0054143	0.0584579	0.0268121	0.086399	0.096347	0.0454954	0.0553806	0.282843	0.0425904	0.0554259
92	ACGAGGTTCCGATATCATCATTGTA	0.0673741	0.0693178	0.118423	0.0878211	0.0369691	0.134822	0.00740039	-0.0129813	0.0240924	-0.0673741	0.0488626	0.00194365	0.0510485	0.0204469	-0.030405	0.067448	0.0329067	0.118776	0.0923812	0.0870285	0.00614713
93	TAATTCACCATCTTTCAGACCAGAA	0.167326	0.122159	0.109629	0.0865803	0.180676	0.0887049	-0.0406804	0.157679	0.0347041	-0.0158035	-0.135899	-0.045167	-0.0576972	-0.0807461	0.0133501	-0.0786215	-0.0172093	-0.271054	-0.0314678	-0.074681	0.00130449
94	GAATTTATTCCGGACACGTGGCATG	0.375723	0.169074	0.417495	0.557132	0.514487	0.0173815	0.238893	-0.0441612	-0.0450365	0.0447186	-0.194414	-0.206649	0.0417713	0.181409	0.138764	-0.358342	-0.596741	-0.279346	-0.323286	-0.416466	-0.175869
95	ATGGCCATGCGGATCCGTGTGGGCC	0.124096	0.0582042	0.125537	0.126363	0.142493	0.148027	-0.0738449	0.0516346	-0.0218638	-0.0315775	0.0756516	-0.0658919	0.00144099	0.00226662	0.0183973	0.0239313	0.0311956	-0.0185958	0.149183	0.120076	-0.162202
96	GATTCCATCTGGGTAGAACTATATT	0.240834	0.112872	0.166165	0.157926	0.210016	0.0499298	0.0785049	-0.0694138	0.110925	-0.120242	0.000225518	-0.127961	-0.0746683	-0.0829074	-0.0308181	-0.190904	-0.266605	-0.112901	-0.318167	-0.0674567	-0.18939
97	GTGCGCAGGCCAAGCAATGGGGCTG	0.0632406	0.0841258	0.166296	0.05901	0.175837	0.126913	-0.0569831	0.103792	-0.0500237	-0.0340816	0.0372959	0.0208851	0.103055	-0.00423059	0.112596	0.0636725	0.102725	-0.00360737	0.0601559	0.169138	-0.0100499
98	GTATCCTCCATTTGAATGTTGTCAA	0.107417	0.0608967	0.135635	0.12712	0.127914	0.12079	0.0735482	0.0684037	-0.101132	0.0437877	-0.0846076	-0.0465208	0.0282177	0.0197025	0.0204969	0.013373	-0.0678286	-0.0472563	0.0266033	-0.0313566	0.186703
99	GATAGCTCCAGAGAGCATCCCCAGT	0.0422655	0.107842	0.169736	0.0810033	0.085725	0.167703	0.00363108	-0.00978307	-0.000353028	-0.0189633	0.0254683	0.065577	0.12747	0.0387378	0.0434595	0.125437	0.0379974	0.143415	0.115222	0.362392	-0.0318401
100	CTGCCCCTTAAGTGTCGGTGAATAG	0.0436132	0.0991474	0.140187	0.100167	0.106034	0.084307	0.0228264	-0.00152349	-0.0286215	-0.0211653	0.028484	0.0555342	0.0965737	0.0565542	0.0624206	0.0406938	0.024654	0.0092183	0.0861032	0.0663737	0.0171197
101	ACCTCCTCCAGGAACCATGTTTGGA	0.0905942	0.108642	0.18925	0.0208932	0.106052	0.0638461	-0.016462	-0.0572401	0.0111242	-0.0479009	0.110479	0.0180474	0.0986554	-0.069701	0.0154583	-0.0267481	-0.0504303	0.0903896	-0.0117973	0.0177432	-0.179646
102	AACTCCTTAGCAAACCAGGTCTACA	0.0867619	0.0303604	0.123819	0.0869267	0.124674	0.112655	-0.0778953	-0.0445465	0.0391105	-0.0474782	0.130809	-0.0564015	0.0370569	0.000164815	0.0379118	0.025893	0.108985	0.125995	-0.0983585	-0.00147051	-0.00568566
103	GACAACTGAGCCCATGGGTCTAGCC	0.054278	0.121556	0.286328	0.156219	0.0514203	0.0717517	-0.054278	-0.054278	0.0137858	-0.00482996	0.0996002	0.0672777	0.23205	0.101941	-0.00285766	0.0174737	0.0691393	0.0673435	0.0132129	0.0349826	-0.0973096
104	GAATCAGGAAACTCAAATCGAATAG	0.102946	0.0866786	0.203216	0.142661	0.0975301	0.115283	-0.065234	0.0907815	-0.00272649	-0.0111143	-0.0117068	-0.0162677	0.100269	0.0397146	-0.00541623	0.012337	0.108586	-0.099447	-0.0249957	0.011647	0.0658953
105	TCTACTGGTTTGAGTGCTTCTGAGC	0.0950661	0.114307	0.103909	0.0873924	0.0474882	0.225027	-0.0514058	-0.0572529	0.0789223	-0.0156159	0.0453523	0.0192407	0.00884277	-0.00767372	-0.0475779	0.129961	0.0555828	0.14068	0.174973	0.329479	-0.0509112
106	AGACGTAACTCAACTGGACCCAAAT	0.582387	0.0515628	0.450162	0.515643	0.394668	0.130931	-0.506502	-0.399739	0.170063	0.339926	0.396253	-0.530824	-0.132225	-0.0667437	-0.187719	-0.451456	0.0609747	-0.0457881	-0.641964	-0.768965	-0.861539
107	GCCGCACCTGAACCAAGATTTGAAC	0.214423	0.0408971	0.267966	0.145903	0.176234	0.0856733	-0.167576	-0.0362686	0.025629	0.144636	0.0335792	-0.173526	0.0535433	-0.0685194	-0.0381893	-0.12875	0.120626	-0.0384788	-0.240052	-0.237841	-0.248002
108	GGCCTCCGGAGAAGCCACGGAAACA	0.0369073	0.0632583	0.102154	0.0866833	0.113759	0.0656344	0.00183833	-0.0221245	0.0452084	0.00408445	-0.0290066	0.0263511	0.0652467	0.0497761	0.0768521	0.0287272	0.111081	-0.0102354	-0.0379215	0.0263518	0.0543603
109	ACTTCATTTTCCTCCATTATACAAG	0.0913837	0.101435	0.140923	0.0935668	0.080262	0.169898	-0.00170189	0.0641057	-0.0649498	0.0228962	-0.0203502	0.0100513	0.049539	0.00218304	-0.0111217	0.0785146	-0.0468269	-0.0398619	0.279566	0.00821105	0.191485
110	GGATTATTCCTAAATGCATCTTCTT	0.111172	0.0714513	0.20147	0.0841594	0.114768	0.0249321	0.0295789	0.16662	-0.0648046	-0.0817094	-0.0496847	-0.0397209	0.0902982	-0.0270128	0.00359624	-0.0862401	-0.139672	-0.220035	-0.0220446	-0.0115613	-0.0378871
111	TGCTGAAAACCCTTGGGTCAAGTTT	0.114588	0.149317	0.241985	0.165516	0.0820634	0.17272	0.0467647	-0.0366397	-0.0677602	0.100618	-0.0429827	0.0347283	0.127396	0.0509279	-0.0325251	0.0581315	-0.00421838	-0.0308083	0.0945931	-0.0331789	0.26427
112	GAGGTTCCTGAACAATGAATTCCCA	0.0592082	0.0563381	0.148267	0.0624415	0.0884354	0.11084	0.0140379	-0.00028261	-0.0592082	0.00364576	0.0418071	-0.00287004	0.0890586	0.00323332	0.0292272	0.0516318	0.0112442	0.038576	0.205154	-0.0267303	0.0299155
113	TTGAAGTTGGAATCTCGCTCCTTCC	0.305261	0.115382	0.127348	0.132592	0.221995	0.0982033	0.0903825	-0.0195119	-0.127313	0.0016539	0.0547886	-0.189878	-0.177913	-0.172669	-0.0832657	-0.207057	-0.342388	-0.174685	-0.145059	-0.211359	-0.161795
114	ATTCTTAAACCACAAACAGTAGCAT	0.21121	0.0385692	0.133543	0.157193	0.0844199	0.101345	-0.16559	0.0297304	0.118419	0.172082	-0.154641	-0.172641	-0.0776665	-0.0540167	-0.12679	-0.109864	0.218367	-0.24094	-0.238061	-0.308859	0.0201717
115	TTGACCCTTCTGGAGTGGGGGGCGG	0.352008	0.13096	0.610078	0.724775	0.673217	0.0741331	0.204698	0.242978	0.0369911	-0.222264	-0.262403	-0.221048	0.258069	0.372766	0.321209	-0.277875	-0.543966	-0.494766	-0.316741	-0.0287291	-0.00517516
116	AACAGGCTTCAGGTGCACCAATTTC	0.14424	0.07381	0.233549	0.0481625	0.143961	0.0991201	0.052893	-0.0230215	-0.119857	-0.0861215	0.176107	-0.0704298	0.0893089	-0.0960773	-0.000278814	-0.0451198	-0.1865	-0.107216	0.0340556	0.0250707	0.00899069
117	AAGAGTTCGATGTTGGCGTTTCCGC	0.0660142	0.0890479	0.159753	0.0653349	0.0981507	0.088915	-0.0045267	0.0828503	-0.0506424	-0.0534991	0.0258178	0.0230337	0.0937391	-0.000679307	0.0321364	0.0229008	0.0654852	-0.0425327	-0.0153719	0.0211566	0.0857669
118	GACACTGGACATGGCCCATTGGAGC	0.0934593	0.0917758	0.180453	0.0922849	0.0375603	0.0815406	-0.0934593	-0.00616213	0.165053	-0.01585	-0.0495815	-0.00168351	0.086994	-0.0011744	-0.055899	-0.0119186	0.151033	0.0073072	-0.247911	0.0253572	0.00462066
119	CTCACCAGCGCGGCTGCAGGGAGAA	0.11411	0.0317715	0.120817	0.108902	0.0633273	0.0986536	-0.0320563	0.00235499	0.051519	-0.0350542	0.0132366	-0.0823382	0.00670737	-0.00520774	-0.0507823	-0.0154561	0.187321	-0.101578	-0.0437137	-0.014773	-0.104536
120	AATAATGACCAAGGAGCCGGCCCTC	0.0955623	0.0929033	0.172166	0.105118	0.0992999	0.19243	-0.0405651	0.0559606	-0.00865529	0.0737772	-0.0805174	-0.00265898	0.0766038	0.00955562	0.00373765	0.0968675	0.0779631	-0.134484	0.168115	0.155406	0.217338
121	GAGATCTACTCAGAATTCACAGCTT	0.145316	0.121619	0.159659	0.0836935	0.135407	0.188892	-0.0858952	0.0346749	0.0700941	0.00571659	-0.0245904	-0.0236967	0.0143428	-0.0616224	-0.00990847	0.0435761	0.176949	0.127447	-0.0860049	0.0727087	-0.0732197
122	ATATAATGTGATTTGGCCCTGTGTA	0.285304	0.374177	0.393908	0.370926	0.344997	0.0902542	0.229615	0.117114	-0.229724	-0.0459757	-0.0710294	0.0888731	0.108604	0.0856223	0.0596925	-0.19505	-0.347839	-0.360516	0.0497333	-0.169119	-0.147509
123	GCACCTACTCCGTGTCAGTGGTGGA	0.226852	0.0536943	0.1382	0.0430599	0.107255	0.037505	-0.0290751	0.0839638	-0.113896	-0.0360458	0.095053	-0.173158	-0.0886528	-0.183792	-0.119597	-0.189347	-0.143012	-0.218947	-0.0995295	-0.187369	-0.297879
124	ATTGGCATGGAAAAAGCATCTGGTT	0.0833105	0.0931606	0.181976	0.0987281	0.046948	0.0827436	-0.0589275	0.114022	-0.0414698	0.0386045	-0.0522289	0.00985015	0.0986653	0.0154177	-0.0363624	-0.000566849	0.018472	-0.0295441	0.0218627	-0.0296836	0.0160588
125	ACTACTACTATACGGCTGCGAGAAG	0.185294	0.111905	0.120145	0.127918	0.122536	0.170841	-0.0666821	-0.0797553	0.0866706	-0.140634	0.200401	-0.0733882	-0.0651489	-0.0573759	-0.062758	-0.0144529	-0.0787745	0.102757	0.0706093	0.0150961	-0.181952
126	CTAGCCACAGACACTGTGGGACCTG	0.0784427	0.0655785	0.174015	0.115965	0.110503	0.0783015	0.065647	-0.032327	-0.00812264	-0.0784427	0.0532453	-0.0128642	0.0955725	0.0375226	0.03206	-0.000141195	-0.0600013	0.0361061	-0.0110416	0.143471	-0.10924
127	TGCCCTCAAACATACAGAACTTCCA	0.0724309	0.0649094	0.240433	0.0955819	0.094211	0.105592	-0.0308364	0.035481	-0.0309719	0.00734523	0.0189821	-0.00752156	0.168002	0.023151	0.0217801	0.033161	0.00244674	0.00181159	0.036245	0.0451544	0.0801473
128	CACTGTTTCATGATTACTGCTTTTG	0.0678475	0.0896897	0.165205	0.0784768	0.102851	0.118531	0.00424964	-0.010625	-0.0446637	0.0628781	-0.0118391	0.0218422	0.0973576	0.0106292	0.0350038	0.0506834	-0.0255739	0.148526	0.039853	0.0388877	0.0517238
129	GAGGCTTCCAGAGAAAACGGCACAC	0.0490097	0.0554062	0.141669	0.12281	0.129725	0.0717569	-0.0215697	-0.0426105	0.0228441	0.0452712	-0.00393514	0.00639652	0.0926596	0.0738002	0.0807158	0.0227472	0.0319808	0.00706954	0.0687405	-0.071471	0.0774164
130	CTCCCATGAACGTTCTTGTCTGTGT	0.0687623	0.115077	0.189925	0.100399	0.10276	0.0746005	-0.0427338	0.033717	-0.0413018	0.0649196	-0.0146009	0.0463147	0.121163	0.0316365	0.0339974	0.00583823	0.0951898	-0.0290136	0.0747718	-0.102255	-0.00950199
131	GAAAGCATTGTTTTAGTCCAGGCAC	0.0544126	0.164863	0.206304	0.102831	0.0522147	0.12724	0.0464081	0.0314709	-0.0392711	0.00707499	-0.0456828	0.11045	0.151892	0.0484181	-0.00219789	0.0728279	-0.0339321	0.109577	-0.00976423	0.178424	0.119835
132	TGCTGTTGGACTCTGGACTGTTTCC	0.0732748	0.0766136	0.20776	0.0666207	0.0971761	0.0662098	-0.0421932	0.0293337	-0.0228872	0.0826228	-0.0468762	0.00333877	0.134485	-0.00665412	0.0239013	-0.00706501	-0.0155408	-0.102609	-0.0408963	-0.0519113	0.175632
133	CCAAGGTAACCATGTCTGTGTCCAC	0.16983	0.0630474	0.165033	0.206496	0.121025	0.130266	-0.017317	-0.0266187	-0.00235759	-0.156856	0.203149	-0.106783	-0.00479722	0.036666	-0.0488048	-0.0395643	-0.0367686	-0.0332171	0.0778501	0.167293	-0.372979
134	TTCCCAACATCTTAGTAAGTAGCAG	0.110873	0.067653	0.185696	0.115415	0.129309	0.04238	-0.054304	0.0942424	-0.0666783	0.0498336	-0.0230937	-0.0432195	0.0748239	0.00454296	0.0184361	-0.0684925	-0.00719719	-0.193621	0.0308058	-0.112721	-0.0597294
135	GAAGACCCACTAGAAGATCCACATC	0.141359	0.197438	0.195797	0.172722	0.284727	0.107841	-0.0635122	0.0762125	-0.0947364	0.0770969	0.00493914	0.0560787	0.0544379	0.0313632	0.143368	-0.0335179	-0.0309666	-0.139211	0.206717	-0.106597	-0.097532
136	CCCTAGCTTTGGAAGACAAGGAATT	0.0653174	0.0551085	0.140996	0.133565	0.119041	0.106219	-0.029665	0.0536351	-0.0165515	0.0456013	-0.0530199	-0.0102089	0.0756784	0.0682473	0.0537233	0.0409014	-0.0330576	-0.0530358	-0.020196	0.0482668	0.262529
137	GCCTCGACACACATAAACCTTTTTA	0.0690807	0.1033	0.118121	0.103532	0.0600613	0.0834736	-0.0066558	0.0539591	-0.0198294	-0.00409203	-0.0233819	0.034219	0.0490398	0.0344513	-0.00901938	0.0143928	0.0154664	-0.0553336	0.0576394	0.0134007	0.0407913
138	CCCCACTGGACAACACTGATTCCTG	0.191785	0.0438422	0.170614	0.117073	0.121069	0.115566	-0.0125088	-0.173539	0.0248153	0.151936	0.00929601	-0.147943	-0.0211718	-0.0747124	-0.0707164	-0.0762192	-0.083578	0.0162465	-0.131179	-0.110069	-0.0725166
139	TCTGCTTTGCCCAGTTTGAGCCAGA	0.152868	0.0495067	0.156561	0.0382135	0.0745046	0.0790607	-0.0243034	0.0415023	0.147116	-0.152868	-0.0114469	-0.103362	0.00369272	-0.114655	-0.0783637	-0.0738076	-0.0984285	-0.0345698	-0.196461	0.0289883	-0.0685673
140	GTTTATCTCATGGAAACCACGAGGA	0.160894	0.101412	0.126431	0.185761	0.16563	0.0791452	0.0637938	-0.0804106	-0.00937143	0.00440337	0.0215849	-0.0594821	-0.0344633	0.0248668	0.00473558	-0.0817491	-0.0477545	-0.0396891	-0.111015	-0.10344	-0.106847
141	ACAGCCTGGGCTGACGTCAGAGGCC	0.0845021	0.0919445	0.131798	0.0955769	0.0791998	0.0630274	-0.00821671	-0.0307978	0.00158048	-0.00268808	0.0401221	0.00744241	0.0472959	0.0110748	-0.00530225	-0.0214747	-0.0690984	-0.0448673	0.0208712	-0.0508507	0.0365719
142	TGGAGGTTGATCCAATGCTCACCCC	0.102169	0.0888882	0.139229	0.0531161	0.108101	0.0650027	-0.0551114	-0.0590238	-0.0821095	-0.0158558	0.2121	-0.013281	0.0370598	-0.0490531	0.00593172	-0.0371666	0.13679	-0.00386179	0.00803719	-0.074016	-0.252782
143	ATTGGGTATTTCTTGCTCTCATTTT	0.410321	0.664896	0.256304	0.0693236	0.277808	0.127145	-0.0139804	-0.0805237	-0.125242	0.260337	-0.0405915	0.254576	-0.154017	-0.340997	-0.132512	-0.283175	-0.370935	-0.203322	-0.109457	-0.529237	-0.202924
144	GCAAGCTTACTAAAAACTGCACTTC	0.123191	0.0821832	0.16191	0.0767667	0.209158	0.0767856	0.0551787	0.0737252	-0.0639122	-0.0162333	-0.0487583	-0.0410074	0.0387191	-0.046424	0.0859678	-0.0464051	-0.0254813	-0.163584	0.0393876	-0.0433972	-0.0389502
145	TTAACTAATGCCGTTGGGATTATTA	0.0939512	0.035997	0.157539	0.0871556	0.0779271	0.070939	-0.0175072	-0.049757	0.0255598	-0.0502126	0.0919169	-0.0579542	0.0635874	-0.0067956	-0.0160241	-0.0230122	0.0473466	-0.0172201	-0.119511	0.152291	-0.177967
146	AGAGTGTTCACGTCCAGCTTCCTTC	0.162355	0.0698197	0.132177	0.143877	0.127706	0.0218783	-0.130214	0.0554823	-0.00792942	0.0599461	0.0227149	-0.0925353	-0.0301782	-0.0184777	-0.0346488	-0.140477	-0.0211357	-0.181341	-0.149758	-0.165079	-0.18507
147	GTCAGATCCCTGTTTGCCCTTCTGG	0.0449429	0.0782289	0.110288	0.0425491	0.0504784	0.119419	-0.0419904	-0.0206065	-0.0184815	0.0329414	0.048137	0.033286	0.0653456	-0.0023938	0.00553554	0.0744764	0.13518	0.172424	0.069526	-0.0579657	0.0532181
148	GGGATTGAAGTTGCACGCCACCACA	0.0547114	0.0441628	0.113177	0.05338	0.0698728	0.0790492	-0.0209247	0.0232783	0.0494938	-0.0499657	-0.0018816	-0.0105486	0.058466	-0.00133144	0.0151614	0.0243378	0.0406456	-0.0567233	0.0946686	0.0139444	0.0291536
149	ACGCCAAAGCGGCAAAGCTCTCTAG	0.0327105	0.156308	0.168823	0.114474	0.0818947	0.0334292	-0.00174233	0.015392	-0.0208264	0.0309928	-0.0238161	0.123598	0.136112	0.081764	0.0491842	0.000718701	0.0208863	-0.044027	0.0179383	-0.00289084	0.0116866
150	TTGCTTAATCATGCGCTTTGTTTTT	0.0802342	0.135096	0.150731	0.0472358	0.0551319	0.0851634	0.0702141	0.0867989	-0.0367199	-0.0513727	-0.0689205	0.0548616	0.0704972	-0.0329984	-0.0251023	0.0049292	-0.0579298	-0.11481	0.00844705	0.0930825	0.0958566
151	CTCCCTCTCTGGGGTCGATGAAGAG	0.0885004	0.0487692	0.169214	0.0991224	0.0443009	0.0662325	0.066989	-0.0790723	-0.0115364	0.0642544	-0.0406347	-0.0397312	0.0807133	0.010622	-0.0441995	-0.0222679	-0.096118	0.0425631	0.0333385	-0.0956826	0.0045596
152	TCAATGGAGAATGCTCACAGCGGCC	0.136337	0.141721	0.114463	0.0628883	0.149268	0.0443179	0.0190716	-0.00015299	-0.074849	-0.0702518	0.126182	0.00538487	-0.0218734	-0.0734482	0.0129319	-0.0920186	-0.126044	-0.071568	-0.024958	0.0201935	-0.257717
153	TTTTCCTACTTTAGGTTGCTCCTTG	0.171535	0.0731251	0.155352	0.133514	0.0377543	0.137948	-0.0980696	0.0657489	0.107178	0.0479117	-0.122769	-0.0984102	-0.0161836	-0.0380208	-0.133781	-0.0335876	-0.0119781	0.0420667	-0.162794	-0.171777	0.136545
154	ACCGCACCGTTTCCAGATGTAATAC	0.211251	0.134431	0.269962	0.182954	0.177786	0.109277	0.179759	0.0107579	-0.179824	-0.096339	0.0856461	-0.0768201	0.0587109	-0.0282969	-0.0334645	-0.101974	-0.356091	-0.0500099	0.141928	-0.0882287	-0.157468
155	CGTCCGAGGAGGATCGTTTTCTAAG	0.166116	0.0237642	0.157624	0.0602242	0.0994338	0.0269781	0.138911	-0.0916834	0.116727	-0.0218082	-0.142146	-0.142352	-0.0084917	-0.105892	-0.066682	-0.139138	-0.29126	-0.0505062	-0.237515	-0.113375	-0.00303232
156	TAACACGCCAAGCAGCAGTAACCCT	0.105164	0.0876241	0.157888	0.119281	0.117185	0.113853	-0.0263881	-0.0534817	0.0437006	0.0885639	-0.0523948	-0.0175398	0.0527239	0.014117	0.0120207	0.00868885	0.0437151	0.0906883	-0.126417	-0.0205589	0.0560165
157	GACCAGCTCCAGGAGCTCTGCATCC	0.0873809	0.122962	0.137824	0.0599978	0.0645325	0.133384	-0.051119	-0.0230985	0.0214047	0.140194	-0.0873809	0.0355814	0.0504434	-0.0273831	-0.0228484	0.0460029	0.0562568	0.105423	0.0749822	-0.100929	0.0942809
158	CTGCTCCATGTTTCCACCAAATGAA	0.0743775	0.112828	0.145471	0.037493	0.0711453	0.126719	0.0304968	-0.0420895	0.00806548	-0.0299053	0.0334325	0.0384509	0.0710932	-0.0368844	-0.00323213	0.052342	0.0715452	0.154257	-0.01153	0.0719139	-0.0244767
159	TCGGGCGCCGTCAACCCGTTGAGCA	0.0728486	0.0394703	0.127904	0.0463955	0.0607709	0.157395	0.0155397	-0.0683591	0.0706223	0.0464224	-0.0642254	-0.0333783	0.0550553	-0.0264531	-0.0120778	0.0845464	0.0830433	0.0675702	-0.00439101	-0.024334	0.300844
160	GGACATATTTTATACTTTGTGTGGG	0.0945388	0.132328	0.155584	0.083032	0.132403	0.0881661	-0.0222797	-0.069728	0.0954302	0.0209072	-0.0243296	0.0377891	0.0610457	-0.0115068	0.0378644	-0.00637273	-0.0361131	0.0299538	-0.128836	-0.0472911	0.150423
161	CATCTTCAGGGCGATTCCAATCTAC	0.124621	0.114745	0.0971279	0.138463	0.0885157	0.103923	0.0698333	-0.044947	0.0795702	-0.0671327	-0.0373239	-0.00987638	-0.0274931	0.0138418	-0.0361053	-0.0206979	-0.0825382	0.0428169	-0.1379	-0.0178375	0.0919694
162	AAAAGTACAGTCTGTCAGCCAGAAT	0.315127	0.863264	0.318446	0.441505	0.397662	0.106343	-0.175542	-0.033988	-0.0345289	0.0314942	0.212565	0.548137	0.00331915	0.126378	0.0825351	-0.208784	-0.098734	-0.202571	-0.227829	-0.16115	-0.353635
163	GGCCTCAGTAAAAGTTTCTTGCAAG	0.0722141	0.0807044	0.171826	0.0853755	0.173866	0.024623	0.0346376	0.11984	-0.0659287	-0.0306195	-0.0579291	0.00849034	0.0996121	0.0131615	0.101652	-0.0475911	-0.0969621	-0.144913	-0.00628539	0.0244902	-0.014285
164	GAGAAGTGTTTCCAATGCTGCGACC	0.0339382	0.0924959	0.185191	0.182596	0.109906	0.0861701	-0.00720606	0.0452492	-0.0039237	-0.0126719	-0.0214476	0.0585577	0.151253	0.148658	0.0759679	0.0522319	0.00974983	0.00192704	0.00315467	0.067122	0.179206
165	GAATTTACTTGGGTTCTATTAATAG	0.0693844	0.065252	0.133014	0.11458	0.0674693	0.0907195	0.00287472	-0.0206184	0.00735591	-0.0194709	0.0298587	-0.00413236	0.0636295	0.0451956	-0.00191503	0.0213351	-0.0482894	-0.00314619	0.109629	0.0511018	-0.00261977
166	GAAACCACATGAGAGACACGAGGAA	0.0636277	0.109414	0.197545	0.103908	0.100213	0.0986109	-0.033538	0.0700542	-0.0578079	0.0732317	-0.05194	0.0457859	0.133917	0.04028	0.0365852	0.0349832	0.0750998	-0.0967894	0.11095	0.0168595	0.068796
167	CCCACCTCCAGGAAAGCCACAAGGA	0.116194	0.114178	0.141149	0.0829815	0.0868066	0.0813946	-0.0562918	-0.00765467	-0.0103242	0.0124677	0.061803	-0.00201546	0.0249555	-0.0332122	-0.0293871	-0.0347991	-0.0357274	0.0759236	-0.0810587	-0.0972345	-0.0358987
168	GAAGGCTTAATCTCTTTCAGCTCTG	0.0962868	0.0892472	0.139727	0.0659114	0.125938	0.135895	-0.0488453	-0.0764919	0.129229	-0.00081648	-0.00307474	-0.00703958	0.0434406	-0.0303754	0.0296516	0.039608	0.125914	0.178896	-0.216508	0.114561	-0.00482372
169	CCTGGGCCCTGGCACTGATTATAGG	0.067553	0.0325026	0.129757	0.069721	0.0371713	0.13148	-0.0240387	-0.038838	0.000719379	0.103521	-0.0413639	-0.0350504	0.062204	0.00216798	-0.0303817	0.0639274	-0.0208263	0.22355	-0.041076	-0.0363872	0.194376
170	ACTTCACCTTCTGGTTCTGGAGAGG	0.101095	0.0989724	0.179395	0.0893564	0.0581175	0.0312189	-0.0799871	-0.031257	-0.0848394	-0.0179057	0.213989	-0.00212233	0.0783005	-0.0117383	-0.0429772	-0.0698759	-0.00196433	-0.0387823	0.0127542	-0.0528845	-0.268502
171	GACAACTACTGACAGCAAGATATTT	0.177676	0.054153	0.164	0.0933176	0.076609	0.108147	0.0908454	-0.111385	-0.116943	0.11584	0.0216426	-0.123523	-0.0136764	-0.0843585	-0.101067	-0.0695293	-0.1786	0.0860087	-0.0607331	-0.226173	0.0318508
172	CAGCCTGCTTCAGCTTCAAAACACA	0.105002	0.0462792	0.144448	0.102989	0.0336708	0.063078	0.0301445	-0.00177496	-0.056653	0.0987927	-0.0705092	-0.058723	0.0394463	-0.00201321	-0.0713314	-0.0419243	-0.0151528	-0.0267833	-0.036613	-0.144869	0.0137972
173	TGTCACCCCTAACCAAGGCATAATT	0.0818603	0.0833264	0.228438	0.0641242	0.0762945	0.12065	-0.0790262	0.0165976	-0.0132091	0.00960629	0.0660314	0.0014661	0.146578	-0.0177361	-0.00556579	0.0387896	0.114778	0.0038469	0.0584692	0.134332	-0.117478
174	AACAAAGACATTCTTCCCACTTCTT	0.11341	0.0997414	0.115827	0.0383836	0.0652365	0.0877918	-0.0843795	0.108093	0.00100828	0.0518874	-0.0766092	-0.0136689	0.0024172	-0.0750267	-0.0481738	-0.0256185	0.0428784	-0.0672255	-0.114419	-0.056512	0.0671852
175	GAACTCCCAGATTCGAGTGATCCAA	0.129258	0.0665329	0.189301	0.0609498	0.14424	0.216813	-0.0587827	0.248901	-0.0944256	-0.0690791	-0.0266139	-0.0627256	0.0600422	-0.0683086	0.0149818	0.0875543	0.354938	0.0668726	0.0583708	0.0310068	-0.0734166
176	TTTTATCTGCCAAACTGTACTGATG	0.168916	0.0467989	0.141695	0.0902867	0.137527	0.0690885	-0.152661	-0.0369228	0.209535	-0.0448622	0.0249102	-0.122117	-0.027221	-0.0786293	-0.0313894	-0.0998276	0.0984106	-0.0870976	-0.378452	0.0432188	-0.175218
177	TATGGCCACAGTAGTCTTGATGACC	0.0735681	0.0413914	0.133314	0.0337485	0.0501319	0.0383943	-0.0056364	-0.0645603	0.0207128	-0.0131316	0.0626155	-0.0321766	0.0597463	-0.0398196	-0.0234361	-0.0351737	0.00531446	0.0128616	-0.0509429	-0.0516465	-0.0914553
178	GGCCTTAATCCATTATAGCAGCCGT	0.133552	0.0669925	0.12914	0.101303	0.117314	0.100372	0.013379	0.10215	-0.0440451	-0.076064	0.00458017	-0.0665598	-0.00441257	-0.0322497	-0.0162386	-0.0331806	0.00920658	-0.1083	0.0116112	0.00373711	-0.0821576
179	GGGACTCAATATATCAACAATTGGT	0.0766471	0.0740924	0.0913401	0.0370849	0.0640451	0.0446631	0.0154412	-0.0419425	-0.0568217	0.156595	-0.0732719	-0.00255467	0.014693	-0.0395622	-0.012602	-0.031984	-0.0619987	-0.0270602	0.00737099	-0.137804	0.059572
180	CTCAGAAGTCGAGGGTTCAGTGTGC	0.106732	0.0611485	0.164636	0.0652022	0.0460123	0.0800667	0.0672083	-0.00505688	0.1054	-0.0691869	-0.0983642	-0.0455838	0.057904	-0.0415301	-0.06072	-0.0266657	-0.0882737	-0.0120053	-0.179521	0.0275196	0.118952
181	GACGAGTTTGTGATGATGCTCTCCC	0.0616221	0.123256	0.130575	0.0219986	0.0755414	0.0881309	0.0157875	-0.048487	-0.0229354	0.0419185	0.0137165	0.0616339	0.0689526	-0.0396235	0.0139193	0.0265088	0.0496156	0.106376	0.00121275	-0.0403356	0.0156751
182	GACCCAGAAATGCAGCTCACTCTAG	0.0588838	0.103607	0.155188	0.0931428	0.0758694	0.0544859	0.0570354	0.0415795	-0.0588838	-0.0397728	4.17727e-05	0.0447231	0.0963039	0.034259	0.0169856	-0.0043979	-0.00624544	-0.057171	0.0497462	0.029655	-0.0379743
183	CTCCCATCTTAGTCTTACCTTGAGG	0.0492599	0.0773425	0.108297	0.0406	0.109124	0.107619	-0.0384644	0.0153489	-0.0492599	0.11084	-0.0384644	0.0280826	0.0590367	-0.00865992	0.0598638	0.058359	0.129885	0.0296722	0.0482902	0.00474733	0.0791999
184	ATTTTAACTGTCTGTTCCTTGCCTA	0.127633	0.143676	0.101285	0.0500514	0.104237	0.0884082	0.0543943	-0.0487004	0.00748272	-0.0752549	0.0620783	0.0160426	-0.0263485	-0.0775819	-0.023396	-0.039225	-0.00786326	-0.0583518	0.0292022	0.0230902	-0.182202
185	GGGCAAGGAGTAACCCATGGCCTGC	0.0989219	0.0569841	0.183132	0.088259	0.0604616	0.116123	0.0117037	-0.0370758	-0.0305503	-0.00553044	0.0614528	-0.0419378	0.0842105	-0.0106629	-0.0384603	0.0172014	0.125077	0.0238638	0.0126979	0.00414051	-0.0797719
186	CCTCAGCACTGTCTCCAGATAGGAA	0.0677344	0.0948813	0.0793935	0.0418536	0.0935997	0.112782	-0.0456107	0.0142965	-0.00911417	-0.0677344	0.108163	0.0271469	0.0116591	-0.0258808	0.0258652	0.0450472	0.115903	0.0449273	0.0164764	0.109867	-0.0619377
187	ATAGAGCTTTTTCCTTTATCAGTCC	0.119279	0.117307	0.130954	0.0795748	0.0594192	0.160639	-0.0179743	0.149141	0.00736699	-0.0802123	-0.0583215	-0.00197207	0.011675	-0.0397042	-0.0598598	0.04136	0.0719784	-0.0705768	0.0775453	0.0525011	0.0753523
188	GCAGCAACTACTGCACTACCAGACC	0.141265	0.121644	0.166078	0.133787	0.104664	0.0828844	-0.129915	0.0230626	-0.0464004	0.0189209	0.134332	-0.0196209	0.0248129	-0.00747833	-0.0366015	-0.0583806	0.0385634	-0.0851317	0.0295861	-0.0801362	-0.194785
189	TATAAACGGTAACTTAATGGCAACT	0.0842825	0.133781	0.156871	0.175599	0.174721	0.102117	0.0770707	0.0335686	0.0197038	-0.0460605	-0.0842825	0.0494986	0.0725882	0.0913164	0.0904382	0.0178341	-0.137651	0.0465923	0.0220327	0.0874859	0.0707107
190	GACTTCATGGTTCAGCACACGTCGT	0.0810826	0.0830636	0.142348	0.0592832	0.0884853	0.105771	-0.0108402	0.0244557	-0.00059894	0.0381884	-0.0512049	0.00198095	0.0612655	-0.0217994	0.00740265	0.0246884	0.0286944	0.0741684	0.0393649	-0.0769293	0.0581438
191	GGCCTACATGTACCCTACCAGGAGG	0.125878	0.0404478	0.10419	0.0966678	0.0990993	0.125946	-0.0432294	0.0358952	0.0599308	0.0101038	-0.0627004	-0.0854305	-0.0216881	-0.0292105	-0.026779	6.76994e-05	-0.0489771	0.00167831	-0.0837524	0.120135	0.0112544
192	GGATGTGGTAGTGACCTCACCAGAG	0.0766321	0.0964092	0.148342	0.0438272	0.130824	0.0784229	0.0328271	-0.0541843	-0.0211728	-0.0369813	0.0795113	0.0197771	0.07171	-0.032805	0.0541915	0.00179073	0.0455874	-0.00377835	0.00869629	0.0478263	-0.089378
193	AGTTATGATCATCGTTTTCCTGCCT	0.0179987	0.0590585	0.0963628	0.10111	0.139318	0.0998363	-0.0136383	-0.00712012	0.00264677	0.00565037	0.0124613	0.0410598	0.0783641	0.0831114	0.121319	0.0818376	0.0831483	0.0767349	0.0953496	0.0267608	0.127194
194	GCAAGCACAACTAGCAGCTGCTGAG	0.110507	0.1201	0.0920615	0.0359141	0.0785916	0.107526	-0.0671798	-0.00931588	0.241502	-0.110507	-0.054499	0.00959258	-0.0184459	-0.0745933	-0.0319158	-0.00298094	0.0245129	-0.0254301	-0.157489	0.152888	-0.00938603
195	GAGGCAGCAAGTCCCAAAGTGCCCG	0.0853587	0.128892	0.147473	0.100142	0.120124	0.0290954	0.0321305	0.0158733	-0.0515688	0.0165266	-0.0129616	0.043533	0.0621141	0.0147828	0.0347649	-0.0562634	-0.0926566	-0.0412909	-0.00691927	-0.095228	-0.0452221
196	CGGGCAAATGGCCGGAGCTGGACCG	0.100421	0.0167303	0.134179	0.104187	0.0936459	0.130786	-0.0274293	0.10161	-0.0701164	-0.0282672	0.0242032	-0.0836906	0.0337584	0.00376556	-0.00677503	0.0303655	0.035794	-0.030363	0.0370389	-0.0155852	0.124943
197	AGAGCTGGGGTTAGGATCCGGTTGG	0.0471695	0.0442935	0.129496	0.0173203	0.0335448	0.0890416	-0.0227865	0.0653248	-2.90522e-05	-0.0471695	0.00466031	-0.00287596	0.0823268	-0.0298492	-0.0136247	0.0418721	0.0872654	-0.0322114	-0.00735439	0.114666	0.0469947
198	GTTCAGATGCCCAGGAAGGAAAAGG	0.111262	0.0707475	0.128642	0.0874757	0.0449691	0.111249	-0.057895	-0.0814887	0.0546517	0.0854171	-0.000685204	-0.0405141	0.0173809	-0.0237859	-0.0662925	-1.22483e-05	0.0449478	0.232867	-0.155739	-0.0659531	-0.0561835
199	CACTAGCCGTGGAGGGGCATCCGTG	0.0482984	0.0677933	0.141347	0.118628	0.0674175	0.110993	-0.0218645	0.0118809	0.0629319	-0.030839	-0.0221093	0.0194949	0.0930484	0.0703294	0.0191191	0.0626946	0.0778229	0.0378791	0.0150999	0.0529218	0.129749
200	GTTTTTACCTCGATGGCAGCGACAC	0.11717	0.0575727	0.108358	0.120014	0.0329809	0.0854025	-0.0253375	-0.0416009	0.0955882	-0.0107234	-0.0179265	-0.0595969	-0.00881107	0.00284397	-0.0841886	-0.0317671	-0.0189344	0.104767	-0.203266	-0.0568247	0.0154229
201	CTCATCTCTAGGTTGAATTTATCCA	0.111621	0.0879652	0.0885838	0.16728	0.0546365	0.0651543	0.117347	0.0904096	-0.0311372	-0.0649985	-0.111621	-0.0236557	-0.0230371	0.0556593	-0.0569844	-0.0464666	-0.180639	-0.162392	0.0018261	-0.00324945	0.112122
202	AGAAGGATTCACTATGTGCATGCAT	0.113139	0.116891	0.12762	0.0624426	0.0731498	0.151423	-0.0607604	-0.101255	-0.0874257	0.247347	0.00209353	0.00375182	0.0144809	-0.0506961	-0.0399888	0.038284	-0.0141563	0.296672	0.00571399	-0.19078	0.093971
203	CCACTATCTCCCTGTGACGGGTGAA	0.0618666	0.0544173	0.141337	0.107134	0.0571923	0.149225	0.0646078	-0.00948835	-0.0339545	0.027318	-0.0484829	-0.00744933	0.0794699	0.0452678	-0.00467433	0.0873581	0.0770449	-0.00914643	0.0126074	0.119496	0.236788
204	GCTTGATCGCAGTTTCTTAATACCA	0.125434	0.211848	0.18804	0.166561	0.198084	0.137318	0.0966323	0.100364	-0.0554238	-0.109179	-0.032394	0.0864132	0.0626056	0.0411271	0.0726494	0.0118833	-0.124535	-0.0835063	0.150112	0.140375	-0.0230298
205	CCGACCAGGCTGAGTACTGCATCGC	0.0998821	0.10413	0.123677	0.118153	0.0749446	0.101673	-0.00596952	-0.0161458	-0.0877256	0.0654155	0.0444254	0.00424763	0.023795	0.0182704	-0.0249376	0.00179116	0.0998153	-0.0433302	0.026589	-0.129645	0.055527
206	TAGCTCCTCGGGACCTGCGCTGAGA	0.0200804	0.0855503	0.119159	0.0603369	0.0294363	0.0919746	0.00938243	-0.0113506	-0.00353985	-0.0140624	0.0195705	0.0654699	0.0990788	0.0402565	0.00935595	0.0718942	-0.0199073	0.0927118	0.0614083	0.219654	0.00560399
207	GACCACGGAGCAGCTCATCGAGGCC	0.157922	0.0314128	0.17262	0.0982932	0.106378	0.118122	0.052397	-0.0929006	0.0339563	-0.029357	0.0359043	-0.126509	0.0146984	-0.0596287	-0.0515436	-0.0397999	-0.0998335	-0.0253705	0.00660789	0.02857	-0.108973
208	TACCTCTTCTGGGCGCAGGGAGTAA	0.165811	0.0523279	0.157735	0.0407135	0.124245	0.120729	-0.0558167	-0.0556126	-0.0607552	-0.0538949	0.226079	-0.113483	-0.00807652	-0.125098	-0.0415656	-0.045082	0.00405509	-0.0270094	0.0717208	-0.0445727	-0.229604
209	GAGAACCAAGTCAGCGTCTCTGTCA	0.103149	0.070172	0.140351	0.0570453	0.0533026	0.171477	-0.0220792	0.0726724	-0.0592291	0.0823219	-0.073686	-0.0329768	0.0372023	-0.0461035	-0.0498461	0.0683281	0.0603246	-0.0322307	0.0914379	0.134014	0.0880944
210	TGAGTCTCTCATCGCTTGTAAAGCC	0.0405584	0.0829038	0.166448	0.139728	0.0695879	0.0723634	-0.0155276	-0.013915	0.000797631	0.0461884	-0.0175434	0.0423454	0.12589	0.0991698	0.0290295	0.031805	-0.0118139	0.052412	-0.0195989	0.0866085	0.0514173
211	TAACCCATTTAGTCATCTCACAGAA	0.0620419	0.0769047	0.132654	0.0844129	0.10937	0.0890086	0.0614702	0.023668	-0.0103024	-0.0495267	-0.0253091	0.0148628	0.0706118	0.022371	0.0473283	0.0269667	-0.097323	-0.0102852	0.0618105	0.111539	0.0690927
212	CTGCAGTGAGCCGTGCTTGAATCAC	0.0764067	0.13673	0.106954	0.0576072	0.161325	0.0942028	-0.0501202	-0.0459935	0.0382592	0.00167869	0.0561758	0.0603237	0.0305471	-0.0187995	0.0849178	0.0177961	0.147389	-0.0304132	-0.063795	0.0578967	-0.0220971
213	GCTTACTTACCACTCATGGTGCAAG	0.0997929	0.034388	0.133461	0.0828085	0.0725562	0.169726	0.251717	-0.0253606	-0.0997929	-0.0749822	-0.0515811	-0.065405	0.0336682	-0.0169844	-0.0272367	0.0699334	-0.339626	0.123822	0.134195	-0.00817296	0.439448
214	TTTCTTCCCTCGTTATTGATCTATA	0.0994088	0.0933219	0.12103	0.124974	0.214242	0.119369	-0.0908378	0.00686154	0.0722587	-0.0162198	0.0279374	-0.00608693	0.021621	0.0255655	0.114833	0.01996	0.0581372	0.00392808	0.154689	-0.0237683	-0.0931865
215	CTCACCTAGCGGCAATGGCTGCAGA	0.0725658	0.0653682	0.112696	0.0631614	0.0708852	0.148436	0.0902831	-0.0400551	-0.0534548	0.00457316	-0.00134637	-0.00719753	0.0401298	-0.0094044	-0.00168052	0.0758703	-0.114754	0.127581	0.225412	0.0593805	0.0817324
216	GTGGATGTCTACCTGGACGGACACC	0.056903	0.102414	0.16966	0.0608247	0.0658535	0.125458	-0.0387254	-0.00594033	0.0454018	0.0340698	-0.0348059	0.0455108	0.112757	0.00392176	0.00895053	0.0685548	0.0913407	0.0549476	-0.0644241	0.206375	0.0545352
217	GCTTCCTTAGCTTTTCATAGTTGTC	0.0681589	0.0703873	0.149191	0.0811224	0.0606973	0.112753	-0.0681589	-0.0681589	0.0406268	0.0919408	0.00375027	0.00222843	0.0810319	0.0129635	-0.00746164	0.0445938	0.0998268	0.126792	-0.0145048	-0.028884	0.0397393
218	CGGCCGGCCTACTTTTTCAGTCTCT	0.063422	0.038573	0.125204	0.11235	0.0874437	0.0690868	-0.0138004	-0.0335442	0.0595531	0.00532453	-0.017533	-0.024849	0.0617815	0.0489276	0.0240217	0.00566487	-0.0124054	0.0753117	-0.0517557	-0.0528565	0.0700302
219	TCTCGTGCGTGGGGCTCAATCATAA	0.118078	0.048694	0.0926959	0.0728301	0.061769	0.157886	-0.0876651	-0.057073	-0.0495482	0.0681839	0.126102	-0.0693843	-0.0253824	-0.0452482	-0.0563094	0.0398073	0.154418	0.0401269	-0.00547368	0.0197689	-0.00980392
220	ATGGCGATACCCTACTTCTACTGAA	0.102254	0.0948057	0.155403	0.0917597	0.095634	0.118701	0.215223	-0.0966194	0.0243101	-0.0624168	-0.0804966	-0.00744811	0.0531493	-0.010494	-0.00661981	0.0164472	-0.221778	0.071106	0.0512714	0.0887279	0.0929088
221	TGGGAGACAATTTCACATGGACTTT	0.0747644	0.0272022	0.175247	0.132432	0.105746	0.0681542	0.0869937	-0.0369512	-0.00275397	0.013387	-0.0606755	-0.0475622	0.100483	0.0576673	0.0309815	-0.0066102	-0.151869	0.0505752	-0.00515672	0.0206343	0.0527648
222	CCATGCCCAGCTGCTTTTTTGTATT	0.0438849	0.138182	0.101538	0.0628122	0.116897	0.0536156	0.0417016	-0.00475641	-0.00595575	-0.0302866	-0.000702757	0.0942975	0.0576529	0.0189273	0.073012	0.00973073	-0.0177817	-0.00649274	0.0151642	0.00371869	0.0540451
223	AATGGTCTGTTTAGCACTTCTGTAT	0.123406	0.117727	0.213399	0.110059	0.22777	0.0901824	-0.0710274	0.0429724	-0.0178674	-0.0489734	0.0948957	-0.00567876	0.0899933	-0.0133469	0.104364	-0.0332233	0.0143299	-0.0575924	0.109795	-0.0415436	-0.191105
224	CAGCAGAACCTGGCTCTGCAGCTGG	0.160724	0.0640324	0.121909	0.0890861	0.133705	0.127048	0.00647326	-0.160724	-0.111024	0.0976415	0.167633	-0.096692	-0.0388154	-0.0716383	-0.0270195	-0.0336762	-0.0505615	0.118321	0.16195	-0.118499	-0.279592
225	AGCAGTTCTTTAGCCCGTGGTATTT	0.178804	0.114456	0.114185	0.141707	0.114058	0.0692182	-0.0190393	0.200264	-0.00563502	-0.12399	-0.0515996	-0.0643484	-0.0646194	-0.0370971	-0.0647457	-0.109586	-0.11691	-0.241401	-0.109846	-0.0158912	-0.0638814
226	TGCACAGACACTTGGGTCTATGAGA	0.0706684	0.153193	0.172228	0.106716	0.0897481	0.127837	-0.0269298	0.0790719	-0.0294777	-0.0361754	0.013511	0.0825241	0.10156	0.0360474	0.0190798	0.0571688	0.119238	-0.138777	0.0570186	0.0605802	0.187785
227	ACAGGATACTCATTCTACCCAGTGT	0.185457	0.0594719	0.143159	0.136245	0.0906839	0.042554	-0.0723199	0.0165735	0.0724813	0.0273008	-0.0440357	-0.125985	-0.0422982	-0.0492115	-0.0947731	-0.142903	-0.0860468	-0.179265	-0.194272	-0.137118	-0.117813
228	GTACCTAAGGCTGGATTCTTCTGTC	0.0668011	0.0432512	0.135088	0.0282981	0.103598	0.101678	-0.0301634	0.00441833	0.0789942	-0.0668011	0.013552	-0.0235499	0.068287	-0.0385029	0.0367973	0.0348768	0.134311	0.00695322	-0.0500966	0.0294628	0.0537534
229	AGTTAGTCTACTCTTAAGCCATCTT	0.0953095	0.0774053	0.138674	0.0626862	0.0810974	0.0906037	-0.0477729	-0.016355	-0.000153564	-0.0208772	0.0851586	-0.0179042	0.0433642	-0.0326232	-0.0142121	-0.00470577	-0.00106009	0.0983628	-0.000874997	0.0549437	-0.1749
230	ACTTCCTGTCTTTATCTCTATTTTC	0.0947125	0.0715309	0.139364	0.0739369	0.192029	0.0670732	-0.054763	0.0861753	-0.0357869	-0.0423342	0.0467089	-0.0231816	0.044652	-0.0207756	0.0973163	-0.0276393	0.0141461	-0.159131	0.0253653	0.087489	-0.106066
231	ATGCTTAGAGGCTCCATCAATACCT	0.0999256	0.170457	0.201709	0.111492	0.114993	0.124061	-0.0480958	0.00748304	0.110702	-0.0570706	-0.0130186	0.0705318	0.101784	0.0115666	0.015067	0.0241355	-0.0382316	-0.0605804	0.0224846	0.182338	0.0146664
232	GATCATGACTACATTGGATTGCCTG	0.139496	0.0839593	0.200794	0.069054	0.200689	0.167579	-0.111021	-0.0511072	-0.111021	0.0336734	0.239477	-0.0555363	0.0612984	-0.0704416	0.061193	0.0280836	0.193986	0.0258028	0.195636	0.0473964	-0.322404
233	CAGGTGACAAGCGTCACTTCTCCTG	0.123015	0.146692	0.182077	0.0691536	0.0869141	0.120225	-0.0984203	0.112687	0.0768192	-0.0449299	-0.0461559	0.0236763	0.0590613	-0.0538617	-0.0361012	-0.00279017	0.0932561	-0.153481	-0.0101229	-0.0663977	0.122794
234	TGAGCTATGATTACTACACCCTTGC	0.0713927	0.107899	0.113715	0.0790883	0.121485	0.13285	-0.0626088	-0.0182268	0.13781	-0.0129541	-0.0440208	0.0365065	0.0423226	0.00769561	0.0500924	0.0614575	0.131244	0.0915129	-0.047805	0.0995417	0.0327937
235	AATCCAAAATTTAACAATTAGCTGG	0.235162	0.167115	0.0927969	0.109344	0.165008	0.121473	0.10366	-0.0202015	0.12959	-0.101746	-0.111303	-0.068047	-0.142365	-0.125818	-0.0701536	-0.113689	-0.228012	-0.0851814	-0.248482	-0.0358516	0.0290819
236	GAGATGCCCTTTGAAAATGCCTGAA	0.0649242	0.0841784	0.1086	0.0647869	0.0694344	0.138191	0.0164694	0.082154	-0.014673	-0.0304312	-0.0535193	0.0192542	0.0436758	-0.000137282	0.00451019	0.0732665	0.0428679	-0.0144957	0.140503	0.0214363	0.176021
237	CTTCCTGACCCTTGTTGGCCAAGGG	0.0523491	0.0833613	0.122816	0.0423905	0.0743285	0.0631569	-0.000369169	0.010632	-0.0231298	0.0241848	-0.0113178	0.0310122	0.0704673	-0.0099586	0.0219793	0.0108078	0.0490353	-0.0239145	0.122304	-0.063317	-0.0300684
238	CGATTTCTTCGCCAAGCGCAAGAGA	0.0965457	0.0454713	0.126368	0.0824253	0.108375	0.205499	-0.0198054	0.0360369	-0.0774347	0.000614043	0.0605892	-0.0510744	0.0298226	-0.0141204	0.0118292	0.108953	0.134336	-0.0581502	0.227236	0.0571181	0.184227
239	TTGTCCTTGCAGCTGTAGTCACTGG	0.116667	0.0875394	0.157141	0.0796893	0.105128	0.0794252	-0.0344915	-0.0330866	0.0811584	0.00838265	-0.021963	-0.0291275	0.040474	-0.0369775	-0.011539	-0.0372417	-0.0372004	0.0135795	-0.122829	-0.116875	0.0771165
240	GGAAGTCCTGATACTGAATCTCCAG	0.069446	0.124488	0.134402	0.0365406	0.0890502	0.119897	-0.00940861	-0.0510796	-0.069446	0.107331	0.0226034	0.0550418	0.0649558	-0.0329054	0.0196042	0.0504514	0.0289886	0.116506	0.145273	0.0125669	-0.0510772
241	CAAGAAGGCAGCTGCCGGCTGTGGT	0.087612	0.0772541	0.120781	0.17577	0.0558698	0.163522	-0.0334506	0.018454	-0.0352337	-0.087612	0.137842	-0.0103579	0.0331691	0.0881583	-0.0317422	0.07591	-0.0207548	-0.0165588	0.238992	0.224688	-0.0468168
242	AACAACGCCATAACATCTGGTGTGT	0.105622	0.181494	0.0973809	0.100771	0.137891	0.0463783	0.0480968	-0.0962564	0.0752657	-0.0371924	0.0100863	0.075872	-0.0082412	-0.00485147	0.0322687	-0.0592438	-0.153719	0.0220613	-0.088502	0.0193491	-0.0954087
243	TGTGGGTCACAGCAGTGAGCTCCCA	0.175404	0.142323	0.125825	0.041315	0.0428874	0.092027	-0.115341	-0.0101065	0.054072	0.0917975	-0.0204219	-0.0330813	-0.0495789	-0.134089	-0.132517	-0.0833772	0.0089229	0.0160117	-0.105422	-0.232709	-0.10369
244	TGCAGTAGAGAGCCTTTCTCCAGCC	0.0943765	0.190321	0.085698	0.0773403	0.0566263	0.0377969	-0.0345156	0.0427594	0.0168538	-0.0168036	-0.00829393	0.0959443	-0.00867851	-0.0170362	-0.0377502	-0.0565796	-0.0358912	-0.00857099	-0.0972282	-0.0775729	-0.0636347
245	CCACTATAGCAGCCACCAGAAGCCG	0.0850202	0.461604	0.251652	0.127374	0.076722	0.129731	-0.0348114	0.00268297	-0.0448437	0.0755682	0.00140397	0.376583	0.166631	0.042354	-0.00829816	0.0447107	0.174984	0.0181223	0.142613	-0.130499	0.0183324
246	ACATCCTGAAGGGAGGCTACAACTG	0.095471	0.109301	0.133912	0.102106	0.108969	0.111623	-0.0173856	0.0146175	-0.0677413	-0.0281275	0.0986368	0.0138302	0.0384414	0.00663493	0.013498	0.0161524	-0.0521365	0.0288805	0.102313	0.13153	-0.129825
247	GCAGCCACCATAAGACTTCCAGAGA	0.106513	0.0780166	0.0979184	0.101082	0.0735746	0.121207	-0.0325673	-0.0272115	-0.0906231	0.0429566	0.107445	-0.0284965	-0.00859474	-0.00543154	-0.0329386	0.0146939	-0.0450843	0.0669963	0.0662256	0.110284	-0.124952
248	CGAGTCATGGTCTCGGGCCTGTAAG	0.106342	0.182051	0.159698	0.0803084	0.0884623	0.109797	0.00882228	0.0101595	-0.0185165	-0.0295154	0.0290502	0.0757089	0.0533558	-0.0260339	-0.01788	0.0034549	-0.115165	0.144219	-0.063015	0.151272	-0.100037
249	CTTGGGAGATGCATTTTCCGTCTGG	0.145101	0.0884445	0.142022	0.104531	0.108177	0.208681	-0.0860432	-0.0206832	0.158565	-0.0716089	0.0197705	-0.056656	-0.00307852	-0.0405691	-0.0369235	0.0635805	-0.0393241	0.00572507	-0.114132	0.369343	0.0962904
250	GGAGCAGCCAGGCTCAGTTTGTGGC	0.131086	0.0507757	0.15469	0.0813017	0.113965	0.0775261	-0.00751376	-0.0974141	0.0164088	0.110819	-0.0223002	-0.0803102	0.0236043	-0.0497842	-0.0171205	-0.0535597	-0.114708	0.0274362	-0.0867118	-0.124054	0.0302387
251	TTCTGACCTGCTACAGCCGTGAAAC	0.108128	0.0556714	0.0732977	0.115813	0.0697389	0.0660157	-0.0345564	-0.0680493	0.0686485	0.0711383	-0.0371811	-0.0524568	-0.0348305	0.00768519	-0.0383893	-0.0421126	-0.00809895	0.165625	-0.170074	-0.158967	-0.0390476
252	CCGGGTGGATAAGGCAGCTGCTGCA	0.060013	0.0548668	0.0930852	0.0484869	0.0330636	0.118592	-0.0324378	-0.0287527	-0.0457542	-0.0454334	0.152378	-0.00514618	0.0330722	-0.011526	-0.0269493	0.0585787	0.195722	0.00323277	0.0504438	0.135161	-0.0916655
253	AGAAATCAATCATACTCACACCTCC	0.0875072	0.0974905	0.113293	0.0509227	0.0866625	0.187438	-0.0387413	0.203972	-0.0739525	-0.0875072	-0.00377091	0.00998331	0.0257855	-0.0365845	-0.000844752	0.0999306	0.397828	-0.281156	0.383239	0.0152066	-0.015464
254	TAGCTCAGCCTCACAGGCCAAAGCA	0.163533	0.0881554	0.294541	0.114186	0.156807	0.0857021	-0.126527	-0.0507278	-0.0201466	0.0461245	0.151277	-0.0753779	0.131008	-0.0493475	-0.00672652	-0.0778312	0.148188	-0.0671857	-0.101792	-0.183945	-0.184421
255	TCAACCCTCTGGGTGGCTTTGTCCA	0.0294354	0.039297	0.0973341	0.0125587	0.0263761	0.0923205	-0.02454	-0.0103566	-0.0189597	0.0641998	-0.0103435	0.00986169	0.0678988	-0.0168767	-0.00305921	0.0628852	0.0820612	0.104011	0.0139146	0.022013	0.0924259
256	CTCTACCGCCAGAAGGTGGAGCCGC	0.125278	0.0463865	0.14045	0.0692412	0.0956355	0.080607	0.0333249	0.0595335	-0.106506	-0.118479	0.132127	-0.078892	0.0151714	-0.0560373	-0.0296429	-0.0446714	-0.107177	-0.122649	-0.00226442	0.0440719	-0.0353384
257	CTGCTACCCTGGAACGGTGGGCAGA	0.108481	0.0709977	0.144558	0.0303879	0.0665402	0.0972416	-0.085671	-0.0236281	0.0113677	0.0907041	0.00722744	-0.0374833	0.0360774	-0.078093	-0.0419408	-0.0112393	0.152283	0.0485636	-0.105846	-0.183644	0.0324473
258	TATCCCCATGTGGAGGACTATCGCC	0.0411504	0.0597495	0.145789	0.10354	0.0207209	1.35808	-0.0411504	-0.0257785	0.043857	0.00876301	0.0143089	0.0185991	0.104638	0.0623893	-0.0204295	1.31693	1.34535	1.32261	1.30764	1.27574	1.33332
259	GTGCAGGAGCCTAACCAACGGTAAG	0.158766	0.0553765	0.0833296	0.120146	0.112687	0.0911793	0.0480561	0.0561948	0.0390265	-0.0165075	-0.12677	-0.103389	-0.075436	-0.0386193	-0.0460789	-0.0675863	-0.131598	-0.117801	-0.138867	-0.0186861	0.0690195
260	AGCATTTTTCAGCAATAATTAAAGG	0.0938887	0.122985	0.113342	0.0788623	0.121431	0.121886	-0.0534826	-0.0563432	0.0946731	-0.0764293	0.0915819	0.0290967	0.0194537	-0.0150264	0.0275422	0.0279976	0.23129	0.0659335	-0.0916979	-0.00698377	-0.058554
261	AAATTCACCAGTTCAGGTCACCACT	0.141174	0.0982399	0.188143	0.176023	0.175049	0.0613461	-0.0543642	-0.111095	0.0806948	0.107812	-0.023047	-0.0429344	0.0469686	0.0348491	0.0338743	-0.0798283	-0.0582813	0.0115155	-0.0741155	-0.204792	-0.073468
262	GAACTGTGCACCAATGTTTCATCTA	0.105241	0.118469	0.14239	0.0745118	0.12967	0.0918269	-0.0220525	0.0014916	-0.0109606	0.11105	-0.0795285	0.0132277	0.0371486	-0.0307297	0.0244286	-0.0134146	-0.0312383	-0.0111781	0.0628539	-0.0617976	-0.025713
263	TCATCCACTGACCTTCTCAAAACAG	0.119337	0.0556313	0.12506	0.1043	0.110426	0.0835121	-0.075258	0.0978929	-0.0711256	0.029765	0.0187257	-0.0637061	0.00572257	-0.0150373	-0.00891159	-0.0358253	0.0662493	-0.134041	-0.000109324	-0.0381837	-0.0730418
264	GCTGTGGTCCAGCTGAGATCTGCAA	0.0759435	0.0889957	0.172688	0.0620477	0.0809398	0.0568131	-0.0473012	0.0139229	0.058163	-0.000792019	-0.0239928	0.0130523	0.0967441	-0.0138957	0.0049963	-0.0191303	-0.00665971	0.0547691	-0.0518847	-0.0616827	-0.0301936
265	CTGTGACCCTTTTCTACTGGAATAG	0.0826181	0.158666	0.128665	0.0762686	0.128465	0.155831	-0.0289138	0.162824	-0.0632453	-0.0133909	-0.0572738	0.0760482	0.0460473	-0.00634951	0.0458471	0.0732126	0.0391481	-0.210707	0.223195	0.158057	0.15637
266	GATTCACCATCTCCAGAGACAACGC	0.0976649	0.07209	0.130589	0.085004	0.0697848	0.0616303	-0.0336832	-0.0256051	-0.0255164	0.00248932	0.0823154	-0.0255749	0.0329246	-0.0126609	-0.0278801	-0.0360346	-0.0208654	-0.0345972	-0.0351756	-0.0183402	-0.0711947
267	AAGAGTGCAAGGTCTGCCAGGTCAG	0.0663325	0.0820238	0.125698	0.0495969	0.123406	0.0900913	-0.0337196	0.0965612	0.00988258	-0.0587699	-0.0139542	0.0156913	0.0593653	-0.0167356	0.0570732	0.0237588	0.100803	-0.0890593	0.0574114	0.0563968	-0.00675849
268	AGGCCTACGCGAAAATCTGTGACCC	0.0263355	0.125795	0.101262	0.0938652	0.0941801	0.0598963	0.00733625	-0.016715	0.0260428	-0.00490803	-0.011756	0.0994593	0.0749266	0.0675297	0.0678446	0.0335607	-0.0198842	0.0194785	0.103412	-0.000346034	0.0651433
269	TATGTTGACGCTAGCCTGCACAGAC	0.0965779	0.0759698	0.0847091	0.13042	0.0708871	0.0294166	0.0332989	-0.0633023	-0.0265673	-0.0857824	0.142353	-0.0206081	-0.0118688	0.0338419	-0.0256908	-0.0671614	-0.114287	0.0173416	-0.0264354	0.0134885	-0.225914
270	GTCCCATACCACTCATGGATCTGAA	0.051256	0.0801447	0.100251	0.0828919	0.0289379	0.0515959	-0.0436116	0.0189532	-0.013034	0.028418	0.00927452	0.0288887	0.0489948	0.0316359	-0.0223182	0.000339879	0.0190389	0.0200598	-0.038222	-0.0656719	0.0664946
271	AATGGGGATATTCCTTTCCATCGTC	0.0790369	0.0769892	0.10582	0.0630873	0.0298929	0.071494	-0.0250592	0.0347504	-0.0671527	-0.0563489	0.11381	-0.00204762	0.0267834	-0.0159495	-0.0491439	-0.00754283	-0.0100377	0.04237	0.0561796	0.0645323	-0.190758
272	ATCAGAGAACCCTTTCAGTATAGTG	0.0864484	0.111585	0.14055	0.0650673	0.119378	0.0947667	-0.0809456	-0.0446077	0.0453107	0.0395707	0.040672	0.0251369	0.054102	-0.021381	0.0329301	0.00831838	0.15503	0.065568	-0.0694981	-0.0103915	-0.0991161
273	GACAGCCAAGTCTTCTATTTCAGAA	0.123189	0.0681054	0.186684	0.095822	0.14566	0.0255322	-0.0621841	-0.0954597	0.112513	-0.110674	0.155805	-0.055084	0.0634943	-0.0273674	0.0224704	-0.0976571	-0.0341994	-0.0268948	-0.211022	0.0260786	-0.242248
274	ACAAAGCTATGTCCTAAGATAATTC	0.0759352	0.0430694	0.161145	0.184028	0.114263	0.0786048	-0.011063	-0.0271692	-0.00150287	0.00534148	0.0343936	-0.0328658	0.0852099	0.108093	0.0383282	0.0026696	-0.0257591	0.0954226	0.0031004	0.0327539	-0.0921698
275	TCCCAGTATCTATTTCCATCATTTG	0.100093	0.162822	0.137782	0.0965726	0.081246	0.0740511	0.0284718	-0.0100976	-0.0117047	-0.04276	0.0360905	0.0627287	0.0376888	-0.00352042	-0.018847	-0.0260419	-0.0270663	-0.0326624	-0.0283914	0.0242563	-0.0663458
276	GGCATTCTTAAACCACAAACAGTAG	0.0819583	0.0486624	0.132937	0.170671	0.102221	0.0712279	-0.0271438	0.00831068	0.0327077	-0.0644988	0.0506243	-0.0332959	0.0509785	0.0887124	0.0202624	-0.0107304	-0.0300037	-0.0593008	0.0267554	0.0271999	-0.0183026
277	CAAAGAACGAGGTTGAGCCCCTCTT	0.181183	0.0577259	0.127738	0.087608	0.0549166	0.0418038	-0.140566	-0.00670217	-0.0307348	-0.0226936	0.200697	-0.123457	-0.0534448	-0.0935751	-0.126267	-0.139379	0.0213604	-0.153785	-0.090269	-0.100051	-0.374152
278	ACGTCGTGATCCAGAAGTCCAGAGC	0.0293011	0.052982	0.0979573	0.0737288	0.0995251	0.0635619	0.00703847	0.00448561	-0.00358809	-0.0110923	0.0031563	0.023681	0.0686562	0.0444278	0.070224	0.0342608	-0.0110857	0.0665769	-0.00174325	0.054315	0.0632413
279	GAACTGTGGGGGTTGCGCACAGCCA	0.0284661	0.0538994	0.0871402	0.0436677	0.070208	0.115682	0.00655253	0.00626897	-0.00350939	-0.0137347	0.00442259	0.0254333	0.0586741	0.0152016	0.0417419	0.0872162	-0.027456	0.0417089	0.23131	0.027275	0.163243
280	TGCAGTTCCTCAGGAGTGTCTTCGC	0.0799741	0.100316	0.120892	0.0991946	0.147786	0.131631	0.00386707	-0.0728755	0.00752559	0.0573758	0.00410704	0.0203421	0.0409183	0.0192205	0.0678122	0.0516567	-0.0409862	0.215262	-0.00178979	-0.0715726	0.15737
281	GACCAGGAGGGCCACAGAGTTTCAG	0.0345004	0.104497	0.146291	0.0834799	0.0578272	0.121263	0.00914816	-0.0144406	0.0342461	-0.0149491	-0.0140046	0.0699968	0.111791	0.0489795	0.0233268	0.0867622	0.0859188	0.00275013	-0.012178	0.0709583	0.286362
282	CCCCTTCTCAGGTTACTGGCATTGG	0.657032	0.00923007	0.248352	0.536067	0.124885	0.153975	0.121015	-0.586905	0.461633	0.319391	-0.315134	-0.647801	-0.408679	-0.120965	-0.532147	-0.503057	-0.778046	0.0563481	-0.926332	-0.961843	0.0945879
283	CTCCACTCCTTTCAGAACGACAATT	0.141536	0.0729022	0.131759	0.133513	0.111843	0.0736993	0.0582119	0.035241	-0.0927698	-0.0230262	0.0223431	-0.0686336	-0.00977708	-0.00802265	-0.0296929	-0.0678364	-0.175448	-0.123469	0.0874175	0.00405566	-0.131738
284	CATTATGGGTGTTGATATGGTTTGG	0.0261272	0.0236944	0.121324	0.140692	0.117542	0.135631	-0.0127855	0.00106923	-0.0194247	0.0183449	0.0127961	-0.00243279	0.0951967	0.114565	0.0914144	0.109504	0.196879	0.143312	0.133782	0.0349781	0.0385678
285	CGCGCATCTACTGCCAGGTACGCGC	0.112049	0.0923303	0.0972249	0.10667	0.131273	0.103879	-0.112049	0.0772551	-0.112049	0.142973	0.00387006	-0.0197188	-0.0148242	-0.00537933	0.0192241	-0.00817029	0.0183664	-0.0478828	0.224478	-0.175572	-0.0602414
286	ACACTTTGATCCACCTGATGGCCAA	0.0565447	0.0527548	0.123788	0.103401	0.14259	0.085115	-0.0429465	-0.0482744	-0.0487314	0.0252693	0.114683	-0.00378988	0.0672431	0.0468561	0.086045	0.0285703	0.049962	-0.00827025	0.312742	-0.0680838	-0.143498
287	TGGGCCACAGCGAGGGCTCAGTATC	0.131067	0.0827394	0.160777	0.0986954	0.0828989	0.0979068	-0.0566344	-0.0780337	0.042874	0.0507608	0.0410334	-0.0483273	0.0297103	-0.0323713	-0.0481678	-0.0331599	0.121028	0.111675	-0.116685	-0.125898	-0.155919
288	ATCGATCTCGTATGTGTGGCATCTG	0.105352	0.0768291	0.164904	0.0286046	0.119453	0.0511985	0.133727	-0.0565863	-0.0185594	-0.00979732	-0.0487838	-0.0285232	0.0595512	-0.0767477	0.0141006	-0.0541538	-0.181356	-0.0251958	0.0385807	-0.0909384	-0.0118596
289	GTACCATCCCACTGATATCACGGGC	0.0825875	0.112623	0.142631	0.138789	0.0388087	0.11773	0.0535961	0.00993119	-0.0507563	0.00993119	-0.0227022	0.0300359	0.0600437	0.0562014	-0.0437788	0.0351427	-0.0419026	0.0527773	0.00958931	0.190324	-0.0350745
290	GACTCAGATATTTTTCAATACCGTT	0.136378	0.0823469	0.127469	0.104923	0.155288	0.0917542	-0.0884381	0.065653	0.0859831	-0.108648	0.0454499	-0.0540306	-0.00890842	-0.0314548	0.0189105	-0.0446234	0.0826033	-0.162527	-0.155722	0.0218919	-0.00936239
291	ATGTGAGGACTGTGGGAAGCGCTAC	0.0715651	0.039587	0.111647	0.0581491	0.0659236	0.355666	0.0583496	-0.0563585	0.0431009	-0.0241991	-0.0208929	-0.0319781	0.0400816	-0.013416	-0.00564142	0.284101	0.121501	0.348448	0.413534	0.411794	0.125225
292	AATCCTGGTCTTTCTTGGTAAACAG	0.0840955	0.089049	0.111533	0.107697	0.0804748	0.0593791	-0.0753838	-0.0378122	-0.0565817	0.0730393	0.0967383	0.00495348	0.027437	0.023601	-0.00362079	-0.0247165	0.110434	0.00895936	-0.00125528	-0.148184	-0.0935367
293	GGCAGAGAGCCTACTAGGAAATGTG	0.112071	0.0716017	0.137661	0.0400046	0.100835	0.186146	-0.0450819	0.0238143	-0.0376387	0.0469234	0.0119828	-0.0404693	0.0255902	-0.0720664	-0.011236	0.0740751	0.144088	0.0595751	0.0158367	0.0516331	0.0992431
294	AGGCTGGCATTCTAGATTACTTTTC	0.156716	0.0918408	0.153102	0.116535	0.102879	0.171526	-0.0194719	0.0176388	-0.00122684	0.107879	-0.104819	-0.0648755	-0.00361449	-0.0401814	-0.0538371	0.0148098	-0.0772474	0.000960634	-0.0783505	0.134286	0.0944002
295	TACCACATGGCCAAAGTGTACCCTC	0.0901634	0.13622	0.0977919	0.0589896	0.0740228	0.0638331	-0.0804102	0.171061	-0.0286758	-0.0157311	-0.0462437	0.0460569	0.00762848	-0.0311738	-0.0161406	-0.0263302	0.0812906	-0.232363	-0.0614875	0.0827025	-0.00179417
296	TTCTTGGAGCTAGACGTCCTATACT	0.111551	0.139198	0.127429	0.0821792	0.16463	0.0671515	-0.0871684	0.0246322	-0.0531128	-0.0223667	0.138016	0.0276466	0.0158781	-0.0293721	0.0530787	-0.0443999	0.0524455	-0.0953889	0.1136	-0.061455	-0.231201
297	CTGCTGGAGTCCAACCGGCAGACAC	0.10231	0.106303	0.0884448	0.0711798	0.112868	0.067873	-0.0615717	-0.0436564	-0.0260953	0.152045	-0.0207212	0.00399213	-0.0138656	-0.0311306	0.010558	-0.0344374	0.0957205	-0.0115136	-0.0122557	-0.216942	-0.0271964
298	CATCATAGCCTACCTCATGCATAGT	0.0581089	0.110448	0.114285	0.0555686	0.0808796	0.0536458	-0.0209317	0.0160129	-0.00367571	-0.000308289	0.00890286	0.0523388	0.0561765	-0.00254037	0.0227706	-0.00446315	-0.017421	-0.0566291	0.019674	0.0970403	-0.0649799
299	GAGTGAAGCAGGAGTTCCAGCCCAG	0.150539	0.312083	0.249287	0.122416	0.253036	0.0417051	-0.0621511	0.055327	-0.127656	-0.0740955	0.208575	0.161543	0.0987472	-0.0281237	0.102496	-0.108834	-0.0304966	-0.201105	0.010005	0.0119444	-0.33452
300	ATCTCTATCTGGCCTTTGCATGGAG	0.182458	0.109769	0.306056	0.158834	0.124323	0.0608033	-0.145382	-0.0253235	0.192741	-0.0853788	0.0633427	-0.0726893	0.123598	-0.023624	-0.0581359	-0.121655	0.0798883	-0.0822388	-0.343419	-0.0894352	-0.17307
301	GGCAGTCACCTTCATTGGCAATAGC	0.052406	0.0358853	0.0802997	0.0514949	0.0612026	0.120851	-0.00516057	-0.0429147	0.0149375	-0.0131223	0.04626	-0.0165207	0.0278937	-0.000911087	0.00879653	0.068445	0.0926218	0.261315	-0.027394	0.0766354	-0.0609537
302	TGGAGAATTTGTTCCTGCAGTGCCC	0.115031	0.108475	0.0956286	0.0569379	0.0476152	0.0852315	-0.0561054	-0.0423	-0.0186073	-0.0289484	0.145961	-0.00655646	-0.0194024	-0.058093	-0.0674157	-0.0297995	-0.0407946	0.0312553	0.0467878	-0.0603696	-0.125876
303	TTAAATCCTCCAGCTTTTGAACCTT	0.10304	0.0856254	0.0951363	0.114685	0.032356	0.0719294	-0.00240264	-0.0790698	0.146528	0.0241648	-0.0892199	-0.0174142	-0.00790323	0.0116459	-0.0706836	-0.0311102	-0.0753831	0.100961	-0.169011	-0.0700645	0.0579464
304	TCCTGTCTGTGTAAATTGTTCCGTG	0.160153	0.151278	0.118904	0.0789039	0.135884	0.0924653	-0.118802	-0.0440102	-0.038935	0.0598355	0.141912	-0.00887553	-0.0412497	-0.0812494	-0.0242689	-0.067688	0.0364821	-0.0281729	-0.105025	-0.0677206	-0.174003
305	CTTCGCCATGACCATGTACTGCCAA	0.127619	0.0424348	0.0896934	0.0872615	0.14101	0.120257	-0.0569084	0.0405042	-0.0254516	0.0079904	0.0338655	-0.0851843	-0.0379257	-0.0403576	0.0133908	-0.00736194	-0.05797	0.109433	-0.0395917	-0.00704465	-0.041636
306	GAGCATTGCATTTCTTGATCAACCA	0.152991	0.113696	0.160342	0.0933586	0.11329	0.0577171	-0.0141118	-0.0300139	0.16111	-0.0525826	-0.0644016	-0.0392954	0.00735039	-0.0596327	-0.0397012	-0.0952743	-0.131602	-0.0578881	-0.283851	0.0178365	-0.0208669
307	TTTTCTCCAACTTGGGCAATATGGC	0.19123	0.0362998	0.302347	0.0579796	0.0753965	0.0500529	-0.183667	0.0248305	-0.169694	-0.0340951	0.362626	-0.15493	0.111117	-0.13325	-0.115833	-0.141177	0.0584254	-0.194303	0.000534313	-0.0859794	-0.484562
308	GGGTACAACTTGCCCATCATTTCTC	0.0917846	0.110852	0.121068	0.0592422	0.0471664	0.0405406	-0.0417239	0.0513203	-0.0185851	-0.0588959	0.0678847	0.0190677	0.0292829	-0.0325424	-0.0446182	-0.051244	-0.0402192	-0.105252	-0.0507516	0.0315543	-0.0915512
309	TCCGAGAGGGACGTGTCGACCCCTC	0.169161	0.130327	0.124053	0.0678238	0.12037	0.113041	-0.00667651	0.0554141	0.0282956	-0.0523907	-0.0246425	-0.038834	-0.0451074	-0.101337	-0.0487911	-0.0561196	-0.0696593	-0.210433	0.0146758	0.076958	-0.0921399
310	GAGGCAGGCGCTCTTTGACTTATCA	0.0591771	0.050351	0.116613	0.0443604	0.125766	0.100243	-0.0454469	0.0152552	0.112243	-0.0498114	-0.0322397	-0.00882611	0.0574362	-0.0148167	0.0665889	0.0410663	0.0143072	0.0467767	-0.107607	0.0820885	0.169767
311	ATCAGATACTTCCTTTCCATGAAAG	0.0869469	0.120019	0.147648	0.2709	0.211996	0.103744	-0.0869469	-0.000362394	-0.0782707	0.0757502	0.0898298	0.0330723	0.0607007	0.183953	0.125049	0.0167973	0.251416	-0.0650483	0.126596	-0.104579	-0.124398
312	GATCTACTTGTAGTCACTCAGTGTA	0.116785	0.0849739	0.0958531	0.11629	0.144917	0.082116	-0.0542088	0.00726919	0.092273	-0.0373344	-0.00799897	-0.0318108	-0.0209316	-0.000495112	0.0281319	-0.0346687	0.00660641	-0.0838475	-0.105765	0.0481771	-0.0385142
313	GTATTTTTCATTGCAAATTGACAAA	0.103787	0.0663342	0.151003	0.0719891	0.0523639	0.104205	-0.074324	-0.0293545	-0.058167	0.0705683	0.0912772	-0.0374526	0.0472162	-0.0317977	-0.0514228	0.000417834	0.07509	0.018254	-0.00611662	0.0592976	-0.144436
314	TTACTGCATGCACTTCTTACAATAA	0.107819	0.120568	0.156165	0.042554	0.0535929	0.094171	-0.0614513	-0.0968561	0.212186	-0.0631596	0.0092815	0.0127489	0.0483463	-0.065265	-0.0542261	-0.013648	0.145686	0.0854608	-0.303367	0.0705728	-0.0665929
315	TTTCTTTTTAGCAGCCAACTCTTCC	0.132185	0.0878982	0.198659	0.205661	0.140663	0.0648535	-0.0955474	-0.00539353	-0.132185	0.0541841	0.178942	-0.0442869	0.066474	0.0734761	0.00847748	-0.0673316	0.0512788	-0.0453293	0.0735948	-0.11318	-0.303023
316	AGCTCAGCTACATCATCATCGGCAT	0.0911458	0.133555	0.153195	0.104291	0.0995377	0.0761791	-0.075049	-0.0769563	-0.0255071	0.132151	0.0453613	0.0424092	0.0620493	0.0131451	0.00839199	-0.0149667	0.0356428	0.120193	0.018208	-0.166074	-0.0828028
317	TTAAAATCAAAAGCTCGAGTTTCAT	0.133192	0.0821437	0.158636	0.0481982	0.0591905	0.155415	0.0271825	0.0727612	-0.105996	0.0156723	-0.00962019	-0.0510485	0.0254438	-0.0849941	-0.0740018	0.0222232	-0.149715	-0.155859	0.327861	0.0437326	0.0450956
318	CCCACCCTGTAAACTAGGCGGCTGC	0.0746398	0.113685	0.120814	0.0833929	0.0747832	0.101547	0.0266186	-0.0244797	0.0248049	0.00535705	-0.0323008	0.0390452	0.0461741	0.00875318	0.00014339	0.0269068	-0.0432622	0.0223637	-0.0994446	0.0450697	0.209808
319	GAGGATGGGCTCTGGCATTCAGTAC	0.0868561	0.106497	0.0902912	0.0686197	0.119632	0.093075	-0.0304837	0.0239757	-0.0209083	0.0551828	-0.0277664	0.0196411	0.00343506	-0.0182364	0.0327763	0.00621887	0.0285234	0.0013367	0.0464231	-0.0371465	-0.00804232
320	GACGCTTCCTGCAGAACAGGACCTG	0.0707272	0.0770069	0.151712	0.0414773	0.10901	0.159346	0.0343007	0.00601306	0.0258255	-0.0283008	-0.0378385	0.00627967	0.0809845	-0.0292499	0.0382827	0.0886192	0.104286	0.048373	0.00596749	0.227211	0.0572586
321	CCTGTGCAGGCACTAGTCCTTTACA	0.163189	0.0594281	0.10173	0.0766825	0.0719602	0.0339353	-0.0414357	-0.0878761	0.0911657	0.124891	-0.0867452	-0.103761	-0.0614591	-0.0865067	-0.091229	-0.129254	-0.0914242	-0.0263798	-0.243214	-0.252207	-0.0330448
322	CCAGAACTGCAATGGAGCTCCAGAG	0.172793	0.123624	0.122638	0.0628193	0.0840703	0.0608774	-0.0385973	-0.120414	0.153564	-0.0492207	0.0546682	-0.0491691	-0.0501545	-0.109973	-0.0887224	-0.111915	-0.112703	0.0833862	-0.241163	-0.123572	-0.165525
323	TTATCTTTCCTTTCAGCAAGCACCT	0.122563	0.114639	0.132328	0.10238	0.0638504	0.0833668	0.108606	-0.0371409	-0.112674	-0.0282823	0.0694905	-0.00792452	0.00976521	-0.020183	-0.0587128	-0.0391964	-0.0996148	-0.0765279	0.0988961	-0.0220218	-0.0967135
324	AGATAAGAATCGCATGACACCCCAC	0.0490665	0.0827707	0.134521	0.0499434	0.0599739	0.112623	-0.0414938	0.051649	-0.0248505	0.000266513	0.0144288	0.0337041	0.0854549	0.000876833	0.0109074	0.0635565	0.0158672	-0.0341643	0.0833872	-0.00773851	0.260431
325	TCTGGCAACTTGAGCCAGGTGCGGT	0.288397	0.143373	0.341069	0.0485965	0.121733	0.127378	-0.0479804	0.0452942	-0.0665593	0.00711062	0.0621349	-0.145023	0.0526719	-0.2398	-0.166664	-0.161018	-0.203309	-0.195278	-0.113052	-0.0166483	-0.276805
326	GCCAGACATGTGAACCACTCAGCCA	0.0856415	0.0878779	0.0902181	0.106499	0.0731838	0.0884317	0.119842	-0.0382755	-0.0106016	-0.0332633	-0.0377021	0.00223638	0.00457654	0.0208573	-0.0124577	0.00279013	-0.140399	0.107713	0.0170319	0.038232	-0.0086273
327	AGAGATCGCAGGAGGTCACGCTCCC	0.0929327	0.0716156	0.10823	0.0693001	0.0762656	0.101827	-0.0292293	0.1572	-0.0321063	-0.0656312	-0.0302335	-0.0213171	0.0152978	-0.0236326	-0.016667	0.00889438	0.119169	-0.0722978	-0.0226044	0.051754	-0.031549
328	GAGCTCGTGGCTCATTGAGGACGGC	0.138654	0.0945315	0.142723	0.0486902	0.120685	0.0494273	0.0899056	0.00503597	0.0942751	-0.102392	-0.0868244	-0.0441227	0.00406919	-0.089964	-0.017969	-0.0892269	-0.174003	-0.128242	-0.17536	0.0144722	0.0169978
329	TGGAGCTGGACAGTCAGAGCCCACA	0.0876151	0.173014	0.155829	0.0803867	0.0945822	0.118752	0.0211706	0.0125062	-0.0698634	-0.0425764	0.078763	0.0853986	0.068214	-0.00722838	0.0069671	0.0311373	-0.000859314	-0.0274319	0.0477224	0.0302725	0.105983
330	CATCACCTGAAACACTGGACCTGGG	0.264178	0.0770869	0.212813	0.131737	0.143913	0.0817715	-0.211806	0.0113755	0.111344	0.0925395	-0.00345284	-0.187091	-0.0513647	-0.132441	-0.120265	-0.182407	-0.0284026	-0.245718	-0.242345	-0.234964	-0.160604
331	GGTTCTTTACAACCTGTTCACCAAG	0.111221	0.0597212	0.130536	0.123535	0.143416	0.132142	-0.0526441	-0.0740049	-0.0419938	0.112076	0.056567	-0.0514998	0.0193154	0.0123138	0.0321945	0.0209211	0.0112178	0.176967	0.0126228	-0.0712735	-0.0249288
332	TTGTCTTTTACACCTGCGGATAGCA	0.140917	0.0675266	0.170889	0.0717185	0.098295	0.108791	-0.0142711	-0.0869395	-0.129954	0.13638	0.0947852	-0.0733905	0.0299715	-0.0691986	-0.0426221	-0.0321256	-0.0409361	0.0231613	0.207339	-0.123274	-0.226918
333	TCTACACTCAGTTTCATTACAGGGA	0.0615086	0.102569	0.134661	0.0739449	0.0461587	0.0666712	-0.0507131	-0.0615086	-2.10762e-05	0.047277	0.0649658	0.04106	0.0731526	0.0124363	-0.01535	0.00516258	0.184665	0.034493	-0.0357746	-0.0448263	-0.112744
334	CCAGCAGAGCTGGCTTCTGGGTCCA	0.0542614	0.0824087	0.0922283	0.0369983	0.0862368	0.0138697	0.00151967	0.00882622	0.0411764	-0.0168483	-0.0346739	0.0281473	0.0379669	-0.0172631	0.0319754	-0.0403917	-0.0496306	-0.0381923	-0.0843811	-0.0334007	0.00364622
335	TCATGAGACGGGAGCCCTTTGCTGT	0.10161	0.0868915	0.11956	0.0606194	0.0785094	0.093228	-0.0368075	-0.0345854	0.0691467	-0.0484438	0.0506902	-0.0147183	0.0179502	-0.0409904	-0.0231004	-0.00838177	-0.0269522	0.0557982	-0.0569691	-0.0421174	0.0283317
336	GAGGCTTTAACGTAAACACTGGTGA	0.140736	0.098191	0.113822	0.105662	0.105277	0.104823	0.0326399	0.0725079	-0.0221077	-0.0227698	-0.0602703	-0.0425449	-0.0269136	-0.0350743	-0.0354593	-0.0359133	-0.142853	0.0456967	-0.0291211	-0.0472555	-0.00603338
337	GAAGCATTTTACCAGTGAAGCCCTC	0.0705056	0.0816759	0.0893117	0.0927291	0.163483	0.0848222	-0.0442624	-0.0460382	0.0839883	0.0162873	-0.00997503	0.0111703	0.0188061	0.0222235	0.0929776	0.0143166	0.0360178	0.125981	-0.0922329	-0.0485709	0.0503882
338	TTAGATGTCAGCTCACCATGGAGTC	0.107097	0.0604162	0.170781	0.107555	0.118762	0.0699874	-0.0976052	0.0653685	0.0254859	0.0734413	-0.0666905	-0.0466804	0.0636847	0.000458621	0.0116652	-0.0371092	0.0769977	-0.0743876	-0.0659442	-0.0944553	-0.0277566
339	TTCTGGAGGACGAGCCTTCTCCTTA	0.0516298	0.107617	0.114473	0.0624115	0.0825901	0.0995524	-0.00679879	-0.0245079	-0.0361739	0.078913	-0.0114325	0.0559872	0.0628431	0.0107818	0.0309604	0.0479226	0.0303551	0.130013	0.16372	-0.0526962	-0.0317793
340	TGAATATTCTCATGCGTGGCCACAT	0.1082	0.0313316	0.159067	0.0627595	0.0895603	0.0656363	-0.0824871	-0.0954594	0.00584939	0.241552	-0.0694545	-0.0768685	0.0508671	-0.0454406	-0.0186398	-0.0425638	0.0630015	0.0312571	0.0132297	-0.288264	-0.0320431
341	TCAAGCGATTCTCTTTATTCAGCCC	0.155754	0.0196028	0.0733287	0.0996332	0.10475	0.0430953	-0.137853	-0.0678653	0.271799	-0.0871031	0.0210225	-0.136151	-0.0824256	-0.056121	-0.0510038	-0.112659	-0.00185109	-0.0129929	-0.391598	0.00155804	-0.15841
342	TTGCCTTTTAGGAGAATTCCTCTGG	0.129365	0.0400789	0.100287	0.0954693	0.0961074	0.121334	0.0317483	-0.0735404	0.0629684	0.0691215	-0.0902979	-0.0892857	-0.0290778	-0.0338953	-0.0332572	-0.00803038	-0.114129	0.164919	-0.103192	-0.0764474	0.0886972
343	TAATCCCCAACCGAGTATGCGCAAG	0.134122	0.0674307	0.104386	0.0638207	0.103413	0.15064	-0.0140968	-0.0407986	-0.0775538	0.10158	0.0308693	-0.0666917	-0.029736	-0.0703016	-0.0307096	0.0165182	-0.00800859	0.152045	0.150687	-0.126917	-0.0852154
344	AAGGACAGCAGCAGTTCAGCCAGTT	0.145947	0.085884	0.0755222	0.0639515	0.0491856	0.108251	-0.0326938	0.0798518	0.0334167	-0.145947	0.0653723	-0.060063	-0.0704248	-0.0819954	-0.0967614	-0.0376962	0.0412407	-0.202615	-0.0783484	0.25307	-0.201828
345	GACAGCCATGGACAATGCCAGCAAG	0.0372587	0.0982031	0.10927	0.0480787	0.0208633	0.0875801	0.0763141	-0.0237255	-0.0151616	-0.00629047	-0.0311365	0.0609445	0.0720111	0.0108201	-0.0163954	0.0503214	0.00829339	0.115744	0.0264116	0.0778175	0.0233406
346	CCACAGCCCAGTACCAACATATTTG	0.143533	0.0589287	0.21011	0.0738478	0.138548	0.103578	-0.121608	-0.0731909	-0.0230847	0.100411	0.117473	-0.0846044	0.0665769	-0.0696852	-0.00498474	-0.0399546	0.0785901	0.0495572	0.0185572	-0.134063	-0.212414
347	CTTCAAGCTGCTGCTGTTTGACCTG	0.10222	0.0706329	0.0930074	0.0667131	0.0765652	0.100855	-0.0803789	-0.0755367	0.0189983	0.116646	0.0202709	-0.0315871	-0.00921259	-0.0355069	-0.0256548	-0.00136543	0.132749	0.0436367	-0.00939677	-0.192183	0.018367
348	CTGTACACCAAGATGCACCTTACGC	0.112085	0.0580044	0.0976891	0.113016	0.0717715	0.0960149	0.0132247	-0.0134193	0.105965	-0.0152214	-0.0905491	-0.054081	-0.0143963	0.000930839	-0.0403139	-0.0160704	-0.0553764	0.0774007	-0.154555	-0.0581184	0.110297
349	ACCAGGCTTGTGTGTCTTGTGTTGT	0.0859113	0.0398403	0.105149	0.0201943	0.048879	0.0590512	-0.0488491	-0.0515705	-0.0791122	0.0536892	0.125843	-0.046071	0.0192372	-0.0657169	-0.0370323	-0.0268601	0.0198567	-0.0125836	0.0475937	-0.130762	-0.0584054
350	GCCAGCTGCAGTATATCCGCTTAGC	0.0770567	0.0590091	0.0849834	0.04826	0.083856	0.0976215	-0.0647592	0.0256516	-0.0111089	0.045563	0.00465345	-0.0180475	0.00792674	-0.0287967	0.00679936	0.0205648	0.00560393	0.0595786	0.0499714	0.0607043	-0.073034
351	ATCACCACATCCCAGTGGTGCCAGC	0.0751907	0.0991917	0.105699	0.0669091	0.0468699	0.127969	-0.0357504	0.124644	0.0131977	-0.0751907	-0.0269004	0.0240011	0.0305084	-0.00828155	-0.0283208	0.0527786	0.187368	-0.12213	-0.0422727	0.0848528	0.156076
352	GAAGTGCAAGAACGTGGTGCCCCTC	0.102167	0.0330351	0.102878	0.0778732	0.138869	0.0832996	-0.0384976	-0.0571787	0.046755	-0.00192139	0.0508427	-0.0691319	0.000711364	-0.0242939	0.0367017	-0.0188675	0.0245837	-0.00916196	0.0267812	-0.036682	-0.0998584
353	CTCAGGCACTACTGATGCTCCAGTC	0.0736129	0.0313192	0.120495	0.0365396	0.106958	0.100096	-0.0421859	0.0274024	-0.0424628	-0.0465897	0.103836	-0.0422937	0.0468821	-0.0370733	0.0333455	0.0264835	0.0828529	-0.0247586	0.078959	0.11208	-0.116716
354	AAAGTTGTTTATCTCATGGAAACCA	0.101126	0.0794225	0.19234	0.0900299	0.0906544	0.0548507	-0.0635808	-0.040947	-0.0426877	0.0560086	0.0912068	-0.0217037	0.0912135	-0.0110963	-0.0104718	-0.0462755	0.0268135	0.0153184	-0.0198991	-0.110351	-0.143259
355	AAGCGAGCCTCTTCTGATAACTCAG	0.103335	0.081967	0.098416	0.054907	0.0669034	0.208305	0.0480557	-0.0359918	0.0315589	-0.00596319	-0.0376597	-0.0213683	-0.00491924	-0.0484283	-0.0364318	0.10497	-0.114498	0.141981	0.0135982	0.413982	0.0697855
356	TCACCTGACACAGACGTGCCTTTAA	0.0585444	0.0683602	0.197594	0.07468	0.116542	0.106848	-0.0384846	0.0392123	-0.0427725	0.0424709	-0.000426031	0.00981581	0.13905	0.0161356	0.0579975	0.0483034	0.118028	0.0142602	0.0648867	-0.0400578	0.0843993
357	CAGCCAAGACGTAGATCCATCCAAG	0.0983342	0.0771543	0.185106	0.108509	0.0870063	0.0695523	0.0838651	0.0753412	-0.047218	-0.0378977	-0.0740905	-0.0211799	0.0867722	0.010175	-0.0113279	-0.0287819	-0.0297903	-0.163427	-0.0299111	0.0639406	0.0152787
358	ATCTTATGTTTATTCAGGTCTGTGG	0.0949894	0.0986699	0.11295	0.0944387	0.131616	0.0655177	-0.048367	-0.0418235	0.145951	-0.0335018	-0.0222584	0.00368055	0.0179602	-0.000550682	0.0366269	-0.0294717	-0.0051634	-0.0192248	-0.235835	0.12667	-0.0138054
359	GTACTTTTCCAGGTTGTCAGGGTCG	0.218895	0.146624	0.189751	0.175293	0.211974	0.076203	-0.09507	-0.0241232	0.118506	-0.035231	0.0359181	-0.0722711	-0.0291443	-0.0436017	-0.00692086	-0.142692	0.0077296	-0.0681259	-0.29641	-0.15841	-0.198245
360	CCACCTGTCCTGGGACCAGGCTGGG	0.100927	0.0911552	0.131447	0.165547	0.0960497	0.0890472	-0.0366447	-0.0292389	-0.029018	0.0310661	0.0638356	-0.00977201	0.0305193	0.0646201	-0.00487742	-0.01188	-0.01327	0.0235159	-0.00882838	0.0146951	-0.0755125
361	GCCTCTCAGTTCTCTTTGAGTCTGA	0.022845	0.101607	0.0979247	0.0499345	0.0565376	0.123936	0.00112469	-0.016903	-0.0198037	0.0194526	0.0161294	0.0787623	0.0750797	0.0270895	0.0336926	0.101091	0.121417	0.0965372	0.176225	0.150248	-0.0389744
362	GTAAGGTCTTTGTAAAATCTTGCAG	0.100182	0.0749136	0.108607	0.0801724	0.056431	0.0554816	-0.0530418	0.0569526	0.0508502	-0.0831436	0.0283826	-0.0252686	0.00842486	-0.0200098	-0.0437513	-0.0447007	-0.0392398	-0.0615799	-0.0340675	-0.00452355	-0.0840927
363	GAACTGGATAGCTCACTTCCGGAAT	0.140225	0.0421571	0.188924	0.0599646	0.113235	0.0722519	0.0198751	-0.0849201	0.0686934	-0.0980092	0.0943607	-0.0980674	0.0486992	-0.0802599	-0.0269891	-0.0679726	-0.141969	0.0793826	-0.104932	0.0520656	-0.224411
364	ATATTCACACATGGTCAACTGGGAC	0.262297	0.0499144	0.200723	0.107946	0.129485	0.066	-0.183958	-0.198014	0.327507	0.0455291	0.00893615	-0.212382	-0.061574	-0.154351	-0.132812	-0.196297	-0.0637023	-0.0337284	-0.551889	-0.0770998	-0.255063
365	AAGGACTGGAGCTACCTTGCTTGTT	0.0960896	0.115106	0.116598	0.0653978	0.0586183	0.154718	-0.00690493	0.0877582	-0.0249839	-0.0960896	0.0402202	0.0190168	0.020508	-0.0306918	-0.0374712	0.058628	-0.0368064	0.0107688	0.29019	0.165298	-0.13631
366	CCTGAGGACTCAGACTCTGGCTCGG	0.10637	0.0598918	0.150774	0.0861446	0.0723998	0.119274	-0.0708371	-0.0273147	-0.031057	-0.0954072	0.224616	-0.0464783	0.0444039	-0.0202255	-0.0339703	0.0129035	0.189155	-0.0261876	-0.0283961	0.174348	-0.244402
367	GATGGTTATGTTCAGTTGACTCTGC	0.144147	0.126443	0.0954492	0.0856874	0.136889	0.102811	-0.00177631	0.0555069	-0.013604	-0.0399416	-0.000184947	-0.0177034	-0.0486976	-0.0584594	-0.00725821	-0.0413354	-0.113211	-0.0292665	-0.0855041	0.0352243	-0.0139192
368	GACTACTCTGCCAGTGAGTACCGCT	0.119801	0.112212	0.111214	0.136366	0.0846964	0.142318	-0.0583134	0.0664613	-0.0140653	0.015315	-0.00939764	-0.00758913	-0.0085869	0.0165651	-0.0351046	0.0225167	0.00458458	-0.0969496	0.104465	0.0282574	0.0722257
369	AAAGGCTTCGTGGGCTGTGAGTATC	0.0623496	0.0447178	0.097496	0.0233664	0.0452012	0.113137	0.0698368	0.0179528	-0.0230659	-0.0454466	-0.0192771	-0.0176317	0.0351464	-0.0389832	-0.0171484	0.0507871	-0.117119	-0.0302819	0.103566	0.123997	0.173774
370	GTTTACAGGGTCTGTTTCACCCAGC	0.0805164	0.106963	0.0962404	0.0306298	0.104832	0.126184	-0.0128337	-0.0754476	-0.0414498	0.124301	0.00543026	0.026447	0.015724	-0.0498866	0.0243153	0.0456675	-0.0203168	0.128034	0.133098	-0.118585	0.106107
371	TCAGACCCAGTGGTCCTGTGACTGC	0.0938146	0.0665861	0.0858287	0.162037	0.123845	0.108742	-0.00505641	0.0838504	-0.087357	0.0732185	-0.0646555	-0.0272284	-0.00798586	0.0682227	0.0300305	0.0149273	0.180722	-0.174337	0.00523012	0.0330915	0.0299307
372	GAGCAGAACTTGGCAGCGGCAGAGG	0.0594799	0.0473181	0.124343	0.0669931	0.0816064	0.11739	0.0146523	-0.023677	0.0306416	0.00965943	-0.0312762	-0.0121618	0.064863	0.00751324	0.0221265	0.0579103	-0.0582421	0.0944536	0.225279	0.0140497	0.0140116
373	GGACAGTAAACCTCCTGGGACTTCA	0.0912695	0.0942676	0.103592	0.0679608	0.0715512	0.0617147	-0.0436758	-0.0141306	-0.0333777	0.0636443	0.0275398	0.00299806	0.0123222	-0.0233087	-0.0197183	-0.0295548	-0.0416765	-0.047366	0.000226582	-0.0943047	0.0353467
374	TGCAGAGTCTGACACTGGATTCCCC	0.083806	0.0353189	0.126386	0.0874067	0.0472115	0.195224	0.0447588	0.00408296	-0.0185346	-0.0460937	0.0157865	-0.0484871	0.0425802	0.00360066	-0.0365945	0.111418	0.172332	0.0654595	0.181394	0.0285789	0.109325
375	AGCGGCCTCGGAAAAGCTGGCACAG	0.111346	0.0866983	0.102236	0.0449629	0.0798853	0.161334	0.0786226	0.00270312	-0.0243178	-0.0281573	-0.0288506	-0.0246481	-0.00911068	-0.0663835	-0.0314611	0.0499874	-0.00254309	0.0406301	-0.000121548	0.0415945	0.170377
376	CCCCACCCCTAAAGATGTGTCCTGA	0.194692	0.0201029	0.102381	0.0778847	0.148453	0.0575735	-0.0264812	0.228156	-0.0360883	-0.175544	0.00995697	-0.174589	-0.0923107	-0.116807	-0.0462385	-0.137118	-0.103338	-0.393986	-0.0557515	0.000224829	-0.132739
377	ATGTGGCCAACTTCTACGTGTCACA	0.155977	0.114489	0.143622	0.123824	0.0102577	0.113449	0.109944	-0.0641449	-0.035815	-0.0600981	0.0501145	-0.0414876	-0.012355	-0.0321526	-0.145719	-0.0425284	-0.217155	0.0332345	-0.0781556	-0.0453713	0.0948051
378	TCCCATTTTTGGTATCTTGTTCAGC	0.0901649	0.0768749	0.126386	0.177006	0.112188	0.118851	-0.0773666	0.03175	-0.0556719	0.12411	-0.0228214	-0.01329	0.0362212	0.086841	0.0220228	0.0286861	0.0336782	0.030385	0.141238	-0.116743	0.0548725
379	AACAAAGCACCTAAGATGCGCCGCC	0.0571317	0.0732364	0.0900851	0.0215944	0.0294945	0.11595	0.00351014	-0.0411843	0.00831034	0.0457569	-0.016393	0.0161047	0.0329534	-0.0355373	-0.0276372	0.0588186	0.0711172	0.228616	-0.000170644	-0.0212993	0.0158299
380	GACCATTTCTCTCTACAGCAGTAGT	0.100504	0.139606	0.154601	0.0547592	0.0669577	0.106195	-0.0474715	-0.0260722	0.0332725	0.0945595	-0.0542883	0.0391014	0.0540965	-0.0457452	-0.0335467	0.00569018	-0.000220054	0.153964	-0.086411	-0.0873827	0.0485003
381	TTATTTCAAGTTTCGCTCACCATGC	0.0838755	0.0902257	0.142564	0.117195	0.0460496	0.0596026	0.0249102	0.0862996	-0.0756052	-0.0537858	0.0181812	0.00635025	0.0586886	0.0333198	-0.0378259	-0.0242729	-0.0220791	-0.0735518	0.012466	0.0546739	-0.0928734
382	GTAACTCTATACACTTCAAGACTTT	0.188217	0.065177	0.144557	0.0771814	0.0930808	0.131149	-0.099211	0.0252488	0.007243	-0.0895513	0.156271	-0.12304	-0.0436601	-0.111036	-0.0951366	-0.0570687	0.0499625	-0.0684187	-0.0208661	-0.0472401	-0.198781
383	AAATATGGACAGTAATTCAGGGAAA	0.0918527	0.0713426	0.136419	0.0512326	0.11829	0.055664	-0.0562002	0.243093	-0.0778506	-0.0581809	-0.050861	-0.0205101	0.0445661	-0.0406201	0.0264372	-0.0361887	-0.0356524	-0.296306	0.166964	0.011948	-0.0278971
384	AGGATTCACTATGTGCATGCATTTG	0.0707503	0.0822071	0.150422	0.0774324	0.170025	0.0816775	-0.0159358	-0.0314666	-0.0707503	0.07899	0.0391627	0.0114568	0.0796721	0.00668207	0.0992745	0.0109272	-0.0413224	0.127721	0.161257	-0.119085	-0.0739349
385	AAGGCTCTTCTGTAACATCTTTTGT	0.108494	0.143315	0.128117	0.114029	0.144281	0.0644846	0.0584008	-0.0668995	-0.0901276	-0.0585805	0.157207	0.0348211	0.0196235	0.00553523	0.0357867	-0.0440093	-0.162405	0.0656202	0.0822262	-0.0119843	-0.193504
386	GGTATAGATAGCCTCTGTGTCTTAG	0.086603	0.122209	0.108919	0.0729004	0.0760463	0.0389875	0.0367295	0.0429863	-0.0488907	0.0334717	-0.0642968	0.0356064	0.0223162	-0.0137027	-0.0105567	-0.0476156	-0.0145469	-0.0799678	-0.0328189	-0.110709	-3.51279e-05
387	CCTCTGGGCAGCTCCTGGAATGGAA	0.0591185	0.094775	0.143699	0.056288	0.108642	0.0471918	-0.0518412	-0.0123379	0.0185856	-0.0266078	0.0722014	0.0356566	0.0845807	-0.00283049	0.0495238	-0.0119267	0.152664	-0.0280154	-0.0296741	-0.0232875	-0.13132
388	TGCCCGCAGGTGACATGGTCCTGGG	0.0795889	0.094435	0.109524	0.0718886	0.0782711	0.0808973	0.00459045	0.0450353	-0.0262224	0.00699557	-0.0303989	0.0148461	0.0299355	-0.00770031	-0.00131784	0.00130841	-0.0555129	0.10913	0.0554191	-0.059124	-0.0433702
389	GGAGGAAGTAGCTGTCGTGGCCTGA	0.0942448	0.0900518	0.101693	0.0647878	0.0828411	0.130673	-0.0234743	-0.014789	0.0141683	0.0552331	-0.031138	-0.00419301	0.00744843	-0.029457	-0.0114038	0.0364279	-0.0707705	-0.0794558	0.166573	0.0574802	0.108313
390	CCATCCTGCACTTCAGACTATTTGT	0.0812786	0.0380812	0.134903	0.0456429	0.0744435	0.106245	-0.0793062	-0.0787578	0.132498	0.0888523	-0.0632861	-0.0431975	0.0536241	-0.0356357	-0.00683519	0.0249668	0.169894	0.0855007	-0.00206785	-0.117753	-0.0107402
391	AAAAACGAGGGCTACATGCGCCGCG	0.0658375	0.0360074	0.12367	0.0376733	0.0574898	0.0537863	-0.0139031	0.00150603	0.0425604	0.0301499	-0.0603132	-0.0298301	0.0578329	-0.0281642	-0.00834768	-0.0120511	-0.0484597	-0.00508253	-0.0147413	-0.0679831	0.0760109
392	GACCTCCGGCCAAGGCCACGGAGGC	0.103803	0.140984	0.153132	0.0505235	0.120698	0.0798617	-0.0468544	-0.0496413	-0.0277697	0.111925	0.0123405	0.0371818	0.0493296	-0.0532791	0.0168957	-0.0239409	0.0844732	-0.00424795	0.0480208	-0.157289	-0.0906618
393	AATGCTTGTATGTCAACAGTTATGA	0.0530354	0.0422035	0.108735	0.141141	0.0605212	0.0677971	-0.0361995	0.0301537	0.0335491	-0.0530354	0.0255321	-0.0108319	0.0556994	0.0881054	0.00748587	0.0147618	-0.00432071	-0.0403341	0.0120816	0.048766	0.0576161
394	TTCTCCCACACTCAGGTGATCGAGT	0.086931	0.0771101	0.144367	0.0628478	0.106297	0.0297208	-0.0298551	0.022982	0.0292122	-0.0027516	-0.0195875	-0.00982086	0.0574356	-0.0240832	0.0193663	-0.0572102	-0.0478057	-0.101849	-0.0759285	-0.0437207	-0.016747
395	GTAGAGGAGCCGTCAAATCCAGAGG	0.0722715	0.11382	0.101845	0.0702962	0.112037	0.0843224	0.0330422	-0.00590051	-0.0405311	-0.0722715	0.0856609	0.0415481	0.0295734	-0.00197533	0.0397651	0.0120508	0.101644	0.015443	0.0150878	0.0614875	-0.133409
396	GAGCCAAACAAATTTCTGCTTATTA	0.176084	0.0953582	0.161834	0.108837	0.0922356	0.0527977	-0.0326132	-0.042106	0.00743973	0.0769856	-0.0097061	-0.080726	-0.01425	-0.0672473	-0.0838485	-0.123287	-0.101876	-0.0507891	-0.107955	-0.198677	-0.157135
397	AGGCTGAGCAGGACGTTAGGCCCGG	0.116069	0.0948675	0.12843	0.0954859	0.0925308	0.0398046	-0.00602952	-0.00566591	-0.000510888	0.0713567	-0.0591504	-0.0212017	0.0123611	-0.0205833	-0.0235384	-0.0762646	-0.0572267	-0.050224	-0.0572402	-0.165998	-0.0506334
398	AACGGCGCACCACAAGACTATATCC	0.0601592	0.122659	0.134344	0.170152	0.101133	0.0569139	-0.0417928	0.0670452	-0.0259994	0.0255508	-0.0248038	0.0625001	0.0741849	0.109993	0.0409734	-0.00324527	0.0370929	-0.0459278	-0.0286995	-0.0406713	0.0619792
399	AATGTATTGTACACTGACGCGTCCC	0.115664	0.0815163	0.0743133	0.0357592	0.164945	0.169718	-0.109892	0.0461612	0.00441051	0.0011057	0.0582145	-0.0341479	-0.0413509	-0.079905	0.049281	0.0540538	0.0992836	-0.0406071	0.261538	-0.10304	0.0530938
400	ACTTCTCTAAGCCTATACGTTTCTG	0.0496547	0.0345312	0.21314	0.0809763	0.189456	0.113999	-0.0416648	-0.0333993	0.0433857	-0.000888676	0.0325671	-0.0151235	0.163486	0.0313217	0.139802	0.0643448	0.0772037	0.110391	-0.0601517	0.0643711	0.12991
401	GAACTACGCGGAGCGAGTGGGCGCC	0.0869485	0.0808651	0.164623	0.0685827	0.0763138	0.118341	0.135593	-0.0869485	0.0535363	-0.0440935	-0.058087	-0.00608335	0.0776744	-0.0183658	-0.0106346	0.0313926	-0.0918646	0.0872256	-0.0324655	0.165486	0.0285818
402	CTACTACTATACGGCTGCGAGAAGA	0.179031	0.0848	0.13767	0.0718654	0.101206	0.0830045	-0.0595199	-0.105882	-0.123207	0.213806	0.0748023	-0.0942309	-0.0413606	-0.107165	-0.0778253	-0.0960264	-0.0142172	0.0168277	0.0499499	-0.32622	-0.206472
403	TCTGGTTTCGCCGCTAGAGGTAACA	0.0451302	0.0707759	0.0961367	0.0320739	0.0648149	0.096328	0.0521223	-0.0413988	0.0508571	-0.0378779	-0.0237028	0.0256457	0.0510065	-0.0130563	0.0196847	0.0511978	0.18559	0.00575993	0.0218638	0.0493162	-0.00654102
404	CTCCTGCAAGAAGAGCTGCTGCTCC	0.115574	0.0430586	0.113951	0.0331574	0.0365456	0.0949364	-0.0759234	0.0381446	0.169303	-0.109452	-0.0220725	-0.0725156	-0.00162294	-0.0824168	-0.0790286	-0.0206378	0.0276927	-0.0506967	-0.249522	-0.00612214	0.175459
405	GAAGAAAGGCCAGTTCTCGTTTGGA	0.0579128	0.051903	0.0868275	0.0595328	0.132389	0.11417	0.0118466	0.00636966	-0.0579128	0.0333268	0.00636966	-0.00600974	0.0289148	0.00162003	0.0744766	0.0562576	0.0706403	0.0917385	0.0777822	-0.0106086	0.0517355
406	CAGACCAAGGCTGCAAGTGGCCCTC	0.119152	0.0552617	0.0790241	0.0652779	0.0662426	0.135987	0.0713341	0.0276062	-0.0506216	0.0142646	-0.0625833	-0.0638901	-0.0401277	-0.0538739	-0.0529092	0.0168351	-0.0894707	0.0936583	0.140673	-0.0445229	-0.0161624
407	TTTCACTGTACCAGCTCCTGTAGTG	0.0689014	0.0813687	0.107386	0.0270495	0.122303	0.120736	-0.0651302	0.0517864	0.0914733	-0.0284953	-0.0496342	0.0124673	0.0384844	-0.0418519	0.0534012	0.0518349	0.105747	-0.0571276	0.016402	0.0794425	0.114711
408	GAAAATAGCCAGTTCCTGCCTTAAC	0.0453392	0.0871471	0.122476	0.0457158	0.0235248	0.0991591	-0.0262711	0.0284953	-0.0367291	0.0191386	0.0153663	0.0418079	0.0771373	0.000376653	-0.0218144	0.0538199	0.147354	0.0565841	0.0477908	-0.0244778	0.0418481
409	GCATCTCGAGGGGGTGGCAATCACC	0.0545844	0.077346	0.0895241	0.116501	0.0606042	0.10567	0.0118552	0.0578426	-0.0279011	-0.0122427	-0.0295541	0.0227616	0.0349397	0.0619168	0.00601979	0.051086	0.0571325	0.00371612	0.0628239	0.0563243	0.0754329
410	TTCTGAAGTGGGTTTGCCTTAATAT	0.075771	0.064786	0.0913956	0.136274	0.188988	0.15708	-0.0605644	-0.0364873	0.00319526	0.0318322	0.0620242	-0.010985	0.0156246	0.0605029	0.113217	0.0813092	0.223912	0.200554	0.0879285	0.0229396	-0.128787
411	CCAGCTACTGTGATGCCATCTTCTC	0.108958	0.0738075	0.0896473	0.0737359	0.0785463	0.071298	-0.038518	-0.0500322	-0.090904	0.107103	0.0723516	-0.0351503	-0.0193105	-0.0352219	-0.0304115	-0.0376598	-0.0232854	-0.0326249	0.089584	-0.0629197	-0.159053
412	TATTACACAGTCCTGATTTCAGACA	0.141207	0.0924839	0.194918	0.124602	0.0314855	0.0849001	-0.123077	-0.130072	-0.0324218	0.0483263	0.237244	-0.0487236	0.0537104	-0.0166051	-0.109722	-0.0563074	0.0789616	0.0763305	-0.0514678	-0.101994	-0.283367
413	TGATGATGATGTGTCTCCATTCCTG	0.0772088	0.0437681	0.0777978	0.0449656	0.0619212	0.0631039	-0.0456146	0.0721181	-0.0469582	0.0572574	-0.0368027	-0.0334407	0.000589063	-0.0322432	-0.0152876	-0.0141049	0.0210731	-0.0931043	-0.0102617	-0.0139103	0.0256786
414	GAATGTTCTCCAAGCAGCAATCCAA	0.109459	0.0782567	0.155419	0.0988515	0.0963572	0.208915	-0.033621	-0.0791433	0.00102575	0.0633467	0.0483918	-0.0312021	0.0459597	-0.0106073	-0.0131016	0.099456	-0.0244968	0.0971955	0.0309368	0.13024	0.263405
415	GCGATACCCTACTTCTACTGAACAT	0.0991151	0.0998459	0.130566	0.103759	0.117342	0.0719763	-0.0517994	-0.0289888	0.0165933	0.00487119	0.0593238	0.000730758	0.0314506	0.00464371	0.0182266	-0.0271388	0.0191051	-0.0197349	-0.00868533	-0.0303541	-0.0960248
416	CGAGCATGACCCTGTGACGGAGTTT	0.0878123	0.0781699	0.108114	0.0769016	0.0500689	0.0540536	-0.0806183	0.0373805	0.0598121	0.0115366	-0.0281108	-0.00964237	0.0203013	-0.0109107	-0.0377434	-0.0337587	0.0885047	-0.0969085	-0.128768	-0.0573425	0.0257208
417	GCACCGTCAGCTACAATGGGATCTT	0.0611705	0.0445141	0.173576	0.068949	0.0720469	0.107747	-0.0100543	-0.0611705	0.0265327	-0.0611705	0.105863	-0.0166564	0.112405	0.00777857	0.0108765	0.0465763	0.0709226	0.0183664	0.114327	0.187727	-0.158462
418	GTTTATCACCGCAAGAGCTACCATT	0.0578959	0.0942918	0.146707	0.0557916	0.0806195	0.0276839	0.0121146	0.00022242	-0.0505684	0.0961273	-0.0578959	0.0363958	0.0888108	-0.00210438	0.0227236	-0.030212	-0.0527449	-0.050014	0.0118204	-0.0601218	0
419	AATGAAGGTGACTTAAACAGCTTAA	0.0577916	0.0519702	0.106695	0.0428114	0.105864	0.0474465	0.0785182	-0.0128959	-0.000303197	-0.0437894	-0.0215297	-0.00582138	0.0489035	-0.0149801	0.0480727	-0.0103451	-0.0963254	-0.000980328	0.0165559	0.00516712	0.0238574
420	TGACCAGCTCTCTGTGAACGTGACA	0.090729	0.0765608	0.100844	0.0738743	0.0701073	0.129877	0.00816701	-0.0691928	0.00190503	0.00355186	0.0555689	-0.0141682	0.0101149	-0.0168548	-0.0206218	0.0391482	0.00883172	0.0627976	0.0170638	0.140709	-0.0336615
421	CTACTACTACTACTGCTCGAATTCA	0.156822	0.0946131	0.153276	0.0926905	0.103455	0.149705	-0.0668855	-0.0572698	-0.123489	0.177473	0.0701712	-0.0622092	-0.00354589	-0.0641319	-0.0533671	-0.00711772	-0.0113695	0.206223	0.0704622	-0.0859984	-0.214906
422	CTCCAGCCTGCCTGACAAAGAGGGA	0.143056	0.0506151	0.0736033	0.086681	0.0612573	0.120737	-0.123742	-0.0733213	-0.040113	-0.019057	0.256233	-0.0924406	-0.0694524	-0.0563747	-0.0817984	-0.0223184	0.18703	-0.0619211	0.0483452	0.0146496	-0.299696
423	TGTGTCTCATAGACATGCGCCACCT	0.0845319	0.0668753	0.188823	0.0405529	0.15542	0.0851193	-0.0109601	0.00436148	-0.070247	0.126545	-0.0496991	-0.0176566	0.104291	-0.0439791	0.0708882	0.000587397	-0.00515624	0.0701906	0.0354913	-0.142076	0.0444874
424	TCACTCTGTTTCCTGTTCAGCATGT	0.151839	0.0776667	0.0912455	0.185099	0.131243	0.166345	-0.0915169	0.271524	-0.0184224	-0.0184224	-0.143163	-0.0741721	-0.0605933	0.0332604	-0.0205957	0.0145063	0.220276	-0.29229	-0.0944931	-0.0303942	0.269433
425	TGCTCTCTCACTGCATACATTGTGG	0.119689	0.047894	0.106402	0.0272826	0.0814264	0.105384	-0.0703221	-0.0475917	0.116013	0.0118659	-0.00996542	-0.0717949	-0.0132865	-0.0924063	-0.0382624	-0.0143048	-0.0062943	0.0756565	-0.177082	0.022272	0.0139236
426	CAGTTATGTGTGTTTCCCTACAATC	0.111663	0.0261497	0.089257	0.0343931	0.0628718	0.108977	-0.0895391	-0.0754009	0.109469	0.0608023	-0.00533096	-0.0855131	-0.0224058	-0.0772697	-0.048791	-0.00268578	-0.0221237	0.0903841	-0.199704	-0.0876123	0.205627
427	CACGAGCCGCGGAACTGTTTGTGGA	0.178758	0.0839723	0.115868	0.108618	0.104297	0.114333	0.000375794	-0.0444471	0.262716	-0.158839	-0.0598054	-0.0947856	-0.0628899	-0.0701401	-0.0744607	-0.0644244	-0.131688	-0.0599209	-0.273863	0.146017	-0.00266659
428	GGAAAACACGCCTTGTCCTGAAGAA	0.0863696	0.102876	0.0931102	0.0429593	0.029068	0.0761464	-0.0823747	-0.0752341	-0.0645003	0.171811	0.0502981	0.0165063	0.00674053	-0.0434103	-0.0573017	-0.0102233	0.117589	0.00921286	0.111308	-0.237073	-0.0521529
429	AGTGAGACCCAGTGAGGCAGCACGC	0.112324	0.0362196	0.11411	0.0522478	0.0716539	0.0474034	-0.0798875	-0.0698972	0.0331383	0.0676672	0.0489792	-0.076104	0.0017865	-0.0600758	-0.0406698	-0.0649202	0.0057859	-0.00901979	-0.119749	-0.179991	-0.0216275
430	TACAACACTATACATACACACCACC	0.111392	0.0525611	0.134007	0.122596	0.158886	0.0803	-0.0798645	0.0644296	-0.0307007	-0.0313417	0.0774774	-0.0588304	0.0226156	0.0112047	0.0474942	-0.0310916	0.0019114	-0.0895904	-0.0359745	0.107036	-0.13884
431	CTGGGCCTTATTATCCATCACAGGA	0.153245	0.0462565	0.111141	0.0601037	0.0345612	0.121468	-0.0130978	0.0365822	0.0501692	-0.105306	0.0316521	-0.106989	-0.0421044	-0.0931414	-0.118684	-0.0317767	-0.130904	-0.0710766	-0.0630725	0.182281	-0.0761115
432	GTATCTGAAAGACTCTCTGGAACAC	0.100473	0.166773	0.167503	0.156012	0.150782	0.121	-0.0811003	0.0409482	0.0300697	-0.0402938	0.0503763	0.0663	0.0670297	0.0555387	0.050309	0.0205272	0.064398	-0.0236524	0.0361239	0.0138121	0.0119547
433	TGAATCTGGTAGGCGGGGACCCTTA	0.112973	0.0380083	0.0846428	0.0883568	0.140877	0.0909032	-0.0297837	-0.00115123	-0.0874914	0.0932667	0.0251597	-0.0749644	-0.02833	-0.024616	0.0279045	-0.0220696	0.0799895	-0.0789328	0.0201385	-0.185744	0.0542006
434	CATTTCTGCGGAGCTTTCAAGGCCA	0.0970469	0.090104	0.101945	0.115434	0.106641	0.106303	0.0100905	0.005805	0.0117388	0.056672	-0.0843062	-0.00694294	0.00489852	0.0183876	0.00959394	0.00925565	-0.100498	0.0793474	0.174057	-0.130909	0.0242806
435	ACCATTACTCTGGCACATGCTCAAT	0.0806696	0.042067	0.185248	0.112724	0.0710592	1.21066	-0.0736337	-0.0350498	0.113701	-0.0716619	0.0666443	-0.0386026	0.104578	0.0320545	-0.00961041	1.12999	1.16405	1.13398	0.988462	1.26971	1.09373
436	CACCGACGACGACTCGGAGCAGGAG	0.124875	0.0845545	0.104408	0.111365	0.0830652	0.151214	0.0619082	0.0392751	-0.0280108	-0.0937931	0.0206205	-0.0403202	-0.0204664	-0.0135099	-0.0418095	0.0263397	-0.177162	0.0651821	0.108251	0.111929	0.0234989
437	GCTGATTCTCTAAAAATAGCTGTTA	0.15029	0.190421	0.0874732	0.12766	0.0812806	0.112869	-0.101524	0.191072	-0.139327	0.1537	-0.103922	0.0401317	-0.0628164	-0.0226297	-0.0690091	-0.0374204	0.0735905	-0.222358	0.13432	-0.246941	0.0742855
438	GGACAGTCTCAGGGTTCTGTTCTCG	0.0455016	0.138481	0.099206	0.071498	0.151463	0.0540303	0.0504857	-0.0455016	-0.0259503	-0.014979	0.0359452	0.0929796	0.0537043	0.0259964	0.105962	0.00852864	-0.0552363	0.0580461	0.0315648	-0.0215149	0.0297834
439	TTACTGAAATGGCTATACTGTCCAA	0.067274	0.0713559	0.137039	0.0871994	0.101908	0.0838925	-0.0333329	0.160825	-0.032781	-0.067274	-0.027437	0.00408186	0.069765	0.0199253	0.034634	0.0166184	0.0161195	-0.0981442	0.155653	0.00889442	0.0005691
440	ACAAACGGGCCCGTTCCATGGACAT	0.127693	0.114501	0.0786836	0.0847842	0.0729027	0.0929693	0.0246072	-0.0283667	-0.0181745	0.107007	-0.0850726	-0.0131922	-0.0490091	-0.0429085	-0.05479	-0.0347235	-0.130764	-0.0207586	0.18014	-0.224224	0.0219886
441	AATATCGCTCTGTTCGCTACAAATG	0.14131	0.0649558	0.109447	0.101895	0.0729679	0.099905	0.190146	-0.14131	-0.0355744	0.00755458	-0.0208165	-0.0763542	-0.0318628	-0.0394155	-0.0683421	-0.041405	-0.169631	0.13561	-0.0471587	-0.0223902	-0.103455
442	CTGCAGGCAGCCTGGACCTTGAGGC	0.0946241	0.0880026	0.125892	0.062722	0.100202	0.109353	0.0701386	-0.0714403	0.0141615	0.0339407	-0.0468005	-0.00662158	0.0312677	-0.0319021	0.0055778	0.0147291	0.0181097	0.0237332	0.0694766	-0.0541326	0.0164588
443	GAGGGAATTTTAGCGACACTGTCTG	0.121475	0.136527	0.10445	0.0900713	0.0905229	0.0778145	-0.00466582	-0.0953884	0.0273202	0.0607669	0.0119671	0.0150514	-0.0170252	-0.0314041	-0.0309524	-0.0436608	-0.0798958	0.0384436	-0.0218087	-0.0828736	-0.0721695
444	CAAAGGATCGGACGCTGAATCCCCG	0.0596847	0.0949738	0.0972502	0.0555037	0.170976	0.126088	-0.0346543	0.10008	-0.0300986	-0.0264091	-0.00891803	0.0352891	0.0375656	-0.004181	0.111291	0.0664031	0.138036	0.00249071	0.0178554	0.0999591	0.0736741
445	ATAGATATTATACAGGCAAAGAAGA	0.152798	0.116152	0.113153	0.0959984	0.0660614	0.0434705	-0.0477423	0.188564	0.00433673	-0.114576	-0.0305821	-0.0366463	-0.0396449	-0.0567997	-0.0867368	-0.109328	-0.105056	-0.233681	-0.0748261	-0.0302321	-0.102843
446	CTTCCTATGGAATGGGGGCCTGCAT	0.0962016	0.0678334	0.126022	0.0578543	0.0967654	0.0742844	-0.05738	-0.080995	0.0216496	0.129738	-0.0130125	-0.0283681	0.0298207	-0.0383473	0.000563891	-0.0219171	0.047763	0.062966	-0.0277297	-0.201129	0.00854374
447	TATGCAAACTGGCTGCACCTGCTAT	0.0815456	0.103221	0.0919403	0.230791	0.106955	0.0589428	0.0599824	0.0105942	0.0215761	-0.028568	-0.0635847	0.0216756	0.0103947	0.149246	0.0254092	-0.0226028	-0.0687094	0.0166459	-0.0691028	0.0192815	-0.011129
448	AATTCATCCAAGGGCCACCGGAAGT	0.0966245	0.099847	0.162148	0.0541915	0.0689126	0.122385	-0.0688948	0.101219	0.0588649	-0.0112022	-0.0799867	0.00322248	0.065523	-0.042433	-0.027712	0.02576	-0.00334669	-0.1305	0.0101392	-0.000228708	0.252736
449	CTGCTCGTCTGGTGGGTTTTAAGGA	0.0623465	0.0605722	0.131132	0.0633535	0.0751586	0.168921	-0.0114756	-0.0475638	0.0311552	0.0507905	-0.0229063	-0.00177435	0.0687857	0.00100696	0.012812	0.106574	0.102672	0.0940029	0.00205325	0.0653559	0.268786
450	ATTGATGTCCTAAGACTAGAAGGGT	0.125091	0.106755	0.128889	0.176693	0.174604	0.179765	-0.0587993	-0.0936636	0.127056	-0.0355834	0.0609902	-0.0183352	0.00379816	0.0516027	0.0495131	0.0546741	-0.0370317	0.324407	-0.122004	0.165515	-0.0575159
451	AAAGTTCTACTCAAAGATGCACTGC	0.147988	0.142272	0.119182	0.149063	0.13538	0.0495021	-0.107582	0.00628962	-0.0595999	0.0801107	0.0807816	-0.00571659	-0.0288062	0.00107438	-0.0126086	-0.0984861	0.000250193	-0.0268487	-0.0830517	-0.221354	-0.161426
452	GGGTTCTCATGGTGCTCAAACCCGC	0.0951858	0.0772761	0.121076	0.086562	0.0709571	0.0339504	-0.0112064	0.0208743	0.0160445	-0.00930239	-0.01641	-0.0179097	0.0258906	-0.00862377	-0.0242287	-0.0612354	-0.0732773	-0.0398155	-0.0659029	-0.0589549	-0.0682266
453	GTGGTCTCCAGCAAGGGATTCGGGC	0.0770401	0.0721738	0.122584	0.146783	0.0425725	0.180997	-0.00763089	-0.0559325	0.0934025	0.00507548	-0.0349146	-0.00486634	0.0455443	0.0697424	-0.0344677	0.103957	0.314888	0.0608757	0.0338326	0.0338035	0.076384
454	CTCCGCGTACACACGGGCGAGAAAC	0.104151	0.119397	0.136491	0.0518579	0.119062	0.0890971	-0.104151	-0.0945306	0.0642076	0.112753	0.0217213	0.0152462	0.0323399	-0.0522932	0.0149109	-0.0150541	0.105408	0.121166	-0.128129	-0.0871481	-0.0865666
455	ATTGGCCCAACAGGAATGGCTTCAA	0.11821	0.0700329	0.169648	0.110381	0.101427	0.0748629	-0.00282304	0.0955377	-0.0134174	-0.0623263	-0.016971	-0.0481767	0.0514387	-0.00782903	-0.0167827	-0.0433467	0.0889796	-0.173341	-0.0728926	0.00353742	-0.0630166
456	GGAGACCCGGCAGGAGTGACGGTGC	0.0881756	0.0652888	0.157111	0.0687954	0.101386	0.118519	-0.0465128	0.0673855	0.00564541	-0.0776492	0.0511312	-0.0228868	0.0689359	-0.0193802	0.0132103	0.0303432	0.0137242	-0.0449847	-0.00543262	0.261078	-0.0726684
457	TCATCTTTGCTCCAGATCTTGTTCT	0.0549349	0.0847788	0.127667	0.137089	0.0885437	0.100152	0.103966	0.00655268	-0.0549349	-0.0393941	-0.0161893	0.0298439	0.0727326	0.0821544	0.0336088	0.0452171	-0.0369854	-0.0508544	0.211077	-0.0155408	0.118389
458	GAACATGCCATGTAGTGGGCGCCCT	0.0234634	0.0888902	0.102984	0.0920353	0.111691	0.159226	0.0227527	0.0127985	-0.0154735	-0.0123278	-0.00774991	0.0654268	0.0795202	0.0685719	0.0882278	0.135763	0.0127094	0.172033	0.133431	0.194154	0.166486
459	TTCAGGAGCCGCAGAGACGCACAAC	0.0811411	0.122319	0.101628	0.0566034	0.0999128	0.0711794	-0.0691053	0.0817077	-0.0345974	0.00419934	0.0177956	0.0411783	0.0204869	-0.0245377	0.0187716	-0.00996173	0.083843	-0.131422	0.00488221	-0.0697997	0.0626877
460	GATGTTACTCTTCTATTTACTGTTA	0.147108	0.0735451	0.0714129	0.0968823	0.0570215	0.099918	-0.00944073	-0.0786778	0.112646	0.0906806	-0.115208	-0.0735624	-0.0756946	-0.0502253	-0.090086	-0.0471895	0.0643637	-0.0417464	-0.107454	-0.184084	0.0329726
461	TTAATGCCAGACCCTAGGGCCACAA	0.100408	0.063219	0.148106	0.134392	0.0724265	0.044484	0.130279	-0.0562141	-0.00802243	-0.0193387	-0.0467039	-0.0371892	0.0476977	0.0339841	-0.0279817	-0.0559243	-0.1511	0.0261258	-0.0323889	-0.0685544	-0.0537043
462	AACCCTCTGTTTCCCGAATGCTCAG	0.106533	0.0329943	0.119887	0.0586371	0.0426292	0.136778	0.00668071	-0.103641	0.0594544	0.0296985	0.00780754	-0.0735388	0.0133542	-0.047896	-0.0639039	0.0302451	-0.0316246	0.133567	0.00768784	0.124854	-0.0832591
463	GTTTCCCTACAATCAAACAATGATT	0.0664824	0.121366	0.107192	0.0457865	0.114841	0.0618413	-0.0606625	0.0461541	-0.0214437	0.000861145	0.035091	0.054884	0.04071	-0.0206959	0.0483582	-0.00464103	0.00846518	-0.0237431	0.0381504	-0.030451	-0.0156267
464	TAGAGAGCGAGCCAGCAGAGCTTCC	0.0569323	0.155529	0.150254	0.131374	0.131726	0.118282	0.0314561	-0.0176486	-0.0274695	-0.0347195	0.0483815	0.0985966	0.0933217	0.0744414	0.0747941	0.0613496	0.21176	0.0549972	0.0333247	0.0474529	-0.0407869
465	GACATATTTCCTGTTCCCTTGGAAT	0.138677	0.0363361	0.102205	0.0371593	0.0846333	0.0990784	-0.102415	0.100827	-0.0190671	-0.0287643	0.0494201	-0.102341	-0.0364721	-0.101518	-0.054044	-0.0395989	0.00562113	-0.129338	-0.00354687	0.05995	-0.130681
466	TTCTTGCTGCTACATGTCATCTTAA	0.0820937	0.0711402	0.188169	0.0663392	0.119044	0.114727	-0.0513499	-0.0267892	0.0795307	-0.0195178	0.0181262	-0.0109535	0.106076	-0.0157545	0.0369499	0.0326337	0.209094	0.00956774	-0.0951848	0.0151282	0.0245637
467	TACTTGCCTTTTCAAATAGCTTGTG	0.142339	0.0868139	0.146482	0.0835112	0.11698	0.134635	0.0739526	-0.0973003	0.0733886	0.0707618	-0.120803	-0.055525	0.00414348	-0.0588277	-0.0253585	-0.00770408	-0.0647686	0.0330468	-0.0373582	-0.0588228	0.0893825
468	GTTACTGTGCCATGTGTTTATCCTA	0.0151789	0.0744529	0.100349	0.0716618	0.134869	0.138558	0.00247556	-0.0151789	0.021083	0.0036773	-0.012057	0.059274	0.0851696	0.0564829	0.11969	0.123379	0.042214	0.180297	0.127645	0.132083	0.134655
469	GACCTGCTGAAGCTGAACGTGGCCC	0.0769128	0.106268	0.100677	0.0598468	0.0502	0.0770299	-0.0755112	-0.0556235	-0.0198067	0.123527	0.0274145	0.0293553	0.0237642	-0.017066	-0.0267128	0.000117119	0.0244997	-0.00591735	0.0815424	-0.117251	0.0177115
470	GCTTGGATTGCCTAACTACACTGCT	0.0727903	0.0912604	0.0944709	0.0411789	0.0555129	0.0588293	-0.0291678	-0.0222826	-0.00300999	0.116372	-0.0619117	0.0184702	0.0216806	-0.0316113	-0.0172774	-0.013961	0.00832819	-0.0324922	-0.0378807	-0.124554	0.116793
471	AGCACCAGTAGTGGTTGGGGCCCTC	0.0812574	0.0500057	0.0663811	0.0517178	0.0908902	0.115022	0.0511596	0.00408308	-0.00268997	-0.04718	-0.00537276	-0.0312517	-0.0148763	-0.0295396	0.00963279	0.0337645	-0.11066	0.189363	0.0971633	0.0520051	-0.0590488
472	GTAACCCTGGTAACAATTCTCTTCA	0.117485	0.0420375	0.141963	0.036826	0.0999823	0.0598091	-0.0148767	-0.100847	0.168535	-0.0370016	-0.0158098	-0.0754478	0.0244776	-0.0806592	-0.017503	-0.0576762	-0.0847071	0.028982	-0.263924	0.086321	-0.0550531
473	CCATCTTATGGGGAGCTGAGCAAAC	0.108653	0.0712325	0.0804848	0.186424	0.138296	0.0527793	0.130913	-0.059887	-0.0350812	-0.0735899	0.0376449	-0.0374205	-0.0281682	0.0777706	0.0296429	-0.0558737	-0.138818	-0.0340038	0.00379218	0.0264244	-0.136764
474	TATTTTTAACACTCTGCAGCAGCAG	0.139278	0.156828	0.131091	0.0978706	0.112348	0.100046	-0.0502713	-0.0449969	-0.0808392	0.0325425	0.143565	0.0175503	-0.00818663	-0.0414072	-0.0269302	-0.0392317	-0.0637526	-0.0622851	0.0878594	0.00776234	-0.165742
475	ATCAACCTTGCATGGTGATTGGCAC	0.0760609	0.0267323	0.112003	0.133844	0.0651352	0.0937772	-0.0107895	-0.053251	0.129228	-0.0625922	-0.0025953	-0.0493287	0.0359416	0.0577836	-0.0109257	0.0177163	0.0918634	0.00115983	-0.0106725	0.0128831	-0.0066524
476	AAATCCCTAGCTTTGGAAGACAAGG	0.107826	0.104993	0.079907	0.168305	0.122463	0.0879672	0.0971321	-0.0816372	-0.107826	0.0493085	0.0430231	-0.00283384	-0.0279194	0.0604784	0.0146366	-0.0198591	-0.196688	-0.00925245	0.198374	-0.155537	0.063808
477	GAGTTTCCTATGTTTCACTGTGCAA	0.305818	0.0843841	0.160742	0.253381	0.244564	0.114402	-0.13846	-0.219081	0.0867727	0.393069	-0.122301	-0.221433	-0.145076	-0.0524369	-0.0612535	-0.191416	-0.108919	0.0614196	-0.270837	-0.643788	0.00504504
478	AGTGGTTTGTCCTGTAACTGCCTTT	0.0348828	0.0563051	0.0933534	0.0476615	0.0965184	0.145088	-0.00102499	-0.0161266	0.0114265	-0.00224707	0.00797219	0.0214223	0.0584706	0.0127788	0.0616356	0.110206	0.156111	0.170548	0.236533	-0.00120873	-0.0109554
479	CAGCGCTGAACCGAACCGAGTAGGA	0.0559985	0.0875808	0.113233	0.110908	0.149386	0.148237	-0.042808	0.0121081	-0.0315629	0.0387335	0.0235294	0.0315823	0.0572344	0.0549095	0.0933874	0.0922383	0.0839692	0.251898	0.148029	0.0451353	-0.0678402
480	CTGCCCAGACTGGATACCGGGACCG	0.0936614	0.061965	0.0983534	0.126706	0.125207	0.128628	-0.0777713	-0.0496636	0.0159676	0.00152606	0.109941	-0.0316964	0.00469202	0.0330451	0.0315459	0.0349669	0.225169	0.0462712	0.037202	-0.0535929	-0.080215
481	AGCGTGAACAGGCAGACTAGAGATA	0.134458	0.0307719	0.166882	0.0699377	0.0703649	0.101499	-0.117419	0.0967637	0.134644	-0.094508	-0.0194808	-0.103686	0.0324249	-0.0645198	-0.0640926	-0.0329583	0.143336	-0.205967	-0.100434	0.030061	-0.0317877
482	GCCACCTGGGTCACTGGAGGACCAA	0.190158	0.098022	0.120004	0.0765164	0.0900177	0.133286	-0.0879662	-0.0618951	-0.0287171	0.0600685	0.11851	-0.0921358	-0.0701537	-0.113641	-0.10014	-0.0568715	-0.0649754	-0.0503139	-0.0369899	0.0853498	-0.217428
483	GATTTCTTTCTAAAACGTTGCTTCA	0.0966727	0.0452864	0.163915	0.0957211	0.104266	0.0817705	-0.010726	-0.0181052	-0.0734888	-0.0792132	0.181533	-0.0513862	0.0672428	-0.00095156	0.00759363	-0.0149022	-0.0234714	0.0512396	0.0607649	-0.00981503	-0.153229
484	GATCTTTTGACATACTCACTTTGAG	0.149263	0.0700925	0.110088	0.0555592	0.0902264	0.0588479	0.0934124	0.086439	-0.113001	0.0707255	-0.137576	-0.0791708	-0.0391756	-0.0937041	-0.0590369	-0.0904154	-0.217271	-0.042855	-0.00816493	-0.207901	0.0241152
485	GTGGTCTCAGTTGTACAGGAGGCTG	0.0763323	0.123845	0.163325	0.0914747	0.0431783	0.1036	0.0451637	0.0107993	-0.0299646	-0.0574761	0.0314777	0.0475124	0.0869931	0.0151424	-0.033154	0.0272675	-0.0937663	-0.0234283	-0.00708395	0.153609	0.107007
486	GATACTTTGTATTGTCCTATTAGTG	0.10031	0.109027	0.139864	0.0520861	0.129916	0.102241	-0.0801066	0.0764671	0.0628689	0.0309061	-0.0901354	0.00871787	0.0395543	-0.0482235	0.029606	0.00193141	0.0242691	-0.166887	-0.135718	0.0234639	0.264529
487	CCGACGTCTTCAAATCCTTAGGTTG	0.108003	0.0797697	0.0989667	0.0938392	0.111234	0.0977927	-0.045611	-0.0982496	0.0653524	-0.0836198	0.162128	-0.0282331	-0.00903608	-0.0141636	0.00323151	-0.01021	-0.0149349	0.0845277	-0.0645696	0.16008	-0.216153
488	AAAACAACCAAGCAAAGTCTGAGAA	0.0810664	0.110561	0.115725	0.145655	0.115552	0.0715708	0.0498793	0.0760685	-0.063607	-0.0184906	-0.0438502	0.0294944	0.0346583	0.064589	0.0344858	-0.00949558	-0.0743772	-0.0519454	0.0382183	0.0276931	0.0129333
489	GTTCAATCAAGGGATGGGAAAATAC	0.069084	0.0774477	0.102656	0.157878	0.141647	0.100374	-0.0398244	0.0397017	0.053407	-0.0561095	0.00282521	0.00836372	0.0335718	0.0887939	0.0725632	0.0312902	0.179568	-0.061524	-0.0774001	0.12817	-0.0123633
490	TTCTGGACGAGTCTCAGGAGTTCCC	0.087869	0.0414953	0.129701	0.0797779	0.281916	0.083895	-0.0590075	-0.0544623	-0.0338913	0.0758821	0.071479	-0.0463737	0.0418321	-0.00809111	0.194047	-0.00397399	0.0366981	0.0621484	-0.0311677	-0.149172	0.0616229
491	GTAGGGTGACTTCTGGAGCCATCCC	0.0751055	0.0589533	0.106168	0.120584	0.0970137	0.100367	-0.0470616	0.00306709	-0.00970836	0.00701011	0.0466928	-0.0161522	0.0310622	0.0454781	0.0219082	0.0252617	0.16777	0.0697577	-0.0133692	-0.0068915	-0.0909587
492	GCTCGGGACGCCCCGAGGAAGCAGC	0.0602879	0.0877744	0.10077	0.0250968	0.0906398	0.0752807	-0.049325	0.0268438	0.0630025	-0.0523872	0.0118659	0.0274865	0.0404821	-0.0351911	0.0303519	0.0149928	0.0147772	-0.0470591	-0.0202516	0.0792414	0.048256
493	GCACCTTGAACTTAAGCCTACTACA	0.0892753	0.0972783	0.117822	0.0704749	0.0958906	0.151666	-0.0119744	0.0778382	-0.0547657	-0.0311269	0.0200289	0.00800298	0.0285463	-0.0188004	0.00661527	0.0623908	0.0917899	0.106959	0.0786275	-0.0581484	0.0927263
494	CTTTCTTGCCTCTATTTCTTAGTTG	0.0664316	0.0932117	0.0934636	0.0965925	0.0490084	0.0873487	-0.0221857	0.0797452	-0.0479985	0.0175179	-0.027079	0.0267801	0.027032	0.0301608	-0.0174232	0.020917	0.0253055	-0.00868386	-0.0184332	0.0764252	0.0299715
495	TTGCCCTGGTGGAGAAGGCCCTGCA	0.060135	0.0812456	0.0918686	0.0358357	0.0855698	0.142623	0.0108826	-0.0373496	0.0797872	-0.0187433	-0.0345769	0.0211106	0.0317336	-0.0242993	0.0254348	0.0824883	0.0783094	0.170062	-0.032637	0.0633649	0.133342
496	CCTCAGTTTCCTCACCTGTAGAGAG	0.0952503	0.0882794	0.0970328	0.00757018	0.0316596	0.0812515	-0.00227434	-0.0555995	0.0695496	0.0286536	-0.0403294	-0.00697093	0.00178252	-0.0876801	-0.0635907	-0.0139989	-0.0667868	0	-0.113186	-0.0661809	0.17616
497	CTGTCCTTCACCCTGGAGGAGGAGG	0.0849826	0.0960629	0.0969567	0.0468141	0.068023	0.10657	-0.0226883	0.0698583	0.0206575	0.0171551	-0.0849826	0.0110803	0.0119741	-0.0381685	-0.0169596	0.0215874	-0.0393611	-0.0460552	-0.0433791	0.0372919	0.19944
498	CATTGCTGCTAATTTTGGTCCTGCT	0.04836	0.0823849	0.15802	0.101592	0.0890023	0.118212	0.0132215	-0.0198859	0.0921829	-0.0420183	-0.0435002	0.0340248	0.10966	0.0532324	0.0406422	0.0698524	0.046413	-0.0211466	-0.0819661	0.351275	0.054686
499	AGAGTTATATTCTACCTCTCTCTCA	0.0800809	0.0982087	0.215718	0.0647765	0.0665652	0.0273978	-0.0185933	0.0277291	0.0850304	-0.0673402	-0.026826	0.0181279	0.135637	-0.0153043	-0.0135157	-0.0526831	-0.0367681	-0.0650444	-0.160195	0.0221782	-0.0235861
500	CTTTAGCCCGTGGTATTTCAGTGTT	0.116531	0.123577	0.139695	0.21313	0.109002	0.0799607	0.145835	0.0104943	-0.057954	-0.0491874	-0.0491874	0.00704649	0.0231641	0.0965992	-0.00752894	-0.0365702	-0.137582	-0.0307698	0.0564548	-0.0178955	-0.0530585
501	GACAGAACCTAAAATGGCTCCTCAG	0.097002	0.0424894	0.152495	0.0789262	0.139212	0.100171	0.0437492	0.0347571	-0.083785	-0.0355144	0.0407932	-0.0545125	0.0554933	-0.0180758	0.0422105	0.0031688	0.0405583	-0.0954971	0.170307	-0.0168282	-0.0826959
502	CATTACCAATGAGCCTGAATATTCT	0.13941	0.151717	0.136728	0.107123	0.0924664	0.210767	-0.0141	0.0234388	-0.0378367	0.00428007	0.0242179	0.0123065	-0.00268219	-0.032287	-0.0469437	0.0713571	0.122798	0.0644355	-0.00404138	0.189066	-0.0154723
503	AAGACGTGTCTGGGACGGGTCTACG	0.0970394	0.103126	0.0970715	0.0957409	0.067576	0.125732	-0.0201799	-0.0883632	0.122949	-0.0857257	0.0713194	0.00608706	3.21228e-05	-0.00129844	-0.0294634	0.0286921	0.131436	0.0556063	-0.105323	0.119902	-0.0581603
504	CCTCTATGCTTTCCTTGGAGCCAAA	0.117816	0.0712686	0.13717	0.0194866	0.0697692	0.165155	-0.104915	0.0842144	-0.0143371	0.0306373	0.00439989	-0.0465475	0.0193535	-0.0983295	-0.0480469	0.0473389	0.21282	-0.0374573	0.116537	-0.0166943	-0.0385111
505	CCCGACTACATCACCGAGAAGCTGT	0.150288	0.106704	0.162546	0.120887	0.0829887	0.0601492	-0.088201	-0.0360085	0.0428421	0.129488	-0.0481209	-0.0435849	0.0122578	-0.0294019	-0.0672997	-0.0901392	0.0199659	-0.0558413	-0.131153	-0.206311	-0.0773568
506	AGCCTGCTTGATTTTCCTGTTTGTG	0.0526523	0.0966012	0.0976473	0.0359015	0.0681053	0.0150231	-0.00551183	-0.0371115	-0.0393106	0.0742643	0.00766962	0.0439489	0.044995	-0.0167508	0.015453	-0.0376292	-0.0256913	0.0210968	-0.00533363	-0.120631	-0.0575865
507	CTATGGGTGTCTTACGTCTGTCCAT	0.0878442	0.0780561	0.102181	0.0422562	0.0531437	0.109995	-0.0342755	-0.0631202	0.0343207	0.0499039	0.0131711	-0.00978808	0.0143364	-0.045588	-0.0347005	0.0221512	0.0642824	-0.0154808	-0.0467401	0.0329329	0.0757614
508	GCAGTCCCTCCGGAGAGGATCTGGA	0.0876609	0.0325246	0.104915	0.0860053	0.0845434	0.126583	0.0262805	-0.0383278	-0.0575712	0.0828471	-0.0132286	-0.0551363	0.0172544	-0.00165553	-0.00311748	0.0389219	0.0895038	0.0320623	0.0158874	-0.0799503	0.137106
509	TGCTTGTTCGATTTATCATGACCCT	0.114143	0.0809641	0.173817	0.13889	0.159672	0.124246	-0.0172788	-0.0454916	0.109154	-0.0874595	0.0410758	-0.0331787	0.0596741	0.0247469	0.0455291	0.0101033	0.0607143	0.0152067	-0.131333	0.140383	-0.0344545
510	GGAGCTCCTATGACATGTACCATCT	0.0919152	0.0615138	0.0853862	0.112128	0.114032	0.045512	0.0215244	0.0168705	0.0366497	-0.0919152	0.0168705	-0.0304013	-0.00652895	0.0202128	0.0221172	-0.0464031	-0.055473	-0.0566855	-0.113039	0.0460943	-0.0529123
511	GCACTTCACTCCCAAGGACTGGAGC	0.119019	0.0778403	0.125802	0.077079	0.076124	0.0634549	0.0283892	0.0230306	0.00369325	-0.0450661	-0.0100469	-0.0411792	0.00678255	-0.0419405	-0.0428954	-0.0555645	-0.141391	-0.133682	0.00767583	0.0106578	-0.0210835
512	GGATGGGGGTGGCTAGTAGGCTCCT	0.0658538	0.0867711	0.118319	0.10178	0.0962945	0.122169	0.0198881	0.0570451	-0.0348269	-0.0325451	-0.00956124	0.0209173	0.0524654	0.0359261	0.0304407	0.056315	0.0733277	-0.0779717	0.110376	0.0859189	0.0899246
513	TCGGCCAGGATGTCTCAGGCTGAGT	0.111524	0.126996	0.0950481	0.0945919	0.107752	0.0591987	-0.0413151	0.0493078	0.0852359	-0.0139923	-0.0792363	0.0154712	-0.0164762	-0.0169324	-0.00377184	-0.0523256	0.0979141	-0.150199	-0.161405	-0.0519122	0.00397391
514	GTAAGAATGCACTCTGTAGAAAGAC	0.081895	0.128785	0.111885	0.225304	0.0441046	0.0960928	0.00571112	-0.0111844	0.0651832	-0.0372357	-0.0224743	0.0468903	0.0299903	0.143409	-0.0377904	0.0141978	-0.0606687	0.0158738	-0.133348	0.0414232	0.207708
515	TCACCCTGAATGTCCTCTATGGTCC	0.0988755	0.0442778	0.118513	0.0241004	0.109889	0.103607	0.076299	-0.0489621	0.083152	-0.0495425	-0.0609464	-0.0545977	0.0196371	-0.0747751	0.0110134	0.00473184	-0.00937014	0.025848	-0.182027	-0.0347535	0.223962
516	GCGTGGTCCATAGCACAGTACATGC	0.0797027	0.0496469	0.0892558	0.0498362	0.0257455	0.0956692	-0.0771523	-0.0726317	0.0157908	0.0590752	0.0749179	-0.0300558	0.00955306	-0.0298666	-0.0539573	0.0159665	0.0992729	0.15668	-0.0235844	-0.0102131	-0.142323
517	GTACACCAGTGTTTCGTAGTTTTTG	0.050495	0.124259	0.134911	0.146278	0.155605	0.136812	-0.0410036	0.0378934	-0.0403208	0.0748151	-0.031384	0.0737637	0.0844164	0.0957826	0.10511	0.0863174	0.193638	-0.00522103	0.0566365	0.0342155	0.152318
518	TTTCCTGCTTATCCAAATTCACCAT	0.114431	0.0941452	0.147731	0.108753	0.276396	0.110826	0.0273291	-0.00595487	-0.0115778	0.00260936	-0.0124058	-0.0202853	0.0333006	-0.00567711	0.161965	-0.00360422	0.0489208	-0.0182067	-0.084644	0.0400949	-0.00418612
519	AACTGGGTAGTTCATCTGACCATGG	0.0725923	0.0569846	0.215912	0.104315	0.104021	0.0788945	-0.0366985	-0.0629718	-0.0358595	0.141682	-0.00615272	-0.0156076	0.14332	0.0317225	0.0314283	0.00630222	0.105528	0.0792729	0.0299055	-0.183307	0.000111663
520	GGATTTCGATGCCCTATGTGACAAT	0.220957	0.0909863	0.111544	0.140229	0.0660586	0.116752	0.123041	-0.181306	0.119817	-0.101108	0.0395561	-0.129971	-0.109413	-0.0807283	-0.154898	-0.104205	-0.270213	0.0691348	-0.134535	0.0465295	-0.231943
521	CCAGACCTGCCCTTACAGTAGTGTA	0.273038	0.0681762	0.25598	0.134168	0.179248	0.101453	-0.151415	-0.0243985	-0.0482203	0.260798	-0.0367641	-0.204862	-0.0170577	-0.13887	-0.0937895	-0.171585	-0.0862674	-0.149973	-0.190325	-0.275898	-0.155462
522	TGCGTGGAAGACTTGCGCAGCCGCC	0.0983957	0.073083	0.146321	0.0722709	0.0590891	0.138699	-0.0824873	0.0703762	-0.0210171	-0.0208493	0.0539774	-0.0253126	0.0479251	-0.0261247	-0.0393065	0.0403031	-0.00102193	0.101359	0.136398	0.0823212	-0.11754
523	GAACTCTTCTTGAATTCTACTCCTG	0.0661303	0.0617062	0.117972	0.0977341	0.131414	0.182182	0.0249135	-0.0223918	0.0201022	0.0356931	-0.058317	-0.00442408	0.051842	0.0316038	0.0652832	0.116051	0.0268073	0.217486	0.0990782	-0.0241193	0.261004
524	GTTCTAGGACCCCAGATTAGCCTCT	0.0950222	0.112732	0.146075	0.0554524	0.060779	0.0613829	0.0137634	-0.00982863	-0.045276	0.0240193	0.0173219	0.0177094	0.0510533	-0.0395699	-0.0342432	-0.0336393	-0.107206	0.00358186	0.0331926	-0.0488097	-0.0489558
525	GTTGGCCTGGGAACTTCTTGGAACT	0.0826888	0.0657683	0.0700256	0.0440466	0.118674	0.175847	-0.0193658	-0.0350187	-0.00928671	0.0953974	-0.0317262	-0.0169205	-0.0126632	-0.0386422	0.0359856	0.0931581	0.0688008	0.0362786	0.151286	0.162373	0.0470522
526	TATTCCCCGTCATAGAAATCACTCC	0.111932	0.129047	0.117771	0.0597872	0.168937	0.111363	-0.100435	0.14939	-0.0244551	-0.0459844	0.0214842	0.0171144	0.00583834	-0.052145	0.0570049	-0.000569043	0.070618	-0.00561556	-0.0396535	0.00848451	-0.0366786
527	ACCGAGACGGCCATTCAGCTTATGG	0.0727	0.100602	0.121886	0.0922316	0.177391	0.109237	-0.0438385	0.164276	-0.0435409	-0.0322939	-0.044603	0.0279016	0.049186	0.0195317	0.104691	0.0365365	0.142806	-0.22014	0.0338951	0.10498	0.121142
528	CAAAGAATGAGTTGTGGCAATGAGG	0.121759	0.0488383	0.0825841	0.110169	0.0492799	0.0410532	-0.0676639	0.0673065	-0.0488618	-0.121759	0.170979	-0.0729211	-0.0391753	-0.0115903	-0.0724796	-0.0807063	0.101802	-0.166711	-0.0506965	0.00364019	-0.291566
529	GAAGCCTGAGCCAGAGAACCAGCTA	0.0785621	0.150165	0.0794282	0.0793748	0.0676281	0.0509284	-0.0621451	0.0375522	-0.058431	0.12518	-0.0421566	0.0716033	0.000866044	0.000812681	-0.0109341	-0.0276337	-0.00523752	-0.0919102	0.0468765	-0.148356	0.0604584
530	AATGGCAATGCTTGGACACTGCGCC	0.132557	0.0754878	0.12978	0.0847058	0.0807891	0.147395	-0.0705302	-0.0484687	0.119164	-0.117016	0.116851	-0.0570693	-0.00277737	-0.0478513	-0.051768	0.014838	0.017169	0.105216	0.076077	0.0419475	-0.166219
531	TGTGTCAAGGCCATGATCCTGCTCA	0.0736375	0.103785	0.13659	0.0799579	0.162334	0.0619269	-0.0568923	0.00600851	0.0304328	-0.0316415	0.0520924	0.0301475	0.0629528	0.00632036	0.0886967	-0.0117106	-0.00857062	0.0698237	-0.0795464	0.042615	-0.0828749
532	TGAGCCACCTGGAGGAACTGCTTGT	0.104106	0.0808003	0.122973	0.0648145	0.0575058	0.0664887	-0.0923535	0.0578268	-0.042998	-0.023753	0.101278	-0.0233057	0.0188673	-0.0392915	-0.0466002	-0.0376174	0.00738727	-0.132889	0.0699388	0.0270995	-0.159623
533	GCTAGGATTGTGCCATCTTTAAAAT	0.104176	0.0508129	0.09799	0.0229195	0.0867549	0.0608101	-0.0941815	-0.0347994	0.0707268	0.145391	-0.0871372	-0.053363	-0.00618591	-0.0812564	-0.017421	-0.0433658	0.0175552	0.0394091	-0.168936	-0.186244	0.0813864
534	ATATTTGGCGAATCAGTGAGTGACA	0.0646029	0.0944324	0.103813	0.11229	0.0716389	0.117415	-0.0501722	0.04682	-0.00104276	0.0364123	-0.0320174	0.0298295	0.0392098	0.0476875	0.00703593	0.0528125	0.0564089	0.0139894	0.0447732	0.0341199	0.114771
535	GCTGTCCACCAGGCCTTGGAGACAG	0.0709992	0.114558	0.0848087	0.0780848	0.144187	0.0897135	-0.0432695	-0.0434853	0.0072783	0.036604	0.0428725	0.0435589	0.0138095	0.00708561	0.0731875	0.0187143	0.0518581	0.0356207	-0.0173784	0.0393281	-0.0158569
536	GTTGCTTATTGTGTTTTTATGCTGT	0.135287	0.11139	0.132017	0.120657	0.0839562	0.0883464	-0.00219435	-0.011544	-0.0296977	0.0584418	-0.0150057	-0.0238966	-0.00326986	-0.0146295	-0.0513308	-0.0469407	-0.0836446	0.00679979	-0.0907028	-0.0889723	0.0218167
537	GCTGAAGCAGCCCGCATATTAGGCG	0.478605	0.25458	0.271825	0.432627	0.398142	0.099629	-0.0028562	0.119155	0.0451773	-0.0673802	-0.0940958	-0.224026	-0.20678	-0.0459786	-0.0804632	-0.378976	-0.412895	-0.504856	-0.479311	-0.144392	-0.353428
538	CAATTTCCCCGAGACATTTATCCAA	0.0884765	0.0631807	0.106169	0.100453	0.0667162	0.205568	0.00696122	0.0186609	-0.0662637	0.013199	0.0274426	-0.0252958	0.0176929	0.0119761	-0.0217603	0.117091	0.0385404	0.133922	0.0979492	0.154442	0.160603
539	CCCTTCACTCTAATGGACTGTTCCA	0.12126	0.0848718	0.0764882	0.128256	0.110417	0.09851	-0.0279361	0.0219517	0.00730507	-0.0184079	0.0170872	-0.036388	-0.0447716	0.00699614	-0.0108425	-0.0227498	-0.0297636	-0.0641561	0.0980218	0	-0.117851
540	GAACCGGAAGCTATATTCAGCAATT	0.110103	0.072327	0.077517	0.139877	0.0951535	0.0463932	-0.0516642	-0.0142239	0.0618962	-0.0800131	0.084005	-0.0377758	-0.0325858	0.0297744	-0.0149493	-0.0637096	-0.0355636	-0.0505377	-0.0934315	0.016026	-0.155041
541	TTTGGTGTTGTAGCTGAGTACCTTT	0.10708	0.0812198	0.0830001	0.185838	0.210538	0.106762	-0.0991797	0.158085	-0.0273042	-0.0708184	0.0392176	-0.0258606	-0.0240802	0.0787576	0.103457	-0.000318205	0.0863803	-0.147314	0.0459317	-0.0210553	0.0344662
542	GCACAAACACATATGTGAGCACATA	0.0728119	0.213842	0.137179	0.168885	0.165621	0.128892	-0.0267677	0.0591814	0.07115	-0.0621787	-0.0413849	0.14103	0.0643674	0.0960726	0.092809	0.0560804	0.0168481	0.0242741	0.0339854	0.100365	0.10493
543	TGCCGCAGAGGCCTCGGAAAAGCTT	0.0882606	0.120226	0.157587	0.10303	0.166145	0.162467	0.0514148	0.00602031	0.00239412	-0.0187091	-0.0411201	0.0319653	0.0693262	0.0147689	0.0778842	0.074206	0.0790174	-0.0419026	0.0133316	0.0413672	0.279217
544	GCTCGGGAACGGGTGCAGGAAGGTC	0.117583	0.0571764	0.200542	0.103038	0.0771423	0.0417683	-0.0480317	0.0640589	-0.113336	0.00400078	0.0933083	-0.0604068	0.0829587	-0.0145449	-0.0404408	-0.0758149	0.075835	-0.1393	0.00339751	-0.108115	-0.210891
545	AATGCAGGAGCCTACTTCTAGCTGT	0.136837	0.145823	0.121128	0.0378148	0.0808815	0.0819057	-0.10621	0.020811	-0.00265857	0.0408264	0.0472314	0.00898562	-0.0157091	-0.0990224	-0.0559557	-0.0549314	0.0232976	-0.0812867	-0.0403978	-0.0542285	-0.122042
546	AGGGCTCATCGCTTAGCAGAACTAC	0.0432757	0.0238597	0.0912897	0.0949576	0.0526093	0.160615	0.0192644	0.0148427	-0.00982691	-0.0370457	0.0127654	-0.019416	0.0480141	0.0516819	0.00933365	0.11734	-0.0316621	-0.00878533	0.211533	0.234487	0.181125
547	ATATTTGGTAATTTGAGGAAGGCAT	0.0249268	0.119261	0.143305	0.0780699	0.0282217	0.0781352	-0.0153063	0.0424167	-0.0249268	0.0227433	-0.0249268	0.0943338	0.118378	0.053143	0.00329488	0.0532083	0.0857197	0.0752663	0.0136419	0.0312345	0.0601793
548	GGCATATTTTGCATCTACAACTTCT	0.0716356	0.166436	0.0973361	0.0850042	0.170458	0.164098	-0.0478034	-0.0243095	0.114174	0.0192522	-0.0613128	0.0948003	0.0257005	0.0133686	0.0988229	0.0924628	0.00625744	0.148806	-0.0955401	0.0595605	0.343231
549	GTTTAGTCCCGCACTTACAGACGGC	0.0679846	0.0721762	0.122688	0.0599507	0.0551459	0.116621	-0.0634856	-0.0163351	0.0479345	-0.00500347	0.0368896	0.00419157	0.054703	-0.00803394	-0.0128387	0.048636	0.126447	0.0621378	0.0861114	0.0422083	-0.0737242
550	TGTGTTGTGGATTTGGCTTGCCAAA	0.0792683	0.0818776	0.101975	0.08448	0.0976878	0.0948484	0.021747	-0.0388622	0.00756939	-0.0032353	0.0127811	0.00260934	0.0227062	0.00521171	0.0184195	0.0155802	-0.0747383	0.0294041	0.0878714	0.00764589	0.0277177
551	ACCCTGGTCACCGTGTCGAGAGGTG	0.188227	0.0299471	0.157803	0.0583082	0.0848579	0.0912635	-0.0934409	0.0138032	0.00462001	-0.0740361	0.149054	-0.15828	-0.0304246	-0.129919	-0.103369	-0.0969638	-0.0460204	-0.167255	0.0498908	-0.0301028	-0.291332
552	ACTGCTTGTGCACTGGATGTGGCCC	0.160436	0.0843169	0.126689	0.13487	0.071318	0.0953575	-0.0692232	0.0679224	0.00639449	-0.0968605	0.0917668	-0.0761196	-0.0337475	-0.0255667	-0.0891184	-0.065079	0.0526051	-0.173666	0.0553252	-0.063576	-0.196084
553	AGTCAGACAACTAACGATCATCCCC	0.0916009	0.110957	0.104807	0.111464	0.124684	0.0889131	-0.0571079	-0.083611	0.106885	0.0235095	0.0103244	0.0193564	0.0132056	0.019863	0.0330829	-0.00268788	0.0857438	0.0906762	-0.0786375	-0.0866363	-0.0245855
554	AGACCACGCTTAGCGGTGGCTTCTT	0.106753	0.108128	0.122178	0.0769544	0.0695113	0.101934	-0.0727666	0.109358	-0.01048	-0.0536222	0.0275104	0.0013757	0.0154253	-0.0297982	-0.0372413	-0.00481824	0.0845718	-0.131447	0.0191824	0.0634405	-0.0598389
555	TGTAGCTCTATGTTTCTAATCATTT	0.127689	0.125602	0.126168	0.15895	0.115555	0.149839	-0.078923	0.0594863	0.0105424	0.0294459	-0.0205516	-0.0020866	-0.00152141	0.0312614	-0.0121342	0.0221501	0.153265	-0.0280763	-0.130503	-0.0499974	0.166063
556	GCCTGAACAGTTCCATTGACTCAAA	0.108526	0.0982266	0.12372	0.0408107	0.132615	0.0978494	-0.0722639	-0.086313	0.0354361	0.187472	-0.0643316	-0.0102991	0.0151942	-0.0677151	0.0240891	-0.0106764	0.0598124	0.0461871	-0.0023226	-0.115164	-0.0418946
557	AATCCCTGGATTGAAGCGCAAAGCT	0.0844598	0.128713	0.0661689	0.0783167	0.0951133	0.152766	-0.0844598	0.0566175	0.0426145	-0.012854	-0.00191814	0.0442534	-0.0182909	-0.00614307	0.0106536	0.0683058	0.0163809	-0.0346311	0.172592	0.0815257	0.105662
558	CACCCTCAGGCCTTATAATACATAA	0.0757968	0.0765134	0.131273	0.068599	0.131381	0.178258	-0.0630561	-0.0693976	0.000647188	0.18787	-0.0560636	0.000716567	0.0554766	-0.00719777	0.0555846	0.102462	0.183854	0.0131522	0.136657	0.142919	0.0357261
559	ATCAGATCATTACCAGTTAGCTTTT	0.152548	0.14273	0.0932354	0.0856305	0.0769842	0.115472	0.0607692	-0.055684	0.109343	-0.106928	-0.00750042	-0.00981775	-0.0593126	-0.0669174	-0.0755637	-0.0370762	-0.151154	-0.0516608	0.0338078	0.0762952	-0.0926693
560	ATCTTTGACTAAGTTGTGTTGCTTT	0.118968	0.0765835	0.110725	0.0868878	0.106129	0.0955952	-0.0568048	0.10063	-0.00273134	-0.0337745	-0.00731964	-0.0423846	-0.00824293	-0.0320803	-0.0128389	-0.0233729	-0.00029139	-0.147501	0.0280708	0.00572014	-0.00286278
561	GAGGTTTAAAGGACTGTTCAGATGA	0.115992	0.0630267	0.0889185	0.0847612	0.116984	0.0763815	-0.0688519	-0.0374249	-0.103695	0.0670235	0.142948	-0.0529656	-0.0270739	-0.0312311	0.000991181	-0.0396108	0.0339033	-0.0540029	0.0645128	-0.0693737	-0.173094
562	TGGTCACTGGGATTGCTGTAGCGGC	0.108673	0.163284	0.0956205	0.0486863	0.044351	0.100269	-0.0768421	0.00724587	0.0524397	-0.0854894	0.102646	0.0546103	-0.0130528	-0.059987	-0.0643223	-0.0084047	0.0104327	-0.0398862	-0.0113727	0.0790485	-0.0802458
563	TTGCAATGCCCCGAAGACTTAACTC	0.091333	0.0996228	0.123344	0.0558276	0.0580766	0.113739	0.0483424	-0.000289214	-0.0779914	0.0776611	-0.0477229	0.0082898	0.0320106	-0.0355054	-0.0332564	0.022406	0.0455192	0.0814213	0.0403627	-0.156907	0.101633
564	TCGCTCTTTTCAATCTCTTAATCTA	0.0622042	0.0727067	0.0699142	0.139548	0.0485433	0.10762	-0.0264013	-0.0105906	-0.05203	0.13286	-0.0438378	0.0105025	0.00770998	0.0773441	-0.0136609	0.045416	0.0550182	0.114764	0.171135	-0.0954714	-0.0183664
565	GAAACAGGGCTGATTCTTGATTCCC	0.113807	0.0757906	0.179811	0.107511	0.137301	0.0784971	-2.01561e-05	0.0147574	-0.067185	0.0972692	-0.0448214	-0.0380168	0.066004	-0.00629596	0.0234934	-0.0353103	-0.113787	-0.0409587	0.0758685	-0.0539418	-0.0437322
566	GGCAACCACTGACTAGACTGATATG	0.119805	0.0960701	0.0770677	0.0556872	0.151815	0.0880003	0.0609593	0.000553759	0.0163787	-0.0314165	-0.0464752	-0.0237347	-0.0427372	-0.0641176	0.0320102	-0.0318045	-0.061881	0.00197821	-0.0816848	-0.0230039	0.00556901
567	TCACTCCCTTGATACAGCCCAAGAT	0.135203	0.05657	0.0845096	0.0526336	0.0803853	0.114093	-0.0837772	0.0999143	-0.0774801	-0.0934722	0.154815	-0.0786332	-0.0506935	-0.0825695	-0.0548179	-0.0211098	0.08874	-0.172342	0.0215297	0.141798	-0.185274
568	CTGTCTTCCGTGGTCGGATGTCCAT	0.087675	0.114158	0.114698	0.0192971	0.129086	0.0119447	-0.0598239	0.0606691	-0.0491055	0.0190581	0.0292022	0.0264833	0.0270226	-0.0683778	0.0414112	-0.0757302	-0.00711733	-0.139997	-0.0270506	-0.095101	-0.109385
569	GGCAATTTGGTAAGTGGTTTCTAGT	0.0497161	0.0843916	0.138792	0.157196	0.0973886	0.105952	0.0255081	-0.0318146	-0.0134542	-0.0345095	0.0542702	0.0346756	0.0890761	0.10748	0.0476725	0.0562359	0.135403	0.0697047	0.0662174	0.0696462	-0.0597921
570	CTGTCCAGATGGAGCCTTGCTCTGT	0.0659433	0.0870786	0.0824639	0.119715	0.150143	0.0887829	0.0614029	-0.0427595	0.0153333	-0.0473352	0.0133584	0.0211353	0.0165206	0.053772	0.0841997	0.0228396	-0.0754802	-0.0170082	-0.0599568	0.18881	0.0778331
571	CGTAGCCCTCACGTGGGTGTGAAGG	0.0516316	0.0708625	0.162596	0.0841127	0.131365	0.086044	0.0206861	0.00448796	0.00207269	-0.00825084	-0.0189959	0.0192309	0.110964	0.0324811	0.0797329	0.0344124	0.0274401	0.0212752	0.0853987	0.0520569	-0.0141089
572	AGACCTCGGTCTAATTCAACTGAGT	0.182804	0.0907653	0.209126	0.0722853	0.129096	0.118104	-0.062886	-0.0633818	-0.135627	-0.0820555	0.343951	-0.0920384	0.0263227	-0.110518	-0.0537072	-0.0646993	0.00257325	-0.10542	0.117267	-0.0823818	-0.255535
573	TGCCAGACACATACGTCATTTTAGA	0.110335	0.0307077	0.136931	0.192078	0.0970994	0.0663325	0.0389038	-0.0938904	0.104872	-0.0984506	0.0485656	-0.0796271	0.0265964	0.0817428	-0.0132354	-0.0440022	-0.0889167	-0.0164443	-0.0315423	0.014305	-0.0974129
574	CTCGCGCGACTGAGAACCGTGACAT	0.0702935	0.0943223	0.119655	0.110591	0.0715023	0.15292	-0.0360095	0.0868414	-0.0626491	0.063902	-0.0520847	0.0240288	0.0493615	0.0402978	0.00120879	0.0826265	0.122851	-0.083563	0.12092	0.0146691	0.238255
575	AATTTGATTCCTTTGGCCCGGAGAT	0.108701	0.06813	0.0952692	0.074038	0.159921	0.105255	0.00478571	-0.0795415	-0.0297343	-0.0384914	0.142982	-0.0405705	-0.0134314	-0.0346625	0.0512202	-0.00344591	0.0460115	0.0312774	0.0212536	-0.00443181	-0.11134
576	ATGAAGACATCTTATCCATCCTCAC	0.045446	0.0563349	0.158545	0.0914732	0.132042	0.155252	-0.0165845	0.0786078	-0.045446	-0.0367699	0.0201926	0.0108888	0.113099	0.0460272	0.086596	0.109806	0.118217	-0.0348692	0.0662913	0.151699	0.24769
577	TTCCCACTGAGAGAAGGCTGCTCTT	0.147548	0.0746282	0.0747309	0.0662212	0.11745	0.0624753	-0.000789986	0.0228392	0.0855641	-0.0227644	-0.0848489	-0.0729198	-0.0728171	-0.0813268	-0.0300981	-0.0850727	-0.0966974	-0.0772354	-0.138831	-0.066345	-0.0462548
578	CTATTCGGCGTGTGGGCGCACAATG	0.080912	0.060813	0.0974754	0.111485	0.136375	0.153649	0.0151996	0.00567253	-0.0249826	-0.0469708	0.0510813	-0.020099	0.0165635	0.0305727	0.0554627	0.0727366	0.116646	-0.0437295	0.0697785	0.140849	0.0801388
579	CAGCCATCCACCTTCAGATGTGTCT	0.161686	0.0755027	0.300534	0.11122	0.174507	0.147986	0.0386854	-0.129361	-0.0241927	0.11639	-0.00152178	-0.0861831	0.138848	-0.0504657	0.0128209	-0.0137	-0.0956146	0.0936941	0.113416	-0.21915	0.0391547
580	AATACCTGCTTTGCATATTCACACA	0.127766	0.0623144	0.127368	0.0557087	0.0888566	0.0454234	-0.103383	0.0742646	-0.107563	0.104072	0.0326088	-0.0654516	-0.000397502	-0.0720572	-0.0389093	-0.0823425	0.0241217	-0.179578	0.0256023	-0.143872	-0.137986
581	TCCGATCGACTGCCAAGCAGCAGCC	0.101447	0.0570992	0.132215	0.108621	0.0803171	0.0896963	-0.101447	-0.0481917	-0.0155632	0.109513	0.0556882	-0.0443475	0.0307679	0.00717389	-0.0211295	-0.0117503	0.0614875	0.0727641	-0.0715984	-0.166301	0.0448957
582	GGACAGCTCACCTAGTGGCAATGGC	0.0758881	0.0899974	0.0758452	0.106467	0.0345936	0.0810315	-0.0350148	-0.0527042	0.00840281	-0.0424814	0.121798	0.0141093	-4.28622e-05	0.0305791	-0.0412944	0.00514339	-0.0345315	0.00162694	-0.036834	0.0806429	0.0148126
583	GAACACTGTCATTCACCCAATAAAT	0.0687172	0.0592599	0.0943447	0.214861	0.0720668	0.15929	0.0929806	-0.0592258	-0.0304952	0.00749795	-0.0107576	-0.00945727	0.0256276	0.146144	0.00334969	0.0905726	0.123682	0.136215	0.133006	0.0505765	0.00938393
584	CCCATTCTGGGGTTCTCTGATGCAG	0.0585756	0.103714	0.0710718	0.0339236	0.0770789	0.172664	-0.0256869	-0.0103638	-0.0143814	0.102778	-0.0523456	0.0451384	0.0124962	-0.024652	0.0185033	0.114088	0.1503	0.0292793	0.197614	-0.136099	0.329346
585	TGCCATTGTCTCACCGTATGAAGCA	0.0697254	0.0507733	0.24269	0.0574533	0.0838441	0.0993968	-0.00073935	-0.0484056	-0.0209594	0.0588395	0.0112648	-0.0189521	0.172965	-0.0122721	0.0141187	0.0296714	0.00753074	0.126392	0.0281646	-0.0533102	0.0395802
586	AATTTCCAATCTTCAACAACCTGTT	0.101952	0.117417	0.120857	0.127984	0.16904	0.0567477	-0.00479204	0.0612267	-0.0889773	-0.0290541	0.0615968	0.0154655	0.018905	0.0260318	0.0670887	-0.045204	-0.0616267	-0.0924678	0.0206973	0.031859	-0.124482
587	GGAGCCAGTGGATTTTTCCAGCAGT	0.0896536	0.0573587	0.088347	0.0867112	0.0852985	0.0526434	-0.00204748	-0.039146	0.0122717	0.0497759	-0.0208541	-0.0322949	-0.00130667	-0.00294243	-0.00435515	-0.0370102	-0.0483224	0.0303046	-0.0902376	-0.0281992	-0.0485965
588	GTCTACTCAATTGTGACTGTCCCTC	0.0420655	0.0697638	0.0889723	0.0935927	0.0627946	0.0935612	-0.00146909	-0.0420655	0.0503653	0.00556738	-0.0123981	0.0276983	0.0469068	0.0515271	0.020729	0.0514957	0.0333778	0.146758	0.0596957	-0.0476329	0.0652798
589	AGATGAGTATCCTATCTGGAACAGG	0.0641652	0.0876956	0.105705	0.182011	0.0715672	0.152425	0.0112596	-0.053532	-0.0192695	0.101463	-0.0399215	0.0235304	0.0415393	0.117846	0.00740207	0.0882595	0.18711	0.158996	0.0906438	-0.074627	0.0791746
590	GATTCGGTCGGTAAAGACGTCTTCT	0.147477	0.0552963	0.184311	0.147746	0.0955732	0.163715	-0.0219548	0.107545	-0.0836091	-0.0531959	0.0512144	-0.0921804	0.0368344	0.000269224	-0.0519035	0.0162384	-0.0657664	-0.0467271	0.23491	-0.00942809	-0.0317964
591	GAACTATACTGCTTTGAGATCTCAT	0.0976756	0.0216948	0.11509	0.0644743	0.0401589	0.161026	0.0479052	-0.0572695	0.0308893	-0.043698	0.022173	-0.0759808	0.0174146	-0.0332013	-0.0575167	0.0633505	-0.133283	0.273864	0.0467509	0.062487	0.0669343
592	GATAACTAGAGGGTCTCATTGACCT	0.146561	0.104186	0.212243	0.0734849	0.100635	0.107871	-0.108339	-0.146561	-0.110299	0.0302161	0.334982	-0.0423743	0.0656825	-0.0730757	-0.0459259	-0.0386898	0.0705637	0.126792	0.0157313	-0.0365241	-0.370011
593	CACGTGCTCCATCCAGATGGCCAGT	0.0857664	0.0863934	0.109858	0.084314	0.0912432	0.0583007	-0.0524406	-0.0539131	-0.0248455	0.0488256	0.0823736	0.000627053	0.0240914	-0.0014524	0.0054768	-0.0274656	-0.0333257	0.11967	-0.0487294	-0.0204008	-0.154542
594	CAAACCTACACGTTGATGTTCCAAA	0.101331	0.0428941	0.144553	0.0606609	0.0836728	0.0925293	-0.0939268	0.00449441	-0.0549634	0.0843737	0.0600221	-0.058437	0.0432222	-0.0406702	-0.0176583	-0.00880176	0.040886	-0.0713325	0.215524	-0.149443	-0.0796431
595	CCCTTGATCCCTTGTGGCCAGGAGT	0.0894214	0.115619	0.124835	0.0732863	0.0747548	0.165925	0.0322314	-0.0894214	-0.0337437	-0.018202	0.109136	0.0261973	0.0354136	-0.0161351	-0.0146666	0.076504	-0.0111673	0.175821	0.235913	0.0532314	-0.071278
596	GAAGACCAGCCAAAGCAAGTTTATG	0.0682093	0.0499922	0.101123	0.14234	0.0855688	0.0833098	-0.0197774	0.0956695	0.0317856	-0.0592016	-0.0484761	-0.0182171	0.0329136	0.0741304	0.0173595	0.0151005	-0.0284195	-0.117335	-0.0128633	0.184302	0.0498183
597	GCAGGACCACCTTGAATTCTGCCCT	0.104019	0.0861774	0.113091	0.0735632	0.0950076	0.117778	0.0439845	0.0348038	-0.068218	0.0703366	-0.0809069	-0.017842	0.00907164	-0.0304562	-0.00901178	0.0137582	-0.0310388	-0.0412912	0.128642	-0.157718	0.170197
598	GTCAATCCATAAACACACTTAAGTA	0.156239	0.08432	0.150295	0.0444856	0.112116	0.0705557	-0.0276742	0.0250704	0.126604	-0.0659701	-0.0580298	-0.071919	-0.00594359	-0.111753	-0.0441231	-0.0856834	-0.0624028	-0.117986	-0.114484	-0.0470869	-0.0864568
599	TTAGACACCTTCTCAAGGGCTGGCC	0.122798	0.118181	0.158189	0.149912	0.103519	0.0663823	-0.116623	0.0481505	-0.0638728	0.134331	-0.00198619	-0.00461708	0.0353902	0.0271134	-0.0192797	-0.0564161	0.0931791	-0.161145	0.0266891	-0.242203	0.0013991
600	CAGCACGTGGCCAGTATCATCAGCT	0.0770469	0.101312	0.111646	0.102956	0.139489	0.130839	-0.0538631	-0.0671573	0.174799	-0.0633167	0.00953762	0.0242647	0.0345996	0.0259088	0.0624425	0.0537924	0.124185	0.0129203	-0.0744735	0.141413	0.0649172
601	ACAAGCCATTCATGACTTACCTGTA	0.124301	0.0541794	0.134809	0.0689719	0.10066	0.0977418	0.048746	0.0294176	-0.117902	0.128237	-0.0884984	-0.0701219	0.0105082	-0.0553294	-0.0236416	-0.0265595	-0.0136268	-0.020956	0.0501694	-0.202625	0.0542407
602	CACTTACTTCCCTCACAATGATGAT	0.0493865	0.119496	0.0727092	0.0732138	0.101779	0.181705	0.0297168	-0.0328267	0.0435894	-0.0290868	-0.0113927	0.0701099	0.0233227	0.0238273	0.0523925	0.132318	0.136281	0.435522	-0.0162875	0.0207858	0.0852883
603	TCACTGGATCAAACCCCGAGTGTGG	0.2107	0.107127	0.0968764	0.241872	0.189616	0.0691334	-0.128051	-0.0420319	0.282504	0.0250027	-0.137424	-0.103573	-0.113823	0.0311724	-0.0210834	-0.141566	-0.0253159	0.0720495	-0.471776	-0.209513	-0.0732753
604	TGGAATTGGCATTAAAATCCACCAT	0.201566	0.119622	0.0868135	0.153713	0.176822	0.102497	0.169665	-0.0781781	-0.126141	-0.137863	0.172516	-0.0819438	-0.114752	-0.0478533	-0.0247439	-0.0990687	-0.332662	-0.0664048	-0.0497117	0.175994	-0.222559
605	CCAGACCCACGGAGGGTTCGCGAAG	0.0888471	0.0578319	0.187493	0.0727571	0.0484982	0.0679946	-0.0454663	-0.0782139	0.0514947	0.0600175	0.0121681	-0.0310152	0.0986454	-0.0160901	-0.0403489	-0.0208525	0.0187824	-0.00150923	0.0108634	-0.129223	-0.00317658
606	GAACTTGGTTGTACCTCAGGGGTAT	0.178944	0.0782837	0.092577	0.0818054	0.1688	0.0585506	-0.159918	0.0497016	0.115684	-0.0398407	0.0343734	-0.10066	-0.0863667	-0.0971383	-0.0101439	-0.120393	0.0286464	-0.13351	-0.280936	-0.0874	-0.128767
607	GGGCATCTCTGGGAAAGGACCTGGG	0.0915897	0.105094	0.123721	0.0547405	0.0842363	0.0844672	0.0432232	-0.0729325	-0.0877571	0.0818516	0.0356147	0.0135048	0.0321309	-0.0368491	-0.00735331	-0.0071225	-0.0244842	0.0629321	0.0312306	-0.0773297	-0.0279613
608	TGGGCGCTGGCGAAAGTCAGCTCCT	0.170987	0.111283	0.110903	0.339545	0.189551	0.110031	-0.0487708	-0.170987	-0.0069068	0.144581	0.082083	-0.0597036	-0.0600843	0.168558	0.0185643	-0.0609559	-0.0520451	0.0635602	0.0567044	-0.237526	-0.135473
609	TGGTATTCACCAAGCCAGTTCCACA	0.151518	0.137045	0.110452	0.0981332	0.0971929	0.0480647	-0.0802136	-0.0141377	-0.050077	0.153508	-0.00907969	-0.0144732	-0.041066	-0.0533853	-0.0543256	-0.103454	0.0169899	-0.080573	-0.0873996	-0.244816	-0.12147
610	TCCCTTTCCATCTTTCAGCATAGAC	0.0611469	0.108746	0.117945	0.056629	0.065971	0.0961595	-0.015632	-0.02972	-0.0550248	-0.00521759	0.105594	0.0475995	0.0567985	-0.00451798	0.00482409	0.0350126	0.0801513	0.00551145	0.0969	0.105038	-0.112538
611	CAAGGCGGCCGACGAAGCTATGGAG	0.0605988	0.0593346	0.0995251	0.0907652	0.115345	0.0879271	-0.0328691	-0.0531945	-0.0441545	0.0746738	0.0555443	-0.00126421	0.0389263	0.0301664	0.0547467	0.0273282	0.089087	0.0562798	0.0756283	-0.0538315	-0.0305223
612	GGGACTCCTCTTTGTCTTTTGAGGT	0.0599148	0.0543399	0.0763109	0.0795118	0.0831944	0.188433	-0.0345097	-0.0139987	-0.0288819	0.0593563	0.018034	-0.00557487	0.0163962	0.0195971	0.0232797	0.128519	0.0975179	0.141122	0.120668	-0.037303	0.320588
613	GACTGGGGGACGAGAGGCCACCAGC	0.114249	0.0747355	0.160788	0.0687384	0.0903515	0.131221	0.112271	-0.0639973	0.0780845	-0.0515494	-0.0748083	-0.0395131	0.0465396	-0.0455101	-0.023897	0.016972	-0.0914936	0.0920069	0.0845009	-0.0215404	0.0213862
614	ACCTGCTTACTTACCACTCATGGTG	0.0951659	0.0684494	0.0933761	0.0432679	0.033106	0.0606975	-0.00842743	-0.0367273	0.0692776	0.0655402	-0.0896631	-0.0267164	-0.00178979	-0.051898	-0.0620598	-0.0344684	-0.0361761	-0.046282	-0.0560548	-0.14021	0.106381
615	GCTACCTCCCACGTGAGGATGTGGT	0.092436	0.0899808	0.0922808	0.0615414	0.117711	0.065341	0.0167131	-0.0355	-0.0397367	0.0615933	-0.00306969	-0.00245519	-0.000155128	-0.0308945	0.0252752	-0.027095	-0.100508	-0.0115414	0.0446728	-0.108774	0.0406763
616	CTGCAGCTGGCTGGCTACCAGTGAG	0.126818	0.11655	0.14517	0.0529286	0.0513764	0.0994202	-0.0049942	0.0656491	0.0115291	-0.0251424	-0.0470417	-0.0102677	0.0183518	-0.0738892	-0.0754415	-0.0273976	0.02593	-0.0243436	-0.129223	-0.101675	0.0923239
617	AGTTCTGTCCGTCATCGCGCAGCAA	0.11392	0.0596639	0.143348	0.138926	0.0693275	0.207359	-0.0434447	-0.102516	0.0934975	-0.0270135	0.0794762	-0.0542566	0.0294271	0.0250053	-0.0445929	0.0934387	0.0866591	0.380326	-0.0279493	-0.00371795	0.0318762
618	CGAGGTGAGGAAGCCGATGCCCTTG	0.105621	0.115875	0.124106	0.0888327	0.0987402	0.164959	0.11564	-0.0100948	0.0451656	-0.0665517	-0.0841589	0.010254	0.0184853	-0.0167879	-0.00688037	0.0593388	-0.0304966	0.0764395	-0.00869462	0.157404	0.102042
619	AGGTTAAGTGGGTTGCTCAAGGCTG	0.130653	0.064058	0.0811506	0.090291	0.0487889	0.0769464	-0.0202494	0.0123577	0.222901	-0.104464	-0.110545	-0.0665947	-0.0495021	-0.0403617	-0.0818638	-0.0537063	-0.101509	-0.104788	-0.27157	0.0433623	0.165973
620	GTTGGATCAAGTGACTTCTGCCCAC	0.10851	0.105077	0.179852	0.0905918	0.0442981	0.0954154	-0.00926722	-0.0567708	0.116763	0.0298367	-0.0805614	-0.00343349	0.0713413	-0.0179185	-0.0642122	-0.0130949	-0.0460875	0.00511363	-0.0755132	-0.0800435	0.131056
621	CTGTCTGTTCCTTGCCTAGATTCAC	0.147602	0.0976197	0.0994264	0.074516	0.0472419	0.191529	0.0861195	-0.0161928	0.0514354	-0.0177253	-0.103637	-0.0499823	-0.0481756	-0.073086	-0.10036	0.043927	-0.140504	-0.108371	0.0843928	0.0903895	0.293728
622	AAAAATGCTTTTATCTTGCTATAGA	0.0768139	0.0945756	0.174191	0.109278	0.106606	0.0479892	-0.0768139	0.0139702	0.086501	-0.00147292	-0.0221844	0.0177616	0.0973776	0.0324644	0.029792	-0.0288247	0.0116237	-0.0907841	-0.0255198	-0.0521572	0.0127139
623	AGGTCCCAAGCGATAACACTGTCTA	0.114875	0.0609706	0.127011	0.0446637	0.0909468	0.154205	-0.0535213	-0.0150532	0.0811025	-0.0992496	0.0867216	-0.053904	0.0121369	-0.0702109	-0.0239278	0.0393308	-0.0149856	0.073854	-0.0607045	0.254506	-0.0560154
624	GCTCCTGCCAGCAGCTGAGCTGGGT	0.0650111	0.134386	0.154652	0.0697673	0.136289	0.05959	0.0779993	0.0153419	-0.00525561	-0.0466447	-0.0414409	0.0693747	0.0896407	0.00475618	0.0712774	-0.00542114	-0.120077	0.0547629	0.00526581	0.0108932	0.0220496
625	AGCTTATTGCAGACATTTTTTACCA	0.135641	0.0692173	0.156758	0.202354	0.0309482	0.134461	-0.0781527	0.00346194	0.319784	-0.135641	-0.109452	-0.0664237	0.0211167	0.0667126	-0.104693	-0.00117962	0.0031208	0.00410853	-0.184618	0.0132169	0.158273
626	ATGACCACACATTTCTTTCCATAGT	0.133926	0.0715976	0.184254	0.0855168	0.132926	0.104096	-0.0429534	0.133203	-0.125142	0.00134636	0.0335464	-0.0623286	0.0503274	-0.0484095	-0.00100014	-0.0298301	0.0335491	-0.254155	0.00459979	0.0192213	0.0476343
627	CCCCCAGGCTGCTGAGCAGGGTACA	0.129297	0.0505757	0.126247	0.0610275	0.0793652	0.113529	-0.00410434	-0.0350161	-0.0917515	0.00709921	0.123773	-0.0787213	-0.00305046	-0.0682695	-0.0499319	-0.0157682	-0.0296377	0.0684162	0.193142	-0.122394	-0.188367
628	GAAGAGCACTAACAGTGACTGTTTG	0.121776	0.113095	0.139974	0.109221	0.143231	0.0949716	0.0353591	-0.094046	-0.0199523	-0.0950924	0.173732	-0.0086805	0.0181985	-0.0125547	0.0214548	-0.0268041	-0.0963085	0.217401	-0.0809237	0.039608	-0.213797
629	GGACGGGATGTCTTTCGATATAGAC	0.107803	0.0800371	0.1107	0.0848818	0.113813	0.0818382	0.189926	-0.0873069	0.0977878	-0.0979818	-0.102426	-0.0277657	0.00289745	-0.022921	0.00600991	-0.0259645	-0.226424	0.089346	-0.176963	0.0855193	0.0986991
630	GGCACATAAAAATTCAACTTGGCTT	0.0528882	0.168385	0.138918	0.0919691	0.141132	0.118361	-0.0400899	-0.00820532	0.00843525	0.0261746	0.0136854	0.115497	0.0860294	0.0390809	0.088244	0.0654733	0.0864373	0.0145719	0.13325	-0.0138541	0.106962
631	AACAGAAACCCTTTCCATTGTCAAT	0.121912	0.0637943	0.140088	0.0452289	0.165469	0.131401	-0.055827	0.0517636	-0.0994639	0.0021421	0.101385	-0.0581175	0.0181761	-0.0766828	0.0435575	0.0094894	-0.0378811	-0.135453	0.200849	0.0423242	-0.0223919
632	GAATTCCCATTAATGAGCAGTCTTC	0.156781	0.136018	0.0930247	0.035388	0.0231616	0.0719179	-0.134799	0.0185342	0.0420923	0.0289233	0.045249	-0.020764	-0.0637567	-0.121394	-0.13362	-0.0848636	0.0598314	-0.147219	-0.0488814	-0.160451	-0.127598
633	GACCGACATTGCCTTGGTTTGTTAC	0.0665481	0.0643982	0.078257	0.0619605	0.0661843	0.109662	-0.0265703	-0.0326747	-0.0404556	-0.0265986	0.126299	-0.00214991	0.0117089	-0.00458759	-0.000363787	0.0431144	0.0366965	0.0780428	0.117726	-0.0247429	0.00784967
634	CCCACTGTCTGGGGAATTCCTGGAC	0.108891	0.0436493	0.0898233	0.0741685	0.145461	0.0976587	-0.0173228	-0.049965	0.00954111	0.0325308	0.0252159	-0.0652413	-0.0190673	-0.0347221	0.0365705	-0.0112319	0.0385746	-0.0271455	0.0133273	-0.0582323	-0.0226836
635	GGCCGAAGCCTGAAGCTCATAGCCA	0.138223	0.0541262	0.0901923	0.106616	0.056904	0.140464	-0.0755239	0.0243302	-0.10845	0.149414	0.0102303	-0.0840969	-0.0480308	-0.0316073	-0.081319	0.0022411	-0.0178035	-0.0263698	0.0173675	-0.137896	0.175908
636	TACATGCCTGCAACGTCAGCTATGC	0.086303	0.0682593	0.146647	0.0449437	0.077359	0.0932333	-0.0312879	-0.073843	-0.0529714	0.131268	0.026834	-0.0180438	0.0603438	-0.0413593	-0.00894407	0.00693027	-0.0335627	0.0569742	0.16241	-0.107837	-0.0433333
637	TGTTTAGCATTCTGATCAACAATGG	0.134034	0.207109	0.137233	0.12736	0.110575	0.158505	-0.101647	0.00123858	0.123096	0.0369149	-0.0596017	0.073075	0.00319896	-0.00667451	-0.023459	0.0244714	0.134508	-0.0520836	-0.00358547	-0.104658	0.148175
638	GAATAGACCCATCTGCAGAGGATCA	0.178188	0.134804	0.134553	0.124624	0.173852	0.080002	-0.0852836	-0.0612231	0.104655	0.0947303	-0.0528781	-0.0433842	-0.0436353	-0.0535646	-0.00433656	-0.0981861	-0.00719463	-0.0503267	-0.0808122	-0.253	-0.0995971
639	GAAAACCTTGGCATTCCTGAAGAAG	0.13779	0.0394007	0.154768	0.104813	0.0738974	0.134667	-0.114606	0.0951396	-0.0995677	-0.0763022	0.195336	-0.098389	0.016978	-0.0329763	-0.0638923	-0.00312239	0.00222121	-0.16737	0.088424	0.189421	-0.128309
640	GCAGTCTGTGGCATATTAATCAAAC	0.111083	0.0763841	0.169545	0.132838	0.0833639	0.124878	0.00310767	-0.0579176	0.0512033	0.0020536	0.00155299	-0.0346994	0.0584611	0.0217541	-0.0277196	0.0137945	-0.0281746	0.0665624	-0.0429985	0.0863801	-0.0127968
641	AGGCCCAATCAAGATCCACATATCC	0.18655	0.11326	0.165261	0.0638268	0.0635505	0.0827991	-0.134171	0.0420102	0.081972	0.0128908	-0.00270179	-0.0732899	-0.0212886	-0.122723	-0.122999	-0.10375	0.0926154	-0.172242	-0.222902	-0.0997202	-0.116504
642	TCAACTCATCTGACCCATCAATTCT	0.0662045	0.058602	0.183155	0.160288	0.180502	0.123666	-0.0376345	0.0800935	-0.0587219	0.02038	-0.00411707	-0.0076025	0.116951	0.0940835	0.114298	0.0574619	0.0761866	0.0557326	0.074633	0.0676933	0.013064
643	GTATAGTTCCATCGATTTCAACCGG	0.0613103	0.102114	0.129514	0.216677	0.108369	0.0701827	-0.0392133	0.0379327	0.0980377	-0.0457695	-0.0509876	0.0408033	0.0682041	0.155367	0.0470586	0.00887236	-0.00463766	0.0102444	0.0182509	-0.0155408	0.0360449
644	CTGAAATCTCTGGAGGCTGCATCTG	0.139307	0.0159404	0.0885271	0.033656	0.102041	0.0874679	-0.0638153	-0.107166	-0.0854323	0.20845	0.0479632	-0.123367	-0.05078	-0.105651	-0.037266	-0.0518392	-0.0367738	0.0446096	0.0684984	-0.280428	-0.0551019
645	TCAGTCTCTCTTGGCCACAGATAAA	0.0922849	0.0899036	0.0928408	0.0240649	0.0671746	0.108069	-0.0703023	0.127704	-0.0510942	0.0859774	-0.0922849	-0.00238128	0.000555923	-0.06822	-0.0251103	0.0157843	0.0804531	-0.0490087	0.12489	-0.111008	0.0335951
646	TAAAACCAGACCCCCAGTGGATGTC	0.0776499	0.0955677	0.121577	0.0918042	0.0984803	0.0614807	-0.0315688	0.117688	0.0102854	-0.0518377	-0.0445667	0.0179178	0.0439272	0.0141543	0.0208304	-0.0161692	0.0191903	-0.126352	-0.0609121	0.0728539	0.0143737
647	GGATTGAAGTTGCACGCCACCACAC	0.042553	0.0469628	0.0923271	0.0780596	0.12184	0.0815564	0.029628	0.056113	-0.042553	-0.00897014	-0.0342178	0.00440978	0.0497741	0.0355066	0.0792869	0.0390034	-0.013066	0.0225522	0.00469838	0.0724831	0.108349
648	TGGCGATTTATGCAGCTGGCCTGGC	0.0743386	0.0643472	0.0733386	0.142603	0.124839	0.230505	-0.0232243	-0.0316556	0.0147483	0.0126828	0.0274488	-0.00999133	-0.000999951	0.0682644	0.0504999	0.156167	0.0109126	0.113514	0.101129	0.386794	0.168485
649	TGGTGTCCGAGTCAACTGTATCTCC	0.10919	0.115429	0.173291	0.109302	0.0879416	0.103279	-0.0191871	-0.0157596	-0.0223993	0.0845829	-0.027237	0.00623895	0.0641012	0.000112784	-0.0212481	-0.00591099	-0.0517807	-0.017215	0.120168	-0.0966129	0.0158859
650	TATGTGCTGACGGGGCTGTTGGACC	0.0835797	0.0910291	0.133317	0.128403	0.0854283	0.0653968	-0.0386516	-0.0795888	0.00220607	0.168848	-0.0528132	0.00744943	0.0497374	0.0448235	0.00184863	-0.0181828	0.0131335	-0.0015568	0.00699568	-0.17953	0.0700431
651	TTCTGTCCGCTCAGATTCTGGGTGG	0.0580487	0.062976	0.116241	0.0853785	0.154368	0.101487	-0.0364577	-0.045607	0.0375062	0.0615614	-0.017003	0.00492726	0.0581922	0.0273297	0.0963192	0.0434386	0.0557045	0.0863241	0.00579207	0.00471909	0.0646532
652	AAGTATTTTCTGTGGGACCGACTCT	0.0938308	0.0882726	0.0938965	0.0436567	0.136648	0.133274	-0.00154529	-0.0106418	0.0427139	-0.0938308	0.063304	-0.00555824	6.56455e-05	-0.0501741	0.0428169	0.039443	0.00423349	0.0453758	-0.095848	0.0774912	0.165963
653	CAGGACCCAGGACTCTGTTTACGTG	0.0754438	0.101971	0.107092	0.0473671	0.0645312	0.0585211	0.0627876	-0.0611589	-0.0518736	0.081691	-0.0314461	0.0265267	0.0316482	-0.0280767	-0.0109127	-0.0169227	-0.0444507	0.0541447	0.0517954	-0.145251	-0.000852257
654	TCCTGTCCCTGCTGCAGGGGCTGGG	0.278038	0.12588	0.282116	0.325803	0.350826	0.106678	0.169498	-0.0154637	-0.0681865	-0.0250888	-0.0607594	-0.152158	0.00407837	0.047765	0.0727881	-0.171359	-0.290329	-0.156581	-0.188464	-0.220123	-0.0012984
655	AATCCTCCATGCTTTGGGGAAGGCC	0.0975585	0.0705498	0.0961419	0.0740921	0.100311	0.0849288	-0.000300227	0.00263543	-0.0175787	-0.00953881	0.0247824	-0.0270088	-0.00141667	-0.0234664	0.00275267	-0.0126298	-0.0409401	-0.0739354	0.0354662	0.0163853	-0.000124911
656	GATCCCTGACCTAATGTTATCGCGG	0.0392386	0.121641	0.130638	0.0598256	0.0953813	0.0785963	-0.0158633	-0.0116117	-0.00420219	0.0256285	0.00604864	0.0824022	0.0913991	0.0205869	0.0561426	0.0393576	-2.75059e-05	0.0733883	0.00924998	-0.0102409	0.124418
657	GCTATGATTACTACACCCTTGCACT	0.140694	0.0494423	0.145145	0.14667	0.0254855	0.078057	-0.044439	-0.0621269	0.109739	-0.0477898	0.0446164	-0.091252	0.00445022	0.00597615	-0.115209	-0.0626374	-0.0869391	-0.0399661	-0.194676	0.131129	-0.122735
658	CATGCCCGGGACTCGGTGGAATCAG	0.0888924	0.0561836	0.160386	0.0492087	0.0913268	0.12408	0.10001	-0.081248	-0.0274049	0.0135868	-0.00494367	-0.0327088	0.071494	-0.0396837	0.00243436	0.0351877	-0.149145	0.0561547	0.120646	0.0366973	0.111586
659	GAGACTGTGGACCTCATGGTTGAGC	0.0889878	0.0906474	0.150814	0.0638337	0.0837572	0.118695	-4.35009e-05	-0.00939997	-0.047911	0.0113758	0.0459787	0.00165963	0.0618261	-0.0251541	-0.00523055	0.0297073	-0.0191065	-0.0287168	0.0204108	-0.00425194	0.180201
660	TCATGGACGTCAACAGCACCTGGAG	0.0658566	0.107865	0.0952685	0.0767396	0.052541	0.0730733	-0.0276346	-0.0310237	0.104441	-0.0543589	0.00857574	0.0420086	0.029412	0.0108831	-0.0133156	0.00721673	0.145102	0.0423061	-0.107599	0.0105994	-0.054325
661	ACCCATCAATTCTCCACAGCAGAGA	0.105237	0.116098	0.1071	0.135914	0.101728	0.15479	-0.010956	-0.0868705	-0.0533392	0.104276	0.0468896	0.0108606	0.00186258	0.0306769	-0.00350893	0.049553	0.0705661	0.0232281	0.101234	-0.167298	0.220035
662	CTCCATCAGTGGCGATCTCCACATC	0.0398839	0.0392055	0.136122	0.126316	0.0693591	0.140412	0.0456735	0.00708263	-0.0330519	0.015037	-0.0347413	-0.000678391	0.0962379	0.0864323	0.0294753	0.100528	0.0998556	0.0453783	0.173907	0.0197679	0.16373
663	TAGCAGCCGTGATGTCATTTCTGTA	0.142123	0.0303053	0.144906	0.0629739	0.0881515	0.0602392	-0.11235	-0.10125	0.0547926	-0.0333376	0.192145	-0.111818	0.00278275	-0.0791494	-0.0539718	-0.081884	0.0187562	0.108733	-0.145663	-0.0750275	-0.316219
664	CAGGCAGCTGCAGAGACTTTGAGTG	0.160161	0.0880175	0.137568	0.0918601	0.154493	0.0512277	-0.0403221	-0.0175949	-0.0240289	-0.0376148	0.119561	-0.0721432	-0.0225932	-0.0683006	-0.00566773	-0.108933	-0.119839	-0.0337801	-0.0162832	-0.107339	-0.267424
665	GAAGCAGTTATTTTCTACGCTACCT	0.121462	0.0750712	0.13216	0.143681	0.116076	0.0644672	-0.0693928	-0.00518949	0.126088	-0.0363232	-0.0151828	-0.0463911	0.010698	0.0222184	-0.0053859	-0.0569951	-0.000776747	-0.107702	-0.066241	-0.0214358	-0.0888201
666	GCATTCCTGCAAGACCAGTGTGGGC	0.0876895	0.0946351	0.0848434	0.0847296	0.0308341	0.160777	0.0676288	-0.0625851	-0.0654767	-0.0751743	0.135607	0.00694557	-0.00284608	-0.0029599	-0.0568554	0.0730871	-0.00218685	-0.0030073	0.219692	0.0341073	0.11683
667	GATTACTCAGCCAGACAGAGATATT	0.16682	0.0310408	0.148833	0.0987986	0.0595149	0.0533699	-0.0641117	-0.0994764	-0.0356043	0.103068	0.0961243	-0.135779	-0.0179866	-0.0680213	-0.107305	-0.11345	-0.0894913	-0.0325107	0.0200723	-0.234085	-0.231235
668	GATGTGTCCTCATTAATTTTCCTCA	0.0992917	0.118052	0.114103	0.0999683	0.103531	0.071166	0.0386234	-0.0797403	0.0434271	0.00172359	-0.00403376	0.0187607	0.0148113	0.000676626	0.00423975	-0.0281257	-0.0120426	0.105665	-0.0928054	-0.0903821	-0.0510637
669	GCACTTATACCCATACCATTAGCAG	0.0933713	0.211717	0.114086	0.0696122	0.128619	0.0753644	-0.00596347	-0.029913	0.00494303	0.0719264	-0.040993	0.118346	0.0207145	-0.023759	0.0352482	-0.0180068	-0.02146	-0.0209256	-0.0630848	0.0678144	-0.0523783
670	GCGTGCTTTCTCAAATATACCTACT	0.103001	0.0779757	0.120365	0.0508453	0.0792077	0.127554	-0.0394881	-0.0453681	-0.0400195	0.164553	-0.0396776	-0.025025	0.0173645	-0.0521553	-0.023793	0.0245538	-0.0295715	0.0770545	0.16724	-0.230661	0.138708
671	TGGCAGGGACGGGAGGCTTCAGGAA	0.0609689	0.0651008	0.1173	0.07962	0.0532383	0.116542	-0.0124816	0.117044	-0.007369	-0.0456525	-0.0515408	0.00413186	0.0563309	0.018651	-0.00773059	0.055573	0.0307086	-0.034542	0.0496273	0.148764	0.0833072
672	TTATCAGTGCAGTTCGGTTCTCAGG	0.0355344	0.0762803	0.140891	0.084861	0.0731016	0.0867708	-0.00512125	-0.0161617	0.00893768	0.0318091	-0.0194638	0.0407458	0.105356	0.0493266	0.0375671	0.0512363	-0.0231608	0.154982	-0.0280278	0.0131402	0.139248
673	GTTGGTGATAATTCCGTGACAGTTG	0.0970082	0.0835506	0.141607	0.11472	0.102131	0.072995	-0.0539159	-0.0776355	0.135551	-0.0692786	0.0652786	-0.0134577	0.0445986	0.0177117	0.00512229	-0.0240133	-0.00487039	0.0107169	-0.204085	0.154749	-0.0765769
674	GCGACACATTTTTGTGCCTTTCAGC	0.131838	0.161782	0.139188	0.0852411	0.155415	0.0670787	-0.125071	-0.0927711	0.0979719	0.124429	-0.00455859	0.0299439	0.00734986	-0.0465967	0.0235771	-0.0647591	0.0801134	0.0428029	-0.195952	-0.155338	-0.0954213
675	AGTATGTCACTTCCTAATTTCTATC	0.0924456	0.0533723	0.14601	0.207093	0.0624702	0.659793	0.00912774	-0.026006	-0.0274243	0.0546326	-0.01033	-0.0390733	0.0535647	0.114648	-0.0299754	0.567348	0.794509	-0.0332421	0.809248	0.61685	0.649374
676	CTGTGACTGCAGTCGTGTTCGTCGC	0.123014	0.0319675	0.107987	0.11686	0.126669	0.0969371	-0.107642	0.13674	-0.0528046	-0.0675544	0.091261	-0.0910462	-0.015027	-0.0061538	0.0036556	-0.0260766	0.0291002	-0.118332	-0.00664902	0.0497301	-0.0842322
677	TAGCCTCACACACATCGAAGCTCAG	0.06204	0.0771401	0.108119	0.0379392	0.0791012	0.122843	0.04778	-0.0283683	-0.0400988	-0.0518291	0.0725162	0.0151	0.0460785	-0.0241009	0.0170612	0.0608029	0.0134275	0.00296591	0.182172	0.183437	-0.0779877
678	GATTACAATGCTCTCAGTGTCTGCC	0.116244	0.0433491	0.170867	0.089032	0.0989497	0.112458	-0.0480887	0.00808286	-0.105281	0.0425718	0.102715	-0.0728945	0.0546234	-0.0272116	-0.0172939	-0.00378603	0.0301722	0.073533	0.150353	-0.118137	-0.154851
679	GTGATTTCAAATTAGGTGGCCTTAT	0.0372807	0.0739	0.0962023	0.0787332	0.151708	0.133252	0.00135899	0.00431379	-0.00192539	-0.00781794	0.00407055	0.0366193	0.0589216	0.0414525	0.114427	0.0959709	0.248025	0.148374	0.0519418	-0.000601281	0.0321144
680	GAGGAGGAGGTGGCCTAGAGCCTTC	0.101324	0.0335868	0.0607321	0.0809473	0.0673339	0.103852	0.0714528	-0.0934677	0.0925018	-0.0892371	0.0187503	-0.0677377	-0.0405923	-0.0203772	-0.0339905	0.00252726	-0.0618585	0.0997465	0.0102871	0.084536	-0.120075
681	AATGGGCTCCATGTTCTGTAGCCCC	0.0694297	0.0890825	0.0872544	0.0856202	0.0346596	0.125057	-0.0487842	-0.0479371	-0.037578	0.0517886	0.0825106	0.0196528	0.0178247	0.0161906	-0.03477	0.0556272	0.0625436	0.318166	0.0558515	-0.0475613	-0.110864
682	CAAAATGGCGATGACACCGGCACCT	0.148794	0.11066	0.0996309	0.0919927	0.0681445	0.0569794	-0.0573808	0.0119123	-0.124495	0.171003	-0.00104015	-0.0381337	-0.0491629	-0.0568011	-0.0806493	-0.0918144	0.0127922	-0.0945089	0.0397593	-0.279391	-0.137724
683	AGAACATTGTTTCCTGGTACAGACC	0.198757	0.0786447	0.155705	0.105605	0.0877041	0.0890906	-0.0791468	-0.0934431	0.0405716	0.125817	0.0062016	-0.120112	-0.0430515	-0.0931522	-0.111053	-0.109666	-0.0983757	0.00633466	-0.0357674	-0.280654	-0.139869
684	GTCATGTTACTTGGCGCTTGTAATC	0.127613	0.0784197	0.0947238	0.0722247	0.0963737	0.0827156	-0.0586268	0.0767533	0.130711	-0.0913509	-0.0574865	-0.0491931	-0.032889	-0.0553882	-0.0312392	-0.0448972	0.0595788	-0.1556	-0.182439	0.0172489	0.0367254
685	GTATCAACTACACAGCGCCTTGAAC	0.0824626	0.040742	0.118378	0.0377553	0.0870649	0.143507	-0.0658248	0.107183	0.0387557	-0.0607054	-0.0194085	-0.0417206	0.0359159	-0.0447072	0.00460237	0.0610445	0.133557	-0.0400331	0.0489569	0.14858	0.0141612
686	GAGCGAGGGCAGTCCCAGTGAGAAC	0.104516	0.0666987	0.096321	0.0975473	0.0734346	0.0573375	-0.0695121	0.0931964	-0.079466	0.121255	-0.0654732	-0.0378176	-0.00819523	-0.00696898	-0.0310817	-0.0471788	-0.0350042	-0.157307	0.0554334	-0.109306	0.0102899
687	AATTCAGACTATCATCCTCAAGGAC	0.185005	0.0451154	0.134128	0.0681727	0.0807035	0.0748217	-0.140346	0.133691	-0.0542796	-0.104955	0.16589	-0.13989	-0.0508774	-0.116832	-0.104302	-0.110184	0.110972	-0.311213	-0.116295	-0.0495272	-0.184854
688	TAGCTGTTAGCTATTCCATCTACAA	0.253245	0.0720586	0.177183	0.106213	0.14095	0.0380629	0.0881164	0.00177664	-0.140108	-0.221819	0.272034	-0.181187	-0.076062	-0.147033	-0.112296	-0.215183	-0.333634	-0.194843	-0.104461	-0.0113197	-0.431655
689	GTAACCTAACCCATGTTTCAGCTTC	0.0624284	0.111879	0.102692	0.0216524	0.0412726	0.0461003	-0.00761388	-0.0188532	0.0728442	-0.0477479	0.00137075	0.0494511	0.040264	-0.040776	-0.0211557	-0.0163281	0.00175406	0.025749	-0.0850214	-0.00669051	-0.0174315
690	CAAGAACTGCCTGTGCGGTGGGCTC	0.0857119	0.0846294	0.112989	0.0881152	0.0661279	0.0646128	-0.0484203	-0.0718016	-0.0770887	0.178817	0.0184933	-0.00108253	0.0272768	0.00240332	-0.019584	-0.0210991	0.0986904	-0.00212518	0.0528643	-0.248988	-0.00593659
691	GTCTTTCATAAATTTCCAAATGTAA	0.0471858	0.0868637	0.0738113	0.13194	0.0942522	0.0686183	-0.021932	-0.0135141	0.0637329	-0.0471858	0.0188989	0.0396779	0.0266255	0.0847547	0.0470664	0.0214325	0.0269098	0.08772	-0.0632486	0	0.0557814
692	TCCTTCCTCCTCTGTTTAGCAAAGG	0.0512105	0.0826718	0.064994	0.0563208	0.0749654	0.0391537	-0.0134981	-0.0138304	0.0441298	-0.0361336	0.0193323	0.0314614	0.0137836	0.00511035	0.0237549	-0.0120567	-0.0346841	-0.0137357	-0.06328	0.110075	-0.0586586
693	GACCGGAATCACTGGATTAATCCTC	0.16581	0.0505862	0.1424	0.228702	0.0730953	0.182448	-0.125861	-0.0205665	0.348449	-0.123422	-0.0786002	-0.115224	-0.0234102	0.0628916	-0.0927147	0.0166384	-0.00305701	0.0658331	-0.277093	0.0805872	0.216922
694	TGAAATCAAGGCATAGTCTTTCCAG	0.0465348	0.0521677	0.0888412	0.101088	0.104848	0.0964561	0.0201734	0.0197564	-0.020183	-0.0182506	-0.00149619	0.00563286	0.0423064	0.0545531	0.0583131	0.0499212	0.0598557	-0.00915132	0.0602327	-0.00559635	0.144266
695	ATTTCAGTCAAGCCTGTGACCCCAA	0.078609	0.0589688	0.104195	0.0845438	0.0516913	0.0707079	-0.0372471	-0.00446282	-0.0259759	0.0277436	0.0399423	-0.0196402	0.0255864	0.0059348	-0.0269177	-0.00790112	-0.0324112	-0.0402051	0.154578	-0.0463557	-0.0751113
696	GGACACCCCAAATTCCAGAATGGCT	0.0769909	0.125078	0.117454	0.0861138	0.13596	0.0713767	0.0292729	-0.00404118	0.0492748	-0.0412766	-0.03323	0.0480867	0.040463	0.00912292	0.058969	-0.00561413	-0.000725479	0.0310366	-0.10577	0.0703517	-0.0229636
697	GGAGGCCTCATTACATCAGTGTTGT	0.0409574	0.0501784	0.111922	0.0957499	0.0927383	0.0770148	0.018321	0.0533235	-0.0329675	-0.00589426	-0.0327828	0.00922095	0.0709642	0.0547925	0.0517809	0.0360574	0.0167546	0.0153928	0.0524466	0.0541215	0.0415716
698	TGAACAGCCTTCAGGTGAGCACGCT	0.127393	0.0518761	0.134023	0.0585356	0.0322593	0.0787671	0.00343743	-0.0809164	-0.0197117	-0.0235241	0.120715	-0.0755168	0.00663009	-0.0688573	-0.0951336	-0.0486258	-0.065809	0.0437924	-0.0605408	0.0191063	-0.179678
699	AAATTAGGAGTCAGCTGCCAGCGTT	0.0697515	0.141811	0.109717	0.0512847	0.106734	0.109814	0.00556164	0.031924	0.00250758	0.0214881	-0.0614813	0.0720597	0.0399654	-0.0184668	0.0369822	0.0400625	-0.0753131	-0.00633524	0.00582632	0.178134	0.0980001
700	CTCATTGGCCTCTCTAGCTAGGCCG	0.115842	0.0820719	0.0915385	0.0773238	0.0565155	0.0611597	-0.075225	-0.0104349	-0.0971849	0.0861884	0.0966563	-0.0337702	-0.0243036	-0.0385183	-0.0593266	-0.0546824	-0.0270002	0.0253184	0.0144024	-0.141594	-0.144538
701	TTCTCGCCTTGGTTTTCTAGGTTGT	0.0796266	0.0863979	0.108439	0.06306	0.039895	0.141137	-0.0523553	-0.0439742	0.113807	-0.00519432	-0.0122831	0.00677128	0.0288122	-0.0165666	-0.0397316	0.0615107	0.0647781	0.00996735	0.0844688	0.0619639	0.0863754
702	AGTCGCCAGTGGTGTCTGGGGACAC	0.0703602	0.056361	0.0919102	0.0867942	0.0920683	0.135638	0.00947446	-0.0238837	0.0306551	0.0021636	-0.0184095	-0.0139991	0.02155	0.0164341	0.0217081	0.0652778	-0.0798346	0.206396	0.012772	0.199939	-0.012884
703	AATACATTCTTCATACCAGGACCAG	0.0855328	0.0590961	0.118158	0.0628367	0.0713937	0.0716375	-0.0605195	-0.038249	-0.00234375	0.0279068	0.0732055	-0.0264367	0.0326249	-0.022696	-0.0141391	-0.0138953	0.0979618	-0.0188096	-0.0203351	0.0171032	-0.145397
704	GCTCCAAGGTGTTCCTGGACCAAAG	0.0356349	0.124608	0.0547995	0.0558671	0.0291325	0.100546	-0.0356349	-0.00479533	-0.0224179	0.058646	0.00420212	0.088973	0.0191646	0.0202322	-0.00650242	0.0649112	0.102369	0.0642336	0.0593068	0.0169494	0.081697
705	CTGGCCCAGTGAATTTGGTCTCTCC	0.0639651	0.0499562	0.0903008	0.119576	0.0673243	0.0904814	0.118514	-0.0441859	-0.0156159	-0.0248367	-0.0338755	-0.0140089	0.0263357	0.0556104	0.00335917	0.0265163	-0.104775	0.175285	0.0518707	0.0028779	0.00732341
706	AGAGACGCAGTCTGCTTGTTCCGAC	0.0568589	0.142128	0.114221	0.063889	0.064676	0.119607	0.00766959	0.0490606	-0.0158221	-0.0153763	-0.0255318	0.0852686	0.0573621	0.0070301	0.00781708	0.0627482	-0.0371566	0.141321	0.0571725	0.160548	-0.00814328
707	AGGAAGAAGGTGCCTGTCGGGGCTC	0.0226492	0.0815179	0.0844907	0.074701	0.0807641	0.133263	-0.0145215	-0.00614086	0.0130891	-0.00657858	0.0141519	0.0588687	0.0618416	0.0520518	0.0581149	0.110614	0.1548	0.0295358	0.184977	0.15461	0.0291467
708	TCGTCTTCCTGATCATTCTGTATGA	0.0601381	0.0612979	0.118847	0.0881906	0.0415137	0.0669407	0.0486476	-0.0312766	-0.0236086	-0.0383809	0.0446185	0.0011598	0.0587086	0.0280525	-0.0186244	0.00680262	-0.055217	0.0148771	0.0437534	0.0363612	-0.00576161
709	AGAGTAAAGCAGAGTGTTCACGTCC	0.178464	0.0919268	0.0957482	0.132753	0.135769	0.0792429	0.162311	-0.0362056	-0.0347736	0.039992	-0.131323	-0.086537	-0.0827155	-0.0457105	-0.0426947	-0.0992209	-0.28784	-0.114133	-0.0104905	-0.118617	0.0349758
710	AGCTGACGATAATCACACCTTTTCC	0.134541	0.0260898	0.0869368	0.0812335	0.11819	0.0926816	-0.11359	0.0654486	-0.0175762	0.0565687	0.0091489	-0.108451	-0.0476044	-0.0533078	-0.0163513	-0.0418597	0.222019	-0.143981	-0.0881035	-0.138732	-0.0605011
711	TGCAGACCTATTCCCACGAGGTCTC	0.133093	0.0789628	0.162188	0.0917851	0.102621	0.0478379	0.0500975	-0.0479316	-0.0814605	0.0265155	0.0527791	-0.0541303	0.0290954	-0.0413081	-0.0304716	-0.0852552	-0.178672	-0.0574319	-0.013992	-0.0237801	-0.1524
712	TTATGCTTTATTGGCTTGTCTTGAA	0.103741	0.0891829	0.20468	0.060472	0.0840602	0.0615371	-0.0309658	0.020002	-0.0275995	0.0871937	-0.0486303	-0.0145582	0.100939	-0.0432691	-0.0196808	-0.0422039	-0.0304089	-0.0247888	0.017023	-0.164696	-0.00814882
713	GTCTCTCTGTGCATCTTTTTAGGAA	0.086947	0.123633	0.0898948	0.0667086	0.114587	0.113775	-0.0674887	0.0868148	-0.00829532	0.0259562	-0.036987	0.036686	0.00294779	-0.0202384	0.0276401	0.0268278	0.0221362	0.0342108	0.0457991	0.0156616	0.0163313
714	GACATTCATCTGTTTCCACTGAGTC	0.04272	0.0822633	0.146444	0.0708747	0.085065	0.128549	-0.0369121	-0.0125233	-0.00788716	0.0945823	-0.0372597	0.0395433	0.103724	0.0281547	0.042345	0.0858288	0.0922069	0.144158	0.219408	-0.114492	0.0878635
715	GCCATGCACTCTGCGATGTGCTGCT	0.0639337	0.0926344	0.159896	0.0473495	0.143063	0.083076	0.00607682	0.0738614	-0.0564511	-0.0527982	0.0293111	0.0287006	0.095962	-0.0165843	0.0791296	0.0191423	0.0242703	0.060896	0.0688028	-0.00323491	-0.0550229
716	TCAAGGCCAGACCCTGGGCTTAGGG	0.0683342	0.107124	0.129133	0.0608912	0.0650908	0.0544305	-0.0354455	-0.0055875	0.0379977	0.00609811	-0.00306278	0.0387897	0.0607993	-0.00744301	-0.00324338	-0.0139037	-0.00944868	0.0041418	-0.0469942	-0.0357926	0.0185753
717	GCCTTGGAAGTTGCCACTCCAGTGC	0.0918099	0.103562	0.129914	0.0788083	0.0980733	0.105255	0.0242895	0.0146466	-0.00135122	0.0212986	-0.0588835	0.0117525	0.0381037	-0.0130016	0.00626346	0.0134447	-0.0597269	-0.00360454	-0.0251872	0.112907	0.0428351
718	GAGCATCCTCCAGAGCTGAAGCAGA	0.128186	0.102376	0.119152	0.0740626	0.169469	0.28597	0.0111802	0.0394815	-0.0316032	-0.0490794	0.0300209	-0.0258099	-0.00903401	-0.0541234	0.0412834	0.157784	-0.0593164	0.0473972	0.251175	0.641975	-0.0923116
719	TTGCTGGTGCAGTACAACTAGGCTT	0.162	0.0825753	0.132078	0.120034	0.0705706	0.301132	-0.0603243	0.0215241	-0.08195	0.00362883	0.117121	-0.0794244	-0.0299217	-0.0419656	-0.0914292	0.139132	0.0316872	0.146426	0.0583529	0.123822	0.335373
720	GCTGCCCTCTTAAGAGCTTGCTGAC	0.10172	0.121861	0.0954076	0.0751386	0.0693295	0.0592035	-0.0446709	0.0795896	-0.0582055	0.0101017	0.013185	0.0201416	-0.00631217	-0.0265812	-0.0323903	-0.0425164	-0.057049	-0.110204	-0.0330386	0.0689426	-0.0812331
721	AAACAGTAACAAAAAGGGCATCTCA	0.150091	0.0761433	0.163887	0.0893759	0.139404	0.0562283	-0.102634	-0.0449016	-0.118664	-0.00866971	0.27487	-0.0739478	0.0137958	-0.0607152	-0.0106875	-0.0938627	0.00492145	-0.083762	0.0130452	-0.0309359	-0.372582
722	ATCTATTTAGAGCTTCACCATGGCA	0.150965	0.0948486	0.0824634	0.0653564	0.126897	0.0833795	-0.0573408	0.115481	-0.0134717	0.025812	-0.070481	-0.0561161	-0.0685013	-0.0856083	-0.024068	-0.0675851	0.0414921	-0.159713	-0.114309	-0.160521	0.0551258
723	GACTGAGCTGTGCTGCAGGTTCTAC	0.0782589	0.0998872	0.0925448	0.0941218	0.0777794	0.0596983	-0.0782589	-0.0178225	-0.0597321	0.016022	0.139792	0.0216283	0.0142858	0.0158628	-0.000479535	-0.0185606	0.0226384	0.0461489	0.0388051	-0.0584999	-0.141896
724	GTAGGTGTAGACTTTCCACTGCAGC	0.115607	0.0899863	0.124305	0.101363	0.119278	0.145599	-0.0784367	0.0914651	-0.0263931	0.073087	-0.0597223	-0.025621	0.00869717	-0.0142442	0.00367114	0.0299915	0.0395696	0.0988595	0.00794545	-0.0536689	0.057252
725	CACAAAACCCCAGGGACAGCGGTCT	0.130284	0.0582593	0.10417	0.0687981	0.0659146	0.118647	-0.0783334	-0.0168445	-0.0607326	0.217208	-0.061298	-0.0720247	-0.0261137	-0.0614859	-0.0643695	-0.0116371	0.0862807	-0.0138471	0.0718699	-0.152876	-0.0496132
726	ACCACTTGACGTCCGTAGTTCGAGA	0.0880746	0.0426765	0.179882	0.113841	0.127902	0.104635	0.0341414	0.0297765	-0.0109357	0.0250625	-0.0780447	-0.0453981	0.0918071	0.0257667	0.0398276	0.01656	-0.0912478	-0.0849624	0.0771389	0.111851	0.0700199
727	GTTCGGCTGCTGTCGGATGAGGACG	0.0556467	0.113983	0.0745181	0.0306998	0.0153677	0.0916367	-0.0315649	-0.0291136	0.0850184	-0.0476114	0.0232715	0.0583364	0.0188714	-0.0249469	-0.040279	0.03599	0.0945297	-0.0174091	-0.0428264	0.0295102	0.116146
728	GGGTTGTACAGGGTGCCAGATAGAT	0.086893	0.0386851	0.0733994	0.0460211	0.0587189	0.0727646	0.00547214	-0.0704104	0.0983366	-0.0824874	0.049089	-0.048208	-0.0134937	-0.040872	-0.0281741	-0.0141285	-0.0853641	0.038878	-0.18523	0.0634766	0.0975967
729	GCCTGGCTACTGGATTGGTGTCCGC	0.0882149	0.0869412	0.0610206	0.0168475	0.0498961	0.106313	-0.0392184	0.0302554	0.0040532	0.0479169	-0.043007	-0.00127365	-0.0271943	-0.0713674	-0.0383187	0.0180982	0.0215069	0.128623	-0.0279856	-0.0759525	0.0442993
730	GACATTGTCAGCTCTTACCAAACGT	0.0723419	0.116773	0.175108	0.0511065	0.122304	0.120738	-0.0176486	-0.0529691	0.141316	-0.00625719	-0.0644413	0.0444308	0.102766	-0.0212354	0.049962	0.0483963	0.083955	0.0293932	-0.0116277	-0.0256786	0.16594
731	GTTACTCAAGATGACTGCTTCAAGG	0.123014	0.0672591	0.112166	0.0642151	0.122639	0.117591	0.0362022	-0.00756788	-0.0986309	0.0376922	0.0323044	-0.0557547	-0.0108484	-0.0587988	-0.00037471	-0.00542324	-0.0885054	0.0625014	0.170071	-0.14234	-0.0288439
732	AACCCTCACTAGCAGGACTGGTGGT	0.107954	0.0993135	0.103111	0.108607	0.0837618	0.127634	0.174889	0.0327268	-0.0720603	-0.107954	-0.027601	-0.00864057	-0.0048427	0.000653091	-0.0241923	0.0196797	-0.238398	-0.0349688	0.233939	0.101366	0.0364606
733	GACAGCGAGAGTTGCTTTGTAAATT	0.104089	0.0781952	0.091544	0.144607	0.124703	0.135475	-0.0142975	-0.0348616	0.114367	-0.0333781	-0.0318297	-0.0258936	-0.0125448	0.0405181	0.0206142	0.0313865	-0.0690955	0.164187	-0.0339931	0.0445215	0.051313
734	ATCCGAATCTCGGTCCGTCAAAGTG	0.0472973	0.0595213	0.0732923	0.126427	0.0674789	0.0214843	-0.0341621	-0.00539463	-0.0472973	-0.0195676	0.106422	0.0122241	0.025995	0.07913	0.0201817	-0.025813	0.0269894	-0.0129398	0.0298896	-0.0192851	-0.153719
735	CCAAGTACCACGGCTATCCTTATAG	0.0764367	0.0772	0.0841656	0.0616993	0.193177	0.0802102	0.0364348	0.0222293	0.0334762	-0.0157036	-0.0764367	0.000763268	0.00772889	-0.0147374	0.11674	0.00377344	-0.0476001	-0.0142354	-0.0888053	0.0244605	0.145048
736	AGTCACCATCGCACAGGGTGGCGTC	0.0743144	0.0668933	0.0860807	0.0754548	0.0994649	0.125717	0.0981506	-0.0598837	-0.0246929	0.0235242	-0.0370983	-0.00742113	0.0117662	0.00114033	0.0251504	0.0514023	-0.00104524	0.0581185	-0.0253047	0.140449	0.0847944
737	AACGCCAAGAACTCACTGTATCTGC	0.164671	0.0950708	0.0795145	0.104259	0.176753	0.0543512	0.0358523	0.00386272	-0.113554	-0.126449	0.200288	-0.0695997	-0.085156	-0.0604119	0.0120821	-0.110319	-0.0853706	-0.103661	-0.0297534	0.020893	-0.353705
738	GAAGGGGCTCAGTTCACCTTGATAA	0.054567	0.0311244	0.0806026	0.087639	0.0890567	0.0957539	-0.0214583	0.0121412	-0.00621782	-0.011712	0.027247	-0.0234426	0.0260356	0.033072	0.0344897	0.0411869	0.0498236	0.0153228	0.0621958	-0.0132689	0.0918613
739	GCAAGGAGTCAGTACTCAGTCCCTG	0.0668448	0.080484	0.0946699	0.04782	0.0722085	0.101575	-0.0322837	-0.0276541	0.0478496	-0.0145905	0.0266786	0.0136391	0.027825	-0.0190248	0.00536367	0.0347305	0.0920027	0.0113169	-0.0511992	0.209637	-0.088105
740	TCACCGTGACGAAGCTGCGTTTGCT	0.107381	0.0962621	0.131955	0.0605078	0.0741565	0.0931834	-0.00829638	0.0837285	-0.0426788	-0.0400379	0.00728456	-0.0111193	0.0245734	-0.0468736	-0.0332249	-0.014198	-0.0258088	-0.125573	0.0909165	0.00869103	-0.0192156
741	TCTTGGAGCTAGACGTCCTATACTT	0.174502	0.139894	0.0909443	0.163533	0.16355	0.062722	-0.033081	0.153595	-0.0459375	-0.00355345	-0.0710233	-0.0346083	-0.0835581	-0.0109694	-0.0109521	-0.11178	-0.0148074	-0.295756	-0.103311	-0.125102	-0.0199259
742	AGGATCCCCTGGGTGCGAGGAGAGT	0.173107	0.0610985	0.103717	0.138078	0.079929	0.0760266	0.104304	-0.0587219	-0.0486049	0.13051	-0.127487	-0.112008	-0.0693896	-0.0350289	-0.0931778	-0.0970802	-0.201842	0.0547794	-0.0174498	-0.279647	-0.0412414
743	GCTCCTGTTCTGAGAAGCACACTTG	0.0785366	0.0909982	0.167319	0.168834	0.104949	0.0895195	0.0628848	-0.00232146	0.00253301	0.00631625	-0.0694126	0.0124616	0.0887821	0.0902976	0.0264129	0.010983	-0.0757209	0.00508068	0.0359633	-0.0180465	0.107638
744	GGACAGCAGATCTTAGTGCCCAGCA	0.0458838	0.103906	0.186386	0.0523668	0.141526	0.0832398	-0.0458838	-0.00847076	0.0322888	-0.0134972	0.035563	0.0580222	0.140503	0.006483	0.0956418	0.037356	0.13631	0.0491714	-0.0781726	0.132057	-0.0525854
745	GTGAGTTATCACTTCATTTATCTTA	0.0501842	0.100774	0.182276	0.169801	0.100948	0.0839738	0.057101	-0.00356177	-0.0501842	-0.018043	0.014688	0.0505896	0.132092	0.119617	0.0507635	0.0337896	-0.0412885	0.00994612	0.0447941	0.00904947	0.146447
746	GAGTCTTTATCTGCTTGGATCTGCC	0.166046	0.0558021	0.112251	0.0945401	0.154532	0.103943	0.236034	0.0107308	-0.085996	-0.1285	-0.0322689	-0.110244	-0.0537944	-0.0715057	-0.0115143	-0.0621025	-0.263782	-0.105671	0.0151376	0.164485	-0.120682
747	GAGGATCGTTTTCTAAGTGCAATAC	0.153297	0.081069	0.12907	0.126533	0.0813464	0.117057	-0.0094788	-0.037378	0.12526	-0.115075	0.0366719	-0.0722281	-0.0242275	-0.0267644	-0.0719507	-0.0362397	-0.0420763	0.119783	-0.252074	-0.0221514	0.0153201
748	TGAGCGCTTCGATGCGGACTATGCG	0.081338	0.116724	0.100058	0.0891786	0.0686443	0.0953173	-0.0304911	-0.0304638	0.0468007	0.0249977	-0.0108435	0.0353861	0.0187197	0.00784064	-0.0126937	0.0139793	0.0193623	0.0379411	-0.0972606	0.152176	-0.0423229
749	AAACAGCTGCTGATGCTACAGTCCC	0.0844916	0.0891308	0.105396	0.0506944	0.0337431	0.0730037	-0.0119352	0.064687	-0.0136392	0.0169048	-0.0560175	0.0046392	0.020904	-0.0337972	-0.0507485	-0.0114879	0.00259503	-0.0157623	-0.0472822	-0.0923887	0.0953986
750	GCAGCCGGGAGACTTCAGCTGCCAC	0.0553358	0.0960443	0.108809	0.11006	0.124052	0.119592	-0.0131205	-0.0491602	-0.0120436	-0.0465519	0.120876	0.0407085	0.0534734	0.0547239	0.0687161	0.0642565	-0.0422153	0.201506	0.163278	0.116	-0.117286
751	GCAGGAAGGAGGATAAGGCCGGGCC	0.0221675	0.111361	0.0800048	0.0558557	0.0463788	0.0653207	0.0126439	-0.013631	-0.0114942	0.0214811	-0.00899978	0.0891938	0.0578373	0.0336882	0.0242113	0.0431532	-0.00834525	0.111711	0.0348291	0.0467243	0.030847
752	AAAGACCTGTGACTAGTGAGCTCTA	0.0447992	0.020322	0.180236	0.139377	0.111235	0.0754807	-0.017328	0.0169624	-0.0317716	-0.0196163	0.0517536	-0.0244771	0.135436	0.0945782	0.0664358	0.0306815	-0.019876	0.0107622	0.0255738	0.0125296	0.124418
753	TCAGCCACGTCAACAGCGGCTGCCA	0.151045	0.138058	0.129924	0.119347	0.0706613	0.089087	-0.0132495	0.223038	-0.0368535	-0.0867622	-0.0861725	-0.0129862	-0.0211203	-0.0316975	-0.0803834	-0.0619577	0.0260466	-0.320827	-0.0915032	0.0677108	0.00878477
754	TTATTGAGCACCTGCAGGCGTGACC	0.0922404	0.0520748	0.125856	0.105579	0.149356	0.149929	0.0436449	0.0153628	-0.0414738	0.00943508	-0.026969	-0.0401656	0.0336156	0.0133383	0.0571155	0.0576882	-0.0526963	-0.0542367	0.130543	0.0933885	0.171442
755	CACTATCTGTAATGCCTTTTCTCAC	0.104076	0.0480161	0.0925864	0.146794	0.118352	0.177309	0.0198179	0.0383215	-0.0139858	0.0196454	-0.063799	-0.0560598	-0.0114895	0.0427182	0.0142756	0.0732335	-0.0119776	0.120121	0.0420794	0.132396	0.0835483
756	TTCCTCATGTTTAAAGTAGTCATAA	0.138181	0.138358	0.11867	0.125335	0.148431	0.0512467	-0.124713	0.21235	-0.0992582	-0.0401667	0.0517875	0.000176651	-0.019511	-0.0128469	0.01025	-0.0869347	0.0210799	-0.330592	-0.0358622	-0.00196059	-0.0873385
757	TGGGCTCTCTCATTCTTGGAGTGAA	0.10316	0.188927	0.109534	0.036547	0.11647	0.0622676	-0.0462871	0.00702107	-0.0712542	0.146837	-0.0363169	0.0857663	0.00637356	-0.0666134	0.0133093	-0.0408928	-0.017373	0.0406404	0.025513	-0.19739	-0.0558544
758	TGGCAGCAGCTACAGGTGTCCAGTC	0.128329	0.0918309	0.103192	0.0632744	0.0838937	0.0573551	-0.0218833	-0.0296634	0.0613161	0.0822981	-0.0920675	-0.0364986	-0.0251372	-0.0650551	-0.0444357	-0.0709743	-0.0918667	-0.0756082	-0.0918068	-0.17842	0.0828298
759	CAACTCGAAGTCATCCATGGACCCC	0.128794	0.0994167	0.0846338	0.108741	0.069075	0.158045	-0.0666305	0.143826	0.103925	-0.11967	-0.0614503	-0.0293771	-0.04416	-0.0200525	-0.0597187	0.029251	0.0372737	-0.0361128	-0.0961435	0.106551	0.134687
760	ATTGCCTGTTCTGCTTCGAAGTATT	0.11297	0.138602	0.0798453	0.0532506	0.0995575	0.0677875	0.0405025	0.0202772	-0.0141151	-0.0323718	-0.0142929	0.0256314	-0.0331251	-0.0597198	-0.013413	-0.0451829	-0.0528804	-0.0535146	-0.0851251	0.000579829	-0.0349743
761	AAGATCGTTCTGAGAGGTCAGGGCA	0.145405	0.126729	0.112533	0.117013	0.118293	0.135543	0.0202236	-0.0997852	0.0625676	0.048119	-0.0311251	-0.0186759	-0.0328722	-0.0283922	-0.0271117	-0.00986209	-0.107737	0.107268	0.0713782	-0.0705489	-0.0496711
762	GTGCTCCCTCTGCCAGGAGGAGAAT	0.0707368	0.051947	0.104869	0.0449894	0.0599276	0.0801128	-0.0460593	0.0344526	-0.0662186	0.100989	-0.0231639	-0.0187899	0.0341322	-0.0257475	-0.0108093	0.00937597	0.201597	-0.05725	0.0870495	-0.157146	-0.0273699
763	TGAACTCCTGAGCGACAGAAGCCCC	0.105016	0.120245	0.12539	0.105918	0.100194	0.06525	-0.0301782	-0.0764787	0.0877993	-0.0219554	0.0408129	0.0152296	0.0203742	0.00090234	-0.00482219	-0.0397658	0.000546831	0.0108459	-0.141522	0.00302205	-0.0717216
764	CTGGGCGAGATGAGCACCGAGCACA	0.0470317	0.0716508	0.107741	0.0491977	0.099053	0.100128	-0.0271132	0.061754	-0.0150359	-0.0358962	0.0162913	0.0246191	0.0607095	0.00216601	0.0520213	0.0530964	0.137216	0.0184187	0.112875	0.0383125	-0.0413404
765	CCCCTGAGGTCACTCTGAGGCCAGG	0.079224	0.103909	0.108998	0.110916	0.107797	0.0789423	-0.0172877	0.0334125	-0.00909773	-0.0621853	0.0551583	0.0246845	0.0297743	0.0316918	0.0285725	-0.000281717	-0.012759	-0.0668241	-0.0284691	0.101091	0.00555207
766	AATGGTCTTCAGAGCGTGGTCCCAG	0.0857311	0.105486	0.0962422	0.109097	0.0868665	0.0513203	0.0148921	0.0165437	0.013512	-0.0745955	0.0296477	0.0197545	0.0105111	0.0233661	0.00113543	-0.0344108	-0.0375691	-0.0783051	-0.0796012	0.0525678	-0.0291462
767	GATGGTTCTGGCTGATTTGTTTGTG	0.119808	0.0812562	0.149606	0.0917303	0.0973268	0.112563	-0.0849749	-0.110143	0.142084	0.0932929	-0.0402582	-0.0385516	0.0297987	-0.0280775	-0.0224809	-0.00724439	0.0546743	0.230033	-0.176181	-0.192605	0.0478571
768	GTTCGTAACTCAGCCACTGGCAAGG	0.0993535	0.160823	0.154594	0.112484	0.129842	0.10683	-0.079435	0.113145	0.0992585	-0.0590753	-0.0738931	0.0614692	0.0552405	0.0131305	0.0304883	0.00747684	0.0378045	0.0279587	-0.119471	0.0664033	0.0246889
769	GAAGATGACCCAGACTACTGTGTGT	0.139662	0.0265923	0.0729576	0.1029	0.0950565	0.0311226	-0.0869839	0.0453192	0.039279	0.0896696	-0.087284	-0.11307	-0.0667047	-0.0367628	-0.0446058	-0.10854	-8.37229e-05	-0.183831	-0.131996	-0.209803	-0.0169845
770	GTGGCCTGTGGCAATGACATCGCCC	0.078369	0.0939101	0.140368	0.151221	0.0626164	0.0591214	-0.0444415	-0.00342159	-0.0490122	0.0539798	0.0428955	0.0155411	0.0619987	0.0728517	-0.0157526	-0.0192476	0.0462953	-0.0615298	-0.0122356	-0.044663	-0.0241048
771	CACCATGTCCTTGTTGGCAGCTAAC	0.0947191	0.0904117	0.0978162	0.108078	0.12142	0.0693789	0.0247898	-0.013528	0.0154073	-0.0864318	0.0597626	-0.00430742	0.0030971	0.0133588	0.026701	-0.0253402	-0.0797228	-0.0353022	-0.0152525	0.149089	-0.145512
772	TTATGACGACGGCCTCTCAGAGGAG	0.0884625	0.153552	0.162824	0.0812831	0.120748	0.164016	0.0224563	-0.0544669	-0.0363416	0.0228929	0.0454593	0.0650895	0.0743617	-0.00717934	0.0322853	0.0755539	-0.017417	0.120395	0.125544	0.132475	0.0167731
773	GTAGTTTACAAAGCTCGCTCACTCC	0.129072	0.0629036	0.0660101	0.0361001	0.118216	0.144448	0.142343	-0.0414656	0.0703686	-0.0820737	-0.0891723	-0.0661682	-0.0630616	-0.0929717	-0.010856	0.0153763	-0.232669	0.105918	0.0834023	0.101867	0.018364
774	GAACTTGAGGCAAGTCACCAGCCCC	0.0773467	0.0807715	0.133533	0.101266	0.0717978	0.0752189	-0.0621228	0.0533627	-0.00191203	0.041292	-0.0306199	0.00342481	0.0561868	0.0239193	-0.00554884	-0.00212774	-0.00966922	-0.106185	0.0113582	0.0750892	0.0187685
775	TAGAACTTCCAAATGCTGAGCCCAG	0.124199	0.124354	0.157197	0.0921162	0.0879803	0.161865	0.00413173	0.0018668	0.0666133	-0.0914173	0.0188055	0.000154424	0.032997	-0.0320833	-0.0362192	0.0376651	-0.105643	0.199127	0.00238585	0.165909	-0.0734535
776	GTCACAGCAGCTACTGGCCAAGATC	0.14137	0.0840062	0.136036	0.0944687	0.0483264	0.158862	0.131885	0.0242588	-0.0163273	-0.0446079	-0.0952086	-0.0573637	-0.00533433	-0.0469012	-0.0930434	0.0174922	-0.218012	0.0146143	-0.0252157	0.207958	0.108117
777	ACAGTAATAGTCAGCCTCATCTTCC	0.100183	0.0553618	0.0959162	0.0532225	0.0381427	0.147252	-0.0481714	-0.00805158	0.0188588	0.000986245	0.036378	-0.0448209	-0.00426652	-0.0469602	-0.0620401	0.0470696	0.105123	-0.0761212	0.00677817	0.174775	0.0247925
778	CGGTTATTTCCGGTGATTTCGCAAT	0.0646099	0.0689328	0.102273	0.0753115	0.144708	0.0915556	-0.0183937	0.01544	0.0796977	-0.0508796	-0.0258643	0.0043229	0.0376629	0.0107016	0.0800983	0.0269458	0.055296	-0.0469779	0.0493668	0.00293644	0.0741075
779	TATCTTCTGGATCCTGCGAACGAGA	0.0381552	0.104766	0.159651	0.0617939	0.129926	0.161993	-0.00707354	-0.019299	0.0330642	0.0123525	-0.0190442	0.0666105	0.121496	0.0236387	0.0917704	0.123838	-0.0170795	0.260548	-0.0277794	0.267821	0.135679
780	TGAGGTCCCGGGTCTCTTCACGCTC	0.0918476	0.048288	0.111106	0.133791	0.0696764	0.0469523	0.119325	-0.0315697	-0.00865858	-0.0260702	-0.0530261	-0.0435596	0.0192586	0.0419432	-0.0221712	-0.0448953	-0.110484	-0.0515662	-0.0753177	0.0325369	-0.0196458
781	CATCGTCATTCTTCAGGATTGCCCT	0.122256	0.141384	0.130729	0.112415	0.0891556	0.0683505	0.0306897	-0.0555691	-0.0265236	0.0998445	-0.0484415	0.0191275	0.00847212	-0.00984196	-0.0331009	-0.053906	-0.00639558	-0.0528677	-0.0603775	-0.121428	-0.0284612
782	GCATAGACCCCTGTCTAACGGGGGT	0.0625544	0.0839465	0.0968029	0.0837749	0.103748	0.0873683	0.0906224	-0.0576609	0.0436178	-0.0273248	-0.0492545	0.0213921	0.0342486	0.0212206	0.0411941	0.0248139	0.0396705	0.0469363	-0.075759	-0.0275016	0.140723
783	GCAGATTTTACAGGTTTCTAATTCT	0.107368	0.0914	0.106182	0.0772704	0.0877395	0.290561	0.0607549	-0.015137	-0.0971942	-0.0430859	0.0946622	-0.0159683	-0.00118639	-0.0300979	-0.0196288	0.183193	-0.141725	-0.0612631	0.437893	0.0560342	0.625024
784	TTTATGCCTTTATATACTTAGCTAT	0.0608928	0.0431942	0.157606	0.0815694	0.103274	0.179669	-0.0434334	-0.0268154	-0.0299247	0.144811	-0.0446375	-0.0176987	0.0967136	0.0206766	0.042381	0.118776	0.149435	0.0797099	0.283302	-0.127136	0.208568
785	GGCAGTGGCTGGGGGACTGCTTTCA	0.0397465	0.0200363	0.10048	0.0358928	0.0403477	0.120735	-0.0179894	-0.0343281	-0.00400828	0.0672108	-0.010885	-0.0197102	0.0607333	-0.00385369	0.000601194	0.0809885	0.0156559	0.0877333	0.139052	0.0791234	0.0833777
786	TCTGCTCAGTGTTAAGGTCTAGCCA	0.105265	0.091152	0.113971	0.115862	0.0797502	0.0627277	-0.0986669	-0.0397055	-0.0904824	0.111512	0.117343	-0.0141131	0.00870588	0.010597	-0.0255149	-0.0425374	0.0499703	-0.0154102	0.153799	-0.186167	-0.21488
787	GCTGTGTGTTTTCAATCCTTGGGAG	0.18683	0.0899789	0.109945	0.0825318	0.0715989	0.164305	-0.0353076	-0.0790809	0.013355	0.0612772	0.0397562	-0.0968516	-0.0768858	-0.104299	-0.115232	-0.0225254	-0.0999092	0.171245	-0.0897	-0.0248108	-0.0694519
788	CGTGTCACCTACTACTTGGACTGGA	0.170466	0.0861665	0.113126	0.113338	0.12296	0.178951	-0.00651864	0.123864	-0.0796259	-0.060387	0.0226674	-0.0842993	-0.0573396	-0.0571281	-0.0475056	0.00848494	-0.0292602	-0.184132	-0.0300135	0.246779	0.0390511
789	CGGTCCCGATCAAGGTCCAGATCAG	0.0649609	0.0362879	0.0959854	0.0504114	0.0821861	0.0970322	0.0406141	0.0136066	-0.0386744	0.0438248	-0.0593711	-0.028673	0.0310245	-0.0145494	0.0172252	0.0320713	-0.0547649	-0.0241746	0.0137924	0.108118	0.117385
790	TTGGCACAGCCATACGGCACTGAAC	0.106075	0.113645	0.141141	0.0641185	0.075484	0.0514266	-0.0618809	0.198249	-0.0979938	0.0589165	-0.0972911	0.00756947	0.0350661	-0.0419566	-0.0305911	-0.0546484	-0.00210448	-0.235895	-0.00162362	-0.0681276	0.0345083
791	TGTTAGTCACAGAGGCCGCAAGGCC	0.167864	0.0965868	0.109507	0.146207	0.109882	0.130867	-0.144162	-0.0231022	-0.0409477	0.222728	-0.0145158	-0.0712775	-0.0583577	-0.0216568	-0.0579821	-0.0369971	0.0727217	-0.0467472	0.107783	-0.201288	-0.117455
792	CAATGCAGTGCTAATCAAATTTCTA	0.14836	0.125886	0.119488	0.0921095	0.130765	0.0552511	0.134483	-0.0395744	-0.0943825	0.0749368	-0.0754625	-0.0224736	-0.0288725	-0.0562506	-0.0175954	-0.093109	-0.205569	-0.10062	-0.0101356	-0.167193	0.0179718
793	AGAATTTCTAACCTAGAATTTCATA	0.175943	0.118648	0.100383	0.0718132	0.120791	0.108184	0.00536643	-0.0429828	0.0473539	0.052156	-0.0618935	-0.0572953	-0.0755601	-0.10413	-0.0551517	-0.0677595	-0.101859	-0.103082	-0.0673993	-0.148049	0.0815927
794	CTCTGGCAGTTTTTGGTAGCTCTTC	0.0677702	0.103748	0.138555	0.0562881	0.062158	0.156798	-0.0478517	-0.0024988	-0.0449603	0.036435	0.0588758	0.0359777	0.0707846	-0.0114821	-0.00561219	0.0890279	0.0434045	0.295597	0.0470942	0.106016	-0.046972
795	TAAGGACTGCATGTTTGTGTCCCCC	0.117513	0.0981207	0.101009	0.0573329	0.0988113	0.038413	0.0242721	0.0281371	-0.0212044	-0.0643469	0.0331422	-0.0193922	-0.0165043	-0.06018	-0.0187016	-0.0790999	-0.025078	-0.14565	-0.0799592	-0.0012999	-0.143513
796	GAATACTGCTTTTCTGGTACCTACA	0.102007	0.0997305	0.245891	0.114378	0.0531756	0.147727	0.0184465	-0.0324555	0.0772595	-0.067514	0.0042634	-0.00227646	0.143884	0.0123713	-0.0488314	0.0457203	0.0440013	0.131186	-0.0664925	0.0824406	0.0374657
797	AGAAGGAGGTTCATCTTCTGCACCT	0.109468	0.0674643	0.173139	0.0780071	0.04564	0.153472	-0.017082	-0.016316	-0.0441964	0.0892234	-0.0116291	-0.0420035	0.063671	-0.0314607	-0.0638277	0.044004	-0.00141301	0.22673	-0.0207993	-0.187556	0.203058
798	GGCTTGCTCAGCAGCGGCGGGCCCG	0.086574	0.136367	0.14366	0.0551997	0.0954258	0.0820371	-0.0452227	-0.0663709	0.0741321	0.0436825	-0.00622095	0.049793	0.0570861	-0.0313743	0.0088518	-0.00453684	-0.00328755	0.0380604	-0.153223	-0.00519001	0.100956
799	GCCACCACTGCAGTTCTGCTAGGTC	0.0925924	0.015369	0.114865	0.0566744	0.0990955	0.0387114	-0.0881868	-0.0391587	0.198274	-0.0743837	0.00345488	-0.0772234	0.0222722	-0.0359181	0.00650312	-0.053881	0.0529979	-0.0102045	-0.248651	-0.0182088	-0.0453384
800	CCCAAGGCTGACCCGGGTCATTGGT	0.0836184	0.0948282	0.127184	0.125943	0.13607	0.124289	-0.0501279	0.0480175	-0.0456437	0.100175	-0.0524207	0.0112098	0.0435657	0.0423246	0.0524513	0.0406709	0.0548978	-0.0163137	0.197728	-0.0821466	0.0491892
801	TGGATTTCATGATGTTCTGGCTATG	0.0919043	0.0301708	0.129744	0.0847489	0.0789514	0.139894	-0.0390913	0.142352	-0.0470086	0.00237663	-0.0586287	-0.0617334	0.0378401	-0.0071554	-0.0129529	0.0479901	0.126705	-0.14125	0.0545236	0.0483679	0.151604
802	GGACTTCAGCAACCCGCTGTATGAA	0.0534995	0.0723335	0.0849118	0.108238	0.143751	0.0492936	0.013844	0.0670923	-0.0431768	-0.036253	-0.0015064	0.0188339	0.0314123	0.0547382	0.0902515	-0.00420597	-0.0123741	-0.0845609	0.0334158	0.0837687	-0.0412794
803	ATGACTTTGCAGACTTGGTGCCCTT	0.0331	0.0807469	0.0971248	0.0490735	0.0717795	0.128346	0.0119386	0.0176666	0.0125198	-0.0134582	-0.0286668	0.0476468	0.0640248	0.0159734	0.0386795	0.0952457	0.0734709	0.1285	0.203947	0.0291241	0.0411865
804	CCCTCCAGCTGCTGGCACTGAGTGC	0.142804	0.0583475	0.148993	0.145153	0.118836	0.0781633	0.0815669	0.10176	9.6101e-05	-0.081316	-0.102107	-0.084456	0.00618904	0.00234933	-0.023968	-0.0646403	-0.138507	-0.231589	-0.0224678	0.0931026	-0.0237398
805	TCGTGGACGCCTTTAATCAAGCCTG	0.0817251	0.0859301	0.109978	0.0405651	0.0357764	0.0129221	-0.0539954	-0.016952	0.095567	-0.0155279	-0.00909177	0.00420504	0.0282532	-0.04116	-0.0459487	-0.068803	-0.0107151	-0.0582041	-0.147065	-0.0569781	-0.0710532
806	AAGATGGCTGTCTGGGGCAACAAGT	0.106908	0.0757025	0.182092	0.0476348	0.0589592	0.0646347	-0.0140837	-0.0708776	-0.0185201	-0.0403573	0.143839	-0.0312059	0.0751832	-0.0592737	-0.0479492	-0.0422738	-0.0869567	0.0133021	0.102366	-0.0540361	-0.186045
807	GTCTTCTGAGTGTTGGAGCTTGGCT	0.147652	0.157442	0.0825461	0.0719077	0.101722	0.0744858	0.129904	-0.0239752	-0.0021565	-0.0334606	-0.0703119	0.00979032	-0.0651056	-0.075744	-0.0459297	-0.0731659	-0.216068	0.0310031	-0.129782	-0.0434805	-0.0075021
808	CACACTGCCTTCACGACGTGACTGC	0.0991798	0.0906266	0.0981002	0.0213176	0.0536608	0.118114	-0.0859319	-0.0365	-0.0448705	0.0528241	0.114478	-0.00855319	-0.0010796	-0.0778622	-0.045519	0.0189344	0.106854	-0.012109	0.0345875	0.0403005	-0.074961
809	TTGTTCTTCAGCATCCGACGGGAAC	0.103919	0.122058	0.124576	0.0972218	0.164232	0.0798982	-0.0197394	-0.0374792	-0.0326994	0.056456	0.033462	0.0181389	0.0206568	-0.00669699	0.0603135	-0.0240206	0.0246063	-0.0525747	0.0486292	-0.0381587	-0.102605
810	CCTCCTAGGAAACCAGCTCGTGGGC	0.103667	0.0629583	0.0923077	0.0718702	0.0883408	0.0231056	0.104463	-0.0427676	0.0141844	-0.0980325	0.0221529	-0.0407085	-0.0113591	-0.0317965	-0.015326	-0.0805612	-0.19448	-0.03948	-0.101905	0.0306689	-0.0976107
811	AGTGAAGCCATTTCCAAAGAGGAAG	0.102256	0.137194	0.127169	0.103518	0.0993311	0.0641794	-0.0934719	-0.0560397	0.0868101	0.026309	0.0363925	0.034938	0.024913	0.00126255	-0.00292472	-0.0380765	0.0243816	-0.0257209	-0.0704617	-0.0323112	-0.0862701
812	TCCTCTGTCTCGTCTGAAGCAAGAA	0.0744192	0.0863665	0.1184	0.0876626	0.0562748	0.115371	-0.0601342	-0.0643893	-0.0340131	0.184853	-0.0263167	0.0119473	0.0439813	0.0132434	-0.0181444	0.0409522	0.097209	0.0949554	0.156354	-0.14936	0.00560181
813	TCCCAGATGAAGGATTCCCCGGCGG	0.108017	0.0941601	0.101727	0.127923	0.104977	0.134987	0.0262935	0.0205476	-0.0327041	-0.0549843	0.0408473	-0.0138572	-0.00628999	0.0199061	-0.00304049	0.0269698	-0.0256535	0.00622348	0.0268288	0.155799	-0.0283488
814	GAGTGCAGTGGCCTTTGAAGCTTAC	0.0655696	0.0611546	0.106994	0.0865424	0.0723154	0.0602685	-0.0398566	0.0113542	-0.00363322	-0.000960836	0.0330965	-0.00441501	0.0414244	0.0209729	0.00674578	-0.00530106	0.0856424	-0.0210995	-0.0338394	-0.0646087	0.00739995
815	GCGAGGTAGCTCACGTAGGGCTTGA	0.0807915	0.0778167	0.166743	0.106334	0.145476	0.0166986	-0.0156819	0.0108368	0.0426556	-0.0181704	-0.0196401	-0.00297481	0.0859515	0.0255427	0.0646847	-0.0640929	-0.0399884	-0.0856817	-0.0980176	-0.0572341	-0.0395429
816	GACTTGCTTCCATTGTTTGTTTGTT	0.0138665	0.125883	0.0995039	0.0437199	0.0551059	0.0884459	-0.00224401	0.000322954	-0.00635206	0.00362895	0.00464417	0.112016	0.0856374	0.0298534	0.0412394	0.0745794	0.0790322	0.0723951	0.0539731	0.0288722	0.138624
817	CATTCATCCACCTGTCAGTCAACAA	0.145265	0.0819495	0.108388	0.091792	0.0654516	0.0695991	0.0362899	-0.101972	0.0820198	-0.0495659	0.0332284	-0.063315	-0.0368761	-0.0534725	-0.079813	-0.0756655	-0.140629	0.0913948	-0.162412	-0.0156488	-0.151033
818	AGTGCTGGGTCTGTTCATTGGCTAT	0.023963	0.0863579	0.0772768	0.0427362	0.0949521	0.106137	-0.0124163	-0.00203721	-0.00719368	-0.0109886	0.0326357	0.0623949	0.0533138	0.0187732	0.0709891	0.0821744	0.175236	0.00950118	0.206528	0.0678378	-0.0482306
819	TACGATCCACGTGTACGAGCACCAT	0.0556	0.107361	0.167911	0.0955756	0.100218	0.124105	-0.0120858	0.079087	-0.0348028	-0.0418698	0.00967136	0.0517611	0.112311	0.0399756	0.0446181	0.0685045	0.0916017	-0.083816	0.0525323	0.0536133	0.228591
820	CTGCAACTTTTATGATCTCTGGTAA	0.112109	0.0797431	0.11382	0.0822199	0.190902	0.0894069	-0.0581318	0.0341885	0.0542686	-0.0140947	-0.0162306	-0.0323664	0.00171012	-0.0298896	0.078793	-0.0227025	0.0448653	-0.108586	-0.021431	0.00949851	-0.0378599
821	CCTCTGCCATCGCAGGCATGGTGGC	0.0908284	0.103009	0.0864159	0.13334	0.117103	0.0953238	-0.00132118	-0.0389986	0.064922	0.0293336	-0.0539358	0.0121805	-0.00441246	0.0425117	0.0262746	0.00449546	-0.0159354	-0.0518298	0.122042	-0.00231081	-0.0294883
822	GAGGCTAGGAGGCTTAGGCTGCAGT	0.0989676	0.0717826	0.10938	0.0666583	0.11939	0.086954	-0.0799848	0.0295973	-0.0414792	-0.0459345	0.137801	-0.027185	0.0104124	-0.0323092	0.0204223	-0.0120136	0.0153959	0.00557463	0.0103521	-0.051664	-0.0397267
823	AATATTCTTGCTACATAGTCAGGTT	0.129275	0.052503	0.0829306	0.201192	0.134016	0.03943	-0.000709668	-0.081172	-0.106341	-0.112236	0.300459	-0.0767715	-0.0463439	0.0719171	0.00474106	-0.0898446	-0.0895228	-0.00811478	0.02633	-0.00644536	-0.37147
824	GACAGACCTCTGGTTTTCTTTGACC	0.0774127	0.0940464	0.126549	0.142856	0.0661446	0.12071	-0.0615227	0.0011547	0.0668948	0.0201193	-0.0266461	0.0166337	0.0491361	0.0654437	-0.0112681	0.0432973	0.0792659	0.0324965	0.0459084	-0.0427175	0.101533
825	GATTTCCGTTTTAAGGTTCACATGG	0.0800098	0.0312902	0.0910204	0.105242	0.127772	0.0821113	0.0188562	-0.0303882	0.0423741	-0.0490416	0.0181995	-0.0487196	0.0110107	0.0252318	0.0477619	0.00210156	-0.0259684	-0.0108	-0.0430822	0.182498	-0.0921397
826	CCGTGTCAGCTTTCACAGCATCAAG	0.0677942	0.0873903	0.0631877	0.0953666	0.10384	0.0830258	0.0500569	-0.0469969	-0.0581737	-0.0561065	0.11122	0.0195961	-0.00460651	0.0275724	0.0360457	0.0152316	-0.0792114	-0.0080566	0.189565	0.111884	-0.138023
827	TGCCTTTAGCTACCTTCTCTAATAT	0.0711605	0.0285037	0.112417	0.0572791	0.0662659	0.0738574	-0.0537097	0.0244432	0.0302079	0.0275796	-0.0285209	-0.0426568	0.0412563	-0.0138815	-0.00489465	0.00269689	0.0487464	-0.0555788	-0.0385145	0.0255863	0.033245
828	AAGCTGTGGCCTTGGTGAAGCTGCC	0.0614135	0.0997477	0.121997	0.0606443	0.0690547	0.0666376	0.0222227	-0.00289436	0.031491	-0.0310003	-0.019819	0.0383341	0.0605839	-0.000769207	0.00764118	0.0052241	0.0938126	-0.049112	-0.0567662	0.0604079	-0.0222217
829	AAAGTTTGACACCTTGATACCCACT	0.0741717	0.0823105	0.0839692	0.0811033	0.117065	0.144794	-0.0562703	0.123448	0.0052785	-0.00263561	-0.0698203	0.0081388	0.00979747	0.00693161	0.0428937	0.0706221	0.212319	-0.0319907	0.0471958	0.103254	0.0223318
830	CAAGCACAGACGTCCAGACAGACCC	0.139294	0.0763911	0.0813608	0.0743287	0.0453933	0.0243179	-0.115724	0.0474887	0.0186764	0.0387919	0.010767	-0.0629031	-0.0579334	-0.0649655	-0.0939009	-0.114976	-0.00241156	-0.165858	-0.122128	-0.157426	-0.127057
831	TGAGGGCTTCCTACACGCCTGGCCT	0.0858046	0.0889684	0.0786579	0.0401393	0.0757131	0.154922	0.0338597	0.06306	-0.0677727	-0.00296359	-0.0261834	0.00316385	-0.00714664	-0.0456653	-0.0100914	0.0691171	0.139825	-0.0979019	0.0826051	0.171893	0.0491645
832	TTTGTGCAGTAGATGGAAAGCCCAG	0.131046	0.0729744	0.216791	0.162662	0.140771	0.141584	-0.111313	0.137915	-0.116761	0.0749073	0.0152519	-0.0580716	0.0857451	0.031616	0.00972472	0.010538	0.0307744	-0.197741	0.130763	0.168753	-0.0798584
833	GGAACAAACTCCTATTCACAATTGC	0.117373	0.100141	0.116212	0.0903639	0.0710316	0.133476	0.109333	-0.0230919	-0.0900009	0.0523328	-0.0485732	-0.0172314	-0.00116046	-0.0270089	-0.0463412	0.0161034	-0.151693	0.0636904	0.176472	-0.0449449	0.0369923
834	TTGTCTGGAAACCTGTCATTGTATT	0.102087	0.104221	0.138309	0.0574335	0.112044	0.112202	-0.0331009	0.123712	-0.0423314	0.00435927	-0.0526389	0.00213433	0.0362219	-0.0446534	0.00995671	0.0101148	0.109781	-0.123509	0.0334534	0.0313203	-0.000471634
835	ACAATATGCAACATGGTATGTCCAT	0.134342	0.059857	0.137968	0.0777575	0.13711	0.0579791	-0.0590286	0.025156	-0.038904	0.0676888	0.00508777	-0.0744848	0.0036259	-0.0565842	0.00276848	-0.0763626	-0.034907	-0.100844	-0.0749419	-0.174301	0.00318026
836	ACTTCTTGGAGCTAGACGTCCTATA	0.0927295	0.102192	0.131131	0.0981518	0.0844277	0.122717	-0.0822538	0.105962	-0.0927295	0.0294865	0.0395351	0.00946271	0.0384014	0.00542232	-0.00830174	0.0299871	-0.000266279	0.0601617	0.182366	-0.0183754	-0.07395
837	GCGACAATATCCAGGGCATCACCAA	0.111928	0.069092	0.135625	0.05115	0.0703419	0.163311	-0.106011	-0.0262179	-0.0984591	-0.0221365	0.252824	-0.0428358	0.0236976	-0.0607779	-0.0415859	0.0513829	0.208041	-0.0313171	0.170537	0.077343	-0.167689
838	ATCTCGCAGAAGCTTTATTGACCTA	0.0609995	0.14326	0.121677	0.0518332	0.121548	0.0750756	-0.0538929	0.100625	-0.051379	-0.0609995	0.0656465	0.0822607	0.0606776	-0.00916626	0.0605488	0.0140761	0.0979493	-0.0673435	0.0689469	0.014285	-0.043457
839	GGACGGCTTACATGTTTGTTTCTGT	0.104074	0.0876442	0.157018	0.0995904	0.0609902	0.121901	-0.0230673	-0.00345922	-0.0189122	0.0439232	0.00151554	-0.0164296	0.0529443	-0.00448336	-0.0430836	0.0178268	0.0581701	0.000826936	-0.0589724	0.047271	0.0418384
840	GACCGACTGGAAGACCACGGCGTAG	0.0896566	0.0448534	0.0722933	0.105719	0.0544313	0.087883	-0.00721363	-0.0551636	0.15278	-0.0140879	-0.0763149	-0.0448032	-0.0173632	0.0160628	-0.0352253	-0.00177355	0.0345442	0.00903242	-0.090395	-0.0359647	0.0739153
841	CCCCTCGTTCCAGAGCTGAGATGGC	0.0894862	0.0729431	0.10079	0.0703482	0.103657	0.0893409	-0.0894862	-0.0766298	0.236871	-0.00353956	-0.0672152	-0.0165432	0.0113036	-0.0191381	0.0141707	-0.000145356	0.0206455	0.179022	-0.321288	-0.0115144	0.132409
842	AGTGCGAAGGGCCTTGCCGCAAAGT	0.0679169	0.110347	0.0895632	0.115482	0.091307	0.118723	-0.0463806	-0.0292772	-0.0390554	0.0658601	0.0488531	0.0424298	0.0216464	0.0475649	0.0233901	0.0508058	-0.0010404	0.0990271	0.121131	-0.0471925	0.0821039
843	CCACCGAACACTACTAAGGGGCTTG	0.0509702	0.0302306	0.0727627	0.135458	0.0988255	0.103132	0.0110073	0.0315256	-0.0444531	-0.0127482	0.0146684	-0.0207396	0.0217925	0.0844877	0.0478553	0.0521616	0.0352965	-0.0539258	0.159861	0.108076	0.0115003
844	ATACTGGAGAGTCGTCAACATGCCC	0.0930605	0.092009	0.162582	0.0442933	0.0863308	0.0967511	-0.0291011	-0.0575275	0.0852017	-0.00326919	0.00469617	-0.00105156	0.0695217	-0.0487672	-0.00672971	0.00369055	-0.045473	0.107186	-0.116775	0.0534202	0.0200944
845	GTCTTCTGACAGTGCCAATACCACC	0.129519	0.0687305	0.220216	0.109928	0.0763697	0.0921513	-0.0871773	0.0255882	-0.0813072	0.0937778	0.0491185	-0.0607885	0.0906971	-0.0195913	-0.0531493	-0.0373678	-0.0423417	0.0582653	0.0127457	-0.0836215	-0.131887
846	TGTCCTAATCTTCTCTTCTTATAAA	0.150985	0.0380136	0.125664	0.0632133	0.075078	0.119815	-0.142995	0.154356	-0.0845457	-0.0383488	0.111533	-0.112972	-0.0253211	-0.0877719	-0.0759072	-0.0311699	0.110761	-0.252963	0.0523112	0.0661721	-0.13213
847	CAGACCCAGGGCAAACGCATCAAAG	0.0859396	0.0424028	0.0917569	0.109704	0.119502	0.0701094	-0.0689009	-0.05404	-0.0417454	0.0754136	0.0892727	-0.0435368	0.00581728	0.0237648	0.0335626	-0.0158302	0.0350135	0.0571857	0.0375363	-0.137818	-0.0710681
848	TTGGGAGGTGGAGGCCCAGCATCCC	0.0423472	0.0691358	0.150053	0.0984588	0.0791047	0.0575224	-0.0310335	0.0365123	-0.0229744	0.0554915	-0.0379958	0.0267886	0.107706	0.0561115	0.0367575	0.0151752	0.00117383	-0.021637	-0.00653963	-0.029629	0.132508
849	TGCTGCGACTGATGCCAGGACAACC	0.122245	0.133758	0.09485	0.101124	0.075755	0.110748	-0.106618	0.0753291	0.101052	-0.0343559	-0.0354072	0.0115131	-0.0273949	-0.0211212	-0.0464898	-0.0114964	0.106757	-0.0989079	-0.174948	0.161678	-0.0520619
850	GTAGGCAAGGCGTCTCCACAGTGGA	0.0853745	0.0809254	0.10209	0.114746	0.0749676	0.0820853	-0.0148494	-0.0808849	-0.000278527	0.0632378	0.032775	-0.00444904	0.0167159	0.0293717	-0.0104069	-0.00328915	-0.0480773	0.00872738	0.167051	-0.133406	-0.0107409
851	AGCCCCATTTCAAGTATAACCAGGA	0.0718155	0.0925565	0.111029	0.0652435	0.0743523	0.0771641	0.0664159	-0.0383033	0.0853194	-0.053914	-0.059518	0.020741	0.0392137	-0.006572	0.00253684	0.00534858	-0.129048	-0.0151458	2.22045e-16	0.00955902	0.161378
852	GTCATAGTGGTGAGCTGATCCAGGT	0.0637078	0.0941522	0.104215	0.144248	0.0532623	0.122988	0.0872162	0.0368287	-0.0637078	-0.0292148	-0.0311222	0.0304443	0.0405072	0.0805406	-0.0104455	0.0592797	-0.0428611	-0.0278694	0.122975	0.173977	0.0701774
853	TCCCGACGGGCAGAGGAGCCTGGGT	0.0959295	0.0431609	0.0849431	0.0684244	0.11342	0.139019	-0.0158061	0.0377192	-0.0763828	0.0777138	-0.023244	-0.0527686	-0.0109864	-0.0275051	0.0174905	0.0430898	0.145331	-0.0349826	0.102944	-0.0514273	0.0535836
854	TCCATCCCGCACTTACAACAGAGTG	0.0797984	0.0886347	0.0875994	0.0811072	0.0773527	0.13898	-0.0444829	0.029984	-0.0299056	0.0985561	-0.0541516	0.0088363	0.00780105	0.00130879	-0.0024457	0.0591813	0.034236	-0.0305864	0.211999	0.00367298	0.0765855
855	TATAAACATAAGCATAGACACGCAC	0.0542715	0.151986	0.128731	0.107734	0.0872641	0.107853	0.0107498	0.0211532	-0.0380162	-0.0130809	0.0191941	0.0977148	0.0744599	0.0534629	0.0329926	0.0535819	0.0270765	0.0875694	0.0295757	0.0982388	0.0254491
856	TTTCAGTGTTGGTTTCATAGCTATG	0.0838949	0.104269	0.119497	0.102399	0.130873	0.0505138	0.000395964	-0.072932	-0.0434888	0.105639	0.010386	0.0203743	0.0356016	0.0185044	0.0469777	-0.0333811	-0.0172815	0.0825356	-0.0188094	-0.166739	-0.0466108
857	CAGAGAGCCTACTAGGAAATGTGCA	0.0753097	0.117172	0.10947	0.160315	0.153034	0.122441	-0.0190626	-0.0338892	0.162278	-0.0545125	-0.0548139	0.0418618	0.0341607	0.0850057	0.0777248	0.0471311	0.12053	0.113562	-0.20351	0.0623918	0.142683
858	ATAATGATGTGACTGCTTAGCCCCT	0.116436	0.150179	0.0970714	0.0588267	0.134311	0.0680593	0.0318571	-0.0669883	-0.0425227	0.00730734	0.0703466	0.0337431	-0.019365	-0.0576097	0.0178748	-0.048377	-0.0881142	0.0735271	-0.0282938	-0.105613	-0.0933915
859	GAATAAATAACCAACTGACCGCACT	0.0776695	0.0928296	0.0968349	0.0618472	0.0775989	0.146107	0.0109403	-0.00838529	0.0102608	-0.0281445	0.0153286	0.0151601	0.0191654	-0.0158224	-7.06293e-05	0.0684376	0.143773	-0.0535708	0.147772	0.114024	-0.00980914
860	GCAGATTGCACAGCCAGGAGCAGCA	0.0608213	0.128394	0.135198	0.0659338	0.0629845	0.0792703	-0.0513299	-0.0488025	-0.0297397	0.148097	-0.0182245	0.0675724	0.074377	0.00511252	0.00216319	0.018449	0.136547	0.067067	0.049026	-0.159526	-0.000868182
861	GACAGGGAGTATGTGAGAAATTTCT	0.0797383	0.0440313	0.0964816	0.0678128	0.0514503	0.136854	-0.062134	-0.0258635	-0.0273601	0.189636	-0.0742781	-0.0357071	0.0167432	-0.0119256	-0.0282881	0.0571161	0.110348	0.0726891	0.0909121	-0.0394772	0.0511083
862	GGAACTTCCAAATGCTGAGCCCAGA	0.129467	0.121825	0.142233	0.107795	0.096636	0.19126	0.025383	-0.095775	-0.0174011	0.0252785	0.0625144	-0.00764254	0.0127653	-0.021672	-0.0328314	0.0617926	0.174243	0.176935	-0.00624086	-0.083321	0.0473466
863	TTACAGGACAAACCACTCATCTTTC	0.201881	0.0437011	0.146546	0.0491772	0.0627867	0.117845	-0.0332136	-0.0166866	0.0430384	-0.0101235	0.0169852	-0.15818	-0.0553352	-0.152704	-0.139095	-0.084036	-0.0581822	-0.025327	-0.0649289	-0.060203	-0.211539
864	AACACTTCTGTCTTGATGGTCTATG	0.127126	0.0749136	0.143557	0.075484	0.109481	0.114319	-0.0711874	-0.0212324	0.0254371	-0.00289405	0.0698768	-0.0522127	0.0164306	-0.0516423	-0.017645	-0.0128076	0.0528468	-0.0589769	-0.088281	0.0957565	-0.0653832
865	GAGCAACAGTGCTGTGGCCTGGAGC	0.0755359	0.0489721	0.0851747	0.0584368	0.0684479	0.119241	-0.0735713	0.00290057	-0.032762	-0.0148392	0.118272	-0.0265638	0.00963875	-0.0170991	-0.00708796	0.0437051	0.13617	0.0381052	-0.0250928	0.206029	-0.136686
866	GTTGATCCTTTATCACTTCTGAATT	0.197363	0.0348941	0.153899	0.109915	0.199674	0.0670899	-0.0180964	0.0854798	0.274042	-0.180324	-0.161101	-0.162469	-0.0434636	-0.0874484	0.0023114	-0.130273	-0.163135	-0.201029	-0.454228	0.0934467	0.0735799
867	AACTGTGGAACAACTTCAGGCCAAA	0.14228	0.0874987	0.107905	0.0897263	0.189491	0.0526493	-0.0578495	0.0562059	0.238795	-0.128278	-0.108874	-0.0547815	-0.034375	-0.0525539	0.0472106	-0.0896309	-0.0844307	-0.163131	-0.297886	0.00591639	0.0913769
868	GTTTCCCTCATGCTATTCTCATGAT	0.0984772	0.080433	0.119726	0.111804	0.045121	0.112572	-0.024924	0.0715354	-0.0255501	-0.0277474	0.00668605	-0.0180442	0.021249	0.0133269	-0.0533562	0.014095	0.0280568	0.001499	0.0608855	0.0113958	-0.0313623
869	TCTGTCTTTTCTCCATTTGTTTAAA	0.190466	0.0620726	0.0847608	0.0788611	0.0973847	0.0608387	-0.0128349	-0.000319251	0.0335049	0.0994042	-0.119755	-0.128393	-0.105705	-0.111604	-0.093081	-0.129627	-0.0696005	-0.135047	-0.18609	-0.200551	-0.0568458
870	TACGGCTCAGGATCCCTCTGAGAGT	0.0769658	0.0958094	0.0965194	0.0837393	0.0806328	0.0659203	-0.0641358	0.0283808	-0.0179795	0.0628679	-0.00913341	0.0188436	0.0195537	0.00677356	0.00366706	-0.0110455	-0.00280012	-0.0544756	0.209714	-0.139834	-0.0678323
871	ATCCCAGATGAGACCCCGAAGTGAA	0.221958	0.19112	0.264089	0.247989	0.29406	0.0372973	-0.0655744	-0.0111526	-0.0406566	0.0336503	0.0837333	-0.0308378	0.0421309	0.0260309	0.0721022	-0.18466	-0.141556	-0.185291	-0.175587	-0.206105	-0.214764
872	AGCATGTAGCTCATTCTGCTCAGCC	0.425067	0.0553734	0.262554	0.178592	0.22491	0.0622787	-0.36507	-0.2611	0.0776159	0.204487	0.344067	-0.369693	-0.162513	-0.246475	-0.200157	-0.362788	-0.0251396	-0.0850006	-0.471974	-0.612307	-0.619519
873	CCAAGGAAGCTCAGATGCCTGCAGT	0.0820189	0.0318954	0.142483	0.0544036	0.0933912	0.067968	-0.0437969	0.0267668	-0.0475259	0.0960673	-0.0315113	-0.0501235	0.0604638	-0.0276153	0.0113724	-0.0140509	0.0064624	-0.0690509	0.0596162	-0.0681147	0.000832412
874	CTGGACCTATGCAGGGAGGCCACGT	0.14286	0.0634031	0.107288	0.0679767	0.0479528	0.0793909	0.084424	-0.101987	-0.0130533	-0.0250092	0.0556257	-0.0794572	-0.0355721	-0.0748836	-0.0949075	-0.0634695	-0.138015	0.0966962	-0.0935452	0.00512396	-0.187608
875	GAACCCGAGGCCAAGGGGAACAGCT	0.0790781	0.108036	0.0997658	0.0424664	0.0786848	0.0917364	-0.0466915	0.0583026	0.0506663	-0.0790781	0.0168008	0.0289578	0.0206877	-0.0366117	-0.00039332	0.0126583	0.053696	-0.00881588	0.0184113	0	0
876	TGGACACCGAGTTCTAAGCCACAGA	0.109345	0.0552447	0.0489722	0.127575	0.0783915	0.0853465	0.0779255	-0.0848208	-0.0954799	0.173498	-0.0711228	-0.0541	-0.0603725	0.0182303	-0.0309533	-0.0239982	-0.166971	0.0453802	0.0356601	-0.154278	0.120217
877	TTTTTCCTCTGCATTTACACACACA	0.144869	0.0860651	0.136182	0.0620464	0.135265	0.106221	-0.0505776	0.0213012	0.00189665	-0.0135614	0.0409412	-0.0588036	-0.00868662	-0.0828223	-0.00960363	-0.0386479	-0.0132215	-0.0559715	-0.146765	-0.0410383	0.0637572
878	GCCTGGGGATGGGATCACCTTCCAG	0.104877	0.0786069	0.0663036	0.0615605	0.0796927	0.0726156	0.101287	-0.0994172	-0.0501337	-0.0360206	0.0842849	-0.0262706	-0.0385738	-0.043317	-0.0251847	-0.0322619	-0.0760218	0.0975619	-0.0547438	-0.0284507	-0.0996551
879	CTGACTGCTGCTTGAATGTTCTTGG	0.106981	0.126109	0.0655847	0.0934127	0.0915787	0.0879888	-0.0231341	-0.0807222	-0.026931	0.156271	-0.0254837	0.0191286	-0.0413961	-0.0135682	-0.0154021	-0.018992	-0.0487835	0.0806987	0.0217736	-0.171021	0.0223717
880	TCGTGCCCGTATTGCCAAGGGGCTC	0.0416647	0.0559811	0.116688	0.0492362	0.0512726	0.125314	0.0220909	-0.00667991	0.00219612	-0.00526945	-0.0123376	0.0143164	0.0750229	0.00757156	0.00960791	0.0836496	0.0428435	0.00282846	0.0539779	0.116218	0.20238
881	TCCATCGCAGTGTTCAAGGCCATCC	0.117929	0.0537058	0.129506	0.0797764	0.176584	0.112952	0.129215	-0.102722	0.106105	-0.0371167	-0.0954811	-0.0642231	0.0115774	-0.0381525	0.058655	-0.00497706	-0.0950176	0.140112	0.0170253	-0.0808122	-0.00619251
882	AGACCGCGAAGCAGACGGTCCACCC	0.0582351	0.0624095	0.0776151	0.059263	0.0812134	0.130631	0.0733197	-0.0413992	-0.0345332	0.024954	-0.0223413	0.00417446	0.01938	0.00102798	0.0229783	0.0723956	-0.0562416	0.328094	0.161609	-0.0442657	-0.0272176
883	TGTCCATCCATCTGTCCGTGGTCAG	0.0573658	0.0926066	0.094591	0.0343921	0.045668	0.0615312	0.0184286	-0.0350193	-0.0487948	0.0791413	-0.0137557	0.0352408	0.0372252	-0.0229738	-0.0116978	0.00416538	0.0184865	0.0069131	0.0188009	-0.0728038	0.0494303
884	TGAAGGATGCCACTGCTTTCTGTGC	0.119711	0.0949769	0.0745577	0.0930916	0.0562808	0.170092	-0.0490002	-0.0313225	-0.0642515	0.0272204	0.117354	-0.024734	-0.0451531	-0.0266192	-0.0634301	0.0503806	0.209297	0.0519535	0.0821101	0.0521062	-0.143563
885	CTTTCCCAGGGAACTCCGATGAAGT	0.163538	0.0894932	0.176447	0.0965952	0.0929821	0.109578	0.0048208	0.0652319	-0.0333956	0.0384925	-0.0751496	-0.0740448	0.0129093	-0.0669427	-0.0705559	-0.0539603	-0.0699787	-0.141473	-0.0115309	0.0155408	-0.0623599
886	GTGCTTTGGCCAGGAGGATCCCTTG	0.118076	0.102238	0.0926516	0.165826	0.0731567	0.108418	-0.0856892	-0.0752208	-0.0499209	0.160783	0.0500476	-0.0158376	-0.0254242	0.0477507	-0.0449191	-0.0096573	0.0199917	0.176592	0.143977	-0.233239	-0.155608
887	AATGAGAACTCTTCCCAATGCAGTG	0.0641108	0.0594891	0.0932332	0.0391417	0.105372	0.113908	-0.0411776	0.0119222	-0.0258888	0.0741206	-0.0189763	-0.00462172	0.0291224	-0.0249692	0.0412612	0.0497972	0.101348	0.0223113	0.0453281	-0.071713	0.151711
888	AACGCGTTGTGGTGATCAGCAGCTC	0.0917811	0.0783213	0.113053	0.148701	0.0966372	0.0545939	-0.0358977	0.0572719	-0.000956461	0.0626596	-0.0830773	-0.0134598	0.0212721	0.0569198	0.00485611	-0.0371872	-0.00501233	-0.00429098	-0.0668549	-0.101074	-0.00870377
889	GGGCCAGGCTGCCAGTTCCACAGAC	0.131216	0.0456174	0.108511	0.0401928	0.0465547	0.0171646	-0.0494516	0.0635995	0.0359187	-0.0922923	0.0422257	-0.0855982	-0.0227048	-0.0910228	-0.0846609	-0.114051	-0.0587104	-0.174434	-0.15152	-0.0296897	-0.155901
890	TCCACAGGGGACCTACCCCTATTGC	0.0502237	0.048772	0.147582	0.0664202	0.146919	0.229375	-0.043917	-0.000967542	-0.0111449	0.0782113	-0.0221818	-0.00145176	0.0973581	0.0161965	0.0966949	0.179152	0.188427	0.0432625	0.337116	0.0965951	0.230358
891	GCACGCGTACGTAAGCTTGGATCCT	0.182016	0.190632	0.216364	0.202834	0.123913	0.113711	0.0665231	-0.0269266	-0.000501998	-0.0428246	0.00373015	0.00861653	0.0343485	0.0208186	-0.0581023	-0.0683043	-0.219076	0.0200042	-0.136618	0.00585659	-0.0116886
892	GCCGAGGCAGGACACAGAGCACAGC	0.0687786	0.0390959	0.0791769	0.0530549	0.0460755	0.0647741	-0.0169759	0.105858	-0.0373516	-0.00859925	-0.0429313	-0.0296827	0.0103983	-0.0157236	-0.022703	-0.00400447	0.0010651	-0.0210934	-0.031427	0.0369804	-0.00554753
893	TAGATGATTTTTCCGGTTGTCCTTA	0.0544025	0.0509488	0.0944944	0.0505542	0.121868	0.159762	-0.0471501	0.0246529	0.00273742	-0.0544025	0.0741623	-0.00345375	0.0400919	-0.00384827	0.0674651	0.10536	0.00919197	0.156647	0.00571399	0.248108	0.107137
894	ATGTGCTCCACGATGGCTATGGTCT	0.0993648	0.0790511	0.113286	0.0457164	0.0482395	0.354944	-0.015596	-0.00250084	-0.0264672	0.0694965	-0.0249325	-0.0203137	0.0139209	-0.0536484	-0.0511253	0.255579	0.321083	0.41802	0.0534041	0.263237	0.222152
895	GAAGTATTCATTCCTGCAGAACCCC	0.0387482	0.124602	0.0751208	0.0682428	0.103004	0.0677787	0.0478363	-0.0387482	0.0144177	-0.0276126	0.00410677	0.0858535	0.0363726	0.0294946	0.0642556	0.0290305	0.055786	0.0111355	0.0531045	0.0317194	-0.00659307
896	ATGTGCCATTTTTCAGAGGACGTGC	0.138595	0.103875	0.166666	0.155411	0.104186	0.050272	-0.018965	-0.005179	0.0639791	-0.0385503	-0.00128484	-0.0347206	0.0280702	0.016816	-0.0344094	-0.0883233	-0.0444789	-0.133416	-0.184208	-0.0293344	-0.0501788
897	CCAGCCACGTGGAGCCTAGAGTGAG	0.0358885	0.0454236	0.0821707	0.0708879	0.128316	0.098723	-0.00480686	0.0473006	0.0168449	-0.0282441	-0.0310945	0.00953515	0.0462822	0.0349994	0.0924271	0.0628345	0.0296515	0.0582323	-0.0123273	0.138654	0.0999626
898	GATTTCACGTTATCAGTGCAGTTCC	0.124338	0.0785248	0.117735	0.123558	0.100669	0.119627	-0.108465	0.0313516	0.00558786	0.0487174	0.0228085	-0.0458135	-0.00660364	-0.000780796	-0.0236693	-0.00471134	0.0855588	0.131774	-0.0472177	-0.143491	-0.050181
899	ATCTGGGCCCTGATTCTGGGCATCC	0.0784441	0.0795739	0.149416	0.0884943	0.0558685	0.0388	-0.0164172	0.0221222	0.0333322	-0.0248754	-0.0141617	0.00112977	0.070972	0.0100502	-0.0225756	-0.0396441	-0.0351312	-0.0350934	-0.0617314	-0.00914108	-0.0571235
900	GCACACCCTCTTAGATCGAGTGGTC	0.0802748	0.0732804	0.142893	0.11398	0.0959565	0.0887688	-0.019912	0.0861033	-0.0162569	-0.0398687	-0.0100656	-0.00699443	0.0626178	0.0337054	0.0156816	0.00849396	-0.0228173	-0.0635262	0.0191711	0.046891	0.0627511
901	GCTACTATTGCTAACAGATCCCAGG	0.129174	0.0848777	0.160082	0.0864096	0.08088	0.128978	0.0806766	0.00680765	0.0255052	-0.0909524	-0.022037	-0.0442967	0.0309077	-0.0427648	-0.0482944	-0.000196116	-0.102338	-0.0074172	-0.0824205	0.147483	0.0437121
902	TAGGATACAGTGAATTCCTCTTCAA	0.142179	0.156507	0.0542317	0.124851	0.15077	0.0635468	0.0463826	0.0129281	0.0811176	-0.00749224	-0.132936	0.0143276	-0.0879476	-0.0173278	0.00859029	-0.0786325	-0.177248	-0.0273719	-0.1573	-0.0466654	0.0154233
903	TGAGAAGGCGGCGGTTGCAGGCAAG	0.0676327	0.0349752	0.0907388	0.0426719	0.0530016	0.146454	-0.0285258	0.101707	0.0106789	-0.0479361	-0.0359238	-0.0326574	0.0231062	-0.0249607	-0.014631	0.0788211	-0.0391069	0.113503	0.148275	0.172061	-0.000627208
904	TGAAGATGACGAAACCCAGCCAGAA	0.0913977	0.148422	0.142866	0.0823129	0.0782596	0.0953792	-0.0364283	-0.0913977	0.0494602	0.11556	-0.0371944	0.057024	0.0514685	-0.00908483	-0.0131381	0.00398149	0.134193	0.0482902	-0.0407366	-0.142676	0.0208366
905	AGCGCCAAGTCCAACAAGTTCATCA	0.0553095	0.047599	0.0971203	0.0449801	0.109373	0.138843	-0.0423351	0.0165997	0.0227759	-0.017764	0.0207235	-0.0077105	0.0418108	-0.0103294	0.0540637	0.0835333	0.0938773	0.032296	0.241603	0.109285	-0.0593952
906	TACGCTACCTGTGCACCATAAAGAA	0.0785648	0.0755984	0.0923872	0.127428	0.143249	0.0822032	0.0274069	0.038966	-0.0196048	-0.0517156	0.00494748	-0.00296637	0.0138224	0.0488637	0.0646847	0.00363848	-0.0771102	-0.0430985	0.0196075	0.149928	-0.031134
907	CAAAACCGGGCGAGATGCCTCTGTC	0.0611564	0.0707986	0.0723385	0.058191	0.0989389	0.0624813	-0.000598179	0.0044514	-0.0497208	-0.0209592	0.0668267	0.00964215	0.011182	-0.0029654	0.0377825	0.00132489	0.0227447	0.00292233	0.0425904	-0.000440277	-0.0611928
908	TGCAGCCAGGCTGGGCAGAGCACTC	0.156716	0.0545431	0.0984251	0.0478921	0.0729724	0.0976194	-0.13835	0.150245	-0.0559887	-0.0459253	0.0900189	-0.102173	-0.0582911	-0.108824	-0.0837438	-0.0590968	0.0639366	-0.259211	0.0123712	0.0676404	-0.180221
909	TGCACTGAGGGACTGTTGGCCCCTG	0.110261	0.0786125	0.126917	0.105159	0.0946574	0.106085	0.0441178	-0.0632812	-0.0215313	-0.0582996	0.0989943	-0.0316486	0.0166561	-0.00510212	-0.0156037	-0.00417586	0.112454	0.0217666	-0.0496014	-0.0460934	-0.059405
910	GGCATCCTGGATATTAGACCTATTA	0.0665035	0.101476	0.073739	0.102558	0.0593891	0.0545048	-0.0159959	-0.0202874	0.110273	-0.0320105	-0.0419795	0.0349723	0.00723555	0.0360543	-0.00711436	-0.0119987	-0.0238894	-0.00185594	-0.103897	0.0570677	0.0125818
911	GACATCTAGCGGGGAGGTGGGCGGC	0.108855	0.050325	0.118983	0.0934669	0.145405	0.0569298	0.0116383	0.0910598	-0.064661	0.0107549	-0.0487921	-0.0585302	0.0101281	-0.0153883	0.0365499	-0.0519253	-0.078094	-0.13807	0.0186469	-0.0413419	-0.0207676
912	CCACCCGCACAAGGAGGCAGCAAGT	0.0504766	0.0793661	0.111466	0.0292456	0.0590211	0.114693	-0.00445831	-0.0304032	0.0395114	-0.0237688	0.0191189	0.0288894	0.0609894	-0.021231	0.00854447	0.0642166	0.0981031	0.15729	0.0118917	0.0641623	-0.010364
913	GATAACTCTTAGGATTTAACTCTTT	0.0747005	0.0956115	0.129406	0.147117	0.0958358	0.101205	-0.0658061	0.00386693	-0.00571446	0.0909281	-0.0232745	0.020911	0.0547056	0.0724161	0.0211353	0.0265046	0.152004	0.0628539	-0.049875	-0.119006	0.0865461
914	AGCAAACACAACCTCTGGTCCTATA	0.116273	0.0885234	0.111638	0.119822	0.108893	0.0810503	0.0275448	-0.0499822	0.00223604	0.0210288	-0.000827475	-0.0277501	-0.00463543	0.00354901	-0.00738093	-0.0352231	-0.0821162	0.103016	-0.00783193	-0.126507	-0.0626768
915	ATGGCAACCATCCGATTTCTCAATC	0.0911801	0.0474201	0.0953526	0.0509346	0.149118	0.0940331	-0.0392071	-0.0019108	0.0615747	0.0314396	-0.0518964	-0.04376	0.0041725	-0.0402455	0.0579377	0.00285303	-0.0245126	-0.0795161	0.0317079	0.0514374	0.0351486
916	CCGAGGCAGATGGCCAGGCTGCCGG	0.137964	0.076728	0.132975	0.044385	0.136992	0.118096	-0.0776419	0.0349975	-0.0424089	0.139828	-0.0547748	-0.0612358	-0.00498887	-0.0935788	-0.000971596	-0.019868	0.068243	-0.0554729	-0.0615361	-0.132548	0.0819746
917	GTAAGTTTTCATATCATGTGCTGTA	0.155854	0.0787177	0.177211	0.145958	0.109058	0.17218	-0.0575762	0.00910698	0.0409551	-0.0287563	0.0362704	-0.0771364	0.0213567	-0.00989652	-0.0467958	0.0163259	0.191817	0.140815	-0.129466	-0.111891	-0.00964538
918	CCGCATCTTGAATTGGAGCTCCTGG	0.161792	0.0818842	0.128236	0.0975215	0.0840103	0.0774733	-0.00892676	-0.130784	-0.0769696	0.178712	0.0379687	-0.0799077	-0.0335563	-0.0642704	-0.0777816	-0.0843186	-0.0678578	0.0177582	-0.0414415	-0.233771	-0.0962816
919	AAAGACTCACTTCTATAACCACCAC	0.113783	0.133659	0.111083	0.08456	0.108939	0.136801	0.0503431	-0.0461967	0.048424	0.0294992	-0.0820696	0.0198765	-0.00269965	-0.029223	-0.00484383	0.0230185	-0.119087	0.210206	-0.0106841	-0.0464182	0.0810767
920	GTGCTGACACTGCTGGCGATTTATG	0.126535	0.0781987	0.132869	0.0544845	0.11139	0.0743766	-0.0749041	-0.0186907	-0.0301193	0.0993984	0.0243156	-0.0483365	0.00633346	-0.0720507	-0.015145	-0.0521586	-0.0151353	0.115452	0.00417667	-0.214436	-0.150851
921	GTCATTCAAGTTTTCATCTGCTTTA	0.125031	0.0823024	0.177146	0.0830463	0.0435334	0.0126692	0.00067645	-0.077891	0.00696184	0.0684925	0.00176014	-0.042729	0.0521141	-0.0419852	-0.081498	-0.112362	-0.114139	-0.0265341	-0.111902	-0.185342	-0.123894
922	GACTCATACCATTGGCACATTAGGC	0.0584068	0.0492336	0.159027	0.0980821	0.0863763	0.103925	0.0415881	-0.0495123	-0.0474439	0.084312	-0.028944	-0.00917311	0.10062	0.0396753	0.0279696	0.0455184	0.0452487	0.0971716	0.0908605	-0.0635228	0.0578344
923	AAGCTTCTGTGATGCTCTTTATGAA	0.127384	0.0831143	0.0965071	0.0770343	0.0959342	0.298432	0.0893928	-0.0280073	0.108318	-0.0827251	-0.0869783	-0.0442701	-0.0308773	-0.0503501	-0.0314502	0.171048	0.0689467	0.305574	0.00872971	0.385151	0.0868368
924	GAACGGTCAATTTGAGCCGCGTCGA	0.0538792	0.0770669	0.103517	0.0747319	0.105332	0.0825801	-0.0131406	-0.0339607	0.00917487	0.0441356	-0.00620912	0.0231876	0.0496376	0.0208526	0.0514525	0.0287008	0.0492184	0.064287	0.00801605	-0.0190121	0.0409948
925	GAGGTGCAGCTGTTGGAGTCTGGGG	0.101236	0.0902846	0.154845	0.142574	0.0606249	0.0615938	-0.0860293	-0.0686504	-0.0305253	0.257813	-0.0726081	-0.0109514	0.0536092	0.041338	-0.040611	-0.0396421	0.0433256	0.0220876	-0.0215206	-0.307756	0.0656531
926	AAAAGGCACTGCTAAGACATTCAAG	0.15213	0.0569607	0.0929104	0.0781051	0.125142	0.0381499	0.0385508	0.0989924	0.00736811	-0.15213	0.00721835	-0.095169	-0.0592193	-0.0740245	-0.0269873	-0.11398	-0.133698	-0.244155	-0.15304	0.0628539	-0.10186
927	CTTCTGGGATAACGCGTCTCATCGA	0.184096	0.0802306	0.119395	0.12787	0.139239	0.0829994	0.0138942	0.0654714	0.0158941	-0.086257	-0.00900261	-0.103865	-0.0647009	-0.0562262	-0.0448567	-0.101096	-0.134071	-0.13643	-0.124498	0.00590672	-0.11639
928	AGTACGAGATGCTCAAGCGCTGGCG	0.111441	0.105885	0.0680353	0.0709707	0.0797139	0.0807647	-0.0518955	0.0653353	0.0590666	-0.00668482	-0.0658216	-0.00555638	-0.043406	-0.0404707	-0.0317275	-0.0306767	-0.0160316	0.0477016	-0.158421	-0.0694012	0.0427686
929	GAAAAACATTCCATGATCATGGATA	0.130123	0.0801732	0.250774	0.166445	0.134331	0.134465	0.0864679	-0.0543619	-0.0824532	-0.0428262	0.0931735	-0.0499502	0.120651	0.0363214	0.00420739	0.00434164	0.156975	-0.0305583	0.134044	-0.056329	-0.182424
930	GAGGCTTTTCCGTAAACATATATCT	0.124367	0.0618843	0.138002	0.103579	0.0978225	0.110103	0.0124926	0.0989301	-0.0914781	0.000943253	-0.0208878	-0.0624825	0.0136352	-0.0207879	-0.0265443	-0.014264	-0.0994463	-0.160443	0.0152138	-0.0437208	0.217076
931	ACTACATCAGCCACAACGTCTATAT	0.0718037	0.0350077	0.155106	0.0867199	0.0918847	0.0540342	0.0542153	-0.0451204	-0.0651013	0.0781886	-0.0221822	-0.036796	0.0833025	0.0149162	0.020081	-0.0177696	-0.0712046	0.0160048	0.0683259	-0.110872	0.00889765
932	TCCAGTCCCAGGTGCAGCTGGTGCA	0.0937673	0.0356523	0.100887	0.107595	0.0506237	0.062597	-0.0437066	-0.0660376	0.00149065	0.195504	-0.0872501	-0.058115	0.00711972	0.0138274	-0.0431435	-0.0311702	0.025508	0.0436952	-0.0837602	-0.289271	0.147977
933	GCCAGGGGTACCAAGTGTTTGCGCA	0.0691223	0.0984613	0.0672449	0.0979319	0.116455	0.0652115	-0.0529367	-0.040045	0.131825	0.0195922	-0.0584355	0.029339	-0.00187733	0.0288096	0.047333	-0.00391077	0.154659	0.00541573	-0.158092	-0.0774008	0.0558645
934	ACGGTAAGGCGGGAGGGCTGCCCTG	0.0958946	0.0341503	0.0769359	0.0495842	0.0583651	0.137246	-0.036969	-0.00337594	0.034831	0.0071276	-0.00161368	-0.0617442	-0.0189587	-0.0463104	-0.0375295	0.0413518	0.0833326	-0.0532349	0.0713049	-0.0915245	0.196881
935	AGCGCATCTCGCGCCTGGAAGAGAA	0.300007	0.088022	0.0812076	0.130745	0.210297	0.0583334	-0.115846	0.383632	0.190349	-0.207154	-0.250981	-0.211985	-0.218799	-0.169261	-0.0897092	-0.241673	-0.135849	-0.633798	-0.470437	0.0283659	0.00335221
936	GACAGGCCACCAAGGACCTTTGGCA	0.106523	0.100549	0.110213	0.099501	0.120394	0.0812184	0.0427613	-0.065594	-0.00767344	0.0704507	-0.0399446	-0.00597362	0.00368976	-0.00702199	0.0138709	-0.0253047	-0.0404987	-0.0139917	0.0376096	-0.134632	0.0249893
937	GATTGCACACGACGTGGATCCCATC	0.0415047	0.117477	0.0719172	0.0296651	0.0314076	0.106147	0.00804229	0.0165661	-0.0219592	-0.0192628	0.0166136	0.0759719	0.0304124	-0.0118396	-0.0100971	0.0646426	0.0846484	0.128298	0.000657522	-0.0222419	0.131851
938	TATTGATAATACCAACCTCCACGCC	0.0297948	0.0300549	0.0830112	0.087231	0.0587203	0.0430372	-0.014254	-0.0268909	0.0101155	0.020627	0.0104024	0.000260039	0.0532164	0.0574362	0.0289254	0.0132423	-0.0056512	-0.00290393	-0.0312342	0.0100146	0.0959862
939	GGAAATCTAGTCATCTTCCCTGTGA	0.0645595	0.0610722	0.0845027	0.0615285	0.0373933	0.0913329	-0.061714	0.129725	-0.0374673	-0.0225532	-0.00799096	-0.00348727	0.0199432	-0.00303101	-0.0271662	0.0267734	0.0152391	-0.163937	0.0855443	0.247864	-0.050843
940	GTCATCTGCATCGTGGTATCCAAAC	0.094395	0.0564935	0.0681765	0.0938101	0.0802864	0.778844	0.0449619	-0.0791337	-0.0708247	0.123176	-0.0181798	-0.0379015	-0.0262184	-0.000584878	-0.0141086	0.68445	0.0704069	0.845564	0.958822	0.674275	0.873179
941	CCCCCACCCCAGAGGGATGACAGTC	0.0596512	0.031388	0.123463	0.145822	0.03388	0.0658114	-0.0222382	0.0194042	0.0255423	0.0256892	-0.0483976	-0.0282632	0.0638118	0.0861704	-0.0257713	0.00616016	0.0284081	-0.0621878	0.0555	0.00332966	0.00575088
942	GAAGGAGGCCGGCGAGATCTGAACC	0.0558412	0.108025	0.098174	0.104423	0.155575	0.139394	-0.00430423	0.0170755	3.14507e-05	0.00508525	-0.017888	0.0521837	0.0423328	0.0485819	0.0997336	0.0835533	0.0494783	0.0813612	0.206019	0.0555382	0.0253698
943	TTCAGAATATGACCTCAAGCCAGGA	0.0969262	0.143198	0.129235	0.060239	0.226229	0.0986326	0.0348329	0.126371	0.00474932	-0.0834575	-0.0824954	0.0462721	0.032309	-0.0366871	0.129303	0.00170644	-0.114856	-0.000883469	0.0786605	0.00880238	0.0368089
944	TTTTACAGTAAGTCTTGGCCGGAGT	0.0861089	0.0288761	0.16646	0.143075	0.0543046	0.0631933	-0.0597571	-0.0425947	-0.0198177	0.0870601	0.0351094	-0.0572328	0.0803514	0.0569665	-0.0318043	-0.0229156	0.05484	-0.0285226	0.0923121	-0.146394	-0.0868136
945	GTCTGGAATGCATGGGAGCTGCCCC	0.152341	0.0640918	0.0868022	0.0359513	0.109426	0.0835017	-0.127087	0.265774	-0.119232	0.0609763	-0.0804317	-0.088249	-0.0655386	-0.11639	-0.0429152	-0.0688391	-0.00435411	-0.393872	0.0351637	-0.0495661	0.0684326
946	GGTGTGGATCAGACTCACTCAGGGC	0.0774122	0.105546	0.113086	0.0426442	0.11061	0.069627	-0.00426323	0.156434	-0.0626808	-0.0673823	-0.0221078	0.0281338	0.0356737	-0.034768	0.0331976	-0.00778524	-0.0468269	-0.107577	0.0612489	0.0211452	0.0330839
947	GTGCATGTTGTCAAAGTTTCTGAAC	0.148782	0.0749762	0.14025	0.044914	0.0861515	0.120686	-0.0330485	-0.0724599	-0.0411793	0.210048	-0.0633602	-0.0738063	-0.0085327	-0.103869	-0.062631	-0.0280965	-0.00147294	0.0755026	-0.0355018	-0.139006	-0.0400041
948	GTCGATTTACACTTACCTCGGTTCA	0.0811596	0.080577	0.0859914	0.104854	0.0877208	0.0776136	-0.00441936	-0.0632582	0.00426266	-0.0207232	0.0841381	-0.000582671	0.00483173	0.0236945	0.0065612	-0.00354608	0.00109307	0.0869637	-0.0592267	-0.0266797	-0.0198807
949	AAAGTCACCCAAACACTTCTGCTTT	0.0919935	0.0647864	0.113304	0.062169	0.0581216	0.13941	-0.0393734	-0.00797023	0.0184911	0.0183655	0.0104871	-0.0272071	0.0213105	-0.0298245	-0.0338719	0.047417	0.0107029	0.151679	0.225092	-0.0740971	-0.0762914
950	GTGTTCACGTCCAGCTTCCTTCTCA	0.0658598	0.0742516	0.0735227	0.0415668	0.0774935	0.188035	0.0623571	-0.00860419	-0.063037	-0.0328315	0.0421155	0.00839184	0.00766288	-0.024293	0.0116337	0.122175	-0.0829621	0.0998792	0.352621	0.128596	0.11274
951	GCCACCTCACCTGCAGGTAGGAATC	0.0312143	0.0654687	0.106501	0.0868572	0.0733248	0.115804	0.0428789	-0.0272529	-0.0200788	0.0237829	-0.0193301	0.0342544	0.075287	0.0556429	0.0421105	0.0845897	0.0252077	0.0503352	0.174672	0.0284465	0.144287
952	AACATGATCCAGACCAAGCCAACAG	0.110333	0.0625103	0.101003	0.120174	0.0481462	0.0987783	-0.0739279	0.131369	-0.0776977	-0.0120191	0.0322763	-0.0478231	-0.00933042	0.00984069	-0.0621872	-0.0115552	0.0505526	-0.179539	0.0434965	0.0584789	-0.0307651
953	GATCATGGAGGTGAACCCCTCATGA	0.10918	0.0666028	0.143232	0.070684	0.104173	0.0533908	-0.0826966	-0.00386625	0.108781	-0.00816477	-0.0140536	-0.0425772	0.0340522	-0.038496	-0.00500746	-0.0557892	0.0577193	-0.0117136	-0.19856	-0.0734931	-0.0528983
954	CTCCTCCCTCAAACCAAGGGTACAG	0.0593575	0.188164	0.0824017	0.0441323	0.0270204	0.0754272	0.0219191	-0.0454472	0.00738066	0.0131132	0.00303426	0.128806	0.0230442	-0.0152252	-0.0323371	0.0160697	-0.0384217	0.0875312	0.031687	-0.0461189	0.0456711
955	GCCCTTCAGCTGCAGAGCGGGGGAG	0.0880218	0.0648641	0.099749	0.119509	0.0861832	0.115776	-0.0301642	-0.00482738	-0.0132375	-0.0215371	0.0697662	-0.0231577	0.0117272	0.0314875	-0.00183867	0.0277544	0.127784	0.015299	0.0591538	0.040182	-0.103647
956	CCCTCTGTGTTCCTTTTGGCAAATG	0.0806573	0.0678111	0.0859397	0.116181	0.0418128	0.0596124	-0.0511472	-0.010042	-0.00248468	0.0371938	0.0264801	-0.0128462	0.00528245	0.0355233	-0.0388445	-0.0210449	0.0366872	-0.0554087	-0.0164166	0.0129792	-0.0830657
957	GGTGGACTTGTCATTGGTATTCTAG	0.104903	0.101228	0.0814396	0.054664	0.10189	0.128952	0.00309711	0.0593405	-0.0685393	0.0358803	-0.0297787	-0.00367449	-0.0234633	-0.0502389	-0.00301269	0.0240492	-0.102857	0.104095	0.0359915	-0.059971	0.142988
958	TGGTCGCAGCTGTGCTGTTCATCAC	0.121793	0.0596381	0.0963008	0.0504167	0.0318391	0.0888491	-0.0903656	0.0208172	0.0211495	0.0196288	0.0287701	-0.0621544	-0.0254918	-0.0713759	-0.0899534	-0.0329435	-0.000683195	-0.0759714	0.0481679	-0.112947	-0.0232834
959	TGCCTTCCAACAATGCCAGATACTG	0.0577408	0.071032	0.108884	0.0545058	0.0546411	0.110235	-0.0202556	-0.00396479	-0.0232477	0.0112194	0.0362487	0.0132913	0.0511429	-0.00323492	-0.00309966	0.0524938	0.0366221	0.014792	0.155589	0.0813	-0.0258346
960	AGTTTCCTTTCTTAGCTGATGTCTT	0.0405683	0.103051	0.102194	0.053185	0.0990273	0.147156	-0.0180481	-0.00294885	0.0295093	-0.00861467	0.000102323	0.0624829	0.0616252	0.0126167	0.058459	0.106587	0.0548098	0.0766212	0.236331	0.128699	0.0364757
961	AGCAACTACGAGAGGTTCCTGCCAC	0.0948802	0.0819094	0.0962294	0.0719409	0.0423524	0.0496141	0.167011	-0.0241695	-0.0891546	0.0364948	-0.0901818	-0.0129709	0.00134917	-0.0229393	-0.0525278	-0.0452661	-0.197581	-0.0201521	0.0525984	-0.114489	0.0532932
962	GAAAATGTGTATTTGCCCATTGCTA	0.111145	0.0645836	0.111575	0.0918289	0.0557084	0.139242	-0.0924554	-0.0986303	-0.0107819	-0.0998318	0.301699	-0.0465619	0.00042936	-0.0193165	-0.0554371	0.0280966	0.133981	0.0478067	0.114969	0.0484418	-0.204715
963	GATACACCTTGAGGGTCACTTTTCT	0.12599	0.144326	0.100984	0.0675886	0.0924233	0.335032	0.112552	0.0760402	-0.0820706	-0.0267472	-0.0797742	0.0183357	-0.0250067	-0.0584017	-0.033567	0.209042	-0.14807	-0.00377627	0.236722	0.205081	0.755253
964	TTCCTTTTCTATCAATCCCGGGTCT	0.0712185	0.104727	0.0945907	0.102514	0.157915	0.090053	0.0130724	0.0160787	-0.0390772	0.00592047	0.00400567	0.0335085	0.0233722	0.0312956	0.086697	0.0188346	-0.00794516	0.139675	0.0679801	-0.0441106	-0.0614269
965	CTTCGCCAACGGTTTTCAGTTTGTG	0.115037	0.0853481	0.0747523	0.0811924	0.162012	0.13684	-0.016828	-0.0939296	0.120665	-0.0893243	0.0794171	-0.0296892	-0.040285	-0.0338449	0.0469748	0.0218027	-0.0602802	0.22638	-0.0785674	0.0794765	-0.0579952
966	TCGTGCTCCACATCAACGGAGAGTC	0.142671	0.0404308	0.172647	0.108244	0.127954	0.106009	-0.0682389	-0.00324172	-0.0692056	0.200168	-0.0594822	-0.10224	0.029976	-0.0344269	-0.0147174	-0.0366627	0.10331	-0.00145745	-0.0734656	-0.330542	0.118841
967	GAATGGTTTTTGTTGAGTCTCTGAA	0.073418	0.0698161	0.103287	0.0590943	0.172552	0.0650291	-0.0579697	0.0529586	-0.0474691	-0.0673484	0.119829	-0.00360181	0.029869	-0.0143236	0.0991341	-0.00838881	0.0627415	-0.088831	0.0618473	0.0337734	-0.111475
968	AAGTCACCGAAATGGGTGCCGCCGG	0.0895832	0.0571383	0.0627419	0.0359859	0.133477	0.0658352	-0.0446875	-0.0666145	0.0490652	0.0411424	0.0210944	-0.0324449	-0.0268413	-0.0535973	0.0438938	-0.023748	0.000724124	0.0084583	0.0249001	-0.098215	-0.0546074
969	TCTGTGGACTCACTCAGTTCACCAA	0.103053	0.105421	0.0771803	0.148183	0.0711501	0.0967288	-0.00503788	-0.0542867	0.00859576	-0.00877178	0.0595006	0.00236814	-0.0258724	0.0451303	-0.0319026	-0.00632386	0.0397804	-0.0200995	-0.0156988	0.104504	-0.140105
970	TGGACCCGTTCTACTATGACTATGA	0.0611282	0.080381	0.161411	0.0694587	0.0677164	0.103443	0.00752298	-0.0611282	0.0644584	-0.0322667	0.0214135	0.0192528	0.100283	0.0083305	0.00658824	0.0423152	0.167789	0.0722591	-0.0624664	0.0890318	-0.0550373
971	TGACACCACGCCAGATCACAGGGCA	0.0842971	0.0874011	0.0740692	0.0734125	0.108694	0.0459851	0.00613139	-0.0271251	-0.0159312	-0.017749	0.0546739	0.00310398	-0.0102279	-0.0108846	0.024397	-0.038312	-0.0854313	0.0250497	-0.0181147	0.0135017	-0.126566
972	GCGCTGGTTCCTGCAAGTGCAAAGA	0.108194	0.0591064	0.0840233	0.0455927	0.0328236	0.0557832	0.0211679	0.0873192	-0.0250052	-0.0707812	-0.0127007	-0.0490878	-0.0241709	-0.0626015	-0.0753707	-0.052411	-0.0853644	-0.139836	0.02029	0.0383484	-0.0954935
973	GACATTCTCTACACTCAGATGACTC	0.0984048	0.0425745	0.105711	0.160225	0.153395	0.0144868	-0.0712932	-0.0511075	-0.0677925	0.100479	0.089714	-0.0558303	0.00730607	0.0618206	0.0549899	-0.083918	-0.00676946	-0.0381332	-0.0191207	-0.189566	-0.166001
974	TGGTGGGTTTCATTATCCTGTCTGT	0.0863337	0.0830531	0.0989113	0.0668285	0.0940244	0.105404	-0.0217672	-0.0114896	0.0202913	0.0134526	-0.000487227	-0.00328055	0.0125777	-0.0195052	0.00769075	0.0190707	0.0191982	0.0386035	0.0121611	-0.0345541	0.0599447
975	CACAAGTGTAGATCAATGGAAAGGA	0.100067	0.0916005	0.104338	0.0762531	0.176904	0.0808514	0.0626299	0.0615572	-0.00924618	-0.0148736	-0.100067	-0.00846671	0.00427077	-0.0238141	0.0768365	-0.0192158	-0.085367	-0.0442418	-0.0500669	0.0108833	0.0727132
976	TGGACCATAACCTTTAACCTTTCAG	0.120609	0.118132	0.0790963	0.0853938	0.108304	0.0639805	-0.0210162	0.0942086	0.0162507	-0.0532652	-0.036178	-0.00247641	-0.0415124	-0.0352149	-0.0123046	-0.0566282	-0.0702171	-0.15333	0.0170686	-0.00651711	-0.0701457
977	TTGATGGGAGCTTCAGCGGCTCGGA	0.0898654	0.14035	0.105947	0.0909766	0.04173	0.117365	0.0337067	-0.0196562	-0.0539716	0.00286993	0.0370512	0.0504849	0.0160818	0.00111117	-0.0481353	0.0274993	0.00282395	0.0124044	0.0315888	0.0842626	0.00641673
978	CAGTCACAGGCAGCTGCAGTTGCGA	0.0873923	0.0568223	0.0810039	0.0813625	0.0619125	0.0900014	-0.0209527	-9.51665e-05	-0.0171831	-0.0649445	0.103175	-0.03057	-0.00638837	-0.00602975	-0.0254798	0.00260912	0.114526	-0.0872971	0.0397852	0.122314	-0.176283
979	GACTTTTACGCTGGCTCTGGGCTTG	0.0726448	0.0606475	0.0989323	0.0283746	0.0599566	0.0635723	0.0164252	-0.0439136	0.0423319	0.0418216	-0.056665	-0.0119973	0.0262874	-0.0442702	-0.0126882	-0.0090725	-0.0817043	0.0150895	-0.0742799	0.0327142	0.062818
980	CTACTACTACTATACGGCTGCGAGA	0.140854	0.101895	0.177845	0.131229	0.128268	0.0893619	0.00871305	-0.0105695	0.0174633	-0.0760467	0.0604399	-0.0389589	0.0369912	-0.00962485	-0.0125859	-0.0514923	-0.115761	0.0717459	-0.0912931	0.0561725	-0.178325
981	CAAAGCCCCCAAACTCATGATTTAT	0.143332	0.0520143	0.104963	0.0592156	0.0639133	0.0457384	0.0591127	-0.0146782	-0.0330187	-0.0333847	0.021969	-0.0913178	-0.0383689	-0.0841165	-0.0794188	-0.0975937	-0.0738799	-0.10065	-0.093869	-0.0859777	-0.133592
982	GATATGGTGGCATCCGCAGTAACCC	0.0719169	0.0923835	0.142807	0.0549656	0.12225	0.049556	-0.0544574	0.0190559	0.104045	-0.0511196	-0.017524	0.0204667	0.0708903	-0.0169513	0.0503334	-0.0223609	0.063719	-0.018449	-0.169063	0.0357713	-0.0237821
983	GCACTAATATCTCAGACACAGACAT	0.125601	0.114146	0.13814	0.132628	0.0892246	0.080311	0.0029643	0.0201946	0.0375779	0.00454179	-0.0652787	-0.0114543	0.0125393	0.00702705	-0.036376	-0.0452896	-0.036641	-0.113735	-0.0975029	0.0457549	-0.0243237
984	ACAGCCCACCGAGGGACATACCGAT	0.0647243	0.0971165	0.137407	0.109287	0.0570804	0.114846	0.0346017	-0.00102097	0.024909	-0.0269111	-0.0315787	0.0323922	0.0726824	0.0445623	-0.00764393	0.0501214	-0.00429638	0.00412509	0.0598474	0.064551	0.12638
985	TCTTCCTCTATTTGGCTCACAAACA	0.181181	0.0809026	0.08699	0.0991365	0.0949337	0.089236	0.0190075	0.0511146	0.0419446	-0.086808	-0.0252586	-0.100278	-0.094191	-0.0820445	-0.0862473	-0.0919449	-0.0518444	-0.125158	-0.146385	0.00983228	-0.146169
986	CTGTCCGGGCAATGGCAGTGCTGAC	0.171308	0.156167	0.103044	0.134829	0.0909862	0.107649	-0.118328	0.0431652	-0.0241724	0.0347109	0.0646241	-0.0151414	-0.0682637	-0.0364788	-0.080322	-0.0636592	0.114231	-0.206105	-0.018571	-0.0962956	-0.111555
987	GAGCAGATGGTGGACACTCCTGCCT	0.0724479	0.0936127	0.108587	0.094812	0.0533113	0.0798023	0.0116434	-0.0174665	-0.0564249	-0.0387129	0.100961	0.0211648	0.0361387	0.0223641	-0.0191366	0.00735436	-0.0692569	0.00996762	0.149693	0.0456237	-0.0992552
988	TACAACTACCTACATTGCTCATGAA	0.0999807	0.0323475	0.200281	0.55353	0.326205	0.119973	-0.0344211	0.0678073	0.00880494	-0.00196591	-0.0402252	-0.0676333	0.1003	0.45355	0.226224	0.0199918	0.0251102	-0.127024	-0.0117818	0.026039	0.187615
989	GTAACGTAGAGAACCAAATCTTGAG	0.0775363	0.111065	0.124681	0.129541	0.129875	0.113221	-0.0198133	0.0510286	-0.0181155	-0.0403201	0.0272203	0.0335291	0.0471451	0.0520046	0.0523386	0.0356845	0.092459	-0.128565	0.0807987	0.0540234	0.0797061
990	AACCTCAGCAGATCTGAGCCACCGC	0.0683127	0.0500285	0.0792475	0.102008	0.0686147	0.0708921	0.00359644	-0.013569	0.0358012	-0.0101944	-0.0156343	-0.0182842	0.0109348	0.0336949	0.000302019	0.00257942	-0.0556538	-0.0270141	-0.0742361	0.0541208	0.11568
991	GGACACAGCTTGTTCGTGTGGGGCC	0.0902542	0.0483958	0.101194	0.0786278	0.0748171	0.0761254	-0.0535214	-0.0318156	0.00530079	-0.064065	0.144101	-0.0418584	0.0109393	-0.0116264	-0.015437	-0.0141287	0.0400075	0.0520469	-0.0794844	0.0225768	-0.105791
992	TGAGCTGAGGGCTTGATCCAGCCCG	0.0949111	0.0936164	0.11782	0.106036	0.0525001	0.157513	0.0688399	-0.0744153	0.0052102	-0.0461451	0.0465102	-0.00129471	0.0229087	0.0111253	-0.042411	0.062602	-0.0805429	0.155189	0.0897527	0.0854462	0.0631652
993	ATGTGTTATTAAGGCTCTATCCCTG	0.131736	0.0770607	0.0695369	0.0789045	0.103772	0.139254	-0.0294307	-0.012783	-0.0374546	0.0232468	0.0564216	-0.0546749	-0.0621987	-0.0528311	-0.0279632	0.00751797	0.0594381	0.00961233	0.00115682	0.0586759	-0.0912932
994	GCCCTGACTGACTGTATTCTCTGGC	0.0834916	0.13395	0.111039	0.118935	0.0938713	0.0528832	0.00112985	-0.0538316	-0.0340596	0.043686	0.0430754	0.050458	0.0275471	0.0354431	0.0103797	-0.0306084	-0.0234468	0.00788556	-0.0218823	-0.0229724	-0.0926258
995	ACTGTGCACTCCATCATCAGCAAAA	0.0739803	0.071197	0.075211	0.0568285	0.0965558	0.0999637	0.0118752	-0.0093214	0.0332997	-0.0160808	-0.0197727	-0.00278327	0.00123073	-0.0171518	0.0225755	0.0259834	0.0604425	-0.0573691	-0.0513992	0.205767	-0.0275244
996	ACTTGTTGACAATGCACTGACTTTA	0.10179	0.0613301	0.11824	0.0213697	0.132398	0.102673	-0.0544281	0.0488924	-0.0336716	0.0220173	0.0171899	-0.0404595	0.0164502	-0.0804199	0.0306089	0.00088354	0.107229	-0.0983038	-0.00946398	0.0507873	-0.0458305
997	TTCTGCTTCTCAGACTCTATTCCGA	0.142634	0.10034	0.124922	0.0810701	0.146755	0.0704051	0.044532	-0.00579701	-0.0203033	-0.00582025	-0.0126114	-0.0422943	-0.0177118	-0.061564	0.00412064	-0.072229	-0.113148	-0.0775481	-0.0892524	0.0258086	-0.107005
998	GCAGCACTATGCCTTATGGTTTGGA	0.087557	0.0746223	0.109527	0.092835	0.100549	0.0983884	-0.00468374	0.068568	0.0178836	-0.059443	-0.0223248	-0.0129347	0.0219699	0.00527798	0.0129916	0.0108314	-0.0751453	0.085621	-0.0321944	0.0806717	-0.00479574
999	GAATCTCCAACCTTAAATCCTGAAA	0.133296	0.0405348	0.0916383	0.127616	0.0664268	0.0524502	0.10845	0.00437095	0.0485316	-0.121209	-0.0401441	-0.0927611	-0.0416576	-0.00567958	-0.0668691	-0.0808456	-0.203106	-0.123382	-0.132031	0.0947644	-0.0404733
1000	TCTCTTCTGCATTTCCATTATGGGT	0.106173	0.0966917	0.0605616	0.0694123	0.0882785	0.0848207	0.0073773	-0.0253605	0.162349	-0.0921706	-0.0521951	-0.00948102	-0.0456111	-0.0367604	-0.0178942	-0.021352	0.004666	0.0366135	-0.179014	3.46945e-17	0.0309751
1001	TAGAAATCGGAGGTGTGGATGCTCT	0.914745	1.01649	0.484044	0.169312	0.809739	0.137932	-0.350488	-0.0107692	-0.00048265	0.281298	0.0804422	0.101746	-0.430701	-0.745433	-0.105006	-0.776813	-0.442753	-0.716764	-0.797271	-1.01461	-0.912666
1002	GACTCCAGGAACCATTTTCACCTAT	0.150539	0.087388	0.107755	0.0542076	0.0789504	0.123778	-0.103002	0.072758	0.00983587	0.0366365	-0.0162281	-0.0631508	-0.0427841	-0.0963312	-0.0715885	-0.0267611	0.00685624	-0.195013	0.0753275	0.0518467	-0.0728232
1003	GTCCTGTCAACTCCAGACAACTGAA	0.107097	0.100022	0.10603	0.0393908	0.0814153	0.0508212	-0.09016	-0.093755	-0.0597306	-0.0155289	0.259174	-0.00707486	-0.00106638	-0.0677059	-0.0256813	-0.0562755	0.0711619	0.0408197	-0.0347391	-0.00443614	-0.354184
1004	GGCCTTGTAGACAGCAGCCAGGACC	0.109302	0.0665281	0.0701788	0.0253838	0.0362549	0.200192	-0.0929523	-0.10513	0.0810733	0.173541	-0.0565324	-0.0427735	-0.0391227	-0.0839178	-0.0730467	0.0908903	0.0839141	0.151705	0.290596	-0.191714	0.11995
1005	TCCTCTCTGGACTTTCTCCAAAGGC	0.0955869	0.129162	0.0647471	0.0620697	0.0760744	0.0266772	0.013528	0.0487268	-0.0169452	-0.0106208	-0.0346889	0.0335749	-0.0308398	-0.0335172	-0.0195125	-0.0689097	-0.0752231	-0.144314	-0.0526132	-0.0788439	0.00644549
1006	CCATCGCGGACATCTACGAGCAGGA	0.115111	0.0387019	0.152588	0.0819587	0.141805	0.0644359	-0.0146638	0.0506956	-0.0472717	-0.0261294	0.0373693	-0.0764096	0.0374765	-0.0331527	0.0266936	-0.0506756	-0.0683672	-0.107056	-0.0346941	0.0985873	-0.141848
1007	CAGGCCACGGTGTTTCATACAGAAT	0.127821	0.0696115	0.148878	0.127546	0.146515	0.0501463	-0.0883183	0.106185	0.142543	-0.0849665	-0.0754432	-0.0582099	0.0210566	-0.00027532	0.0186935	-0.0776752	0.047794	-0.208294	-0.224148	-0.033731	0.0300031
1008	GTGTTGATTTTATTTGACCCCTGGA	0.115333	0.0999859	0.140139	0.126396	0.0693038	0.174212	0.0434823	-0.0766934	-0.0132764	-0.0296232	0.0761107	-0.0153472	0.0248059	0.0110624	-0.0460293	0.0588791	-0.0316951	0.0936249	0.126042	0.255652	-0.149228
1009	GGACACCTTGTACACGATGCTGATA	0.102178	0.100119	0.175588	0.10209	0.0884687	0.0547524	0.0736428	-0.0729188	-0.0582587	0.0549565	0.0025782	-0.00205926	0.0734093	-8.85504e-05	-0.0137097	-0.047426	-0.151851	0.0576474	0.0415548	-0.110159	-0.0743215
1010	CTGCTTGATTTTCCTGTTTGTGTCA	0.093862	0.14784	0.0874728	0.0925962	0.0484629	0.110243	-0.0684569	-0.0724345	0.0108946	0.0734106	0.0565863	0.0539776	-0.00638917	-0.0012658	-0.045399	0.0163809	0.119643	0.00363453	-0.0200919	-0.146777	0.125496
1011	AAAGTTCTGTGCACCAACCAGGTTC	0.11624	0.100734	0.0909149	0.063621	0.0819595	0.117015	-0.112623	0.0342083	-0.105764	0.00360867	0.18057	-0.0155059	-0.0253251	-0.0526189	-0.0342804	0.000775451	0.0377344	-0.00361734	0.173188	-0.0903858	-0.113042
1012	GGACATGCAGAGATGCGACACCCAC	0.076992	0.125813	0.0571259	0.072417	0.0576003	0.443076	0.0439605	-0.00723254	-0.0117206	-0.0148287	-0.0101787	0.0488212	-0.0198661	-0.00457491	-0.0193916	0.366084	0.425877	0.427731	0.292542	0.36539	0.318881
1013	GCTTACCATCCTGTCTACCAGATGA	0.0746099	0.0451726	0.0872757	0.0821302	0.0358208	0.078823	-0.0708785	-0.0443594	-0.0443362	-0.047096	0.20667	-0.0294373	0.0126658	0.00752031	-0.0387891	0.0042131	0.0529435	-0.0184702	0.0898269	0.0903528	-0.193588
1014	GGACGTCAACAGCACCTGGAGAACC	0.120738	0.191103	0.0947458	0.0801519	0.12756	0.0735387	-0.0136005	0.129625	0.0331402	-0.0883513	-0.0608136	0.0703651	-0.0259921	-0.040586	0.00682247	-0.0471992	-0.107137	-0.21456	-0.0856058	0.148923	0.0223844
1015	TGGTTCATCACAAGCCTCTGTGGCT	0.137788	0.0990137	0.0693814	0.115755	0.0760378	0.0567044	-0.104642	0.0135002	0.0988766	-0.0782419	0.0705073	-0.038774	-0.0684064	-0.022033	-0.0617499	-0.0810834	0.0438333	-0.134844	-0.2184	0.0628034	-0.158811
1016	AACTCATTATTTGTTCAGAACCAAC	0.096324	0.0585748	0.141249	0.0797386	0.157809	0.0829909	-0.0534691	0.0518317	-0.096324	0.149626	-0.0516647	-0.0377492	0.0449252	-0.0165854	0.0614852	-0.0133331	0.0381352	-0.140511	0.0709837	-0.0244469	-0.0108265
1017	GACACGGCCGTATATTACTGTGCGA	0.146648	0.0501699	0.121467	0.0873641	0.0802065	0.043512	-0.0431691	-0.00522679	-0.103793	-0.0154325	0.167622	-0.0964783	-0.0251816	-0.059284	-0.0664417	-0.103136	-0.00502113	-0.100001	-0.0369377	-0.103844	-0.269877
1018	CCCCCTGGACATCCTGATCACAGGA	0.0965435	0.0230833	0.0765236	0.0543165	0.100711	0.0879268	0.00582582	-0.067534	0.0533874	0.0439994	-0.0356786	-0.0734602	-0.0200199	-0.042227	0.00416732	-0.00861673	-0.0208715	0.0201876	-0.0468708	-0.0321902	0.0366613
1019	ATTCCCTTATCCAGGCTTTTTGACA	0.0937918	0.12587	0.0920577	0.11538	0.124396	0.0676438	0.0563203	-0.00313708	-0.0937918	-0.0803231	0.120932	0.0320787	-0.00173406	0.021588	0.0306043	-0.026148	-0.133668	-0.0453596	0.0390128	0.0697203	-0.0604457
1020	AAGTCACTGACGAATCTTCCAGTAA	0.167002	0.0795088	0.131229	0.0613345	0.0738197	0.0522431	0.0573211	0.130727	-0.15668	-0.151462	0.120094	-0.0874937	-0.0357733	-0.105668	-0.0931828	-0.114759	-0.198446	-0.231917	0.0421894	0.0665778	-0.252201
1021	CATCTCTGCTCCTGTTTGAATTTTG	0.152718	0.129786	0.105516	0.0521257	0.0723723	0.0546129	-0.0183682	0.0087214	0.0541032	-0.00437442	-0.040082	-0.0229321	-0.0472025	-0.100593	-0.0803462	-0.0981056	-0.0345639	-0.150753	-0.127089	-0.0727754	-0.105347
1022	AGCTCACTGCAAATCTAACTTCATC	0.120268	0.115042	0.11743	0.0951777	0.148215	0.132075	-0.0330841	0.0645751	0.0190517	-0.0246479	-0.0258949	-0.00522624	-0.00283763	-0.0250901	0.027947	0.0118074	0.116611	0.0290717	-0.0509311	0.0586579	-0.0943729
1023	GAGTGGGGCCCTTAAACTGGATTCA	0.0817162	0.0948587	0.0873771	0.115188	0.091239	0.145269	0.0513954	0.018753	0.0046324	-0.0304341	-0.0443467	0.0131425	0.00566093	0.0334723	0.00952281	0.0635524	-0.0232353	0.0404303	0.0833571	0.133913	0.0832972
1024	CCTGCCCGAGGCTAGTAGGCTGCAA	0.191569	0.022138	0.122891	0.0914705	0.067798	0.0596368	-0.129542	0.0602776	-0.0485583	0.0655611	0.0522613	-0.169431	-0.0686778	-0.100098	-0.123771	-0.131932	0.00509988	-0.158994	-0.131475	-0.152837	-0.221453
1025	AAGCTGTTCAGCTTGAGCCAGTCCT	0.0826121	0.0999029	0.132474	0.0589917	0.0587169	0.0524067	0.0138115	-0.0170526	-0.0572071	-0.0826121	0.14306	0.0172908	0.0498618	-0.0236205	-0.0238953	-0.0302055	-0.0818441	-0.0513157	0.00945234	0.108786	-0.136106
1026	TTTCGCTCGGGAACGGGTGCAGGAA	0.0818288	0.147558	0.121699	0.0675956	0.0878263	0.111091	0.0683532	-0.0231747	0.0108053	0.0177637	-0.0737475	0.0657289	0.0398706	-0.0142332	0.00599752	0.029262	-0.0145173	0.0964495	-0.0503889	-0.0399004	0.154667
1027	TTCAGGGAAGGGGCGGGCGTGTCGC	0.0691987	0.0848977	0.0970644	0.145962	0.0301243	0.0826916	-0.0631291	0.0250822	0.0475713	-0.0384549	0.0289304	0.015699	0.0278658	0.0767635	-0.0390743	0.0134929	0.105579	-0.00833422	0.0290907	0.00747822	-0.066349
1028	CTGGCTCCAGCTTTGTTTATCTGTA	0.114831	0.0975465	0.0816174	0.102855	0.0362874	0.0522151	-0.0941347	-0.0540974	0.0121947	0.0769273	0.0591102	-0.017284	-0.0332131	-0.0119751	-0.0785431	-0.0626154	0.0419452	-0.00432018	-0.0556002	-0.15239	-0.142712
1029	TTGTCTTCAATATGGCTGCTGGCTC	0.0794682	0.0589817	0.0676883	0.0620411	0.157531	0.0687731	0.0758261	0.0298119	-0.0335191	-0.0424469	-0.029672	-0.0204865	-0.01178	-0.0174271	0.0780626	-0.0106952	-0.093358	-0.0815505	0.0265746	0.00416939	0.0906885
1030	GAAGGCCTCAACGAATACATTCCTA	0.167317	0.11759	0.0768122	0.110679	0.129043	0.0892532	0.0906211	0.0698491	-0.159673	0.0741339	-0.0749314	-0.0497269	-0.090505	-0.0566381	-0.0382744	-0.078064	-0.207525	-0.119369	0.0469919	-0.0996327	-0.0107846
1031	GGAGGAGACGGACCAAAGCCACTTG	0.0958475	0.0837076	0.0891559	0.101108	0.0532884	0.114883	-0.062528	-0.046648	0.00601655	0.0792927	0.0238669	-0.0121399	-0.0066916	0.00526046	-0.0425591	0.0190354	0.101063	-0.0491995	0.0242864	-0.0595126	0.0785399
1032	CTCCCGTAAACTCTGACTTCATGTG	0.0537167	0.100362	0.0698028	0.0989283	0.131214	0.0989166	0.0114367	-0.0248552	-0.0265203	0.017771	0.0221679	0.0466448	0.0160861	0.0452115	0.077497	0.0451998	-0.0432034	0	0.105068	-0.0583931	0.222527
1033	TTGAGCTTGAAGCCGGTCAGATCCG	0.0952266	0.0888375	0.151956	0.142171	0.105524	0.116154	-0.0594454	0.0175966	0.0268086	0.0391193	-0.0240792	-0.00638906	0.0567297	0.0469447	0.0102979	0.020927	0.108117	-0.00638399	-0.0323856	-0.086269	0.121557
1034	GCACTTGCCAGTACTATGATATTCA	0.181711	0.0418778	0.18496	0.0371426	0.0941567	0.172818	-0.0681608	-0.111	-0.0190137	-0.0120052	0.21018	-0.139833	0.00324928	-0.144568	-0.087554	-0.00889284	-0.00580039	0.257844	-0.0442655	-0.0971819	-0.15506
1035	TGAGCCACCACGCAGAAGAGGCACT	0.083236	0.0902454	0.129873	0.0937039	0.0653219	0.0984586	0.0227543	-0.0101611	-0.0577874	0.0341493	0.0110449	0.0070094	0.0466367	0.0104679	-0.0179141	0.0152226	-0.0379266	0.052447	0.201138	-0.106752	-0.0327934
1036	TAATAGATGATTTAGGGCCGGGCGC	0.11601	0.0672889	0.123145	0.0794322	0.14527	0.19646	0.0371212	0.00274053	0.0125546	0.00383838	-0.0562547	-0.0487214	0.00713489	-0.036578	0.0292595	0.0804496	0.0110184	0.146414	-0.0138989	0.015424	0.24329
1037	GACTGAGCCCTTCAAAACTGACATC	0.121076	0.0788662	0.0824811	0.0738299	0.0327343	0.102359	-0.00322478	-0.00617106	-0.0255209	-0.00373942	0.0386562	-0.0422097	-0.0385948	-0.047246	-0.0883416	-0.0187171	-0.0768594	-0.000855371	0.0203642	-0.0810746	0.0448397
1038	ACCTGGCTTGATCGCAGTTTCTTAA	0.0890138	0.0778532	0.0690319	0.114577	0.113011	0.128421	-0.0324452	-0.0704057	-0.0177944	0.103834	0.0168117	-0.0111606	-0.0199818	0.025563	0.0239968	0.0394077	0.0527973	0.137289	0.17405	-0.140469	-0.0266295
1039	TGGAGATATCTGTGAGGCGGCTGCC	0.099335	0.148238	0.131582	0.117135	0.0715787	0.0391296	0.0546883	-0.0719631	-0.00291134	-0.0436573	0.0638435	0.0489034	0.032247	0.0177999	-0.0277563	-0.0602054	-0.0883183	-0.0150345	-0.0320829	-0.0483284	-0.117263
1040	CCAATACTTGCTCCAGCTTTCAGTC	0.190973	0.0972698	0.177254	0.124959	0.130971	0.0640333	-0.0200239	-0.183866	0.0976422	-0.0323049	0.138553	-0.0937029	-0.0137187	-0.0660136	-0.0600019	-0.126939	-0.103202	0.0385132	-0.282545	-0.0885229	-0.19894
1041	GCAAGAAGCTACATCTCTCAACCTT	0.125196	0.0823872	0.216579	0.0549927	0.0734689	0.0862775	-0.0466285	-0.00734476	-0.0455219	-0.0204393	0.119934	-0.0428086	0.091383	-0.0702032	-0.051727	-0.0389184	-0.0415461	0.0449977	-0.0471633	0.00220077	-0.153081
1042	TCCCCTCAGGCTCCATTTTTAATAA	0.077756	0.0794033	0.148626	0.0100682	0.0545667	0.145861	0.00117688	0.00486132	0.0445544	-0.0190528	-0.0315398	0.00164735	0.0708705	-0.0676877	-0.0231893	0.0681053	0.084519	-0.0338513	0.0197877	0.245897	0.0241746
1043	TCGTAGGAGGTCTGATGGTTGTATA	0.0935995	0.191056	0.108177	0.0623874	0.0479627	0.0943611	-0.0104105	-0.024048	-0.0880536	-0.0639307	0.186443	0.0974562	0.0145779	-0.0312121	-0.0456368	0.000761623	-0.0365063	-0.0484438	0.259619	0.00787668	-0.178738
1044	CCCGAGTCAGGAGGCCGAGCTGGAG	0.157938	0.123795	0.0847391	0.133181	0.0430534	0.095953	-0.0523993	-0.030301	-0.0153279	-0.0669648	0.164993	-0.0341422	-0.0731985	-0.024757	-0.114884	-0.0619846	0.0117379	-0.0883529	0.0854892	-0.00319403	-0.315603
1045	TGAACGCTGGTGAGAGCTGCTTAAA	0.120418	0.105295	0.108433	0.0722255	0.0814691	0.119797	-0.120418	-0.0482642	-0.114501	0.0466151	0.236568	-0.0151229	-0.0119849	-0.0481925	-0.0389489	-0.000620593	0.219598	0.0144308	0.0830892	-0.0628279	-0.257393
1046	GCCACCAGCAAATTGTGCCTAAGCG	0.113568	0.138318	0.133163	0.113941	0.110015	0.0858402	-0.0189418	0.024137	0.000645499	0.00602035	-0.011861	0.0247504	0.019595	0.000372912	-0.0035532	-0.0277278	0.0174207	-0.108503	-0.0672154	0.0824422	-0.0627836
1047	TGCTTCGCCTTAGTTTTGGCTGTCC	0.0688123	0.106135	0.0819203	0.0570816	0.0902776	0.0748793	-0.0688123	-0.0598805	0.0193137	0.0332443	0.0761348	0.0373222	0.013108	-0.0117307	0.0214653	0.006067	0.090185	-0.000528514	-0.0698123	0.0113381	-0.000847306
1048	TGGACACCCCATGCAATTTGAGAAC	0.0913327	0.0296867	0.122807	0.113004	0.0677124	0.119164	0.112151	-0.0457129	-0.0681488	-0.00294431	0.00465469	-0.0616459	0.0314741	0.0216714	-0.0236202	0.027831	-0.0620626	0.164412	0.129429	-0.00711171	-0.0855117
1049	ACATATCACTCAAGGGGGATGCTGT	0.0911519	0.041796	0.0950461	0.101855	0.103604	0.0349797	-0.0376937	0.117906	-0.0125845	-0.036231	-0.0313964	-0.049356	0.00389415	0.0107034	0.0124522	-0.0561722	-0.00631779	-0.202291	-0.0462794	-0.0178996	-0.00807328
1050	TTAGAAAATAAGTCTGGGCCGGCGG	0.071078	0.0701487	0.14527	0.106395	0.128811	0.0893549	0.012111	0.00468343	-0.0159788	0.0309786	-0.0317943	-0.000929361	0.0741915	0.0353165	0.0577329	0.0182769	0.0213095	0.083233	-0.0250096	-0.0454881	0.0573396
1051	CAGCCCGGCAGGACCTACAAGGGAT	0.110285	0.14103	0.194641	0.171329	0.0705861	0.131467	-0.0424443	-0.019312	0.0800901	0.0161896	-0.0345234	0.0307447	0.0843567	0.0610442	-0.0396987	0.0211818	-0.0353298	0.18958	-0.109891	-0.0931988	0.154749
1052	CAAAGGGCCCATCTTAGTATCACGC	0.119613	0.0930437	0.142149	0.0642453	0.109982	0.0872974	0.0322843	0.0607717	-0.102777	0.0671702	-0.0574495	-0.0265689	0.0225362	-0.0553674	-0.00963091	-0.0323153	-0.0909672	-0.161898	0.0874914	-0.0445248	0.0483222
1053	TCTCTTTCTTTGTTCTGTTTGTTTA	0.166828	0.145785	0.155147	0.14889	0.121292	0.0876118	-0.0278592	0.122265	-0.0952224	-0.135401	0.136218	-0.0210429	-0.0116811	-0.0179386	-0.0455364	-0.0792164	-0.128282	-0.150445	-0.048573	0.187266	-0.256048
1054	AACCAAATGCCTTACTTGACAGGAT	0.173185	0.0802112	0.109811	0.0801027	0.197321	0.132451	-0.123439	0.00359194	0.0649986	-0.0877625	0.142611	-0.0929735	-0.0633741	-0.0930821	0.0241364	-0.0407337	0.075942	-0.0356499	-0.164644	0.104643	-0.18396
1055	ATCAAACCCCGAGTGTGGCGTGGGT	0.0618347	0.0726993	0.12738	0.14677	0.128255	0.0672835	-0.032284	0.136651	-0.0618347	-0.00228891	-0.0402437	0.0108645	0.0655458	0.0849356	0.0664204	0.00544871	0.0365739	-0.110491	0.00371185	-0.00952542	0.106974
1056	GGCGATGCTGACAAGCTTCTGCACA	0.0874237	0.161846	0.134886	0.145607	0.175524	0.115115	-0.055594	0.000275054	-0.00331609	0.0690196	-0.0103846	0.0744218	0.0474621	0.0581832	0.0881001	0.0276914	-0.0104023	-0.0465081	0.0183716	-0.00309484	0.180091
1057	AAATGCCCTTCAATGGCGAGAAGCA	0.0777607	0.0761414	0.104811	0.0510971	0.105604	0.0349515	0.0212342	-0.0281392	-0.0349058	0.0866827	-0.044872	-0.00161933	0.0270501	-0.0266636	0.027843	-0.0428092	-0.0808174	-0.0119092	0.0208484	-0.130772	-0.0113961
1058	ATCATCCCTATCTTTGGTACAGCAA	0.119672	0.0902939	0.0878401	0.0618956	0.191564	0.0714791	-0.075478	-0.119672	-0.0108866	0.076142	0.129895	-0.0293784	-0.0318321	-0.0577766	0.0718921	-0.0481932	0.0689429	0.0248108	0.0736935	-0.180273	-0.22814
1059	GATTTATGCACTTTTTTTCTTCAGC	0.149495	0.0911375	0.0654567	0.0955708	0.107194	0.0869743	-0.0775863	-0.123782	0.186253	-0.0460164	0.0611321	-0.058358	-0.0840388	-0.0539246	-0.0423016	-0.0625211	0.04401	0.0558763	-0.231762	-0.0547131	-0.126016
1060	GAGGACCTTTATTTCAGTGTTCCTC	0.105032	0.0730434	0.113773	0.0821432	0.0945774	0.0870295	-0.0294637	-0.0745097	-0.0407499	0.172264	-0.0275412	-0.0319889	0.00874034	-0.0228891	-0.010455	-0.0180029	-0.0319201	0.191165	-0.0642824	-0.170339	-0.0146372
1061	GTGGGAATCAGGTTCAACGTCCTCA	0.0846313	0.103133	0.072629	0.0891008	0.0705015	0.0459923	-0.0290509	0.0389407	-0.00368307	-0.032253	0.0260463	0.0185015	-0.0120023	0.00446946	-0.0141298	-0.038639	-0.0252325	-0.076655	-0.0172449	-0.00863972	-0.0654227
1062	AACTGTCTGTTCCTTGCCTAGATTC	0.100717	0.115685	0.110504	0.0672927	0.0551025	0.127383	-0.0577254	-0.0532607	0.0226703	-0.0508041	0.13912	0.0149673	0.00978669	-0.0334248	-0.045615	0.0266654	0.050694	0.0122987	-0.0362561	0.255862	-0.149272
1063	GGTCTCCCTCTTTGGGGAGCTTTCT	0.0832469	0.0508602	0.0903498	0.0282814	0.0915165	0.14518	-0.0611004	-0.0527869	0.147493	-0.0191587	-0.0144473	-0.0323867	0.00710293	-0.0549655	0.00826958	0.0619335	0.150319	0.0826771	-0.0718397	0.0213341	0.127178
1064	TCCCCAACTAAAGCCTAGAAGAGCT	0.0358174	0.0481111	0.0860061	0.136736	0.170324	0.0855641	-0.00352942	-0.034413	0.0390408	-0.0186129	0.0175145	0.0122937	0.0501887	0.100918	0.134506	0.0497467	-0.0169161	0.205891	-0.00972997	0.0604995	0.00898942
1065	AGCATTGCTGTTTCAACAATGGCCA	0.164091	0.115476	0.0858966	0.01745	0.0491855	0.0865757	0.135893	-0.106603	-0.0177935	-0.0983141	0.0868174	-0.0486152	-0.0781949	-0.146641	-0.114906	-0.0775157	-0.240564	-0.0474585	-0.0640762	0.0604917	-0.0959717
1066	GATGCAGAGGGACCTCAGCCTTTAC	0.0767258	0.108149	0.0882789	0.0815605	0.0920073	0.12932	-0.071136	-0.0537305	0.0219402	0.0307875	0.0721388	0.0314234	0.0115531	0.00483469	0.0152815	0.0525945	0.187187	0.0276384	0.136591	-0.0108559	-0.0775881
1067	TTCCCCCAAGTTCTGCTGTTGGACT	0.0642258	0.104844	0.106959	0.04333	0.0954997	0.172322	-0.0616404	0.0241625	0.0241625	-0.0642258	0.0775413	0.040618	0.0427335	-0.0208959	0.0312738	0.108096	0.197539	0.0571069	0.117703	0.15468	0.0134514
1068	TTTCCCCCAAGAATGAGACTCTCCA	0.0903978	0.0854705	0.149268	0.168252	0.0635432	0.10534	-0.0236896	-0.0669578	-0.0559048	-0.0333219	0.179874	-0.00492731	0.0588706	0.0778542	-0.0268546	0.014942	-0.0420058	0.135605	0.219862	-0.00508274	-0.233669
1069	ATTTGACCGAGTGTGTACCTTGTGC	0.127673	0.0989375	0.168343	0.0424545	0.0625869	0.0630044	0.0499264	-0.0578348	0.194867	-0.066185	-0.120774	-0.0287351	0.0406705	-0.085218	-0.0650856	-0.0646681	-0.126337	0.0317824	-0.261773	0.00183545	0.031152
1070	GTTAGCATTTCAGTGCCATCTACCC	0.147565	0.1512	0.117807	0.0788129	0.0981859	0.103768	0.0757321	0.0574699	-0.126457	-0.0279547	0.0212097	0.00363485	-0.0297578	-0.0687519	-0.0493789	-0.0437964	-0.129611	-0.130602	0.0775584	0.0689517	-0.105279
1071	AACAAGAGATGGTGACCCTCTGCCC	0.0560374	0.00734911	0.0727649	0.0397468	0.0594228	0.0823556	-0.0115073	0.0358209	0.0511	-0.0402655	-0.035148	-0.0486883	0.0167275	-0.0162906	0.00338544	0.0263182	0.066935	0.0367066	-0.0152283	-0.00162976	0.0448075
1072	GCCAGAAGACGTCTCTAGTGTTGCG	0.140249	0.0954648	0.173851	0.0836216	0.141765	0.131432	0.142594	-0.015465	0.0275395	-0.0998424	-0.0548262	-0.0447837	0.0336024	-0.0566269	0.00151598	-0.00881679	-0.176668	-0.00740206	-0.0406975	0.062512	0.118171
1073	TGTCCTCACTGCTTTCTAATGGGGA	0.263014	0.523248	0.185737	0.351699	0.275713	0.140718	0.386959	0.102132	-0.174625	-0.138037	-0.176429	0.260234	-0.0772763	0.0886852	0.0126995	-0.122296	-0.516347	-0.161235	0.0454673	0.0193305	0.00130447
1074	GTATTTCTTCTTTTCACTTTACCAG	0.109904	0.0382556	0.0956248	0.101172	0.136768	0.0988676	0.0103151	0.0587636	-0.100014	0.111067	-0.0801311	-0.0716484	-0.0142793	-0.00873215	0.0268644	-0.0110364	0.110607	-0.134996	0.0184757	-0.121728	0.0724594
1075	GCTCACGCAGTACATTGACGGGCAG	0.173318	0.0855942	0.137699	0.115425	0.111088	0.0922049	-0.0790367	0.048749	-0.0161828	0.0968131	-0.0503425	-0.0877234	-0.0356187	-0.0578924	-0.0622294	-0.0811128	-0.0294087	-0.174926	-0.0197034	-0.13467	-0.0468559
1076	GCCAGCAGTCGTGACGGTGGGGGAC	0.0902427	0.0916901	0.067219	0.0777611	0.0365375	0.0993334	-0.0471702	-0.00705364	0.0459409	0.0361339	-0.0278509	0.00144747	-0.0230236	-0.0124816	-0.0537052	0.00909073	0.144944	-0.0708915	0.0787769	-0.0817172	-0.025659
1077	CACCACTAAAAAATCTTATCCCCAT	0.132129	0.0405893	0.11369	0.160531	0.0557187	0.0628566	-0.00642148	-0.0233437	0.13909	-0.110372	0.00104771	-0.0915401	-0.0184395	0.0284019	-0.0764107	-0.0692728	0.0166341	-0.0435303	-0.246408	0.0118838	-0.0849433
1078	TACCTCAATCTCATCAACTACTACA	0.0896029	0.12744	0.111857	0.074579	0.138508	0.144623	0.00155768	-0.010655	0.0190588	-0.0266192	0.0166577	0.0378375	0.0222537	-0.0150239	0.0489053	0.0550205	-0.00988393	0.168644	-0.0271647	0.0180065	0.1255
1079	GTGTACAAATTGCTTCTCACCATCC	0.0636021	0.0398082	0.100064	0.0269222	0.0363054	0.139175	-0.0102355	-0.0572317	0.032152	-0.00703352	0.0423488	-0.0237939	0.0364622	-0.0366799	-0.0272966	0.0755727	0.101543	0.0486134	0.0598459	0.0915435	0.076318
1080	GCATTTTCAGCGCATAACAGTGCAC	0.140158	0.0867924	0.205549	0.0961478	0.0363693	0.126314	-0.115347	0.0871261	0.222018	-0.065726	-0.128071	-0.0533658	0.0653905	-0.0440105	-0.103789	-0.0138443	-0.0248108	-0.187133	-0.198998	0.0846667	0.257054
1081	GCAAATTGACAAATTACAGCTGTAT	0.190263	0.12531	0.128258	0.108014	0.196431	0.0898638	0.00822353	-0.150612	-0.118838	-0.00895316	0.270179	-0.0649529	-0.0620044	-0.0822487	0.00616884	-0.100399	-0.114566	0.100297	0.0143981	-0.0937848	-0.408339
1082	GAGTTTTTACAGTAAGTCTTGGCCG	0.133389	0.11751	0.127247	0.138791	0.094875	0.0253898	-0.111632	-0.0518	-0.00112464	0.121169	0.0433875	-0.0158792	-0.00614234	0.00540224	-0.0385142	-0.107999	0.00221259	-0.0627331	-0.0877925	-0.214908	-0.176777
1083	GAACTACTCAAACAGGTCGCAGCAT	0.138948	0.0917008	0.103302	0.122883	0.0574815	0.0860533	0.0160347	-0.0242816	-0.0933278	0.0242309	0.0773439	-0.0472468	-0.0356454	-0.0160641	-0.0814661	-0.0528943	0.00916748	0.0143415	-0.0163602	-0.127526	-0.144094
1084	CATAGCCTTCATCCTCTTGAGAATT	0.080583	0.0382371	0.0849954	0.0204305	0.0600537	0.0581621	0.0621358	0.0765518	-0.0450053	-0.0449305	-0.0487518	-0.0423459	0.00441245	-0.0601525	-0.0205293	-0.0224208	-0.0872594	-0.143133	0.0929872	0.0167258	0.00857493
1085	GAGGGTCCCCAGAGCATCCTGAAGG	0.0913658	0.0325511	0.109292	0.0620646	0.0197514	0.0824488	-0.0845666	0.0273095	-0.0913658	0.0906617	0.0579611	-0.0588146	0.0179259	-0.0293011	-0.0716144	-0.00891698	0.200938	0.0033176	0.0447941	-0.156126	-0.137509
1086	GTCTCATCTGAACTGATCCCAGGTG	0.128106	0.0798246	0.114265	0.0610003	0.0969897	0.090605	0.0239597	0.0267346	0.0821146	-0.0278864	-0.104922	-0.0482817	-0.013841	-0.067106	-0.0311166	-0.0375013	0.00362726	-0.145598	-0.0742389	0.00496958	0.0237332
1087	GAGAGGACTTTTTTCCAGATTATGA	0.0547024	0.0484721	0.0828783	0.095102	0.0643067	0.113498	0.0781243	0.00958002	-0.0111882	-0.0547024	-0.0218137	-0.00623027	0.0281759	0.0403996	0.00960432	0.0587955	-0.0394352	0.158078	0.0375553	0.0992431	0.0385362
1088	GCTTGACTCTTTGTTCATGGCTCAG	0.0957386	0.126822	0.204932	0.0466566	0.11887	0.177112	0.0328263	-0.0250279	-0.0245192	-0.00813244	0.0248533	0.0310832	0.109193	-0.0490819	0.0231314	0.081373	0.117691	-0.0177722	0.180037	0.170642	-0.0437324
1089	AGCCAGCATCTAACCTGGTGGCCGT	0.112391	0.0807454	0.102315	0.0892495	0.104209	0.0776167	0.0384854	-0.0157381	0.00968104	0.0079963	-0.0404246	-0.0316458	-0.0100761	-0.0231417	-0.00818239	-0.0347745	-0.143624	0.0259666	-0.0810805	-0.0979397	0.122805
1090	TTCTACTCCCCTTAATCTAATCTAA	0.0686655	0.044337	0.115113	0.0521761	0.210013	0.0407239	0.0845775	-0.0546633	0.0262179	-0.0686655	0.0125334	-0.0243284	0.0464472	-0.0164893	0.141348	-0.0279416	-0.0593492	0.0236099	-0.0788127	0.0520815	-0.0772375
1091	ACACTTTCATGAGTTCTTCCATTTC	0.124648	0.0987505	0.147608	0.101279	0.0977357	0.290101	0.0556959	0.0367064	0.0121641	-0.0433982	-0.0611682	-0.0258971	0.0229608	-0.0233689	-0.0269119	0.165453	0.319289	0.172558	0.114797	0.103213	0.117408
1092	GTGTCCCTGCAGTTGGCAAGGAGTC	0.0645845	0.145378	0.152689	0.0282525	0.0937402	0.282831	-0.0213747	-0.0420904	-0.0506557	0.0674373	0.0466835	0.080793	0.0881046	-0.036332	0.0291556	0.218247	0.35277	0.095357	0.276938	0.406726	-0.0405574
1093	TTAGAGCACTGCAGAACTTCTCCTT	0.140062	0.0665085	0.109215	0.131695	0.111205	0.0679552	-0.047768	-0.0530012	0.0847683	0.0109005	0.00510037	-0.0735531	-0.0308466	-0.00836675	-0.0288566	-0.0721064	0.0619842	-0.0433218	-0.127966	-0.150962	-0.100266
1094	ATTGTCACTCTATCCAGGCTGGGAC	0.0751504	0.0467171	0.175046	0.0273741	0.0754002	0.133482	-0.0267553	0.038791	0.030039	-0.0666821	0.0246074	-0.0284333	0.0998951	-0.0477764	0.000249747	0.0583319	-0.0412885	-0.000501786	0.292558	0.00596241	0.0349292
1095	TCGGGGCCCACTGGAAGCATCCAGA	0.11105	0.0446375	0.0863472	0.126282	0.0589516	0.0609393	0.00223291	0.0198954	0.0633047	-0.0437068	-0.0417262	-0.0664128	-0.0247031	0.0152317	-0.0520987	-0.050111	0.0023912	-0.109518	-0.110556	-0.0673435	0.0344713
1096	TGATTACTACCTCAGGACCAACCTC	0.0810913	0.0488096	0.0976808	0.0763149	0.146772	0.106242	0.0514912	-0.0618938	-0.0565673	-0.00464731	0.0716172	-0.0322817	0.0165895	-0.0047764	0.065681	0.0251506	-0.0815957	0.126886	0.0509445	0.119835	-0.0903167
1097	TTTCTGTATCTACTTTCTGCAGCCC	0.126378	0.0501475	0.108183	0.0599589	0.123141	0.115544	0.0979453	-0.045566	-0.0385994	0.0541597	-0.0679396	-0.0762307	-0.0181948	-0.0664193	-0.00323754	-0.0108345	-0.166835	0.0729067	0.12472	-0.132435	0.0474717
1098	CCCCTTACCCCGGACAGGATGAATG	0.0788993	0.0726313	0.0622332	0.0614765	0.0679851	0.0733359	-0.0469397	-0.0740726	0.0744492	0.0330766	0.0134865	-0.00626799	-0.0166661	-0.0174228	-0.0109141	-0.00556342	-0.0268542	0.0274613	-0.0584348	-0.0031902	0.0332007
1099	AACCAACTTGGTCCAGCTGTATCAC	0.146573	0.0861765	0.0809206	0.0627727	0.0802728	0.1193	-0.0633588	0.0706933	-0.014372	0.0739973	-0.0669598	-0.0603961	-0.0656521	-0.0838	-0.0662999	-0.027273	-0.0500164	-0.0913936	0.0910962	-0.190901	0.10485
1100	GCATCTGCAGGTCAAGGGCCGAAGC	0.112723	0.106819	0.10078	0.126945	0.161506	0.101943	-0.00210816	0.011406	-0.0240202	0.0234677	-0.00874528	-0.00590342	-0.0119428	0.0142222	0.0487829	-0.0107799	-0.0546432	-0.0553824	0.0291485	0.0733225	-0.0463451
1101	CACAGTGGCTTCCCTTAGAACCAGT	0.0728938	0.112367	0.115246	0.0500687	0.0408141	0.122107	0.00961171	0.076495	-0.0418122	-0.0667716	0.0224771	0.0394736	0.0423527	-0.0228251	-0.0320796	0.049213	0.0571662	0.0345189	0.026679	0.174972	-0.0472713
1102	TGACGCAAAATACCACCTTGGCGCC	0.317244	0.0952259	0.153645	0.224377	0.213432	0.44233	-0.188876	-0.179934	0.0262	0.182821	0.159789	-0.222018	-0.163599	-0.0928671	-0.103812	0.125086	0.125799	-0.0658045	0.0619432	0.228077	0.275417
1103	CAAGCCCCTGTATTTTGCTGATCGG	0.10418	0.0390222	0.076088	0.0415101	0.0732612	0.118843	-0.0184169	0.0193487	-0.0486345	0.0710593	-0.0233566	-0.0651575	-0.0280916	-0.0626696	-0.0309185	0.0146634	-0.0588766	-0.0522234	0.0336394	0.183438	-0.032661
1104	CCTCTTCTGGGCATCAGCAAAGGAA	0.0599365	0.0725965	0.120024	0.0986577	0.0569829	0.0387296	-0.0329991	-0.0462063	-0.0170816	0.00493564	0.0913514	0.01266	0.0600871	0.0387212	-0.00295367	-0.0212069	0.00617128	0.0428383	0.0462294	-0.0648722	-0.136402
1105	TCTTCTGGAGCCTGTGTACTGCGGA	0.103161	0.0928275	0.13622	0.0868335	0.161059	0.0832575	-0.047971	-0.00995008	-0.0149824	-0.037699	0.110602	-0.0103335	0.0330588	-0.0163275	0.0578983	-0.0199035	0.0755357	-0.0587179	0.038543	0.0546127	-0.209491
1106	AAAGGACCCTCTTGATTACAGCACA	0.0814275	0.0960551	0.0831293	0.0375231	0.0713861	0.114334	-0.0229094	0.0216347	-0.0165797	-0.0134826	0.031337	0.0146277	0.0017018	-0.0439044	-0.0100413	0.0329067	0.0640968	0.0790173	-0.0114407	0.0607162	-0.0278561
1107	ATGAGGTTGCATTGAATTAATAGAT	0.0778708	0.136215	0.16312	0.159423	0.0883246	0.090879	-0.0778708	0.045517	0.046183	-0.0464438	0.0326146	0.0583442	0.0852489	0.0815527	0.0104538	0.0130082	0.0804837	0.0337471	-0.101366	0.138279	-0.0861024
1108	GACAGCTGTATTTTCAGCCTGTGTG	0.0938117	0.12077	0.0838454	0.0472325	0.0604524	0.128917	-0.0314199	-0.0575498	0.00305227	-0.00158035	0.0874978	0.0269585	-0.00996631	-0.0465792	-0.0333592	0.0351054	0.0825276	0.0809381	0.095603	-0.0333058	-0.050236
1109	GCAACTTTGCTGTGATTCCGTTTGT	0.048784	0.0620323	0.0626898	0.0413404	0.046595	0.0894041	-0.0355258	-0.0361194	0.00778451	0.00979286	0.0540679	0.0132482	0.0139058	-0.00744365	-0.00218901	0.0406201	-0.00940481	0.119094	0.0239879	0.053399	0.016024
1110	GCATCTCTGCAGAGGCTGCCAGTGC	0.111321	0.0784954	0.0931892	0.0507383	0.0905006	0.0717273	0.00656905	-0.0218222	-0.0325433	0.0693868	-0.0215903	-0.0328253	-0.0181314	-0.0605823	-0.02082	-0.0395933	-0.0119388	-0.0409186	-0.0300113	-0.148462	0.0333637
1111	TCTGCCCAACGTCACGACAGTGGAG	0.100998	0.0945396	0.142831	0.127221	0.110803	0.105057	-0.0355512	-0.0465042	0.0271146	0.00312017	0.0518207	-0.00645887	0.0418328	0.0262225	0.00980449	0.0040581	-0.0473934	-0.0170812	0.0843853	0.0922999	-0.0919201
1112	GCGACCTCGAAGTAACTCTTGGCAA	0.0972729	0.101301	0.0983566	0.110347	0.105036	0.141782	-0.0522035	0.00734635	-0.0289272	0.115842	-0.0420576	0.00402811	0.00108374	0.0130739	0.00776313	0.044509	0.097791	0.0301028	0.0234581	-0.0206386	0.091832
1113	GCATCCCCCAAAGTTCACAATGTGG	0.0455931	0.0526859	0.0861698	0.0677962	0.0229044	0.115956	-0.00637661	-0.0339241	0.0350102	-0.0155449	0.0208354	0.00709278	0.0405767	0.0222031	-0.0226887	0.0703628	0.124308	0.046054	0.0411502	0.108716	0.0315863
1114	CTGGGTGCCGTGTTACTAACTCTAG	0.118924	0.0857717	0.111571	0.0604866	0.114864	0.0569385	0.0868593	-0.0520356	0.0355698	-0.042709	-0.0276845	-0.0331524	-0.00735308	-0.0584375	-0.00406055	-0.0619856	-0.189194	0.0216908	-0.112547	0.0194836	-0.0493608
1115	AGAAGATCTGAATCACTGTCCCCAA	0.0388238	0.0495835	0.116887	0.061269	0.0681962	0.0233221	-0.0212778	0.0217067	0.0394877	-0.0327543	-0.00716234	0.0107597	0.0780629	0.0224452	0.0293724	-0.0155018	0.00284035	-0.0590066	-0.0296979	0.00966888	-0.00131357
1116	CAATCTGATTTCATCGTCGTGGCCT	0.201669	0.0912423	0.141787	0.055886	0.122449	0.0941642	0.595353	-0.180561	-0.175317	-0.163956	-0.0755183	-0.110427	-0.0598819	-0.145783	-0.07922	-0.107505	-0.783019	0.203003	0.0791865	0.068558	-0.105251
1117	TCGGCGCAGGAGTTCCTCAAGCCGT	0.127987	0.159751	0.0835607	0.0840411	0.0333024	0.102852	-0.0955098	0.0682441	0.0277908	0.0501821	-0.0507071	0.031764	-0.0444258	-0.0439454	-0.0946842	-0.0251341	0.0251157	0.00189595	-0.0439558	-0.122491	0.0137644
1118	GGTGGAGCACCAGGTACCACACAGC	0.0630721	0.0875751	0.121083	0.112243	0.112808	0.036009	-0.02912	-0.0143401	0.0191945	0.0276657	-0.00340017	0.0245029	0.058011	0.0491707	0.0497363	-0.0270631	-0.000545536	0.00481281	-0.0534052	-0.0827929	-0.00338486
1119	GCTGGAGGAAGCCTTCTCTGCCAGC	0.0435388	0.0706129	0.089426	0.0522469	0.0659284	0.132725	-0.0204153	-0.00552157	0.0525234	0.00482607	-0.0314126	0.027074	0.0458872	0.00870809	0.0223895	0.0891863	0.011689	0.214243	-0.0673145	0.15379	0.133524
1120	AAATGGCAGGGAACCTCTTATCCGG	0.0353634	0.0422281	0.0679389	0.0550208	0.0457546	0.102178	-0.0328153	-0.022389	-0.00660863	0.0630166	-0.00120369	0.00686471	0.0325754	0.0196574	0.0103911	0.0668144	0.0703495	0.0739325	0.0611663	0.00890509	0.119718
1121	GGCTGTGCACAGTTCACCGAGAAGC	0.120751	0.0848429	0.0882973	0.107548	0.098794	0.0563469	-0.0186878	-0.0193211	0.0378687	-0.00746649	0.00760669	-0.0359083	-0.0324539	-0.0132037	-0.0219572	-0.0644043	-0.0419593	-0.0395285	-0.0484507	-0.0995545	-0.0925284
1122	TAGAAATTAATACCACTACCCGTGA	0.123385	0.131697	0.123592	0.0813407	0.117303	0.0897842	0.0397934	-0.00257292	0.0604626	-0.0668166	-0.0308665	0.00831157	0.000206776	-0.0420445	-0.00608197	-0.033601	-0.00264614	-0.0965686	-0.0608727	-0.0325988	0.0246814
1123	GACACTTGGGTCTATGAGAGCACAG	0.0494506	0.0361131	0.100084	0.128664	0.0920747	0.0248358	-0.00659561	-0.0494506	0.0380266	0.0497925	-0.0317729	-0.0133375	0.0506335	0.0792131	0.0426241	-0.0246148	-0.00580241	0.0341139	-0.0744159	-0.0924521	0.0154826
1124	CAGCTCTGACCAAAGGAGGCGTAGT	0.0922891	0.0770039	0.148238	0.065994	0.0760864	0.0673175	0.0844876	-0.0701921	-0.0132337	-0.057226	0.0561642	-0.0152852	0.0559493	-0.0262952	-0.0162027	-0.0249717	-0.109567	0.0713149	-0.0568717	0.101796	-0.131531
1125	CTGCAAAGTGCATCTCTTCCAGTAC	0.0809457	0.111216	0.0804402	0.0980678	0.111649	0.103915	0.037486	0.11657	-0.0713252	-0.0707715	-0.0119596	0.0302708	-0.000505495	0.0171221	0.0307033	0.0229698	-0.0126062	-0.129086	-0.000496542	0.0918825	0.165155
1126	GTTTCGCATTAAGAGGGCACTGGAC	0.0689879	0.0139778	0.0886727	0.0502723	0.0747382	0.0742655	0.0187343	-0.0259908	0.00476927	0.00390971	-0.00142251	-0.0550101	0.0196848	-0.0187156	0.0057503	0.00527764	-0.0551367	0.082313	0.0278162	-0.000988442	-0.0276159
1127	AATAAGACCCCACTGGAGTCTCTCT	0.10695	0.094647	0.0509221	0.0322392	0.0864545	0.0919205	0.0154342	-0.0460505	-0.0332927	0.13797	-0.074061	-0.0123027	-0.0560276	-0.0747105	-0.0204952	-0.0150292	-0.0753858	0.058247	0.0161344	-0.201627	0.127486
1128	GTGGAATGTCATCCTTACTTCAACC	0.0894845	0.0870076	0.0990869	0.141887	0.0491513	0.0872023	0.154345	-0.060623	-0.041545	-0.0894845	0.0373071	-0.00247693	0.0096024	0.0524028	-0.0403332	-0.00228217	-0.120855	0.105334	0.0926549	0.0294628	-0.118008
1129	AAACGGAGACCTCGGTCATCTAGCC	0.110911	0.0661686	0.117018	0.0560072	0.0904072	0.106482	-0.0997163	0.158463	0.0462243	-0.00295533	-0.102016	-0.044742	0.00610764	-0.0549033	-0.0205034	-0.00442866	-0.0111943	-0.200092	-0.0984213	0.0568347	0.23073
1130	GCAGGGAAACCGGCGAGAAGCTCCT	0.0864418	0.338402	0.109767	0.11226	0.0493895	0.116475	-0.0462791	-0.0125719	-0.0374635	0.0808431	0.0154714	0.25196	0.0233247	0.0258177	-0.0370523	0.0300328	0.0310566	-0.0275023	0.249257	-0.0274177	-0.0752299
1131	CCCTGGACACTGCATTACAGACCCG	0.0812163	0.0610356	0.132173	0.0337563	0.16861	0.0922567	-0.0485447	0.0880909	0.0439353	-0.0396218	-0.0438597	-0.0201807	0.0509566	-0.04746	0.0873939	0.0110403	-0.00501423	-0.0596565	-0.00363786	0.0961317	0.0273785
1132	AGAGGCAGTGCCGACCATCCTGCTA	0.156216	0.0981584	0.0774601	0.0825411	0.0790863	0.0266639	0.0606501	0.0169068	-0.0830674	-0.0550109	0.0605214	-0.0580579	-0.0787562	-0.0736753	-0.0771301	-0.129552	-0.179226	-0.163058	-0.0530714	-0.0690455	-0.183362
1133	GATTTGGCCCTGTGTATTATGATAT	0.281294	0.22722	0.24592	0.432398	0.327271	0.0108316	0.279515	0.0529747	-0.106939	-0.150348	-0.0752025	-0.0540742	-0.0353741	0.151104	0.0459775	-0.270462	-0.5518	-0.321087	-0.159619	-0.122272	-0.197533
1134	GTAAGCAGCCTTTTCTAATATTTCT	0.135291	0.0539887	0.132452	0.109001	0.101956	0.142513	-0.0702695	0.0437235	0.021844	-0.0444698	0.0491718	-0.0813021	-0.00283865	-0.0262893	-0.0333349	0.00722207	0.00291034	0.0160496	0.0322688	-0.056328	0.0412097
1135	AATCTGTTTTCTATGCATGCACAAA	0.105912	0.0685788	0.126477	0.202022	0.189724	0.0535289	0.0878155	0.0176597	-0.0921822	-0.0751686	0.0618757	-0.0373336	0.020565	0.09611	0.0838116	-0.0523835	-0.176439	-0.0679569	0.105692	-0.00593301	-0.11728
1136	CCCTGGACATTTGCACTGACTTTAT	0.118646	0.0732386	0.0711567	0.0529652	0.117534	0.0671148	-0.0203528	-0.0696196	0.0963148	0.0738213	-0.0801637	-0.0454071	-0.047489	-0.0656804	-0.00111186	-0.0515309	-0.0338563	-0.0313484	-0.116646	-0.168975	0.0931715
1137	TAAATGTTCCTTCCTCAGGGAGGTC	0.142194	0.0474626	0.0483312	0.10262	0.0676278	0.114219	-0.00508228	-0.00194181	0.143185	-0.0201557	-0.116005	-0.0947318	-0.0938632	-0.0395746	-0.0745666	-0.0279756	-0.0377192	-0.0470448	-0.24414	0.0782697	0.110756
1138	TCAGCAGAGAGCATCCCGTGTGGAT	0.0739598	0.109441	0.0875029	0.0851595	0.122172	0.0441319	-0.0126264	0.0339115	0.0072948	-0.0201468	-0.00843311	0.0354809	0.0135431	0.0111997	0.0482119	-0.0298279	-0.00217208	-0.0784352	-0.0689034	0.0467668	-0.0463958
1139	TGGAGCCCTGCGGGTGGGGGCAGGG	0.107248	0.0791455	0.106624	0.0869274	0.108148	0.1326	0.0542364	0.0904376	-3.34096e-05	-0.0457606	-0.09888	-0.0281026	-0.000623986	-0.0203207	0.000899663	0.0253517	-0.100658	-0.152647	-0.0217925	0.157959	0.243897
1140	GAACCAGTTGTTTTGTCTTGCGGGT	0.0271895	0.0890297	0.126832	0.156347	0.143428	0.196482	-0.000904634	-0.01584	-0.00294964	0.0192451	0.000449225	0.0618402	0.0996421	0.129158	0.116238	0.169292	0.311747	0.00632825	0.160867	0.210695	0.156824
1141	CACTGAGAGGGTCCCATGACGGCGG	0.0884375	0.122401	0.0940317	0.100287	0.125256	0.156939	-0.00510427	0.0376561	0.0503935	-0.0219683	-0.060977	0.033964	0.00559421	0.0118495	0.0368189	0.0685019	-0.00619427	0.231861	-0.108741	0.0528019	0.172782
1142	CACATGTTACCCTGCAGCTACATTG	0.0527044	0.0590627	0.12562	0.0912607	0.132583	0.0810998	-0.0133365	-0.0527044	0.06999	0.0415765	-0.0455256	0.00635833	0.0729159	0.0385564	0.0798787	0.0283955	0.0290619	0.108786	0.0572965	-0.0793944	0.0262279
1143	TTTCCCCAGTTCCTCGAATTGAGAG	0.161241	0.0485994	0.0724583	0.0774951	0.109133	0.100046	-0.0977458	-0.107986	0.179325	-0.017551	0.0439585	-0.112642	-0.0887828	-0.0837461	-0.0521078	-0.0611947	-0.00756595	-0.0449653	-0.230964	-0.0263647	0.00388667
1144	TAGCCCAGCCTGTATCAGGCACTCA	0.0863059	0.0801775	0.129132	0.106316	0.137104	0.123233	-0.0614952	-0.0779378	0.0141573	0.196537	-0.0712611	-0.00612841	0.0428257	0.0200103	0.0507978	0.0369269	0.180573	-0.000554793	0.0540307	-0.141421	0.0920072
1145	TAATGACCTGCTCCGAAACCGGTTC	0.0812379	0.0397885	0.123486	0.0389253	0.102553	0.107229	0.0355884	-0.0035339	-0.0228736	-0.0332081	0.0240271	-0.0414495	0.0422483	-0.0423126	0.0213146	0.0259915	0.0420741	0.156069	0.0274986	-0.0289189	-0.0667656
1146	ACCCCTGAACACACAGCTGGAACTC	0.118611	0.0804496	0.144134	0.0385372	0.0656115	0.0494506	-0.0110079	-0.0801582	0.00472146	0.0132224	0.0732223	-0.0381616	0.0255227	-0.0800739	-0.0529996	-0.0691605	-0.052504	-0.0105041	-0.0864401	-0.0230478	-0.173307
1147	GACTCACAGCTGACTCCAAGCTGCA	0.0783864	0.109549	0.0884501	0.0228953	0.0696666	0.0943707	0.0508907	-0.0499123	0.0295254	-0.002625	-0.0278788	0.0311626	0.0100637	-0.0554912	-0.00871988	0.0159842	0.0876761	0.106708	-0.0857455	0.000682536	-0.0294
1148	GACTTTGGTCTGAACTAGCCATTGA	0.105322	0.0612085	0.11271	0.133118	0.0884426	0.0913579	-0.105322	-0.0696691	0.0826952	-0.043834	0.13613	-0.044113	0.00738864	0.0277966	-0.016879	-0.0139636	0.0980148	0.153573	-0.101739	-0.0403799	-0.179288
1149	TCTTTAATTTACGGGTCTTCATAAG	0.120341	0.0806145	0.107461	0.0649732	0.0639473	0.12023	-0.0466139	0.0816899	-0.0260597	0.102956	-0.111973	-0.0397261	-0.0128794	-0.0553674	-0.0563934	-0.000110354	0.10168	-0.159604	0.129829	-0.206258	0.133801
1150	GCTGCTCCCCTGGAGGACAGAGGGA	0.0782386	0.0424302	0.0749734	0.111357	0.0484393	0.0757201	0.0727037	-0.0684177	0.11369	-0.0483609	-0.0696154	-0.0358084	-0.00326522	0.0331187	-0.0297993	-0.00251852	-0.0969647	0.0291024	-0.0347941	-0.0298778	0.119942
1151	GACAGCAGTAGCCCAGAAGACAGTG	0.0913574	0.0847808	0.0856845	0.0583594	0.0833827	0.131866	-0.0790599	0.0250019	0.0859877	-0.0354281	0.00349837	-0.00657662	-0.00567289	-0.032998	-0.00797475	0.0405084	0.140648	0.0251878	0.000652207	0.0262127	0.00984158
1152	CTCGCCCGTCACAAAGAGCTTCAAC	0.078235	0.0836452	0.0956444	0.0451411	0.0784442	0.133287	-0.049158	0.0249447	-0.0363786	-0.000749392	0.0613413	0.00541021	0.0174094	-0.0330939	0.000209217	0.0550517	0.109377	-0.0814226	0.236253	0.038979	-0.0279279
1153	CCCATCCGTACTACCAGGAGACTGG	0.0842869	0.126353	0.111544	0.111372	0.0488202	0.0587133	-0.00191963	-0.0118216	0.0271754	0.0303525	-0.0437866	0.0420663	0.0272566	0.0270855	-0.0354667	-0.0255736	-0.0250343	-0.00703907	-0.0749328	-0.107873	0.0870108
1154	TCTATGTCTTGTCCTGATTCACTGT	0.153926	0.0348711	0.189125	0.0518962	0.0439695	0.0796721	0.0343143	-0.0934892	0.128917	0.0260651	-0.0958073	-0.119055	0.0351991	-0.102029	-0.109956	-0.0742536	-0.0348916	0.0327153	-0.184177	-0.144928	-0.0399874
1155	GTTGTGCCTTTTATAGCTATTACTG	0.100898	0.0751271	0.163288	0.0648302	0.0767455	0.1251	0.00936295	-0.0537573	0.142073	-0.078685	-0.0189935	-0.0257707	0.0623902	-0.0360676	-0.0241522	0.0242025	-0.110261	0.0602682	-0.0701223	0.0924532	0.148674
1156	AATGGACCAGATCTACCTCAGTATT	0.0981248	0.0875695	0.0847111	0.0988722	0.0476369	0.170149	-0.0981248	0.05901	0.112194	-0.0409023	-0.032177	-0.0105554	-0.0134138	0.000747427	-0.0504879	0.0720239	0.193648	-0.0904965	0.0777616	0.166982	0.0122248
1157	AGCAGAGCCAGGTGAGGGGGCGCCT	0.0961633	0.0837688	0.115269	0.0559518	0.063278	0.058494	-0.0496432	0.0422491	-0.0712066	0.0652766	0.0133242	-0.0123946	0.0191057	-0.0402115	-0.0328854	-0.0376693	0.0124054	-0.00243032	-0.0249567	-0.143073	-0.0302915
1158	TATGGAGCTAGTAGCACCACCTCAA	0.0934994	0.128876	0.0732153	0.13829	0.103948	0.161442	0.139363	-0.0502071	-0.0478796	-0.0236617	-0.0176147	0.0353771	-0.0202841	0.0447904	0.0104486	0.0679424	-0.196071	0.23763	0.11418	0.113097	0.0708764
1159	AACCATTGCATTCCTTGATCATCAC	0.0937104	0.125102	0.0963422	0.0924994	0.0997122	0.142989	-0.0782494	-0.0155531	0.0334415	0.00257139	0.0577896	0.0313915	0.0026318	-0.00121104	0.00600173	0.0492788	0.284524	0.00503172	-0.0494479	0.0226707	-0.0163841
1160	GAGTAACTCCCCTCAGGGATACGAC	0.162279	0.100564	0.11551	0.0588534	0.123001	0.111273	0.102886	0.00742678	-0.052437	0.0469994	-0.104875	-0.0617153	-0.0467688	-0.103425	-0.0392783	-0.0510058	-0.16693	-0.138279	-0.0412893	-0.0218523	0.113321
1161	GTGTGGGCTTCCTTGAGGGAGGCAA	0.116996	0.105432	0.0945672	0.0421237	0.0907167	0.0577145	-0.0622524	-0.110098	0.119903	0.0198632	0.0325841	-0.011564	-0.022429	-0.0748724	-0.0262794	-0.0592817	-0.0345407	0.0153142	-0.158331	-0.099147	-0.0197035
1162	TTCTGTGTGATAGGGTTTTATATCA	0.124069	0.13226	0.0968262	0.0397414	0.0774934	0.0786848	0.0428255	0.00449556	0.0479296	-0.124069	0.0288186	0.00819077	-0.0272431	-0.0843279	-0.0465759	-0.0453845	-0.115973	-0.1052	-0.0439224	0.0670528	-0.0288791
1163	TGAATGTGGGAGCTTCTTCCGCTCT	0.0343836	0.0614543	0.0874406	0.0722388	0.0409687	0.103806	0.0611714	-0.0170667	-0.016632	-0.0151861	-0.0122865	0.0270707	0.053057	0.0378552	0.00658507	0.0694228	0.0255672	0.0535514	0.10476	0.0697738	0.0934618
1164	GCTCCAAGCAGCCACAACAAGTATG	0.093901	0.0396398	0.120972	0.0870395	0.163338	0.122044	0.0202286	0.0127447	0.0609399	-0.0638113	-0.0301018	-0.0542612	0.0270715	-0.00686144	0.0694367	0.0281431	-0.0567965	0.0939521	-0.0252516	0.0727622	0.0560495
1165	TGCCTCACAAACTCGGGGTATGGTC	0.0502791	0.134565	0.105924	0.111051	0.0893841	0.0744293	-0.0387188	-0.0429134	0.0718396	0.00845817	0.0013345	0.0842861	0.0556445	0.0607721	0.0391049	0.0241502	0.0557832	0.0434009	-0.0623632	0.0611113	0.0228187
1166	TCCCAGTGGAACTGCCTTCTTGGGC	0.0817151	0.0212264	0.0712332	0.048596	0.0616903	0.0927155	-0.0194897	0.0160685	0.0326256	0.0333799	-0.0625842	-0.0604887	-0.0104819	-0.0331192	-0.0200248	0.0110004	-0.0240034	-0.0738139	0.0327375	0.112189	0.00789231
1167	ATACGGCTGCGAGAAGACGACAGAA	0.155712	0.0958861	0.142377	0.152715	0.15621	0.128561	-0.0347556	0.0910062	-0.0289089	-0.00639553	-0.0209461	-0.0598255	-0.0133344	-0.00299633	0.000498876	-0.0271505	-0.00643774	-0.13857	-0.0136206	-0.0229991	0.0458749
1168	GTCTGTGGCCCTTGTGTTGAGTGAT	0.077978	0.102851	0.085928	0.080734	0.0628675	0.0747669	-0.00323101	-0.0625221	-0.0301544	0.0773863	0.0185213	0.0248728	0.00794999	0.00275594	-0.0151106	-0.00321111	-0.0393917	0.0411127	0.0266086	0.0155846	-0.0599698
1169	TACCCCTTTCTGTTCGAAGTTCATT	0.0723302	0.100316	0.142065	0.043772	0.061679	0.0821126	0.0724318	0.0261526	0.0328592	-0.0723302	-0.0591133	0.0279862	0.0697345	-0.0285583	-0.0106513	0.00978233	-0.0351331	-0.0676048	0.0342401	0.124451	-0.00704134
1170	TGTAAGTTGTACTTCTTCCAGTCGC	0.131482	0.0928278	0.106634	0.0979629	0.0563152	0.134836	-0.0493661	0.13704	0.111586	-0.0677784	-0.131482	-0.0386538	-0.0248472	-0.0335188	-0.0751665	0.00335433	-0.0821156	-0.243268	0.00797587	0.256094	0.0780854
1171	GGCTTGTATCAAAAGGTCCAGACCT	0.101884	0.19037	0.101567	0.0880075	0.119097	0.144808	-0.0878822	0.00330507	-0.0918545	0.16953	0.00690129	0.0884856	-0.000316988	-0.0138769	0.0172128	0.0429241	0.0937475	0.0316699	0.128939	-0.0631197	0.0233838
1172	ATCTCGAGGATTAGCTTCACGGGGT	0.104578	0.0712452	0.0639507	0.095973	0.0774898	0.123754	0.0417204	-0.0740549	0.04047	-0.0137565	0.00562094	-0.0333323	-0.0406269	-0.00860456	-0.0270877	0.0191761	-0.0670352	0.175876	0.133666	-0.0908211	-0.0558056
1173	TGGCTCGCGGACCAGTATGACGCCA	0.0804048	0.0768059	0.05875	0.0769744	0.111059	0.165298	0.0697772	-0.00788102	-0.0625034	-0.057957	0.0585642	-0.00359885	-0.0216548	-0.00343043	0.0306538	0.0848931	-0.00656653	0.22817	0.178917	0.0459879	-0.0220431
1174	CATGACCAACAGTCTCTTCATCGAC	0.12618	0.126554	0.116492	0.101705	0.135876	0.0693219	0.0345265	-0.0173939	0.0732608	-0.0879576	-0.00243587	0.000374841	-0.00968801	-0.0244744	0.00969676	-0.0568576	-0.120479	-0.101672	-0.112773	0.114723	-0.064087
1175	GAGAATGGCTGTTGCAGTCGGCGTC	0.0431297	0.0409229	0.0965121	0.0966067	0.0335201	0.089094	-0.0209634	-0.0109885	0.0140928	-0.0164465	0.0343056	-0.0022068	0.0533823	0.053477	-0.00960967	0.0459642	0.161681	-0.00047972	-0.028361	0.00620541	0.0907751
1176	GAACCAACAGCAACCAAATTAATTT	0.0971376	0.111182	0.0913789	0.127687	0.0808977	0.0911499	0.126159	-0.0310529	-0.063731	-0.0377169	0.00634144	0.0140443	-0.00575866	0.0305489	-0.0162399	-0.00598772	-0.146955	0.0299676	0.133991	0.00971195	-0.0566537
1177	AGTGCCAACTGAGGGCTTCCTACAC	0.0878422	0.0714997	0.0775889	0.0260613	0.0718223	0.069486	-0.0255209	-0.00323109	0.029035	0.00147659	-0.0017596	-0.0163425	-0.0102533	-0.0617808	-0.0160199	-0.0183561	0.0138938	-0.0344617	0.0165392	-0.0761018	-0.0116503
1178	GTAGTCCTCAACAGCCAGGGGAGCA	0.0849	0.0481285	0.0777137	0.0898006	0.0823297	0.0740367	-0.0749408	-0.0128028	0.141164	-0.0380717	-0.0153485	-0.0367715	-0.00718633	0.00490057	-0.00257031	-0.0108633	-0.0031273	-0.061923	0.0193781	0.0486095	-0.057254
1179	CAAACATCATGGATCCGCTCTACTG	0.0621499	0.0766155	0.0997415	0.0950099	0.0942492	0.0901972	-0.00870986	0.0185385	0.00707451	-0.0288853	0.0119821	0.0144655	0.0375915	0.03286	0.0320993	0.0280473	-0.0386573	-0.0203665	-0.00095205	0.212317	-0.0121051
1180	AACTGTGGCTTACGTTTTGAAGTAT	0.109244	0.0780206	0.110883	0.101844	0.113973	0.0553717	0.0714267	0.0221313	0.059847	-0.095775	-0.0576301	-0.0312231	0.0016388	-0.00739974	0.00472887	-0.053872	-0.122552	-0.0902642	-0.130451	0.113006	-0.0390985
1181	TTTCGTTCCTTGGCGAGGCTTTTGA	0.0530234	0.0908542	0.134215	0.0509912	0.101154	0.0893846	0.0557622	-0.0447532	-0.0339124	-0.00836406	0.0312674	0.0378308	0.0811916	-0.00203228	0.048131	0.0363611	-0.00239528	0.147138	0.0526551	-0.00180442	-0.0137876
1182	AGGAAAGAGGGCTACAGACCAAAAT	0.121539	0.0550397	0.119785	0.0764919	0.106108	0.0599386	0.0156255	0.0392931	-0.0590637	0.0773348	-0.0731898	-0.0664993	-0.00175395	-0.0450471	-0.0154307	-0.0616004	-0.0718931	-0.0912806	-0.0376645	-0.119424	0.01226
1183	CACCTGCTGTTCTCTTGTTTATGCA	0.096801	0.122689	0.111203	0.0343123	0.101968	0.0727721	-0.0433428	0.11949	-0.049884	0.0133974	-0.0396611	0.0258879	0.0144017	-0.0624887	0.00516733	-0.0240289	-0.0353273	0.0461399	0.0139094	-0.097901	-0.0469657
1184	CATCCACGTGGACGACTTCCAGAGC	0.0855389	0.11207	0.16299	0.0958201	0.0615006	0.0655895	0.018216	-0.00145572	0.0138647	0.0307951	-0.0614201	0.0265306	0.0774506	0.0102812	-0.0240384	-0.0199494	0.0135488	-0.0387881	-0.0962399	-0.0952264	0.116958
1185	TGCCCTGCACAGCTGCAGCAGTTGC	0.12681	0.112699	0.13275	0.118737	0.098752	0.103807	0.0796168	0.0104625	-0.0778448	-0.0178654	0.00563086	-0.0141106	0.00593999	-0.00807297	-0.0280576	-0.0230027	-0.206426	0.00619885	0.198275	-0.0125206	-0.100541
1186	GCTGTGCAGCGTTGGCATTGGCAAA	0.0928478	0.0287788	0.119456	0.0615766	0.0667793	0.0509603	0.0421776	-0.0262966	-0.0478092	-0.0157089	0.047637	-0.064069	0.026608	-0.0312712	-0.0260685	-0.0418875	-0.0662258	-0.0190944	-0.0186048	0.00894364	-0.114456
1187	GCTGCCACAGATCTCTGAAGAGTCT	0.0977856	0.091784	0.0776131	0.0159011	0.0804935	0.103308	-0.0652749	-0.0383648	-0.0233533	0.0879192	0.0390738	-0.00600157	-0.0201724	-0.0818845	-0.0172921	0.0055223	0.012385	0.0237683	0.175135	-0.0571399	-0.126537
1188	CTAGACTTTCTGTTGGTGTATCCCC	0.0924146	0.123357	0.107292	0.0619292	0.108551	0.0875779	-0.0579533	-0.0506599	0.194125	-0.0517178	-0.0337944	0.0309422	0.0148774	-0.0304855	0.0161363	-0.00483671	0.0521232	0.0395219	-0.112865	0.0245746	-0.0275386
1189	GGTCTTCCTTTTCTTATTACATAGG	0.111427	0.0307741	0.105063	0.119597	0.0861671	0.0847708	0.0989919	-0.0204546	-0.0969967	-0.0216361	0.0400955	-0.0806533	-0.00636424	0.00816939	-0.0252603	-0.0266566	-0.117268	0.0743249	0.115958	-0.0654083	-0.14089
1190	GGAGGAGCTGTACAAGTCCATCACA	0.0458035	0.0791223	0.104924	0.0582435	0.0602617	0.0694882	0.00858929	-0.0381591	-0.00891101	-0.00539744	0.0438783	0.0333187	0.0591201	0.01244	0.0144582	0.0236846	-0.04427	0.0403943	0.057696	0.0272596	0.0373433
1191	ATGGCGAGGTGCATATCAAGACGAT	0.0687706	0.0637424	0.0954065	0.0737073	0.0602504	0.109445	-0.0687706	0.0425848	-0.0262835	0.00836834	0.0441009	-0.00502819	0.026636	0.00493669	-0.00852019	0.0406743	0.0798346	-0.00256974	-0.0424871	0.104689	0.0639052
1192	GACGCCTTAGATAACAGCCATCCTA	0.118265	0.113589	0.0881441	0.144933	0.0988827	0.154778	0.0301399	-0.00577101	0.0757508	-0.00109536	-0.0990243	-0.00467617	-0.0301212	0.0266679	-0.0193826	0.0365129	0.261176	-0.0587899	-0.0823676	-0.0734313	0.135978
1193	GACTTCCGCTGGTCAGATGGACACC	0.165229	0.0434386	0.105709	0.118709	0.0826636	0.0773701	0.131848	0.0290935	-0.137527	-0.0392987	0.0158846	-0.121791	-0.0595204	-0.0465205	-0.0825656	-0.0878591	-0.208448	-0.155636	0.118869	-0.058587	-0.135494
1194	GTAAGTACAGCAGCAGCATTATTAA	0.115254	0.0431941	0.152217	0.0460046	0.0403346	0.0942399	-0.0947581	0.0374545	0.0432901	-0.0341844	0.0481978	-0.0720599	0.0369632	-0.0692494	-0.0749194	-0.021014	0.141698	-0.00447649	-0.0419602	-0.0673393	-0.132992
1195	GTTGAGAGGAAGCTAACCTTTATTG	0.070127	0.0895868	0.137357	0.153198	0.0969655	0.0685744	-0.00434964	-0.0352082	0.0187664	-0.0338651	0.0546565	0.0194598	0.0672299	0.0830709	0.0268385	-0.00155267	-0.0444576	0.0186498	0.00693624	0.068794	-0.0576858
1196	ATGATGTGCTTACCTGAGATTCGAT	0.0622859	0.0553541	0.141817	0.10805	0.0406015	0.0563433	0.0452275	0.0969302	-0.046745	-0.0622859	-0.0331268	-0.00693175	0.0795313	0.0457643	-0.0216844	-0.00594256	-0.0944791	-0.0926649	0.0676482	0.0645492	0.0252338
1197	AAGCTGTCGTACCTGGACTTTCAGT	0.117348	0.0370723	0.113061	0.0595638	0.0327936	0.0813922	-0.0902822	0.14214	-0.109944	-0.104608	0.162694	-0.0802761	-0.00428708	-0.0577847	-0.0845548	-0.0359562	0.00776656	-0.0874331	0.0791802	-0.00468247	-0.174612
1198	AGATCCAAAGTTGTCTTCTGTCCAC	0.121241	0.0196927	0.0817009	0.0845237	0.0996239	0.0721334	-0.0202259	-0.0239672	-0.00845115	0.0241453	0.0284991	-0.101548	-0.0395403	-0.0367175	-0.0216173	-0.0491078	-0.0867303	-0.0646383	-0.0583972	-0.107164	0.0713913
1199	TAAGTGACTCATCCTGTCTGCTAAC	0.110805	0.146717	0.0656299	0.0597317	0.113006	0.0709802	0.0354927	-0.0631352	-0.00201964	-0.044514	0.0741762	0.0359115	-0.0451754	-0.0510736	0.00220064	-0.0398251	-0.00816547	-0.0281188	-0.0894129	-0.0103619	-0.0630666
1200	GCAGTGCCGCTCTGTAGAGGGTAGC	0.119345	0.0705613	0.0818721	0.0772037	0.0950362	0.0512331	-0.0026158	-0.0467038	0.0538603	-0.037513	0.0329723	-0.0487834	-0.0374726	-0.042141	-0.0243085	-0.0681116	-0.112225	0.106168	-0.150757	-0.0720108	-0.111733
1201	TGGCCCCGGAGAAGCTACGTTGCCA	0.0912127	0.0775658	0.15345	0.0418841	0.0966352	0.0730516	0.00169183	-0.0319343	0.0373522	0.084103	-0.0912127	-0.013647	0.062237	-0.0493286	0.00542253	-0.0181611	0.0763643	-0.0360946	-0.0135331	-0.166308	0.048766
1202	CTGCTTTTCTCCACTTGGTTTGGAA	0.138098	0.0952381	0.0880089	0.0563322	0.0978856	0.0934167	0.0345287	0.09248	-0.0773652	-0.0280098	-0.0216337	-0.0428603	-0.0500894	-0.0817661	-0.0402127	-0.0446816	-0.0992974	-0.0853347	-0.00515265	-0.042745	0.00912189
1203	GCAGATCCTCAAGCAGACCTACAGC	0.110824	0.0994461	0.114291	0.129673	0.105297	0.102289	-0.0176079	0.0176714	0.00595254	-0.0125897	0.00657364	-0.011378	0.00346641	0.0188486	-0.00552695	-0.00853486	-0.0414768	-0.0306569	-0.0754254	0.0532885	0.0515963
1204	AATTTTCAGGTGTGAACGCTGGTGA	0.0623965	0.0802005	0.132159	0.122266	0.0793056	0.0463197	0.0399083	-0.0270412	-0.0105667	-0.0136306	0.0113302	0.017804	0.0697622	0.0598693	0.0169091	-0.0160768	-0.062432	-0.0245735	0.0224891	-0.00791829	-0.0079494
1205	GATTCTTACATCTTTATACCATTTA	0.0759283	0.124808	0.136065	0.110192	0.0782266	0.0567039	-0.0396664	-0.052358	0.026551	0.0201833	0.0452901	0.0488798	0.0601372	0.0342633	0.00229837	-0.0192244	0.0220016	0.0138428	-0.0872726	0.0351041	-0.0797978
1206	CTATAAATGTTTTTCCCTGCACAAC	0.0746743	0.1226	0.104022	0.0568028	0.106898	0.0946161	0.0346539	0.00452167	0.0424262	-0.0662059	-0.0153959	0.0479253	0.0293472	-0.0178715	0.0322242	0.0199418	-0.0478407	0.0339411	0.0268614	0.146026	-0.0592784
1207	AAGATCACAAGCCTGCCACGATGGC	0.0876114	0.0907852	0.155641	0.0997794	0.101846	0.165452	0.0135073	-0.0461904	-0.0349798	0.0378944	0.0297684	0.00317376	0.0680291	0.012168	0.0142344	0.077841	0.0815787	0.221688	0.0611557	0.0135971	0.011185
1208	CTGAAGGAGTTCACTGTGTCCGGCA	0.18418	0.0616199	0.162553	0.115041	0.0997962	0.0486619	-0.156666	-0.13235	0.0153719	0.287225	-0.0135812	-0.12256	-0.0216262	-0.0691391	-0.0843835	-0.135518	0.131585	-0.0297327	-0.189377	-0.456198	-0.133866
1209	CCTCTTCACCTACAGCAGTGTCTAT	0.0906025	0.0409821	0.0832942	0.0624927	0.0600437	0.102778	-0.0686199	-0.056607	-0.0314874	0.0087747	0.14794	-0.0496204	-0.00730828	-0.0281098	-0.0305588	0.0121758	0.112467	0.0510119	0.100729	0.0273993	-0.230729
1210	ACAGCACGGCCATCCAGGAGCTGTT	0.0883656	0.0340299	0.0922847	0.0798151	0.0872285	0.094235	-0.0070192	-0.00896622	0.009982	-0.0158603	0.0218637	-0.0543357	0.00391904	-0.00855048	-0.00113708	0.00586941	0.0439125	0.0657112	-0.0595082	0.00384037	-0.0246089
1211	ACAGAGGTGTCTGCACTTCCATGTA	0.345181	0.180911	0.137324	0.197528	0.267454	0.0314206	-0.0864402	-0.00540243	-0.218389	0.184009	0.126224	-0.16427	-0.207857	-0.147653	-0.0777273	-0.31376	-0.215086	-0.313187	-0.0913095	-0.504625	-0.444595
1212	TGGGCTCCACGTTCTTACTTGGAAA	0.0994545	0.0829229	0.122241	0.0731529	0.128923	0.0639845	0.00532402	-0.0681742	0.0251122	0.0107851	0.0269528	-0.0165316	0.0227868	-0.0263016	0.0294688	-0.0354701	-0.0944934	0.085126	-0.122124	0.0129906	-0.0588494
1213	AGGAAGCTGGAAACTCATCTGCCTT	0.0818804	0.100237	0.129615	0.097646	0.082114	0.110764	0.00079671	0.0498075	-0.0602893	0.0149836	-0.00529843	0.0183568	0.0477349	0.0157656	0.000233648	0.0288837	-0.0662962	-0.112998	0.153621	0.0378231	0.132268
1214	TCTAGCTTTTCCTCAACTTAGGCTT	0.0723119	0.0579881	0.183707	0.101739	0.103871	0.114131	0.0108771	-0.00973611	0.0462995	-0.0415682	-0.00587237	-0.0143238	0.111395	0.0294272	0.0315595	0.041819	-0.00819286	0.0488471	0.0462968	0.0356958	0.0864484
1215	GCCCGTCAAGCCCTGGTGAAGGAGC	0.113108	0.0680651	0.127723	0.0386994	0.0753047	0.08212	-0.0886779	-0.0417675	-0.0626	0.0889228	0.104123	-0.0450426	0.0146155	-0.0744082	-0.037803	-0.0309877	0.026286	-0.04424	0.0647229	-0.111322	-0.0903849
1216	AGCTCTCTTCTGCATTTCCATTATG	0.0755961	0.0983919	0.0871079	0.0624836	0.0460163	0.035265	0.037541	-0.0498831	-0.0611653	-0.056988	0.130495	0.0227959	0.0115118	-0.0131125	-0.0295797	-0.0403311	-0.0131422	-0.0226184	0.00573115	0.0116965	-0.183322
1217	AGTGTAGTTAGATCCCAACTCCCAT	0.0731433	0.136487	0.121051	0.11435	0.0988299	0.122153	0.0208244	-0.0616922	0.0169002	0.00569786	0.0182697	0.0633434	0.0479079	0.0412064	0.0256866	0.0490096	0.0474537	0.279511	-0.0834041	0.0441339	-0.0426471
1218	GAGAAGGCCCCCCAAAATCTGGCCA	0.102681	0.0677154	0.0769266	0.0974357	0.0173032	0.0601355	0.0395771	0.0670245	-0.0124122	-0.0345262	-0.0596632	-0.0349657	-0.0257545	-0.00524538	-0.0853779	-0.0425456	-0.114886	-0.10294	-0.000761763	-0.0607506	0.0666111
1219	TGAGGACTGGCAGAGCTGCCGGCGC	0.0864879	0.0543681	0.0768726	0.0917823	0.0970402	0.148592	-0.0275623	-0.00521127	0.0810729	-0.0291549	-0.0191444	-0.0321198	-0.0096153	0.00529441	0.0105523	0.0621038	0.0844069	0.213999	-0.0952057	0.113175	-0.00585596
1220	GCAGATGGCCTGTAATACTAAGTTT	0.111746	0.120088	0.109515	0.0573069	0.149155	0.0609971	-0.0513836	0.0208362	-0.0379613	0.157071	-0.0885625	0.00834126	-0.00223133	-0.0544394	0.037409	-0.0507493	0.0129125	-0.115123	-0.01113	-0.258643	0.118238
1221	GACAGAGATATTCCACTGGTGCGAA	0.298568	0.132725	0.210755	0.477986	0.362522	0.0782984	0.169971	0.0174576	0.0459715	-0.0519761	-0.181424	-0.165843	-0.087813	0.179418	0.0639543	-0.220269	-0.416381	-0.193859	-0.256413	-0.212612	-0.0220815
1222	AAATCCTTCTCAGACAAGCAAATGC	0.0560352	0.0388956	0.165836	0.0754048	0.0463834	0.0776807	0.0673525	-0.0448997	-0.0342781	0.00974214	0.00208313	-0.0171396	0.1098	0.0193695	-0.00965185	0.0216455	-0.0637219	0.057943	0.0900273	0.0343875	-0.0104085
1223	TGTTAACAAGGTAAAACTCCTGGTG	0.0788133	0.119877	0.121457	0.114233	0.150756	0.128648	0.0682649	-0.0101622	-0.00926181	-0.0788133	0.0299724	0.0410634	0.0426434	0.0354194	0.0719431	0.0498347	-0.117919	0.133379	0.0367189	0.205953	-0.00895882
1224	GTGAACTTTCTGCCAAGATGCGGGA	0.0658362	0.104255	0.0902199	0.184289	0.135593	0.074884	-0.0202164	-0.0295743	0.0411212	-0.0658362	0.0745056	0.038419	0.0243837	0.118452	0.0697568	0.00904786	0.0228749	0.00633491	-0.0213999	0.171999	-0.13457
1225	TTTCTCAGGGAGCTCTCTTTTGGGC	0.151119	0.0980002	0.116909	0.0572371	0.0669552	0.0742965	0.0743358	-0.0695293	0.0884477	0.0392563	-0.13251	-0.0531183	-0.0342099	-0.0938815	-0.0841633	-0.0768221	-0.209471	0.0645643	-0.187319	-0.144784	0.0928992
1226	TGCCTTTTCAAATAGCTTGTGCTTT	0.0621785	0.0729718	0.10974	0.102562	0.114489	0.0822722	-0.0524253	-0.015038	0.114598	0.00647265	-0.0536075	0.0107934	0.0475612	0.0403833	0.0523103	0.0200937	0.103384	-0.00498232	-0.113454	0.120511	-0.0049907
1227	GACGGCGTCCGCAAGTGTAAGAAGT	0.120335	0.0555832	0.140108	0.0898469	0.050791	0.0459472	0.131274	-0.0906662	-0.088908	0.157673	-0.109372	-0.0647518	0.0197734	-0.0304881	-0.069544	-0.0743878	-0.154797	-0.0245449	0.00969429	-0.267723	0.0654307
1228	TAGGAGGCCGGCTTTTATCAGCTCA	0.163012	0.141313	0.151407	0.0928503	0.0999218	0.0473066	0.0726902	0.200097	-0.0811981	-0.0417938	-0.149795	-0.0216992	-0.0116046	-0.0701618	-0.0630903	-0.115706	-0.205613	-0.232479	-0.0623076	-0.085863	0.00773436
1229	TGAGCTTCACGTTGCACGAGGGTGT	0.148299	0.167492	0.129058	0.0932997	0.0797374	0.118835	-0.00919583	-0.140485	-0.148299	0.0947692	0.203211	0.0191933	-0.0192411	-0.0549991	-0.0685614	-0.0294636	0.0965993	0.076275	0.0713049	-0.217587	-0.173911
1230	CTGGGACAGATTTCACTCTCACCAT	0.106966	0.0981188	0.0921582	0.0511229	0.0945375	0.0719006	-0.0152265	0.00370919	-0.0638084	0.0243363	0.0509895	-0.00884699	-0.0148076	-0.0558429	-0.0124283	-0.0350652	0.0392559	-0.0662827	0.0480822	-0.0469455	-0.149436
1231	GAACTAACACTGCAGACTTATCAAG	0.115038	0.116739	0.138324	0.086283	0.200131	0.0800389	0.0610714	-0.0452005	-0.0219978	-0.0234704	0.0295973	0.00170044	0.0232862	-0.0287552	0.0850928	-0.0349992	-0.0944697	-0.0231219	-0.0307794	0.051042	-0.0776671
1232	ATGACATCCTGCTGATCAAGCTCTC	0.107295	0.0843838	0.159774	0.0571037	0.0803654	0.0359986	0.0237782	0.0269002	-0.0731355	-0.0576737	0.0801307	-0.0229114	0.0524785	-0.0501915	-0.0269299	-0.0712967	-0.126555	-0.134195	0.069709	-0.0496215	-0.11582
1233	GGTGGACACTGACGAGCTGGACAGC	0.116898	0.0531503	0.0691391	0.117068	0.0794462	0.0800275	-0.0294212	-0.101442	0.0342094	0.0657991	0.0308553	-0.063748	-0.0477592	0.000169243	-0.0374521	-0.0368709	0.125415	0.0101242	-0.0534511	-0.125622	-0.140821
1234	CCCGTGCGCAGAGGCTACTGGGGGA	0.049706	0.0370605	0.0871275	0.0176591	0.0674243	0.151874	0.0330908	0.0186235	0.00949368	-0.0413378	-0.0198702	-0.0126455	0.0374215	-0.0320469	0.0177183	0.102168	0.020323	0.0575429	0.0762038	0.269838	0.0869342
1235	CAAAAAGCCGATCTGCACAGGCCGC	0.137296	0.0436776	0.102255	0.111384	0.0963383	0.0443472	-0.0622666	0.0446005	0.098266	-0.033101	-0.0474989	-0.0936186	-0.035041	-0.025912	-0.0409579	-0.092949	-0.0524976	-0.113079	-0.159905	-0.0688398	-0.0704246
1236	TTATGAGTAGCTGCTACCCTGGAAC	0.0870015	0.0813402	0.090178	0.0948983	0.0684456	0.0367321	0.0335904	-0.0395446	-0.00455853	-0.0357088	0.0462215	-0.00566125	0.00317657	0.00789686	-0.0185559	-0.0502694	-0.120592	0.0638986	-0.0411228	-0.0331876	-0.120343
1237	GTGTCCAACTGTATATAGCTGCCAA	0.117057	0.0290784	0.0707419	0.0123354	0.021107	0.0686837	-0.111776	-0.0315973	-0.0928821	0.0849739	0.151281	-0.0879783	-0.0463147	-0.104721	-0.0959496	-0.0483729	0.0306129	0.0139179	-0.0048018	-0.0504143	-0.231179
1238	TGGCATATCCCCCATTATTATTGAT	0.136348	0.130884	0.0975317	0.127903	0.0914367	0.120626	0.0168582	0.149672	-0.111537	-0.122618	0.0676249	-0.00546416	-0.0388165	-0.00844513	-0.0449115	-0.0157222	-0.146171	-0.0067811	0.0203924	0.176645	-0.122696
1239	TGAGGTGCATCTGGCACATGCGCCC	0.118633	0.0453748	0.0930162	0.0889032	0.132378	0.0644835	-0.0243519	-0.0620643	-0.0872058	0.0363495	0.137273	-0.073258	-0.0256166	-0.0297296	0.0137448	-0.0541493	-0.00271312	0.0266205	0.0101675	-0.0489163	-0.255905
1240	TGGTGCAAGAGCAGCTGCTCGCCAT	0.166553	0.0729024	0.10254	0.0442562	0.0483238	0.0906176	0.0167711	0.0426503	0.0265776	0.0292613	-0.11526	-0.0936505	-0.0640131	-0.122297	-0.118229	-0.0759353	-0.0752085	-0.0253071	-0.106228	-0.140025	-0.0329086
1241	ATTTAGAGACGGCATCTCGCTCCGT	0.0710023	0.112084	0.0708846	0.100426	0.0935711	0.126295	-0.0294078	-0.0584871	-0.0421408	0.00475917	0.125276	0.0410819	-0.000117705	0.0294236	0.0225688	0.0552931	-0.0245558	0.0850168	0.0289688	-0.0148623	0.201898
1242	CATCACTGGGGCTCAGGCGGAAGAT	0.0765398	0.0633434	0.143814	0.232243	0.0487775	0.0237483	0.0234551	0.0330891	0.0228373	-0.0414974	-0.0378842	-0.0131965	0.0672746	0.155703	-0.0277623	-0.0527915	-0.0638755	-0.0621721	-0.0901339	-0.0197537	-0.0280225
1243	GTACCAGCAGTACCAGGATGCCACA	0.0827179	0.00745614	0.092677	0.0244575	0.0442177	0.0833479	-0.0220631	-0.0184354	-0.00933886	0.00707347	0.0427639	-0.0752617	0.00995913	-0.0582604	-0.0385001	0.000630032	-0.00200074	-0.0570301	0.225177	-0.0522458	-0.11075
1244	TACCCATGAACTCCCAGTTTGCGAA	0.0438781	0.0853817	0.0589455	0.0554176	0.0201324	0.0976197	0.00613174	-0.0258362	-0.0135302	0.0500895	-0.0168549	0.0415036	0.0150673	0.0115395	-0.0237457	0.0537416	-0.0500099	0.0990585	0.175477	-0.0434601	0.0876428
1245	GCCCCCTTCATTTGGCAGTGGAGGC	0.0259976	0.0592193	0.0881974	0.0216446	0.11306	0.110262	-0.0224532	0.060587	-0.0120873	-0.0200803	-0.0059662	0.0332217	0.0621998	-0.00435295	0.0870628	0.0842643	0.126844	0.049025	0.121362	0.0255098	0.0985801
1246	AGGGTGTGGGCTATGGGTCACCTGC	0.0949253	0.0720238	0.100505	0.0715067	0.0562109	0.0678836	-0.0129935	-0.0479588	0.132458	-0.00395246	-0.0675534	-0.0229015	0.00557973	-0.0234185	-0.0387144	-0.0270416	0.00205844	0.0386199	-0.199808	0.0474817	-0.02356
1247	GGAAGACGAGGAGACCCTGGCTCGC	0.0567899	0.042426	0.0779838	0.0241891	0.0645376	0.0327186	-0.0438155	-0.0275777	0.11707	-0.0239012	-0.0217758	-0.0143639	0.0211939	-0.0326008	0.00774769	-0.0240713	-0.00142692	0.0154697	-0.133565	0.000736621	-0.00157039
1248	GTCCAACATCTTTGATGATCCCCTG	0.0910559	0.093375	0.0914075	0.112098	0.153448	0.0410946	-0.0545594	0.0380278	0.0663571	0.013439	-0.0632644	0.00231909	0.000351525	0.0210424	0.0623916	-0.0499613	0.0141757	-0.10265	-0.112871	-0.0259275	-0.0225342
1249	TGGTCTCCTGACAGGTTTGCTCCTA	0.121773	0.0694857	0.0968453	0.0539452	0.0994959	0.108119	-0.0437619	0.0625898	-0.0240397	0.00194464	0.00326722	-0.0522876	-0.024928	-0.0678281	-0.0222774	-0.0136541	0.0668178	-0.0825397	-0.0924763	0.0828526	-0.0429249
1250	TCTGCCTCTGCCTGAGCATTAGGAT	0.0881038	0.100067	0.14739	0.0510365	0.0763838	0.0827961	-0.0176618	-0.0238116	0.0300276	0.0216845	-0.0102387	0.0119631	0.0592866	-0.0370673	-0.01172	-0.00530767	0.0978465	-0.0381794	-0.0060291	-0.0521345	-0.0280419
1251	TTTGCAGCTCAAAAAATATGGACAG	0.0679984	0.150509	0.114036	0.107276	0.134472	0.104834	-0.0459013	0.00515055	0.0814713	0.0151906	-0.0559111	0.0825108	0.0460378	0.0392777	0.0664734	0.0368357	0.0213117	0.157886	-0.0452645	0.0284594	0.0217861
1252	GCAGTTCTGCCACTTCGTAGGCTGT	0.0913275	0.115631	0.154655	0.148291	0.0475252	0.0979325	0.175874	-0.0381616	-0.062466	-0.0913275	0.0160811	0.0243037	0.0633273	0.0569638	-0.0438023	0.00660494	-0.22585	-0.0442715	0.0361598	0.215727	0.0512592
1253	GATAGTTGATTCTTGCCTTGTACCT	0.0670752	0.0509235	0.11324	0.100191	0.0777476	0.0973625	0.111011	-0.0589939	-0.00112738	-0.0220365	-0.0288532	-0.0161516	0.046165	0.0331163	0.0106724	0.0302874	-0.127364	0.0973093	0.0550471	0.0293512	0.0970934
1254	TTCTCCTCCACCAGTGGCGGAAGCA	0.0883536	0.0736339	0.0888654	0.0603968	0.103638	0.055776	0.110408	-0.065233	-0.0669724	-0.0613304	0.0831273	-0.0147197	0.000511768	-0.0279568	0.0152846	-0.0325777	-0.108952	0.0350366	0.0510188	0.0164264	-0.156418
1255	GCCATATTGATGAGGTTCTCTTTTT	0.0984523	0.131921	0.115336	0.134456	0.101693	0.0830537	-0.0635335	-0.0773447	0.0050267	0.0322733	0.103578	0.0334684	0.0168835	0.0360038	0.00324018	-0.0153986	0.0307314	0.105	-0.0125353	-0.026196	-0.173993
1256	GCCTGCTCAACCCTTTAAATTTACA	0.136469	0.109887	0.105	0.0484869	0.108795	0.0585878	-0.0944948	-0.136469	0.0206656	0.153809	0.0564891	-0.0265824	-0.0314696	-0.0879823	-0.0276743	-0.0778814	0.0189295	0.0337656	-0.0352933	-0.261086	-0.145723
1257	GTGAGAGACTCCAGGACTTTGACAA	0.0885675	0.107661	0.0894516	0.124908	0.0929362	0.0709296	-0.0560569	-0.00889352	-0.0222763	0.0226628	0.0645639	0.0190936	0.000884104	0.0363408	0.00436863	-0.017638	-0.01977	0.034992	0.0279896	0.02173	-0.153131
1258	TAACAGGGGCATCCCAAGAAGAGGG	0.106091	0.0548469	0.148959	0.0522688	0.205139	0.0749339	0.0377275	0.056758	-0.0393827	-0.0285997	-0.0265031	-0.051244	0.0428678	-0.053822	0.099048	-0.0311569	-0.0919885	-0.118851	0.0290752	0.0410184	-0.0150386
1259	TGATGCTGAAGCTATCCTTGCTGCA	0.0743637	0.0532217	0.0854638	0.0426963	0.0157179	0.0916317	-0.072008	0.0282217	-0.0141844	0.0148209	0.0431497	-0.021142	0.0111	-0.0316674	-0.0586458	0.017268	0.0309199	0.060593	0.0873154	0.0177727	-0.110261
1260	TCCCCTCCTCATTCGGGCAGAGGGA	0.108023	0.0790041	0.0925123	0.0778165	0.0861806	0.124323	-0.0104909	0.0790716	0.0861922	-0.0826178	-0.0721551	-0.0290187	-0.0155106	-0.0302063	-0.0218423	0.0163002	0.0121162	-0.10903	-0.080295	0.092018	0.166691
1261	GAAGCTGATGCAGCGTTGCCGAGGG	0.0663991	0.0636263	0.136074	0.12135	0.154432	0.129329	-0.0581289	-0.0250478	0.0290386	0.0555159	-0.00137779	-0.00277279	0.0696748	0.0549512	0.0880331	0.0629302	0.115784	0.00879814	-0.0596349	-0.107913	0.357617
1262	TTCTCACAGCACATGCTGGCCAGCC	0.0584078	0.107435	0.184028	0.0687344	0.0873481	0.075886	0.00444614	-0.0174161	-0.0397997	0.066043	-0.0132733	0.0490273	0.12562	0.0103267	0.0289404	0.0174782	-0.0166378	0.173617	0.072213	-0.102003	-0.0397978
1263	AGCCACCGTGCTTTGAGTTTTTACA	0.0708763	0.0954808	0.121342	0.0178155	0.0879033	0.105039	-0.065416	-0.0116766	-0.0397262	0.150479	-0.0336601	0.0246045	0.0504656	-0.0530608	0.017027	0.0341631	0.18565	-0.0250399	0.0893435	-0.193258	0.11412
1264	GAGTGCAAGGACCTACTGCAGTCAG	0.060069	0.134104	0.15675	0.103307	0.12587	0.0972003	-0.031972	-0.000648258	0.0611493	-0.00567617	-0.0228528	0.0740349	0.0966809	0.0432384	0.0658014	0.0371313	-0.0149618	0.186926	-0.0824727	0.0208313	0.0753337
1265	TTGAACGAATGTGTGTCCCTTGAGC	0.0864196	0.0906216	0.137097	0.0834	0.0637108	0.13004	0.010004	-0.0203349	-0.0422255	-0.01309	0.0656463	0.00420192	0.0506772	-0.00301958	-0.0227088	0.0436203	-0.0453075	0.0417253	0.186886	0.100026	-0.0652283
1266	CCTCTCAGTCACCATGTTGCAGACT	0.0903192	0.0885496	0.0858597	0.0327309	0.119004	0.0936559	0.00574907	-0.0644719	-0.0483128	-0.0400679	0.147104	-0.00176953	-0.00445942	-0.0575883	0.028685	0.00333674	0.0149957	0.0625411	0.0783523	0.0888517	-0.228057
1267	TCTTTCACTTCTTTTCGATAACATG	0.0312054	0.0317686	0.175739	0.178006	0.1045	0.0551073	0.0162515	-0.00723564	0.0129888	-0.0312054	0.00920074	0.00056319	0.144534	0.146801	0.0732943	0.023902	-0.0185596	0.0599078	0.0827786	0.0237019	-0.0283188
1268	CAGCCTTGCCACAACCTGAAGTGAT	0.0474199	0.0707542	0.0766032	0.0737476	0.0721061	0.0779123	-0.0103986	-0.043173	0.0883096	-0.0157921	-0.0189458	0.0233343	0.0291833	0.0263277	0.0246862	0.0304924	0.0579004	0.0976317	-0.130027	0.139792	-0.0128351
1269	TATGACACCTGGAAGCAGTCCACCC	0.158912	0.107999	0.128582	0.127448	0.0832306	0.135014	-0.102343	0.13614	0.0206012	-0.0209399	-0.0334576	-0.0509126	-0.0303304	-0.0314636	-0.0756814	-0.0238978	-0.0223142	-0.166487	-0.173391	0.188385	0.0543185
1270	GCTAACAAGAACGCTTCCATCTCAA	0.0639428	0.0652691	0.12881	0.184882	0.131827	0.100411	-0.0316179	-0.0424339	-0.0174406	0.0660119	0.0254805	0.00132627	0.0648676	0.120939	0.0678838	0.036468	0.144452	0.0209782	0.0113896	-0.0224414	0.027962
1271	TGACCAAAGTCCTTTTTTTCCATCT	0.163185	0.0976894	0.134296	0.123017	0.154151	0.079565	-0.111192	0.00125828	-0.0615097	0.11015	0.0612932	-0.0654958	-0.0288894	-0.0401683	-0.00903408	-0.0836202	-0.0498006	-0.0833289	0.0779072	-0.182826	-0.180053
1272	CATCTACTTGTCTCCAGATCGGACT	0.106123	0.0523675	0.111346	0.0676717	0.118225	0.147713	-0.0982665	0.104768	0.0495079	-0.0172298	-0.0387798	-0.0537558	0.00522274	-0.0384516	0.012102	0.0415898	0.297414	-0.0567355	-0.0767265	-0.0797695	0.123766
1273	GGCTGACTATTACTGTAACTCCCGG	0.11321	0.0709173	0.130083	0.143972	0.0914505	0.104901	-0.00442447	-0.000573649	0.00593607	-0.00922384	0.00828588	-0.0422929	0.0168725	0.0307617	-0.0217596	-0.00830903	-0.0566488	-0.00843127	-0.0800178	0.0746004	0.0289522
1274	CAGATGAACTTTGTTAAGACCCCTT	0.162876	0.0782891	0.0895585	0.193859	0.108698	0.104836	-0.132998	0.177774	0.0625786	-0.0486845	-0.0586705	-0.0845866	-0.0733171	0.0309837	-0.0541782	-0.0580394	0.047517	-0.0654004	-0.192566	0.0244572	-0.104205
1275	GAAGATCTCTGCCTACATGAAGTCC	0.0703812	0.0428369	0.0771393	0.103017	0.0407426	0.0971064	0.0232754	-0.0484554	-0.0171263	0.0306341	0.0116722	-0.0275443	0.00675813	0.0326362	-0.0296386	0.0267252	0.0811339	0.0685839	0.00718157	0.0528629	-0.0761361
1276	ATCTGGATACACCTTAGTAACTACT	0.0655727	0.0658063	0.0652948	0.11413	0.0867049	0.0997152	0.0335123	-0.0427628	-0.0433599	0.0157039	0.0369065	0.000233537	-0.000277882	0.0485572	0.0211321	0.0341425	0.0869667	0.111749	0.0429825	-0.050195	-0.0207909
1277	AATTAGCTGTCATGTTACTTGGCGC	0.101352	0.0485572	0.0727619	0.0951775	0.165758	0.0785188	-0.0262607	-0.0838923	0.09724	0.0190069	-0.00609381	-0.0527946	-0.0285898	-0.00617427	0.0644062	-0.0228329	-0.00374519	0.114586	-0.141083	-0.0289212	-0.0550013
1278	GCTCACTGTAGTGTAGACTTCCCAG	0.141959	0.127822	0.0591657	0.052692	0.0849924	0.100325	0.0567325	-0.0377534	-0.103035	0.110306	-0.0262503	-0.0141369	-0.0827929	-0.0892666	-0.0569663	-0.0416336	-0.136601	0.0465501	0.0839383	-0.13606	-0.0659954
1279	TAGTGGTCATGGCATGTCCTCATCT	0.0988489	0.0668527	0.0617531	0.125839	0.0880052	0.0417987	-0.0179442	-0.0349812	0.162714	-0.0842694	-0.0255193	-0.0319962	-0.0370958	0.0269898	-0.0108437	-0.0570502	-0.0406519	0.00434195	-0.170195	-0.0145795	-0.0641662
1280	GCACTGCAGGTGGTTCAGTCTGCAT	0.0351038	0.105078	0.100055	0.166113	0.0593999	0.0592493	0.00270936	0.0279503	-0.00564106	-0.00737416	-0.0176444	0.0699738	0.0649514	0.131009	0.024296	0.0241455	0.0693242	-0.0261616	0.0034259	0.0467026	0.0274362
1281	TTCCCACTTGCAGTCTTGTAGCTAG	0.106067	0.0984547	0.0953389	0.075645	0.0874474	0.0775951	-0.00505155	-0.0937693	0.012684	0.0636388	0.0224981	-0.00761214	-0.0107279	-0.0304218	-0.0186194	-0.0284717	-0.066634	0.104529	-0.00561367	-0.141308	-0.0333316
1282	CAAATGTTCAATCAAGGGATGGGAA	0.073291	0.127094	0.0856729	0.0827446	0.103374	0.0667768	-0.0363985	0.0285323	0.0426281	-0.024525	-0.0102369	0.0538028	0.0123819	0.00945359	0.0300832	-0.00651425	0.0102406	-0.0648189	-0.0330741	0.0681372	-0.0130561
1283	TGGAGTTATACGGGGGCAGCCCTCT	0.092889	0.0620382	0.1055	0.0767804	0.120399	0.0710751	-0.00241745	0.11843	-0.0723932	-0.0283399	-0.0152797	-0.0308508	0.0126113	-0.0161086	0.02751	-0.0218139	-0.0683052	-0.158941	0.131027	-0.00422726	-0.00862325
1284	ACTTGCATCATGGTGTTATTCAGAA	0.102597	0.0657668	0.0805593	0.0840894	0.0835723	0.107029	-0.00506488	0.0928636	0.0143682	-0.0103655	-0.0918013	-0.0368301	-0.0220375	-0.0185074	-0.0190246	0.00443224	0.0112537	-0.058601	-0.0645868	0.0270397	0.107056
1285	GCAGCAATTGCTAGTGTCGGGGCCA	0.0795467	0.0789076	0.0686618	0.0867053	0.12728	0.0853246	0.05328	-0.0320899	0.056763	-0.038356	-0.0395972	-0.000639116	-0.0108849	0.00715862	0.0477335	0.00577787	-0.0519329	0.0339895	-0.0131441	0.0121964	0.0477804
1286	GAGAGATACATGTTGCCTCACCAGC	0.113334	0.0933801	0.0934357	0.12826	0.100789	0.0594442	-0.0760007	-0.0394668	0.0284026	0.0992489	-0.012184	-0.0199543	-0.0198987	0.0149256	-0.0125455	-0.0538902	-0.0238846	0.0282701	-0.0753236	-0.13144	-0.067073
1287	AGTTGCCTAAGCATTGCCTGGCCTT	0.082827	0.0808459	0.0804717	0.0608912	0.0704265	0.0993923	-0.0635748	0.0572099	0.0604614	0.00195132	-0.0560479	-0.00198107	-0.00235532	-0.0219358	-0.0124005	0.0165653	0.0283207	-0.0427024	-0.108795	0.209849	-0.00384592
1288	ACAGATGCCCAGCCTCATAGCTGAA	0.0461003	0.0344359	0.0731609	0.0892445	0.0308645	0.0484679	0.00511073	0.0133561	-0.0292645	0.00304221	0.00775546	-0.0116644	0.0270606	0.0431441	-0.0152358	0.00236752	-0.0315692	-0.0201727	0.00414652	0.00640057	0.0530324
1289	CCCTGCACAATGCCGAATGCCAGAA	0.10453	0.0317778	0.0731732	0.133495	0.0632883	0.075163	-0.0652467	0.0178064	-0.054617	0.128884	-0.0268263	-0.0727525	-0.0313572	0.0289645	-0.0412421	-0.0293673	0.107014	0.0724351	-0.0274656	-0.233414	-0.0654065
1290	AGCCACTCAGAACTCACCAAAATGT	0.139823	0.10354	0.11303	0.0698277	0.0605746	0.043158	-0.0416135	0.0136578	-0.116253	0.00647517	0.137733	-0.0362828	-0.026793	-0.0699951	-0.0792482	-0.0966648	-9.97048e-05	-0.149807	0.0537341	-0.13897	-0.248181
1291	CCCATCCCCAGAGGGCAGAGCTGTG	0.118808	0.0618266	0.114833	0.092345	0.102975	0.0775316	-0.021901	-0.0226585	0.0388115	0.0604636	-0.0547156	-0.056981	-0.00397508	-0.0264626	-0.0158326	-0.041276	-0.0757989	0.0505535	-0.0624926	-0.0872218	-0.0314204
1292	TGACCCTTAATCCAGACACCGATGG	0.115735	0.108553	0.14528	0.144967	0.0360346	0.0734049	0.0240096	0.0586203	-0.00286329	0.029846	-0.109613	-0.00718217	0.0295449	0.029232	-0.0797002	-0.0423299	-0.0259571	-0.156677	-0.0569422	-0.0413756	0.0693026
1293	GACACACGGGTTCACACTGGAGTCC	0.120103	0.0803336	0.0904083	0.0605104	0.101138	0.0626556	-0.107129	0.00977347	0.0311847	0.0345763	0.0315944	-0.0397697	-0.029695	-0.0595929	-0.0189652	-0.0574476	0.0915241	-0.129877	-0.102522	-0.0575199	-0.0888437
1294	ACCCTCAAGCCATCTGGTTTTCATG	0.0874536	0.126687	0.0908056	0.091574	0.104567	0.060243	-0.0606145	0.0623969	-0.00810825	0.0381643	-0.0318384	0.0392335	0.00335205	0.00412041	0.0171135	-0.0272106	0.0807246	-0.0792321	-0.0416748	-0.108074	0.0122034
1295	TAAAATGCTCTCTGTACTCTAGTCT	0.052054	0.0248246	0.0928601	0.0562862	0.0416824	0.0920825	-0.00919904	0.000784753	-0.00527339	0.0158283	-0.00214058	-0.0272294	0.0408061	0.0042322	-0.0103716	0.0400285	0.0190263	0.0552945	0.105954	-0.0466842	0.0665512
1296	AACGAGGACTGAGCGGCTGCGGTCC	0.0879373	0.0421048	0.0847074	0.11145	0.101719	0.077975	-0.0523392	0.0883021	0.105791	-0.0587783	-0.0829751	-0.0458325	-0.00322991	0.0235127	0.0137819	-0.00996227	-0.0288315	-0.0661509	-0.138807	0.182973	0.00100499
1297	AAGCCAGTCTGGCTGGAACTCTCTC	0.136656	0.0834585	0.138868	0.0964137	0.0493245	0.0506307	-0.0360801	0.138106	-0.100081	0.0947612	-0.096706	-0.0531971	0.00221229	-0.0402419	-0.0873311	-0.0860248	-0.0730002	-0.186663	0.00270922	-0.201327	0.0281571
1298	CAACTGGAAGGTCCTTCTCTGGCCT	0.120892	0.0558872	0.117576	0.0994406	0.0886318	0.0691081	0.0147174	-0.00797016	-0.0464599	-0.00622619	0.0459388	-0.0650049	-0.00331589	-0.0214516	-0.0322604	-0.0517841	-0.0487414	-0.105743	0.0541326	0.000780041	-0.159348
1299	CATTCAGTACGGGGATGCGTCCCTC	0.0620206	0.0274375	0.0938654	0.146105	0.0581417	0.107081	0.0113815	0.0245639	0.0274866	-0.0620206	-0.00141143	-0.0345831	0.0318448	0.0840843	-0.00387893	0.0450603	-0.0277823	0.10272	0.0390577	0.0396508	0.0716554
1300	AGGTGTTCAGCCAAACGACCATCTG	0.109911	0.0836658	0.108216	0.142042	0.139234	0.0792989	-0.0432026	0.0297646	-0.0456284	0.000766775	0.0582996	-0.0262451	-0.00169502	0.0321307	0.0293236	-0.0306119	-0.0509947	0.0275972	0.0499087	-0.0690831	-0.110487
1301	GGAACACGTGCTCATCGATGTGGGA	0.0925163	0.0959084	0.146099	0.041131	0.0958604	0.11314	-0.0732118	0.003671	0.0308394	-0.0774715	0.116173	0.0033921	0.0535828	-0.0513853	0.00334413	0.0206234	0.053779	0.0569854	-0.0334815	0.0632836	-0.0374496
1302	GACACCCTGAAAAAGCTGACCACAA	0.162364	0.138006	0.127577	0.0783156	0.126269	0.0348029	-0.129032	-0.0642349	-0.0648321	0.120479	0.137621	-0.0243583	-0.0347865	-0.0840484	-0.0360954	-0.127561	-0.0200848	-0.072818	-0.0703214	-0.20196	-0.272621
1303	GTGTCTTTACTGTTTTCTGTGTGGC	0.0865574	0.0399165	0.114726	0.105821	0.0716289	0.083568	-0.0662965	0.0248655	0.0377691	-0.0865574	0.0902193	-0.0466409	0.0281687	0.0192635	-0.0149284	-0.00298935	0.0498654	-0.0194138	-0.114792	0.0976784	-0.0282843
1304	CTCCATGAACTCTGCTCTTGGGAAG	0.0929374	0.100571	0.0987522	0.0735351	0.141607	0.0809693	0.0137957	-0.00266842	-0.0716176	0.00527191	0.0552183	0.00763342	0.00581482	-0.0194023	0.0486701	-0.011968	-0.0519416	-0.075656	0.110368	0.052417	-0.0950278
1305	TGTTGCCCATGGCGGCCATTAGGCC	0.0660807	0.119975	0.0762017	0.101569	0.132357	0.0619633	-0.0579061	0.0149889	-0.0387088	0.0862192	-0.00459316	0.0538943	0.010121	0.035488	0.0662767	-0.00411743	0.0442036	-0.0317365	0.0250064	-0.0838702	0.0258096
1306	TTCCTCAGGAGTACCTTCACCAACA	0.164737	0.0945645	0.129241	0.0802949	0.127884	0.0209593	-0.0782413	0.0239467	0.0457614	-0.0146181	0.0231513	-0.0701725	-0.0354957	-0.0844422	-0.0368527	-0.143778	-0.0529382	-0.172945	-0.182266	-0.138983	-0.171757
1307	CTGAACCCCAAGACTACAGCTGCAG	0.0581383	0.080387	0.0833773	0.0549676	0.096816	0.0891874	-0.0422483	-0.0453977	0.0917553	0.0476872	-0.0517966	0.0222487	0.025239	-0.00317071	0.0386777	0.031049	0.100746	0.0670355	-0.136029	0.0561073	0.067385
1308	AACTCTCTTGATATGGATGCTTGCT	0.0667327	0.0593575	0.0937604	0.0261287	0.0652596	0.0501967	0.0178286	-0.0387838	-0.0494861	-0.0453052	0.115747	-0.00737517	0.0270277	-0.0406039	-0.00147308	-0.016536	-0.00956505	0.0216726	0.0298939	-0.010632	-0.114049
1309	ACCAGGCTGAATTCCGCATGGGTCC	0.0911965	0.114802	0.115819	0.0914131	0.152154	0.0866569	-0.031441	0.000635596	-0.0685085	0.0962294	0.00308445	0.0236058	0.0246225	0.000216695	0.0609575	-0.00453959	0.00406886	-0.0502375	0.19797	-0.11844	-0.0560589
1310	ACATTTCAAATTCACCCTACATTCC	0.132141	0.0901257	0.10389	0.103281	0.143994	0.0971225	0.0426491	-0.122776	0.12388	0.0291615	-0.0729149	-0.0420157	-0.0282509	-0.0288599	0.0118523	-0.0350189	-0.036559	0.0908542	-0.212507	-0.104734	0.0878517
1311	AGAGTCCCAGGACAGTCTGCAATCT	0.0915153	0.063525	0.0918068	0.0913758	0.0685474	0.123487	-0.0417691	-0.0915153	-0.00262184	0.0437573	0.0921488	-0.0279903	0.000291485	-0.000139469	-0.0229678	0.0319719	0.0368383	0.0601793	0.0158631	-0.0264869	0.0734656
1312	TAGTAGTAGTAGTCGACCCGGGAAT	0.080311	0.0668295	0.0686299	0.0812039	0.0459898	0.1658	0.00441151	0.0314215	0.0119746	-0.0644209	0.0166133	-0.0134815	-0.0116811	0.000892935	-0.0343212	0.0854893	0.0558719	-0.0148685	0.0937952	0.266953	0.0256954
1313	GTACCTGACTGTGATTTCAAACCCC	0.0524169	0.146496	0.0815143	0.0480394	0.08504	0.0569987	-0.0310357	-0.0246873	-0.012392	-0.0349575	0.103073	0.0940791	0.0290974	-0.00437751	0.0326231	0.00458173	0.0665078	0.00193914	0.0123534	0.0313066	-0.0891982
1314	CCACCCCGTGTTAATGAAAAATGAG	0.0890723	0.06353	0.0936164	0.0804423	0.0731983	0.0944815	-0.080739	0.127559	0.0265421	-0.066028	-0.00733363	-0.0255423	0.00454415	-0.00862996	-0.015874	0.00540925	0.0252769	-0.115058	-0.0785067	0.145079	0.0502546
1315	GGAGGTCCTGGCCAGTGAAGCCATC	0.101589	0.0422416	0.153997	0.077394	0.0593496	0.0615783	0.0742323	-0.0964463	-0.0277544	0.0891655	-0.0391971	-0.0593473	0.0524082	-0.0241948	-0.0422393	-0.0400105	-0.0977903	0.0151133	-0.0137844	-0.163561	0.0599701
1316	GGACCTGAGCTCAATTTGACTCAGA	0.0348002	0.104737	0.148697	0.0647658	0.109693	0.0660592	-0.0207981	0.0363055	-0.0348002	-0.0348002	0.0540932	0.0699371	0.113897	0.0299656	0.0748927	0.031259	0.041403	-0.0368216	0.0671505	0.0647788	0.0197842
1317	GTGGTACTATGGTTACTTCCTTGTG	0.0548314	0.0199048	0.0647545	0.00914018	0.0675063	0.0677703	-0.015372	0.0205232	-0.0218331	-0.029001	0.0456829	-0.0349266	0.00992306	-0.0456912	0.0126749	0.0129389	0.0283625	-0.0575226	-0.00499409	0.0791549	0.0196938
1318	GACCTGCAACTTTTATGATCTCTGG	0.130951	0.0580425	0.0611885	0.128164	0.0789468	0.0818334	0.057611	-0.113273	-0.130951	-0.0752732	0.261886	-0.0729084	-0.0697624	-0.00278676	-0.0520041	-0.0491174	-0.10314	0.00742671	0.0517395	0.16901	-0.370624
1319	GCTGTGCTTCATTCCTGTCTGAAGA	0.0481074	0.0739089	0.0668257	0.0816883	0.0824208	0.0517112	0.00337363	-0.0154358	0.102817	-0.0481074	-0.0426471	0.0258015	0.0187184	0.0335809	0.0343134	0.00360379	-0.0234999	0.0884083	-0.126113	0.0296688	0.0495549
1320	AGCCGGGTACTACCATTCTACAGTA	0.127156	0.0714222	0.0920831	0.0587162	0.110701	0.115134	0.0530339	-0.00872383	0.0679084	0.00626087	-0.118479	-0.0557333	-0.0350724	-0.0684393	-0.0164544	-0.0120211	-0.0188361	0.14346	-0.0932406	-0.117876	0.026387
1321	AACTTCTATCCCAGAGAGGCCAAAG	0.0994754	0.0444851	0.0725487	0.0369238	0.0237851	0.132274	-0.0283279	-0.0201737	0.144355	-0.0665867	-0.0292662	-0.0549903	-0.0269267	-0.0625516	-0.0756903	0.0327986	0.0422282	-0.0257909	-0.192537	0.188615	0.151478
1322	TCAGGCCTTTGAGAATTCTTTCCCC	0.091342	0.0665605	0.155425	0.0888647	0.0929624	0.106021	0.023324	0.110689	-0.0662376	-0.0695848	0.00180984	-0.0247814	0.0640831	-0.0024773	0.00162042	0.0146794	0.10583	-0.12104	0.0369225	0.0338233	0.0178616
1323	CAGGCCATGCAGTACCAGGTCCTGA	0.103177	0.128197	0.0928722	0.0748764	0.141612	0.085844	-0.0693438	0.0941555	-0.059257	0.0382447	-0.00379947	0.0250201	-0.0103044	-0.0283002	0.038435	-0.0173327	0.0545555	-0.148566	0.031649	-0.0192054	-0.00509627
1324	GAAAGTTCAACTGCTTCGTAATTGG	0.134102	0.101823	0.10944	0.059838	0.0655755	0.110979	0.00275697	-0.115246	-0.0890638	0.0347589	0.166794	-0.0322794	-0.0246621	-0.0742644	-0.068527	-0.0231234	0.0336486	0.0518545	0.130448	-0.122239	-0.209329
1325	GCAGGGACCATTTCTTCATTTTCTG	0.0796628	0.0493293	0.121268	0.0868936	0.0587008	0.0893074	0.128992	-0.0272845	-0.0378221	-0.0515658	-0.0123193	-0.0303335	0.0416051	0.00723087	-0.020962	0.00964459	-0.163035	-0.000764646	0.187491	0.0367752	-0.0122443
1326	AGAGATTACTCAGCCAGACAGAGAT	0.119155	0.0695072	0.0734281	0.0977649	0.138065	0.0831429	-0.113033	0.107364	-0.112813	0.175473	-0.0569916	-0.0496476	-0.0457267	-0.0213899	0.0189104	-0.0360119	0.181053	-0.11247	0.0632097	-0.258366	-0.0534871
1327	CGCTTTCCTGATCTCATGATGTGCT	0.101505	0.0580067	0.145719	0.115975	0.129979	0.230315	0.0434762	0.00883036	-0.000135547	-0.038901	-0.01327	-0.0434986	0.0442138	0.0144696	0.0284739	0.128809	0.0346012	-0.0144568	0.166184	0.134728	0.32299
1328	GCTACACCTGGACGTGACGTGGGGC	0.0633712	0.0686495	0.0987244	0.080798	0.11669	0.0643198	0.00116263	-0.0413234	0.0440918	-0.0438199	0.0398888	0.00527823	0.0353531	0.0174267	0.0533189	0.000948548	0.0622577	0.0359117	0.0232626	-0.0195513	-0.0971379
1329	ATTAAGCGGAGGTGTTCCCAGGCTG	0.0605607	0.0966964	0.0703904	0.0710556	0.0400509	0.127353	0.0036505	0.0163852	-0.058114	0.0972234	-0.0591451	0.0361356	0.00982968	0.0104949	-0.0205098	0.0667918	-0.0556403	0.105533	0.0792634	-0.0093308	0.214134
1330	GGAGCCAAAGCCAGACACTGACAAG	0.0458007	0.0297198	0.0652606	0.0682086	0.0831934	0.031322	-0.0199535	-0.0284484	0.0423253	0.0474441	-0.0413675	-0.0160809	0.0194598	0.0224079	0.0373926	-0.0144787	-0.00995721	-0.00953898	-0.0616922	-0.0439118	0.0527067
1331	TTCCCCAGTCCCCAAGGAAAGGCAG	0.121912	0.0598485	0.0816897	0.10372	0.107011	0.110457	-0.0175166	0.0616467	0.0614865	-0.0690872	-0.0365295	-0.0620637	-0.0402226	-0.0181919	-0.0149008	-0.0114554	-0.104396	0.0735707	-0.0477893	0.00466328	0.0166739
1332	TGGAGACTCAGATGTTTCGGGGCTT	0.0988317	0.0707261	0.168039	0.0729191	0.0565718	0.0170168	-0.0917959	0.129267	-0.0823874	-0.00129977	0.0462158	-0.0281056	0.0692071	-0.0259126	-0.0422599	-0.081815	0.0248337	-0.204544	-0.0160159	-0.0892523	-0.124096
1333	CTCTCCATTGTAATTATTTTGCTGG	0.0365683	0.0588385	0.135905	0.0571434	0.0489434	0.0463395	0.0620978	0.000164516	-0.00121296	-0.024481	-0.0365683	0.0222702	0.0993372	0.0205751	0.0123751	0.00977122	-0.0946092	-0.00318718	0.0382027	0.0451267	0.063323
1334	GTCGGAGTTCTTCAACGACACCACC	0.0858215	0.061222	0.134696	0.0651535	0.114611	0.0789501	-0.0637244	-0.0113892	0.0761114	-0.0381514	0.0371536	-0.0245994	0.048875	-0.020668	0.0287896	-0.00687138	0.0585615	0.110762	-0.108422	-0.00263147	-0.0926272
1335	AGCAGGTGGCTGTCGAGACGTCTAA	0.0921215	0.123098	0.0697782	0.0315705	0.101684	0.0658413	-0.0588024	0.089906	-0.0269933	-0.0538995	0.0497892	0.0309768	-0.0223433	-0.060551	0.00956228	-0.0262802	0.0179205	-0.113964	-0.0316557	0.0903429	-0.094045
1336	TCCTCTTTTTCCATCATAATTCTAA	0.0801151	0.129242	0.162694	0.110561	0.0478253	0.0710553	0.196225	-0.0801151	-0.0244374	-0.0655356	-0.0261375	0.0491271	0.0825786	0.0304459	-0.0322898	-0.00905982	-0.247817	0.0289022	-0.0396567	0.137994	0.0752785
1337	GGCCAAATTAGTTTGGACTTTGTCT	0.0716589	0.0859834	0.156958	0.139842	0.140125	0.0906372	-0.0402319	0.079864	0.0338794	-0.0250365	-0.0484751	0.0143245	0.0852992	0.0681834	0.0684664	0.0189783	0.113621	-0.1412	0.0351426	0.110512	-0.0231838
1338	AATAAAATTCGTTGTAGAGATGAGG	0.132148	0.0735429	0.0664699	0.0992503	0.0627059	0.11816	-0.0737098	0.0511756	0.0310301	-0.0334823	0.0249865	-0.0586055	-0.0656785	-0.0328981	-0.0694425	-0.0139886	0.0695446	-0.149766	-0.0184165	0.144639	-0.115944
1339	CTGCCCTGACACACTGGATTGGAGA	0.0779206	0.0746956	0.122318	0.06747	0.0824464	0.0828689	-0.0294066	0.0343792	0.020046	0.0305269	-0.0555456	-0.00322504	0.0443976	-0.0104507	0.0045257	0.00494825	-0.0318763	-0.0900288	0.0820241	-0.017208	0.0818302
1340	CCTCTGACCTATCTCTGAAAGCCAA	0.130299	0.140693	0.103344	0.157605	0.234593	0.0518018	-0.11942	-0.0866884	-0.0494863	0.0541641	0.201431	0.0103947	-0.0269542	0.0273063	0.104294	-0.0784967	-0.00151291	0.0403158	-0.0748496	-0.160672	-0.195765
1341	GTATTGTCAGGTATTCTCTCCATAG	0.111416	0.0675259	0.154875	0.116299	0.161246	0.0986561	-0.00726617	-0.0664785	-0.0178937	-0.00128522	0.0929236	-0.0438897	0.0434596	0.00488371	0.0498308	-0.0127595	-0.0274911	0.0438211	0.136848	-0.0294718	-0.187503
1342	CCCTCGCGGAGGTGTCCGAGGCGAC	0.163839	0.0752019	0.074119	0.144537	0.155369	0.13264	0.00414944	-0.106546	0.0548623	0.108515	-0.0609806	-0.0886374	-0.0897204	-0.0193027	-0.00847034	-0.0311993	-0.110849	0.0212739	-0.0455326	-0.167597	0.146708
1343	GCTCTGGAACATAAAAAGGCTTTGC	0.134328	0.0706848	0.184307	0.094631	0.0912496	0.0411637	0.0171953	0.103708	0.0556414	-0.100656	-0.0758891	-0.0636428	0.049979	-0.0396966	-0.043078	-0.093164	-0.0880079	-0.151371	-0.159631	-0.0194543	-0.0473554
1344	CATCAGCCCGAAATGGCGGCCATGA	0.125796	0.0326877	0.0867002	0.103477	0.0349814	0.0752444	-0.0595051	-0.0400865	-0.0807577	0.0718894	0.10846	-0.0931087	-0.0390962	-0.0223198	-0.0908149	-0.050552	0.0771797	-0.0736226	-0.0225908	-0.0867671	-0.146959
1345	AGTTCTGTGAACAAAATGTCTGTTG	0.129193	0.102094	0.0881706	0.111986	0.0815037	0.112642	-0.107096	-0.069014	0.237455	-0.111734	0.0503894	-0.0270995	-0.0410227	-0.0172071	-0.0476896	-0.016551	-0.00545928	0.112782	-0.253098	0.115957	-0.0529367
1346	GCCTTTGTTACCTGAGGCTCATTCA	0.113287	0.126305	0.121844	0.0927331	0.0995209	0.108399	-0.0166489	0.00502374	0.0119216	0.00020738	-0.000503834	0.0130177	0.00855732	-0.0205537	-0.0137659	-0.00488739	0.0411572	0.0307661	0.0388715	-0.0954404	-0.0397913
1347	AAGAGCACCCAGAAGGCTAGTCCGC	0.0933032	0.073441	0.0708418	0.0414024	0.0541286	0.118432	-0.0326941	0.0562771	-0.0829805	0.00312043	0.0562771	-0.0198623	-0.0224615	-0.0519008	-0.0391746	0.0251284	-0.0202031	-0.0919879	0.209982	-0.00983915	0.03769
1348	AAATTTTCTGGATACCTCTGTCTCA	0.0773421	0.0717579	0.0697914	0.0310331	0.0701348	0.0742569	0.0593374	-0.0401259	-0.0516291	-0.0175866	0.0500042	-0.00558415	-0.00755064	-0.0463089	-0.00720723	-0.00308516	-0.0863102	0.0406681	0.0336247	-0.0296659	0.0262575
1349	TTGTCATCCCTTTAAATCTGTGCCT	0.0876307	0.0912967	0.0830461	0.0920431	0.0811156	0.186141	0.12547	-0.0344648	-0.0461717	-0.0491487	0.00431509	0.00366605	-0.00458457	0.00441239	-0.00651509	0.0985099	-0.0251356	0.418239	-0.00724419	0.159508	-0.0528173
1350	ACTGATGGATTCCAACCTTCCTTTT	0.0492585	0.0531636	0.112592	0.0528775	0.0448571	0.0180158	-0.00243019	-0.0458007	0.0747954	-0.000115898	-0.0264486	0.00390518	0.0633339	0.00361906	-0.00440138	-0.0312427	0.00721811	0.018755	-0.124054	-0.0491426	-0.00899022
1351	CACCACAGATGTCTCCCAGATGGGC	0.031546	0.0718634	0.0834546	0.0571715	0.0574417	0.0977099	0.00220349	-0.0209659	0.0230641	-0.0204604	0.0161587	0.0403174	0.0519086	0.0256254	0.0258957	0.0661639	0.12592	0.054292	0.063241	0.001655	0.0857117
1352	GTGTTTATACATATATCGGCATAGA	0.0566561	0.114853	0.0939603	0.106933	0.0917951	0.0541971	0.0082161	0.0637025	-0.0294597	0.00483147	-0.0472904	0.0581966	0.0373043	0.0502773	0.035139	-0.00245895	-0.00181807	-0.0843604	0.060044	-0.000408555	0.0142483
1353	TGCCCATCATTTCTCTGAACCAGAG	0.0927674	0.070711	0.148966	0.0524334	0.106387	0.086672	-0.0629945	-0.00825265	0.0294486	-0.0463997	0.0881983	-0.0220564	0.0561989	-0.040334	0.0136192	-0.00609546	0.0304064	-0.00132572	0.00850964	0.0862149	-0.154282
1354	CTTTTGACTTTTGGCAGCCTCTTCA	0.0612629	0.069452	0.0775366	0.0683201	0.0987091	0.0591981	-0.0401552	-0.0507483	0.0286582	-0.0426057	0.104851	0.00818907	0.0162737	0.00705716	0.0374462	-0.00206479	0.071411	0.062815	-0.00214232	0.0087147	-0.151122
1355	ACAGGAGACCTTGCTGTGCATTGCC	0.123326	0.0803947	0.0772453	0.0673512	0.120726	0.0283302	0.0787041	-0.0874327	0.0722563	0.0315145	-0.0950422	-0.0429317	-0.0460812	-0.0559752	-0.00260045	-0.0949962	-0.169998	-0.00523637	-0.191218	-0.110232	0.00170329
1356	GCACAGGCTGGCTAACACACACGAG	0.0748963	0.0451229	0.134143	0.092139	0.0922141	0.0689662	0.00591593	-0.0630783	0.0373429	-0.0140699	0.0338894	-0.0297734	0.0592468	0.0172428	0.0173179	-0.00593008	0.0718963	0.0548204	-0.103231	0.021157	-0.0742926
1357	CGCGCGACACGGCTGCGAGAAGACG	0.05954	0.124146	0.115485	0.0376744	0.0480548	0.0602768	0.043939	0.00106913	0.00331391	-0.0398982	-0.00842387	0.0646059	0.0559445	-0.0218657	-0.0114852	0.000736813	-0.0274461	0.0209801	-0.0261211	0.0111019	0.0251692
1358	GGTTCATATTCAGTCATCTCAGGAG	0.108125	0.0489603	0.0737598	0.0832545	0.0776776	0.0317273	-0.0122463	-0.0280753	-0.0587921	-0.00167899	0.100793	-0.0591649	-0.0343653	-0.0248706	-0.0304476	-0.0763979	-0.0147582	-0.055622	-0.0224468	-0.102655	-0.186508
1359	CCTCTGATGCTGGGACCCGGAAGGC	0.118723	0.0841385	0.10938	0.073094	0.0548578	0.104833	-0.00937646	0.0520684	0.0573896	-0.0382923	-0.0617893	-0.0345846	-0.00934346	-0.0456291	-0.0638653	-0.0138896	0.02366	0.0113127	-0.0381407	-0.0276179	-0.0386623
1360	TAACAGTACCTGTGCCTGAGAATTT	0.083705	0.0669989	0.0575625	0.0883743	0.0310839	0.0767455	-0.0369893	0.0760597	0.0691829	-0.0559753	-0.052278	-0.0167061	-0.0261425	0.00466929	-0.0526211	-0.00695948	-0.00779245	-0.0221953	-0.148836	0.0744378	0.0695883
1361	CCACTTTGCCACACTGTCTAAGGTG	0.0693783	0.13554	0.127417	0.136301	0.0752186	0.0977666	-0.0402793	-0.0448442	0.0533344	0.0232558	0.0085333	0.0661617	0.0580387	0.0669228	0.00584028	0.0283883	0.0994658	0.00413243	0.0658491	0.0161516	-0.0436573
1362	CAGCTCGGGAAGTCTTTGTGCAGTA	0.0925842	0.124193	0.165768	0.0800994	0.140066	0.0294921	-0.060443	-0.0703714	0.0119144	0.124007	-0.00510706	0.0316086	0.0731836	-0.0124848	0.0474817	-0.0630921	-0.023871	0.0209327	-0.0829075	-0.207915	-0.0216998
1363	TAGCAGAAATTCTCAAAACAGTTTT	0.0793486	0.108094	0.0685793	0.0773542	0.134063	0.255998	-0.0204231	-0.0191693	-0.0549656	0.0669493	0.0276087	0.0287449	-0.0107693	-0.00199442	0.0547142	0.176649	0.125715	0.255403	0.170672	0.176072	0.155383
1364	TGGCCACAGGTCTGGTTCTGAACAG	0.134937	0.07506	0.116865	0.187903	0.188364	0.059338	-0.117332	0.0364832	0.0775618	-0.0986747	0.101962	-0.0598766	-0.0180719	0.0529662	0.0534272	-0.0755986	-0.0102061	-0.130917	-0.112754	0.0359001	-0.160016
1365	TCCCATCTCGGTTCAGTGGCAGTGG	0.0466893	0.0493223	0.0789976	0.111873	0.0717683	0.110358	0.0419399	-0.00415659	-0.0263409	-0.00703848	-0.00440387	0.00263295	0.0323082	0.0651834	0.0250789	0.0636687	0.0237978	0.0924337	0.116896	0.0248571	0.0603591
1366	GGATCCCTTGATCCCTTGTGGCCAG	0.0871036	0.0588803	0.0693869	0.0852493	0.0683409	0.157222	-0.0272427	0.0485059	-0.0488816	0.0731275	-0.0455091	-0.0282233	-0.0177167	-0.00185434	-0.0187627	0.0701185	0.122929	-0.0177584	0.0385183	0.0731828	0.133721
1367	ACCTCACACCTTCGAAAACATGGTA	0.0938946	0.103877	0.0930443	0.117679	0.117194	0.0631905	-0.0838647	-0.00988186	0.212893	-0.0624676	-0.0566784	0.00998287	-0.000850297	0.0237843	0.0232995	-0.0307041	0.0103493	-0.0605489	-0.178621	0.0442656	0.0310342
1368	GTAGCAGCTTGTGTTGTCACGCTTC	0.0546238	0.0704635	0.109516	0.0585959	0.144362	0.146745	-0.013927	0.0867976	-0.00319781	-0.0441481	-0.0255247	0.0158397	0.0548927	0.00397212	0.0897386	0.0921211	0.0230741	-0.00100299	0.0472401	0.330886	0.0604081
1369	CCCGTTTACCTCAGAGACGTCTATT	0.0876581	0.0665323	0.107448	0.0339956	0.0609904	0.0403863	-0.0217103	0.000120689	0.128633	-0.0193857	-0.0876581	-0.0211258	0.0197897	-0.0536624	-0.0266677	-0.0472718	-0.022485	-0.0877788	-0.134387	-0.00678483	0.0150769
1370	GGAGCTCACAAGGCGGGAGTTCCAG	0.115022	0.0624685	0.105116	0.0911086	0.0550647	0.181748	-0.0903552	0.142679	-0.0870175	0.113077	-0.078384	-0.0525532	-0.0099054	-0.0239131	-0.059957	0.0667264	-0.00630011	-0.245883	0.0685485	0.376529	0.140738
1371	ATTTGTCGGAGCACGGATCTACCAC	0.117488	0.0468461	0.105914	0.150073	0.0826799	0.125582	0.0233699	0.0273826	0.0988035	-0.0953909	-0.054165	-0.0706419	-0.0115737	0.0325849	-0.0348082	0.00809411	-0.0646428	0.14115	-0.146082	0.111881	-0.00183545
1372	GAGCCTGAGCCAGACCAGGGGGATC	0.0684789	0.0491837	0.0789903	0.0795386	0.0979883	0.161045	0.113904	-0.0339859	-0.00955338	-0.0630187	-0.0073458	-0.0192952	0.0105113	0.0110597	0.0295093	0.0925659	-0.161431	0.154503	0.221479	0.149647	0.0986316
1373	GTCACACTGACATGCTCTGTAGAGA	0.182021	0.0553389	0.145829	0.102538	0.0785065	0.0931891	0.0895824	-0.128655	-0.036974	0.077732	-0.00168554	-0.126683	-0.0361928	-0.079484	-0.103515	-0.0888324	-0.252647	0.10265	-0.1348	-0.259754	0.100388
1374	ATTATCCACTTCCACTTACTAGTAA	0.133434	0.13703	0.0812141	0.0322267	0.0713446	0.120323	0.0898629	-0.110986	0.175925	-0.0468494	-0.107953	0.00359598	-0.0522199	-0.101207	-0.0620894	-0.0131107	-0.0757268	0.137927	-0.24666	-0.0503226	0.169229
1375	GAGTCTGCATCTTAGGGCATCGCTC	0.10312	0.0569	0.120417	0.118482	0.107404	0.0762903	0.000358823	-0.0537872	0.145439	-0.0534987	-0.0385115	-0.0462202	0.0172966	0.0153616	0.00428421	-0.0268299	-0.0785574	0.0523452	-0.234961	0.0856239	0.0413994
1376	AATACATGGCTTGCTGCCTGTTGTA	0.0662529	0.0162077	0.0683826	0.0514776	0.0387726	0.0643366	-0.00636764	-0.0298474	0.0598553	0.0317619	-0.0554022	-0.0500452	0.00212965	-0.0147753	-0.0274803	-0.00191634	-0.0271236	0.0536381	-0.0173226	-0.052395	0.0336214
1377	AACATCATCATACTCTTCCATTTTT	0.145079	0.0510899	0.0902198	0.0673004	0.100955	0.140747	0.0906237	-0.0412098	-0.0135238	0.0212995	-0.0571896	-0.0939887	-0.0548587	-0.0777781	-0.0441235	-0.00433112	-0.130946	0.0689084	0.00893004	0.0286859	0.00276574
1378	CAGCCGCAGGCGCAACTTTTTTGAG	0.0768723	0.0869524	0.0903533	0.103438	0.0752632	0.103883	0.0593112	0.0107338	-0.0401395	-0.0485881	0.0186826	0.0100801	0.0134809	0.026566	-0.00160919	0.0270106	0.178086	0.0152457	-0.0110198	0.0359982	-0.0832575
1379	AGAGTGCCAATTACTGCTTTGCCTC	0.0865178	0.0456047	0.0962046	0.0766973	0.0670331	0.108055	0.0165044	-0.013994	0.0625846	-0.0362098	-0.0288852	-0.040913	0.00968686	-0.00982049	-0.0194847	0.0215369	-0.0703236	0.0161563	-0.0450261	0.022841	0.184037
1380	GCCGGGCAGAGGCTAGCGAGCGAGC	0.0818869	0.109027	0.0631068	0.133611	0.094105	0.125565	0.0296822	-0.0157248	-0.0684182	-0.00666274	0.0611235	0.0271404	-0.01878	0.0517238	0.0122181	0.0436777	0.0435382	0.0407953	0.0064498	0.214047	-0.0864418
1381	TCTCCTTGTCTCATGTTGACCGGAG	0.105195	0.0800984	0.0964153	0.0422286	0.0573084	0.0554911	-0.0737682	0.0126559	0.0309883	0.126643	-0.0965191	-0.0250968	-0.0087799	-0.0629666	-0.0478868	-0.0497041	-0.00017363	-0.0474604	-0.104988	-0.100079	0.00418033
1382	CAGTGCCTACGTCTAAGCTGGGCCA	0.0867249	0.0615532	0.109474	0.0609942	0.067038	0.0612669	0.0668974	0.0173469	-0.0393641	-0.0438281	-0.00105214	-0.0251717	0.0227491	-0.0257307	-0.0196868	-0.025458	-0.0760494	-0.0980538	0.0145756	0.00477333	0.0274644
1383	TAAAACCTGTACTGTTCTAGTTGTT	0.0656162	0.0387727	0.0509137	0.0230046	0.0328722	0.09141	-0.0185927	-0.0341504	-0.0135883	0.107978	-0.0416465	-0.0268435	-0.0147025	-0.0426116	-0.032744	0.0257938	0.0339992	0.152997	-0.00884583	-0.127974	0.0787932
1384	GCAAACTCAAATTCCCTGAGCCTCA	0.102953	0.0786462	0.103324	0.0221971	0.0250931	0.178019	0.0183188	0.071755	0.0354926	-0.0825678	-0.0429986	-0.0243066	0.000370887	-0.0807557	-0.0778597	0.0750664	-0.0280268	0.0327102	0.185067	0.13675	0.0488315
1385	AACTGACAGATGACCGCAATAATGA	0.0806191	0.0607987	0.0987002	0.072081	0.0577625	0.111037	-0.035416	-0.0806191	0.0614198	0.0608022	-0.00618686	-0.0198205	0.0180811	-0.00853812	-0.0228567	0.0304176	-0.0277124	0.0405195	0.0352825	0.0655337	0.0384646
1386	GGGACAGTGCCTATGTGATCACCTC	0.124985	0.0680829	0.0981092	0.0836802	0.0803674	0.20968	-0.0261749	0.0210483	0.0244852	-0.0250509	0.00569224	-0.0569016	-0.0268754	-0.0413044	-0.0446172	0.0846956	0.0820781	-0.0120548	0.193786	0.0707472	0.0889216
1387	TTTCTCTTCCACTGATTTTTCTGTA	0.0988434	0.0909536	0.0975139	0.110916	0.0746655	0.212342	-0.0183597	-0.0738131	-0.0113663	0.0692799	0.0342591	-0.00788973	-0.00132952	0.0120725	-0.0241778	0.113499	0.0480812	0.00711089	0.0369737	0.387461	0.0878684
1388	TCTCAACTTATTCCCTTCAATTCAA	0.120006	0.134559	0.0982068	0.120706	0.103059	0.0867099	-0.072866	0.142633	-0.0749678	0.0750575	-0.069857	0.0145528	-0.0217996	0.000699542	-0.016947	-0.0332965	-0.0227575	-0.0566862	-0.0302559	-0.0433663	-0.0134166
1389	CTTGACCAGTTTTCTAGTTTTCCTG	0.0405677	0.0675467	0.0607837	0.0786661	0.134349	0.179913	-0.0250268	0.0209199	0.0145316	-0.0169974	0.0065728	0.0269791	0.020216	0.0380985	0.0937817	0.139346	0.0874814	0.0489979	0.0589503	0.194886	0.306413
1390	GTGTCTGTGCCATTGCAGTGTACTA	0.082778	0.143288	0.0735766	0.0878805	0.112939	0.164688	-0.0054737	-0.0709929	0.0415485	-0.0108688	0.0457869	0.0605098	-0.00920141	0.00510248	0.0301615	0.0819098	-0.0437921	0.359625	-0.0386166	0.162232	-0.0298988
1391	ATTTTAATTTTATCTTCTCTTTGAG	0.200909	0.0696503	0.0609843	0.0901056	0.118762	0.14344	-0.0173847	0.0245457	-0.0889925	0.0133661	0.0684654	-0.131258	-0.139924	-0.110803	-0.0821462	-0.0574689	-0.0364457	-0.0698908	-0.0575234	-0.00168059	-0.121804
1392	TCCAATCCACACTGCCTTTTATTGT	0.0549951	0.0884135	0.12021	0.100985	0.0614798	0.107082	0.0338434	-0.0192334	-0.0100446	0.0329703	-0.0375357	0.0334184	0.0652147	0.0459902	0.00648465	0.052087	-0.0642993	0.0478076	0.0405954	-0.00696216	0.243294
1393	CCTCTGTTTCCCGAATGCTCAGGGA	0.0253935	0.19323	0.160243	0.063008	0.0622769	0.0964918	-0.012498	0.00775211	-0.0141696	0.0246671	-0.00575167	0.167836	0.134849	0.0376145	0.0368834	0.0710982	0.00394031	-0.00612244	0.358093	-0.0252499	0.0248303
1394	GAGTGACAGCAGTTGTAGTGCTAGT	0.0472128	0.0592731	0.115776	0.0576844	0.13685	0.149991	0.0106175	-0.0166021	0.0240921	0.0223387	-0.0404462	0.0120603	0.0685634	0.0104716	0.0896371	0.102778	0.0415187	0.135271	0.123795	0.0199532	0.193354
1395	CAGCTGTCCCGGTTATGCCGGAATC	0.167638	0.121102	0.0657499	0.0583874	0.0938386	0.0955372	-0.159648	-0.0390728	-0.0105028	0.303767	-0.0945435	-0.0465356	-0.101888	-0.10925	-0.0737991	-0.0721004	0.0086479	-0.0841725	-0.126787	-0.237558	0.0793675
1396	AAAGAACTCCGAGATGCTCTGCTCC	0.0860309	0.0591413	0.0758993	0.0466319	0.190298	0.114375	0.102126	-0.0352642	-0.0605495	-0.051112	0.0447995	-0.0268895	-0.0101315	-0.0393989	0.104267	0.028344	-0.0138021	0.0614725	0.176549	-0.0286335	-0.0538663
1397	GACGCACTACTCAAGAACTACGGGC	0.115382	0.129967	0.137386	0.125524	0.147014	0.120783	-0.0052324	0.015744	0.0297451	-0.0526022	0.0123456	0.0145847	0.0220042	0.0101419	0.0316317	0.00540089	0.0554791	-0.0223402	-0.067423	0.0488687	0.0124198
1398	TGCTGAAGCCACACAGAACACCTCC	0.0603985	0.110921	0.149042	0.0627521	0.101267	0.0761207	-0.0603985	-0.0493786	0.121087	-0.0147787	0.00346923	0.0505228	0.0886439	0.00235363	0.0408686	0.0157222	0.0548145	0.0820205	-0.128319	0.0553955	0.0146997
1399	GGAGAAATCCTTCTCAGACAAGCAA	0.0902116	0.0991801	0.102552	0.186025	0.140733	0.170766	0.0688875	0.0207071	-0.036234	-0.0509279	-0.00243279	0.00896853	0.0123409	0.0958133	0.0505212	0.0805543	-0.0133922	-0.00586285	0.203862	0.0796688	0.138495
1400	TCTGGCTCCGGGGTTTGCATGGGAG	0.112885	0.0659589	0.106377	0.193923	0.0970009	0.0949971	-0.0120876	0.048321	0.0891458	-0.0802992	-0.04508	-0.0469259	-0.00650783	0.0810378	-0.0158838	-0.0178876	-0.0208435	-0.0932723	-0.0787604	0.0959114	0.00752676
1401	GTAATGCTTGTATGTCAACAGTTAT	0.109927	0.041678	0.0819514	0.163773	0.0948199	0.13239	-0.044906	0.0693392	0.114551	-0.0409412	-0.0980431	-0.0682493	-0.0279759	0.0538457	-0.0151073	0.022463	-0.0145465	-0.019381	-0.0488987	0.0337623	0.161379
1402	CCTTCATGGACGTCAACAGCACCTG	0.134549	0.0886912	0.11683	0.144513	0.146206	0.0917459	-0.111616	0.0298944	0.0731327	-0.0956257	0.104214	-0.0458578	-0.0177192	0.00996394	0.0116569	-0.0428031	0.103541	0.0175841	-0.185234	0.0284202	-0.178327
1403	TTGCCTCCACTTAGTGAGCGGAAGA	0.0578113	0.179828	0.0613138	0.0719482	0.0481055	0.0710738	0.0112328	-0.0418887	0.106434	-0.0200073	-0.0557706	0.122017	0.00350247	0.0141369	-0.00970573	0.0132625	0.0122154	0.00825511	0.0252515	-0.00300598	0.0235967
1404	TTACTCCCAAGACTTCATTGTCCCT	0.101824	0.138465	0.142405	0.112681	0.107083	0.0380218	-0.0559984	0.0698577	0.0398755	0.0151343	-0.068869	0.0366409	0.0405807	0.0108566	0.00525842	-0.0638023	0.00227675	-0.139782	-0.11889	-0.0296613	-0.0329551
1405	GCTTTCCTACAGTCTTTACAGGTGT	0.0896247	0.0937138	0.123213	0.102745	0.0809287	0.138316	0.0102022	-0.0131807	0.00465624	-0.0319017	0.0302239	0.00408911	0.0335886	0.0131199	-0.00869593	0.0486911	0.011596	0.0990424	-0.0770344	0.0634953	0.146356
1406	CGGCGCGGTTTTTTATGGTGACACA	0.088223	0.0884121	0.0946593	0.0611222	0.0515365	0.0726495	-0.0352799	0.0320777	-0.0179283	-0.0166057	0.0377362	0.000189041	0.0064363	-0.0271008	-0.0366865	-0.0155735	0.00950268	-0.118433	-0.0533783	0.191954	-0.107513
1407	AGGGTACAGACACAGCTGTGCCTTC	0.138828	0.0731141	0.10622	0.041274	0.112148	0.0895319	0.0208415	0.103609	0.0111645	-0.124248	-0.0113665	-0.0657137	-0.0326076	-0.0975538	-0.0266803	-0.0492959	-0.0600768	-0.103468	-0.118212	0.138769	-0.103492
1408	GCAATGATCCGGAGCTTTTAGAGGC	0.113819	0.0839431	0.122643	0.154609	0.111467	0.0900578	-0.0145764	0.0433154	-0.0128042	-0.0979294	0.0819947	-0.0298764	0.00882332	0.0407896	-0.0023527	-0.0237617	0.00282845	-0.0854775	-0.0389987	0.15411	-0.151271
1409	TTCATATACTTCCACCCGGCTTGGC	0.0330911	0.136389	0.127183	0.0500439	0.061157	0.0684276	0.0347494	-0.0257635	-0.0131726	0.00976388	-0.00557719	0.103297	0.0940923	0.0169528	0.0280659	0.0353365	-0.0459147	0.032622	0.0446902	0.145707	-0.000421669
1410	GGAGTTCACCGAGGCTGAGAGCAAC	0.0710369	0.0436374	0.0682087	0.034758	0.0149594	0.0903167	-0.0670755	0.0366067	0.0740107	-0.0580624	0.0145205	-0.0273995	-0.00282814	-0.0362789	-0.0560775	0.0192799	0.0770613	-0.0491244	-0.0597458	0.0155955	0.112613
1411	TGAACCAACATTTTATACATCTGAT	0.0897307	0.0707005	0.0758932	0.100593	0.0867006	0.170488	0.0045502	0.00300461	-0.0767563	-0.0282432	0.0974446	-0.0190302	-0.0138375	0.0108627	-0.0030301	0.0807576	0.101052	-0.00855594	0.202753	0.024595	0.0839433
1412	ACGGATCCTCAGTGAAGTGCATTCG	0.0680254	0.0977485	0.0845847	0.0452733	0.0324053	0.0570577	-0.00928805	-0.0619558	0.0316948	0.097888	-0.058339	0.0297232	0.0165594	-0.022752	-0.0356201	-0.0109676	0.060438	0.0108334	-0.0229099	-0.165913	0.0627136
1413	TGCTTGTCTCTCTCTAGGAACAGAC	0.086822	0.104338	0.157235	0.0669785	0.0925309	0.132942	8.49667e-05	-0.0311443	-0.0786474	0.0967019	0.0130048	0.017516	0.0704132	-0.0198435	0.00570885	0.0461201	0.0714849	-0.00384788	0.239677	-0.130491	0.0537769
1414	CCACTTCCCTGCAGGACAGTATTCC	0.137811	0.101689	0.1032	0.125612	0.0318728	0.149677	-0.110718	-0.0806707	0.0358647	-0.00439424	0.159919	-0.0361212	-0.0346104	-0.0121988	-0.105938	0.0118661	0.0208472	0.197594	-0.142594	0.13103	-0.147547
1415	GCTTCAGAGCTGCCATCGACAAATC	0.0513453	0.046468	0.096547	0.0804481	0.116553	0.14341	-0.0332915	0.0299313	0.0101422	0.0119777	-0.0187597	-0.00487732	0.0452017	0.0291028	0.0652073	0.0920643	0.174413	-0.0148371	0.118848	0.131294	0.0506035
1416	ATCCTTGCTGCAGACTTCGAAATTG	0.0984763	0.0144223	0.0762715	0.0408587	0.0460691	0.143171	0.0341062	-0.0432523	-0.0709011	-0.0879225	0.16797	-0.084054	-0.0222048	-0.0576176	-0.0524072	0.0446942	0.0464319	0.0192083	0.206271	0.0894411	-0.137881
1417	AAAGGATGTGGTTTCTCAGGCCCTC	0.101499	0.0904903	0.0663648	0.0793567	0.0530079	0.0674121	0.0453091	-0.00546562	-0.0171829	-0.0266816	0.00402107	-0.0110089	-0.0351344	-0.0221425	-0.0484913	-0.0340871	-0.1137	-0.0223766	-0.0557463	-0.045558	0.0669448
1418	GTAGCTCACCGTGACGAAGCTGCGT	0.0754096	0.0181305	0.117597	0.191707	0.0983599	0.121038	-0.0220431	0.124338	0.0152451	-0.0505988	-0.0669413	-0.0572792	0.0421874	0.116297	0.0229503	0.0456288	-0.0142037	-0.128528	0.015551	0.284343	0.0709819
1419	CATTGGTTGCTGGTTTTAGTATCTA	0.106634	0.0591635	0.0945439	0.0717986	0.216049	0.0934049	0.136372	-0.062782	-0.0457345	-0.0867151	0.0588595	-0.0474701	-0.0120897	-0.034835	0.109415	-0.0132287	-0.178498	0.0423191	-0.0318001	0.163849	-0.062014
1420	CATGCTGTGTGCCGGGAACACCCGG	0.114185	0.100134	0.125865	0.113735	0.115424	0.0758207	-0.0676023	-0.0881581	0.116242	0.0104472	0.0290709	-0.0140516	0.0116802	-0.000449765	0.00123931	-0.0383644	0.0411475	0.0827586	-0.17853	-0.0722541	-0.0649446
1421	ACTACTATACGGCTGCGAGAAGACG	0.121859	0.0959104	0.170033	0.12578	0.135527	0.159593	0.0317444	0.0133047	-0.00916511	-0.0287438	-0.00714009	-0.0259482	0.0481746	0.00392142	0.0136683	0.0377343	-0.049198	0.162566	0.0158713	0.0136183	0.0458138
1422	TAACTTGCAGGCCACGTGACATAAC	0.165162	0.107168	0.131012	0.114525	0.0923117	0.117814	0.054847	0.0792048	-0.0269828	-0.0359091	-0.0711599	-0.0579943	-0.0341499	-0.0506369	-0.0728504	-0.0473479	-0.181086	-0.018568	-0.0787585	-0.0910309	0.132704
1423	GTTTGCCTGTGGTAGACACCTGCAC	0.128087	0.0855401	0.0640474	0.056688	0.0177488	0.0709022	-0.0386719	0.000478143	0.025517	0.0908501	-0.0781733	-0.0425466	-0.0640393	-0.0713987	-0.110338	-0.0571846	0.000376544	-0.116478	-0.129221	-0.154654	0.114053
1424	GAGTGGCATTGGAGGCTTCGTGCTG	0.0388557	0.0673348	0.0968171	0.0253692	0.0626855	0.283465	0.0443333	-0.0207579	-0.0191225	-0.0277202	0.0232673	0.028479	0.0579613	-0.0134865	0.0238298	0.24461	0.221531	0.312498	0.488134	0.0482852	0.1526
1425	AATGTGGTAGATTCTCCCTGACGGG	0.0812481	0.0942091	0.104162	0.0588861	0.104019	0.15352	-0.0358723	-0.00137557	-0.0648672	-0.0657073	0.167822	0.012961	0.0229138	-0.022362	0.0227708	0.0722718	0.208675	0.0977264	0.183805	-0.0155408	-0.113306
1426	ATTTATTCCGGACACGTGGCATGCG	0.334721	0.100371	0.236237	0.304452	0.220115	0.0564677	0.0561418	-0.0587772	0.0274554	-0.0470846	0.0222647	-0.23435	-0.0984847	-0.0302697	-0.114606	-0.278254	-0.390863	-0.207163	-0.280783	-0.18684	-0.32562
1427	AAAGCTATTACCTCTTTAGAGTCAT	0.0493424	0.0419876	0.114368	0.0841608	0.0733009	0.07584	0.0613352	-0.0253727	-0.0374582	-0.030976	0.0324716	-0.0073548	0.0650253	0.0348184	0.0239585	0.0264976	-0.0120115	0.135898	0.0288545	0.019346	-0.0395987
1428	GGCTTGGGCCGTGACTTAGGCAGAG	0.0557856	0.0566669	0.085932	0.1026	0.0456017	0.069586	-0.0192111	-0.00974143	-0.0557856	0.0654327	0.0193054	0.000881306	0.0301464	0.0468145	-0.0101839	0.0138004	-0.0136908	0.00348083	0.111776	0.00985515	-0.0424194
1429	CACGACGCCCAGCTGATTTTTGTGT	0.0805835	0.105884	0.160609	0.120825	0.0910593	0.124297	-0.0714595	-0.00679845	0.117543	-0.00269928	-0.0365858	0.0253004	0.0800259	0.0402412	0.0104758	0.043714	0.127383	0.0470879	-0.125867	-0.0670057	0.236972
1430	GCTTAGGTATCTGTGACTCTTGGGC	0.0730645	0.0407503	0.0625219	0.0764501	0.0673608	0.0555709	-0.0567152	-0.0308492	0.0947235	0.0481538	-0.0553129	-0.0323143	-0.0105426	0.00338556	-0.00570368	-0.0174937	0.058083	-0.0250108	-0.147193	0.0264374	0.000214781
1431	AAAAGTGGCTCCCAGCTTGGAAGAC	0.0775644	0.110423	0.0914877	0.103039	0.0925231	0.0684671	0.0186021	0.0319538	0.0510004	-0.063375	-0.0381813	0.0328582	0.0139232	0.0254747	0.0149587	-0.00909737	-0.0390266	0.0772647	-0.0971379	0.0374242	-0.0240113
1432	ATCAGAGCAGTGCCTCTCTCAGATA	0.0295587	0.0862477	0.0847416	0.0210608	0.0606637	0.0816296	-0.00704279	0.00544659	0.0136996	-0.0204738	0.0083704	0.056689	0.0551829	-0.00849787	0.031105	0.0520709	0.0166952	0.0365573	0.110765	0.00250703	0.0938299
1433	CTAGTTGTCACAAAAAGGGAGCTGA	0.0940491	0.0648263	0.125378	0.101985	0.0662318	0.165377	-0.0233384	-0.0520428	-0.0406826	-0.0639595	0.180023	-0.0292228	0.0313284	0.00793596	-0.0278173	0.0713283	0.160706	0.0218614	0.0817494	0.149493	-0.0571685
1434	GAACAAATAGGTCCTGCATTTTATA	0.0629077	0.0805907	0.0996001	0.0886744	0.0778258	0.0832932	-0.0536645	0.0458779	-0.0535421	-0.049439	0.110768	0.017683	0.0366924	0.0257667	0.014918	0.0203854	0.0475145	-0.0815143	0.218288	0.00370798	-0.0860692
1435	CGGTAACTTAATGGCAACTAAGTAT	0.110935	0.104006	0.163293	0.142745	0.0851122	0.109506	-0.0910168	0.0801747	-0.0107154	-0.0122692	0.0338267	-0.00692962	0.0523578	0.0318098	-0.0258231	-0.0014289	0.161391	-0.166727	0.169154	-0.0360902	-0.134872
1436	CCACCTGCAGGTGCATTTGGTCCTT	0.0885723	0.0400161	0.0948669	0.0377591	0.0702987	0.0894308	0.015414	-0.0338471	0.022441	-0.0663595	0.0623517	-0.0485562	0.00629457	-0.0508132	-0.0182737	0.000858523	-0.0374291	0.0343347	-0.0313196	0.0585863	-0.0198796
1437	ATTAATCTGGCCACAGCTCTGACTT	0.0826079	0.125506	0.0872989	0.0748038	0.158146	0.12876	-0.0229855	-0.0228949	0.0325115	0.047338	-0.0339692	0.0428983	0.00469104	-0.00780409	0.0755376	0.0461524	0.0293597	0.0148152	-0.0750323	0.047818	0.213801
1438	TCGCCCAACAGAACCACGGCGGTGA	0.126638	0.105916	0.0905127	0.110903	0.133996	0.044207	-0.102601	0.0431167	-0.0719924	0.0872431	0.0442333	-0.020722	-0.036125	-0.0157343	0.00735862	-0.0824307	-0.00890017	-0.131797	0.00428024	-0.148221	-0.127516
1439	TCAGTGACATCCAGTGGACCCTCTA	0.0849069	0.0597119	0.152297	0.104757	0.0860336	0.126308	0.0286431	-0.0611386	-0.0385393	-0.0849069	0.155942	-0.025195	0.0673899	0.0198499	0.00112665	0.0414014	0.0254221	0.101029	0.102557	0.105107	-0.127109
1440	TGGTTCTGGAGAGGGCTTCCTTTTC	0.0583844	0.0930084	0.106562	0.0708029	0.0761429	0.114948	-0.0518672	-0.0583844	0.0476817	0.0594668	0.00310318	0.0346241	0.0481773	0.0124186	0.0177586	0.0565633	0.169304	0.048766	0.0091662	0.0841794	-0.0285989
1441	CATGCTGGACCAGATCAACTCCTGT	0.10817	0.0941454	0.0717402	0.0513287	0.0867889	0.145503	-0.0584735	0.0827011	-0.0098981	0.0479838	-0.0623132	-0.0140246	-0.0364298	-0.0568413	-0.0213811	0.037333	0.03931	-0.0337362	-0.0367843	0.143007	0.0748688
1442	TGTTGTAGCTGAGTACCTTTGGGCA	0.0546581	0.098439	0.160027	0.115314	0.179918	0.0978254	-0.0456504	-0.0355471	0.00346027	0.0247921	0.0529451	0.0437809	0.105369	0.0606557	0.12526	0.0431673	-0.00900773	0.15414	0.115775	0.059752	-0.104823
1443	ATCTCATGCCTGCAACTACTCTGAT	0.0935907	0.0959185	0.168758	0.204642	0.118321	0.125298	-0.0935907	0.0396324	-0.0346651	0.00222326	0.0864002	0.00232788	0.0751672	0.111051	0.0247298	0.0317074	0.152613	-0.0903681	0.0498601	0.198418	-0.151987
1444	TCTCACATGCCAGCAGCTTTGCAAG	0.127317	0.0570258	0.132888	0.0269718	0.0699145	0.0513522	-0.0407325	-0.0665839	-0.0158941	0.195223	-0.0720125	-0.0702912	0.0055709	-0.100345	-0.0574024	-0.0759648	-0.0421559	-0.0102255	-0.0794428	-0.251792	0.00379267
1445	CTCCTGCGTCCTTAGGTTGTTGAGT	0.178607	0.131379	0.0564323	0.0932938	0.0415197	0.159358	-0.0639412	-0.106919	-0.0258986	0.0800905	0.116668	-0.0472285	-0.122175	-0.0853134	-0.137087	-0.0192495	0.127771	0.126566	-0.127455	-0.177421	-0.0457083
1446	GGGCACCGTCATGTATGTAGGTCTC	0.0719154	0.0464086	0.0812594	0.0538441	0.0344443	0.074259	0.00661784	-0.0524283	-0.0180908	0.0426688	0.0212325	-0.0255068	0.00934398	-0.0180713	-0.0374711	0.00234356	0.00735016	0.0771362	-0.0334027	0.0161415	-0.0555073
1447	ATTGGTTTCCAATACTGCACACATA	0.107431	0.0989615	0.0938384	0.0700171	0.0954301	0.0957359	-0.103496	0.0212364	0.0942437	-0.0276228	0.0156388	-0.00846979	-0.013593	-0.0374143	-0.0120013	-0.0116954	0.0935967	-0.0951101	-0.196815	0.0262575	0.113594
1448	CCAGGCCCCTACAAAGGCTTCAGAG	0.062515	0.110902	0.0849109	0.125582	0.0788836	0.206599	0.0171417	-0.0103685	-0.0562296	0.0304744	0.018982	0.0483874	0.0223959	0.0630666	0.0163685	0.144084	0.142577	0.355982	0.146328	0.0914733	-0.0159375
1449	CTGGGTCACTGCTTAAGACCTGGAC	0.111463	0.070813	0.151432	0.105835	0.0930082	0.0520471	-0.0706687	0.00638777	0.118346	-0.0481404	-0.00592503	-0.0406504	0.0399683	-0.00562833	-0.0184552	-0.0594163	-0.0086534	-0.0877615	-0.202438	0.0438144	-0.042043
1450	AGTGCTTTGGCCAGGAGGATCCCTT	0.0709554	0.103872	0.0624618	0.0407683	0.0990954	0.0875371	-0.0036119	0.0540216	-0.0448629	-0.0610658	0.055519	0.0329164	-0.00849361	-0.0301871	0.02814	0.0165817	-0.0074192	-0.0374999	0.0799735	0.0590964	-0.0112422
1451	GAGCGTCATTTTTCTTAGTGTGCCA	0.203477	0.108386	0.118539	0.105485	0.161517	0.138991	-0.0163112	-0.0434522	0.140672	-0.0688612	-0.0120473	-0.095091	-0.0849378	-0.0979916	-0.0419599	-0.0644862	0.00389539	-0.102332	-0.122996	-0.0764931	-0.0245043
1452	GTTAAGTCTGTTGTACATTCAATGA	0.0854169	0.0762292	0.18661	0.122029	0.0841766	0.119565	0.00582273	0.0686064	-0.00382761	-0.0525282	-0.0180734	-0.00918763	0.101193	0.0366122	-0.00124024	0.0341477	0.0457696	0.0362297	-0.0705837	0.149139	0.0101843
1453	GAAGGGGAGGTAGCTCTTCTTCTCT	0.161158	0.0869261	0.107132	0.066188	0.0471574	0.149658	-0.10548	-0.00241931	0.125784	-0.0572888	0.0394036	-0.0742314	-0.0540252	-0.0949695	-0.114	-0.0114991	0.116246	0.00637297	-0.262131	-0.012301	0.0943174
1454	TTCACCCAGCCCGGAAAGTCAGAGA	0.0874301	0.0261749	0.0739826	0.0496643	0.0550025	0.120486	-0.0528568	0.00641932	0.072588	-0.0365591	0.0104086	-0.0612552	-0.0134475	-0.0377657	-0.0324276	0.0330562	0.020886	0.00277387	0.109356	-0.0389868	0.0712521
1455	AGTATACCTCATAAATAACCAACCA	0.112612	0.0862305	0.101058	0.168997	0.103402	0.149765	-0.0937559	-0.0325622	0.131951	-0.0183311	0.012698	-0.0263816	-0.0115543	0.0563848	-0.00920959	0.0371528	0.00717229	0.282044	0.0741328	-0.0522746	-0.12531
1456	TATGGTTGGATCGTAGGAGTCCACA	0.117287	0.0871215	0.091601	0.0984106	0.109775	0.0880206	-0.105973	0.108512	-0.0162716	-0.0618275	0.0755604	-0.0301654	-0.0256859	-0.0188763	-0.00751141	-0.0292662	0.0677417	-0.214605	0.0940487	-0.0554594	-0.0380578
1457	CTTAATCATGCGCTTTGTTTTTTAT	0.114954	0.0664202	0.1691	0.0715517	0.140405	0.0814784	-0.0617883	-0.0405219	0.0927275	0.00861783	0.000964918	-0.048534	0.054146	-0.0434025	0.0254503	-0.0334759	-0.0115714	-0.0467026	-0.102925	-0.0866795	0.0804994
1458	GCTCCCCTTCTATTTGGGGCTTGAT	0.13445	0.0824696	0.116877	0.0835457	0.0554577	0.0482942	-0.0545043	0.0759983	-0.0463241	0.0477492	-0.0229191	-0.0519805	-0.0175735	-0.0509044	-0.0789925	-0.086156	0.0080758	-0.0979542	-0.0820039	-0.182199	-0.0766982
1459	GCCAGCCTACAATGTCAACTCTGTG	0.0843457	0.0777763	0.0947351	0.158946	0.163513	0.0332631	-0.0582649	0.0358905	0.0446602	-0.0187713	-0.00351453	-0.00656937	0.0103894	0.0746001	0.0791674	-0.0510826	0.0337401	-0.0689435	-0.0975187	-0.0500558	-0.0726349
1460	GTGCTTTTTTCAGGCCCACCTATGG	0.100783	0.093806	0.0908043	0.0562895	0.186026	0.109326	-0.0781913	0.0190661	-0.0798828	0.122514	0.0164937	-0.00697656	-0.00997823	-0.044493	0.0852431	0.00854342	0.110288	-0.0255677	0.08222	-0.05215	-0.0720731
1461	CCTACTACTACTATACGGCTGCGAG	0.13528	0.130962	0.146797	0.113012	0.116249	0.145647	-0.0248177	0.0862827	-0.0612376	-0.0369192	0.0366918	-0.00431806	0.0115175	-0.0222674	-0.019031	0.0103674	-0.110462	-0.0659314	0.0105688	-0.0285229	0.246185
1462	TGATGTCAGCAGATCGCTCATGGCT	0.0662003	0.0692949	0.0695896	0.10599	0.145447	0.0953025	-0.0213047	-0.0473441	0.019222	-0.0662003	0.115627	0.0030946	0.00338924	0.0397893	0.0792468	0.0291022	-0.0141519	0.10806	-0.0622385	0.279896	-0.166056
1463	GAATATGACATGCTGAACCAGGCAT	0.122273	0.140827	0.151839	0.110917	0.101043	0.223947	-0.00603667	-0.0800581	-0.00664588	0.0672604	0.0254803	0.0185531	0.0295652	-0.011356	-0.0212306	0.101674	-0.0762461	0.191539	0.251524	0.2402	-0.098649
1464	GCAGAGTGCCAATGGCTCTTTCTCC	0.0794684	0.0589756	0.0541324	0.0352905	0.183405	0.126911	0.170965	-0.0701028	-0.0713872	0.0117712	-0.0412464	-0.0204928	-0.025336	-0.0441779	0.103937	0.0474423	-0.132002	0.0472029	0.0992039	0.044033	0.178774
1465	GGACCACCCCAACAAGAAGGCAACA	0.117115	0.0913578	0.105305	0.0897339	0.132892	0.029674	0.00294179	0.0618537	-0.0371145	-0.0122847	-0.0153962	-0.0257567	-0.0118093	-0.0273806	0.015777	-0.0874405	-0.110328	-0.164277	-0.0320606	-0.0466565	-0.0838814
1466	GCGACACGGGGGAACTGTTTTCTTG	0.0634445	0.0658642	0.102724	0.0912863	0.0712956	0.133441	-0.0223568	0.0477215	0.024682	-0.00931789	-0.0407288	0.00241975	0.0392794	0.0278418	0.00785111	0.0699969	0.00882574	0.19461	0.00903325	0.0145246	0.122991
1467	GGCAGACAGTTGCTTTCATTCTTCC	0.0466517	0.077491	0.1058	0.0848496	0.20027	0.0768376	0.0600814	-0.0103899	0.0116663	-0.0222687	-0.0390891	0.0308392	0.0591478	0.0381978	0.153618	0.0301858	-0.034474	0.0203067	0.0285196	0.110733	0.025844
1468	CTGTCCCCGTGTTGCATGAAGGAGC	0.0919569	0.0370907	0.0804893	0.056504	0.094901	0.130194	-0.00307276	-0.000789044	0.0286468	0.0358697	-0.0606548	-0.0548662	-0.0114676	-0.0354529	0.00294409	0.0382371	-0.0569846	0.119909	0.15895	-0.00746803	-0.0232209
1469	GAGACCCCCAGGCAGAGGGGCGTTC	0.0899959	0.0491935	0.105886	0.0602139	0.10524	0.194788	-0.0359172	0.0487962	-0.0185238	-0.0193339	0.0249788	-0.0408023	0.0158905	-0.029782	0.0152442	0.104792	0.188135	-0.0371166	-0.0526159	0.0255934	0.399963
1470	GCGTGTCCTACCTGCTCAAGGACAA	0.072564	0.0244877	0.0675857	0.0541377	0.0631405	0.0707414	-0.0381192	-0.0354487	-0.0505094	0.0709176	0.0531597	-0.0480764	-0.0049783	-0.0184263	-0.00942355	-0.0018226	0.0452292	-0.0259798	0.13508	-0.117769	-0.0456739
1471	GAGAGAGCTGTGGACTCAGGACCCA	0.0679902	0.13524	0.172886	0.0593469	0.0651799	0.0744817	-0.0486174	0.0843097	-0.0493002	0.00950094	0.00410695	0.0672501	0.104896	-0.0086433	-0.00281036	0.00649145	0.0172412	-0.117164	0.0508614	0.0108972	0.0706216
1472	GATCCCCTGAATGCCTTTGGAGGCC	0.0954012	0.0691277	0.0982416	0.0648872	0.0652047	0.13148	-0.0350009	0.0697167	-0.006116	-0.0899716	0.0613718	-0.0262735	0.0028404	-0.030514	-0.0301965	0.0360785	0.0780121	-0.0977744	-0.0162507	0.117061	0.0993444
1473	GGTCTCACTCCAGAGGGTCAGAACG	0.109615	0.0186363	0.093708	0.0582963	0.0778942	0.100547	0.0113645	0.000960986	0.0968392	-0.0859135	-0.0232512	-0.0909791	-0.0159074	-0.0513191	-0.0317212	-0.0090681	-0.0258138	-0.00772447	-0.107164	0.0927627	0.00259936
1474	GATGGAGGCCGTTTTTCTGGAGAAC	0.120986	0.0924736	0.183021	0.084639	0.0648462	0.11816	-0.0851358	-0.0276063	0.0683665	0.0811104	-0.0367348	-0.0285122	0.0620356	-0.0363467	-0.0561395	-0.00282543	0.0493436	0.13472	0.0176059	-0.191301	-0.0244954
1475	GTAGTAGTAGGCGGCCGCTCTAGAG	0.112084	0.139784	0.0910925	0.103913	0.130674	0.110951	0.00318652	-0.0206708	0.00622864	0.0122417	-0.000986128	0.0277005	-0.0209911	-0.00817079	0.0185902	-0.00113266	-0.089081	-0.0426469	0.0388226	0.00722943	0.0800125
1476	GCTCCTGACACTGCTGGAGAGGCCC	0.0756058	0.0873829	0.0418085	0.0312127	0.0901007	0.260907	-0.038941	-0.0280121	0.0870041	-0.0411128	0.0210619	0.0117771	-0.0337973	-0.0443931	0.0144949	0.185301	-0.0291822	0.0107244	0.354451	0.635828	-0.0453159
1477	GCTGTGGTCTGTACTCCAGCAGATC	0.082534	0.0921128	0.105117	0.0325214	0.0316351	0.132418	0.0285827	-0.0692342	-0.024515	0.0962746	-0.0311081	0.00957878	0.0225832	-0.0500126	-0.0508989	0.0498844	-0.0279277	0.106211	0.152202	-0.131668	0.150605
1478	TCCCTGTGATTGCCCTGTTAAGTAT	0.110375	0.0854084	0.116929	0.0297428	0.0628035	0.106001	0.0268001	0.0415217	-0.0422688	-0.0321423	0.00608929	-0.0249669	0.00655314	-0.0806325	-0.0475718	-0.00437394	-0.0366389	-0.0301435	0.149465	-0.0038008	-0.100751
1479	AGGAGGCACAGCTTCAGCTCCGTGC	0.143688	0.116885	0.0664	0.122627	0.0779973	0.0118569	0.0201912	-0.143688	-0.0516383	-0.0494068	0.224542	-0.0268025	-0.0772877	-0.0210604	-0.0656904	-0.131831	-0.158897	0.00203332	-0.0729369	-0.0849675	-0.344386
1480	AAGCATGATCTTGTGTATTTGTATA	0.068947	0.0691698	0.0984888	0.100555	0.1256	0.166973	0.17935	-0.068947	-0.0332946	-0.053057	-0.0240514	0.000222798	0.0295417	0.0316077	0.0566534	0.0980255	-0.225849	0.208654	0.17648	0.0928956	0.237947
1481	CACCCTTCAGTAACCAACGGCACTG	0.188288	0.0876392	0.123582	0.123385	0.0688307	0.0743298	0.107338	-0.0439809	-0.172916	0.0474139	0.0621453	-0.100649	-0.0647062	-0.0649037	-0.119458	-0.113959	-0.221996	-0.0672544	0.0777799	-0.143871	-0.214451
1482	TTGGTCTGTTTGTAGTTTTATTACT	0.0816731	0.0821855	0.107412	0.0882744	0.100199	0.0613681	-0.0417235	-0.0729969	0.0126078	0.0193422	0.0827704	0.000512404	0.0257386	0.00660136	0.0185264	-0.020305	0.021538	-0.00867616	-0.0126917	0.0467384	-0.148433
1483	AACTACTTCAAAGAAGCCCTTCTGA	0.168348	0.0898698	0.112828	0.110422	0.185915	0.0994388	0.124687	-0.159777	0.0218677	-0.0595625	0.072785	-0.0784784	-0.0555206	-0.0579259	0.0175669	-0.0689094	-0.203851	0.0577203	0.0200051	-0.0145048	-0.203917
1484	ATCACCGATGTGCCTAGGCGCATTT	0.0609697	0.0910437	0.0664894	0.0903789	0.102159	0.149548	0.0247402	-0.0413279	0.00782985	-0.0234242	0.0321821	0.030074	0.00551972	0.0294092	0.0411889	0.0885778	0.00181393	0.194971	0.165682	0.0726313	0.00779023
1485	ACAACTTGCTGGCTGGCCTGAGAGG	0.0456995	0.106375	0.0955474	0.045953	0.0512882	0.1683	0.0148766	-0.0388239	0.0383671	0.00415682	-0.0185766	0.0606751	0.0498479	0.000253468	0.00558873	0.1226	0.143465	0.153356	-0.0495735	0.30969	0.0560661
1486	CCAGCCTCCTTCTGGGAGACATCAT	0.0889239	0.0902964	0.0518065	0.0605847	0.0731284	0.141717	0.0150136	-0.0471275	0.0558808	-0.0581987	0.0344318	0.00137256	-0.0371174	-0.0283392	-0.0157954	0.0527932	-0.0195068	0.137786	-0.036019	0.0453078	0.136398
1487	CCCAGTCTGGGCGCTTCTGGGAGGG	0.118157	0.0928248	0.0934194	0.0622258	0.152664	0.172741	-0.0806838	-0.019434	0.00815484	0.0133105	0.0786524	-0.025332	-0.0247374	-0.055931	0.0345076	0.0545847	0.150684	0.0260607	-0.0312385	-0.023954	0.151371
1488	TACTTCGTCCCAGCATTTTCGGGGT	0.134667	0.0568293	0.103133	0.078397	0.0968451	0.161397	-0.115613	0.112461	-0.0516764	0.106258	-0.0514294	-0.077838	-0.0315346	-0.0562703	-0.0378221	0.0267297	-0.00505225	-0.124434	0.20228	0.124033	-0.0631781
1489	ACACCTGCCTGATGCTATCAAGAGG	0.106063	0.0447069	0.0934447	0.0710685	0.150814	0.0654264	-0.0380717	-0.0510656	0.0374082	0.090069	-0.0383399	-0.0613558	-0.0126181	-0.0349943	0.0447513	-0.0406364	0.0148933	0.0705247	-0.0776936	-0.176353	-0.0345537
1490	ACTACACTGTATCCTCCATTTGAAT	0.0918205	0.0810242	0.0791844	0.0228871	0.0967893	0.136996	-0.0478553	-0.0221346	0.0738081	0.0653144	-0.0691326	-0.0107963	-0.0126361	-0.0689334	0.00496883	0.0451754	0.277447	0.0163967	-0.133242	-0.0523783	0.117654
1491	CCTCTTTTGCCTTGTTCATGGTCAT	0.0749785	0.116617	0.0689974	0.0213464	0.0527603	0.0718231	-0.0383753	0.0680319	-0.0691104	0.0913996	-0.0519457	0.0416383	-0.00598107	-0.0536321	-0.0222182	-0.00315542	-0.0187017	-0.114913	0.120778	-0.0334178	0.030478
1492	AACAATCCAGTGCCGGCGGGGTGAA	0.081567	0.0973757	0.11125	0.123158	0.0821167	0.206685	0.0986224	-0.0200795	-0.0621942	0.0547427	-0.0710914	0.0158086	0.0296826	0.0415906	0.000549674	0.125118	-0.100739	0.298342	0.195588	-0.0531207	0.285523
1493	TCGACATTGAGGTGCTATCGGTGGT	0.0856131	0.198613	0.0802485	0.0864087	0.105068	0.117515	0.0108105	0.13589	-0.0145796	-0.0641857	-0.0679355	0.113	-0.00536464	0.000795545	0.0194546	0.0319021	-0.0839085	0.0249127	0.0345048	0.0789361	0.105065
1494	CAACATCAGCAGGGGCGACGTCGTA	0.132088	0.0879837	0.0760641	0.0842374	0.0965513	0.0971714	-0.0774612	0.0623669	-0.11198	0.0977222	0.0293524	-0.0441038	-0.0560234	-0.0478501	-0.0355362	-0.0349161	-0.0104321	-0.136731	0.0472362	0.0715801	-0.146233
1495	CCTGTGCCCAGGTTGCCAATGCCAA	0.114014	0.028881	0.0835703	0.0610807	0.104417	0.0755325	-0.0238927	0.0337395	-0.0720078	0.0476103	0.0145507	-0.0851332	-0.0304439	-0.0529334	-0.00959678	-0.0384817	-0.0634382	0.00111093	-0.0420063	-0.112858	0.0247836
1496	CTCACCGAGGCCTATGGCGAGGTGC	0.104817	0.0937535	0.0730638	0.230025	0.0854559	0.133245	-0.010536	0.0121481	-0.0202058	-0.0658936	0.0844873	-0.0110634	-0.0317531	0.125208	-0.019361	0.028428	0.0735071	-0.107957	0.0355509	0.118212	0.0228279
1497	TCACCTCAACCGAGTCCTACAAGGA	0.110748	0.0781803	0.0946169	0.0533243	0.0646067	0.100036	-0.0353044	0.0571523	0.00302867	-0.0269837	0.00210718	-0.0325681	-0.0161315	-0.0574241	-0.0461417	-0.0107124	0.0625281	-0.159117	-0.00636846	-0.0722671	0.121662
1498	AGAGCCTACCACAAACATCCAAATT	0.0804972	0.0446101	0.0661057	0.0726602	0.096291	0.073052	-0.071314	0.00514257	0.0556452	0.0293123	-0.0187861	-0.0358871	-0.0143915	-0.00783703	0.0157938	-0.00744519	0.0312229	-0.0582679	0.0554608	-0.0862393	0.0205976
1499	CCAGAGCGACGTGGTGGAGGCCGAG	0.0822867	0.119814	0.131611	0.0846931	0.12262	0.111005	-0.0411195	-0.0577809	0.0570986	0.0723798	-0.0305781	0.0375274	0.0493248	0.00240647	0.0403337	0.0287183	0.0831593	0.152271	-0.0845708	-0.0518146	0.0445468
1500	CAGCAGTTGAGCTTGCGCACGCTGT	0.107182	0.0882249	0.09401	0.0897213	0.109038	0.0243346	-0.0694693	-0.0960462	0.0609416	-0.0149504	0.119524	-0.0189568	-0.0131717	-0.0174604	0.00185647	-0.0828471	-0.0207923	0.0238811	-0.162456	-0.0368986	-0.21797
1501	AAGGATGGTTTCAAGCATTTGTCTA	0.102375	0.0410065	0.0668813	0.0642024	0.0886715	0.0540448	-0.0743707	-0.0931317	0.222512	-0.0469156	-0.00809402	-0.0613684	-0.0354937	-0.0381725	-0.0137034	-0.0483301	0.0572975	-0.00434975	-0.235943	-0.0484235	-0.010232
1502	AATCTTGCAGTTTTGTAAGCCCTCT	0.139434	0.0993866	0.0675815	0.106202	0.112918	0.0649736	-0.0356384	-0.0294395	0.104396	-0.0019409	-0.0373772	-0.0400473	-0.0718523	-0.0332315	-0.0265154	-0.0744603	-0.0737058	-0.100629	-0.117356	-0.0820336	0.00142239
1503	GGAAAAAACAGCTCCTCCATTTCCT	0.0519174	0.0999205	0.0656362	0.0820639	0.0637622	0.0490464	0.000649897	-0.0107624	0.00347447	0.0414764	-0.0348383	0.0480031	0.0137188	0.0301466	0.0118448	-0.00287095	-0.000188991	0.000685699	0.00543455	-0.0249641	0.0046781
1504	CTCACACTACAGCCCTGGTGGGGGA	0.0535129	0.0632483	0.0808386	0.0735681	0.0450982	0.213405	-0.0170641	0.159588	-0.045095	-0.0478333	-0.0495954	0.00973536	0.0273257	0.0200552	-0.00841466	0.159892	0.0723369	0.197477	0.300649	0.176348	0.0526511
1505	ATACACTACATGTCACCACGATCTT	0.0677619	0.0388421	0.130772	0.0725917	0.0751255	0.12473	-0.0363349	0.0431568	-0.0189959	0.0747557	-0.0625816	-0.0289198	0.0630099	0.00482979	0.00736361	0.0569681	0.0439386	-0.083189	0.166733	0.0284312	0.128926
1506	TCTGCAGGGCAGCCATCCTGGATGA	0.0627471	0.0564964	0.0795035	0.0816711	0.101035	0.0824384	-0.0162705	-0.042544	0.0192363	-0.0332843	0.0728625	-0.00625066	0.0167564	0.018924	0.0382882	0.0196913	0.086106	0.0455743	-0.0204958	0.0184767	-0.0312045
1507	GCCTTCAATTTACGTTCTTTACACT	0.0419076	0.0384529	0.132448	0.0858341	0.102395	0.0984858	0.0185289	0.000434108	-0.0130461	0.0180893	-0.0240062	-0.00345467	0.0905407	0.0439265	0.0604878	0.0565782	0.0102742	0.0392475	0.00563151	-0.0444561	0.272194
1508	GGACTGCAGTTGTAAGCCACCGTGT	0.0759581	0.103173	0.135908	0.128053	0.0824614	0.0848037	-0.00404896	-0.024842	-0.0473881	0.0410069	0.0352722	0.0272148	0.0599503	0.0520948	0.00650326	0.00884563	-0.0609463	0.106019	0.102156	-0.0749587	-0.0280412
1509	TTAAAACCACTGTCTTGTCACCTCA	0.0913097	0.0728083	0.0612258	0.0966031	0.052975	0.0719997	0.0149979	-0.0276064	-0.0480174	-0.0198848	0.0805106	-0.0185014	-0.0300839	0.00529342	-0.0383347	-0.0193099	0.00197323	0.0667592	0.022905	-0.0655568	-0.12263
1510	CAGTGGCTGTACCCAACAAGACCTG	0.0886469	0.0781616	0.078742	0.060221	0.167704	0.124894	0.0787498	-0.0357084	-0.0737605	-0.0179362	0.0486554	-0.0104853	-0.00990488	-0.0284259	0.0790575	0.0362467	-0.0482214	0.09512	0.177524	0.0672614	-0.11045
1511	ATCTACCTGGACATTCTTGGCTAGT	0.134134	0.103835	0.126799	0.126778	0.0995654	0.0310927	-0.0252891	-0.00600414	-0.0200287	0.0392748	0.0120471	-0.0302985	-0.00733448	-0.00735605	-0.0345685	-0.103041	-0.103626	-0.0236312	-0.114105	-0.134769	-0.139074
1512	AAGCACCAAGCAGAGACCACATTAA	0.119073	0.0878423	0.112862	0.0596961	0.101492	0.169236	0.0971121	-0.109184	-0.00164774	0.0109692	0.00275023	-0.0312311	-0.00621113	-0.0593773	-0.0175809	0.0501621	-0.15257	0.090703	0.180589	-0.0397737	0.171863
1513	GATGAGTCCAAAGCCGAGAGCCTCG	0.0799444	0.10938	0.15861	0.0765885	0.0513041	0.112161	0.001199	-0.0574966	-0.0556452	0.140771	-0.0288282	0.0294353	0.0786651	-0.00335592	-0.0286403	0.0322167	-0.0499475	0.134687	0.0377277	-0.0467747	0.0853909
1514	TTGTCTTGTCATCATTCGTCAGCGA	0.0465487	0.0803569	0.083487	0.0529335	0.0960517	0.0865462	-0.0310565	-0.0102868	0.0640602	-0.036423	0.0137061	0.0338083	0.0369384	0.00638482	0.0495031	0.0399976	0.0581648	0.117087	-0.0491213	0.128523	-0.0546649
1515	CTAGAATTCTTAGCCCTTGTAATCC	0.108195	0.063374	0.132786	0.0895298	0.0954447	0.0382291	0.0633709	-0.0160843	-0.00413223	0.0148948	-0.0580492	-0.0448211	0.0245906	-0.0186653	-0.0127504	-0.069966	-0.110078	-0.0620212	-0.0645597	-0.106254	-0.00691671
1516	CTAGCCCAGACTTCTTATCTTAGTA	0.106896	0.110786	0.119029	0.188102	0.113699	0.0710784	-0.0471409	-0.022808	0.0334454	0.0868315	-0.0503279	0.00388911	0.0121324	0.0812052	0.00680218	-0.035818	-0.0172684	0.0850759	-0.0810634	-0.183698	0.0178638
1517	GTGCATCTGTCATCCGAATGCTGCA	0.0829809	0.101471	0.129367	0.0555288	0.0518721	0.111624	0.160849	-0.0608145	-0.0531031	0.0138831	-0.0608145	0.0184897	0.0463865	-0.027452	-0.0311087	0.0286434	-0.191879	0.281341	0.0533113	0.0083255	-0.00788137
1518	AGTGGTCCACGAGGATTTCCAGGTC	0.167106	0.0763843	0.107379	0.0294236	0.139977	0.118929	0.0396506	0.023462	-0.0598206	0.0047146	-0.00800671	-0.0907214	-0.0597269	-0.137682	-0.0271292	-0.0481763	-0.0865944	0.109417	-0.00907589	-0.142358	-0.112271
1519	GTGCATGTGATTGACGTTGACCGGG	0.0945412	0.0544065	0.0989918	0.0699574	0.104992	0.0913018	0.0142445	-0.0105285	-0.0481735	-0.0945412	0.138999	-0.0401346	0.00445059	-0.0245838	0.0104507	-0.00323934	0.0674537	-0.0343119	-0.0020195	0.0932449	-0.140564
1520	AATTTTCTCCAGTCCCTGGGAGCAA	0.120114	0.0168677	0.102117	0.0939381	0.0917865	0.0975137	-0.104366	-0.0130623	0.0666686	0.0666686	-0.0159091	-0.103247	-0.0179976	-0.0261762	-0.0283278	-0.0226006	0.0130227	-0.0460695	-0.0686658	0.0502216	-0.061512
1521	TTGGAGTCCCCAAGACTCACCTAGA	0.073841	0.083072	0.0775032	0.0439779	0.0445191	0.179276	-0.0141135	0.0284578	-0.042618	0.0330251	-0.00475133	0.00923104	0.00366221	-0.0298631	-0.0293219	0.105435	0.139824	0.0136204	0.170808	0.0911238	0.111798
1522	CTCCTATGGGTGTCTTACGTCTGTC	0.0579589	0.0464393	0.116634	0.0439822	0.0837043	0.0701571	0.0758967	-0.0234659	-0.00875023	-0.0188304	-0.0248502	-0.0115195	0.0586752	-0.0139767	0.0257454	0.0121982	0.0182104	-0.018603	0.0373759	0.039439	-0.015431
1523	TAGGAGGGAACTTCCTCCACTCCTT	0.214198	0.0239199	0.0847744	0.118027	0.143641	0.033679	0.0964649	0.17805	0.0504331	-0.208281	-0.116666	-0.190278	-0.129424	-0.0961719	-0.0705569	-0.180519	-0.303933	-0.366457	-0.231988	0.0727883	-0.073008
1524	GATGCTCGCCGGAAGCAGATGCAGC	0.150249	0.15214	0.443691	0.246849	0.233067	0.0306474	-0.106898	-0.034904	-0.0560365	0.205687	-0.00784845	0.00189129	0.293442	0.0966005	0.0828188	-0.119601	-0.0319455	-0.1003	-0.0609364	-0.345613	-0.059211
1525	TTAAAAAGCTGTTCACTGCCCCTTT	0.0514128	0.0433972	0.0694266	0.0277548	0.0588669	0.150522	-0.0101979	-0.0167696	-0.0309816	0.0546642	0.00328489	-0.00801566	0.0180138	-0.023658	0.00745405	0.0991096	-0.0165279	0.180655	0.138849	-0.0940922	0.286664
1526	TCCACGGCTTCACCTAAGGAGTCCA	0.142916	0.0834809	0.153732	0.141123	0.12335	0.129798	-0.0167651	-0.0285749	-0.118321	0.143398	0.0202629	-0.0594347	0.0108159	-0.00179215	-0.0195656	-0.0131173	-0.0377622	-0.00958411	0.170738	-0.0506109	-0.138368
1527	AAAGCCAATCTTTGTACTCTTGCAG	0.177684	0.0372478	0.0874049	0.0349098	0.101714	0.334928	-0.124115	-0.11034	0.0398876	0.0441537	0.150414	-0.140436	-0.0902788	-0.142774	-0.0759695	0.157244	0.209916	0.285116	0.0549827	0.156738	0.0794687
1528	GCATGTTTGATCTGTTGTCACGTGC	0.0854779	0.0825798	0.0627386	0.0744659	0.131303	0.113152	-0.0575658	0.0254408	-0.076907	-0.0602241	0.169256	-0.00289818	-0.0227393	-0.011012	0.0458249	0.0276744	0.0807224	-0.0390808	0.039589	0.18391	-0.126768
1529	GTACTCAATAACTCATAAATCTATT	0.0773192	0.082959	0.0980007	0.0485514	0.0736293	0.055648	-0.0416668	0.00729186	0.0825484	-0.00479543	-0.0433781	0.00563977	0.0206815	-0.0287678	-0.00368988	-0.0216712	0.0199059	-0.0266149	-0.101503	-0.0237578	0.0236141
1530	GTGCTATTTAGAAGACAGTGGGTCT	0.127302	0.0768458	0.0699548	0.118871	0.133578	0.140566	-0.00869064	-0.00945097	-0.0588724	0.142829	-0.0658146	-0.0504563	-0.0573473	-0.0084308	0.00627544	0.0132641	0.0585047	-0.00156503	0.171115	-0.175455	0.0137202
1531	GCAGCCTTCACAGTGCAGGCAGCTG	0.131251	0.125228	0.133959	0.117714	0.125679	0.103889	0.0492191	-0.0256157	-0.0428244	0.0786706	-0.0594496	-0.00602282	0.00270847	-0.0135365	-0.00557231	-0.0273621	-0.0716844	0.0804454	-0.0493599	-0.174858	0.0786469
1532	TGAACTCCCAGTGGGATGCCCTACC	0.047164	0.0427709	0.102517	0.0747793	0.09601	0.208529	-0.00949353	0.0286133	-0.00225001	-0.0162481	-0.000621574	-0.00439307	0.0553534	0.0276153	0.048846	0.161365	0.143131	0.246559	0.0379003	0.228025	0.151208
1533	TATTGACTATCTGCCGTGTCTGTGC	0.134039	0.084754	0.0806573	0.0739275	0.0547069	0.0706236	-0.0548918	-0.0409913	0.0238801	0.0315991	0.0404039	-0.0492846	-0.0533812	-0.060111	-0.0793316	-0.063415	0.0588253	-0.0751458	-0.0737393	-0.0836543	-0.143361
1534	GCCCCGTGGGCTGTAGCAAGTGTGC	0.082954	0.0730588	0.0861755	0.040424	0.117838	0.132699	-0.0571068	-0.082954	0.0154711	0.0456109	0.0789788	-0.00989523	0.00322148	-0.04253	0.0348835	0.0497452	0.0941999	0.064129	0.234116	-0.074172	-0.069547
1535	AGGAGGAGTTCACAGCTTTCCTGCA	0.0492243	0.141029	0.0837256	0.0573207	0.0298438	0.0548668	0.0717779	-0.0293058	-0.0316564	-0.0250497	0.014234	0.0918044	0.0345014	0.00809641	-0.0193805	0.00564247	-0.11488	0.064804	0.0156296	0.0140474	0.0486115
1536	GGCTGCTCTTGCTTCTACTAAAAGA	0.04294	0.0476067	0.0628812	0.0489938	0.107247	0.0789825	-0.0256771	0.0159451	-0.00598379	-0.0033186	0.0190344	0.00466666	0.0199412	0.00605376	0.0643069	0.0360425	0.0763936	0.016339	0.133725	0.00971159	-0.0559565
1537	TCTCCTGGGGCAAGATCCGGGTGGA	0.0687817	0.0729569	0.0913115	0.0513739	0.0755554	0.0696516	-0.0370291	-0.0482859	0.100924	0.020537	-0.036146	0.00417523	0.0225298	-0.0174078	0.0067737	0.000869898	0.0344414	0.0583111	-0.119734	0.0163895	0.0149414
1538	CTCCACGGCACCTGTAGGAGGCGGG	0.0764207	0.118789	0.130037	0.0789853	0.09058	0.0887903	0.00853209	-0.0162414	-0.0312862	-0.0227164	0.0617118	0.0423683	0.053616	0.00256465	0.0141594	0.0123697	-0.064653	0.107382	-9.58269e-05	0.0866375	-0.0674218
1539	AACAGATTTCTGACATTGATGATGC	0.161807	0.0575278	0.0981898	0.0728399	0.0941265	0.108389	-0.161134	-0.0573085	-0.052178	-0.0344004	0.305021	-0.104279	-0.0636172	-0.0889671	-0.0676805	-0.053418	0.0683109	0.055005	-0.0564431	0.00471855	-0.338681
1540	GAAGCCATCCTTAATGTTCCTGATA	0.09262	0.0960285	0.117399	0.0696918	0.101003	0.084353	0.0692479	0.00737494	0.0572736	-0.081396	-0.0525004	0.00340858	0.0247786	-0.0229282	0.00838262	-0.00826698	-0.0539675	0.00460246	-0.0528211	0.021052	0.0397992
1541	TGACCATTCTCCATATACCTTTCAA	0.14325	0.018518	0.0566191	0.0719192	0.113652	0.0731734	-0.0191657	-0.106571	0.200246	0.0393657	-0.113875	-0.124732	-0.0866313	-0.0713312	-0.0295984	-0.070077	-0.00623357	-0.0149228	-0.301281	-0.166361	0.138413
1542	TACAGCTTGGACCTCTTCAGTCTTT	0.131524	0.0820591	0.0861626	0.0422198	0.0674968	0.101391	-0.0705187	0.0705065	-0.100374	0.103345	-0.00295916	-0.0494649	-0.0453614	-0.0893043	-0.0640273	-0.0301332	-0.0570066	-0.157022	0.154425	-0.0178366	-0.0732261
1543	CTGGTTCTCATCTTTCTTGATCAAC	0.0779441	0.106625	0.0749886	0.0529346	0.0966526	0.192362	0.0921869	-0.0779441	-0.0696738	-0.0616888	0.11712	0.0286811	-0.00295545	-0.0250095	0.0187085	0.114418	-0.0746566	0.186783	0.191972	0.257463	0.0105266
1544	AAAACCAGTGTGAGACCCGAACCAT	0.0795834	0.12012	0.142734	0.0984034	0.114932	0.172506	0.0240822	-0.0472127	-0.000606334	0.0315955	-0.00785866	0.0405362	0.0631502	0.01882	0.0353484	0.0929221	0.0370855	0.191663	0.184919	0.122667	-0.0717248
1545	GCATGAGGTCTGCCAGAAGGCCCTG	0.106597	0.0350685	0.115567	0.112339	0.0989019	0.0890224	-0.033433	-0.0139762	-0.00805278	0.0143194	0.0411426	-0.0715288	0.00896959	0.00574139	-0.00769542	-0.0175749	-0.0240906	0.0472462	-0.0630624	0.00290847	-0.0508759
1546	GTGAGCAAGCTTTTAAGTGGCATTC	0.105771	0.0802178	0.114397	0.0396146	0.0606103	0.110673	0.049211	-0.0822011	-0.0249591	0.0549348	0.00301436	-0.0255535	0.00862561	-0.0661567	-0.045161	0.00490167	-0.0711771	0.026681	0.0477527	-0.0107137	0.0319655
1547	GACTATAGAGACCCCGTGTCATCAC	0.0955443	0.0666778	0.0842302	0.0702672	0.0941437	0.0971682	-0.0764333	0.227553	-0.0375847	-0.0396149	-0.0739202	-0.0288665	-0.0113141	-0.0252771	-0.00140057	0.00162388	0.104536	-0.271147	0.138592	0.0176425	0.0184955
1548	GGACGCCTGAGACGCAAGCAGATCA	0.0515033	0.0683921	0.072239	0.0683957	0.0576463	0.120533	-0.0337144	0.0319927	-0.0457777	0.0564912	-0.00899184	0.0168888	0.0207357	0.0168924	0.00614305	0.0690297	0.109576	0.0558405	0.14579	-0.0542412	0.088183
1549	AGAACATGGCCGGGGTCTTCATGCT	0.1108	0.0591204	0.162578	0.0721062	0.110677	0.0781067	0.0396506	-0.0246146	-0.00315054	0.00438509	-0.0162705	-0.0516793	0.0517779	-0.0386935	-0.000122782	-0.032693	-0.0124782	-0.0255759	-0.0574997	-0.100298	0.0323874
1550	TGACTTTAGTCTCCCACTAAAACTG	0.0531945	0.0941823	0.0832198	0.039908	0.0285462	0.0586977	-0.0102607	-0.00789945	-0.0244065	-0.0185187	0.0610853	0.0409877	0.0300252	-0.0132865	-0.0246484	0.00550311	0.0273265	-0.000256448	-0.0126808	0.024927	-0.0118006
1551	GACCCCTAGAGGAAGCAGGGCTTAG	0.0611954	0.0762397	0.13082	0.046347	0.0613252	0.103408	-0.0276378	-0.0327976	-0.0180133	0.0194074	0.0590413	0.0150443	0.0696242	-0.0148485	0.00012973	0.0422129	0.0520288	0.0596237	0.133595	0.0148349	-0.0490174
1552	TCTTCCCCGAGAACTTCACTGAGAG	0.0832916	0.0685629	0.130745	0.076028	0.098607	0.0506954	-0.00479228	-0.00795946	0.0194269	0.00648097	-0.0131561	-0.0147287	0.0474534	-0.00726357	0.0153155	-0.0325962	0.0179243	-0.0113727	-0.102719	-0.0770319	0.0102176
1553	GGAGGTACTGAGACAGGGTGCTGAT	0.0823109	0.112967	0.0554368	0.0965278	0.0897592	0.036055	-0.0202235	-0.0105449	0.117391	-0.021989	-0.0646333	0.030656	-0.0268742	0.0142168	0.00744825	-0.0462559	-0.038369	-0.0239617	-0.110517	-0.0465583	-0.0118738
1554	ATCTTCTGCCACCATCAGGGACAAA	0.0616803	0.13002	0.0992666	0.0983711	0.0488	0.0654778	-0.015519	-0.0616803	0.0339427	0.0561709	-0.0129143	0.0683397	0.0375864	0.0366909	-0.0128803	0.00379752	0.0311028	0.0852471	-0.0617463	0.00405903	-0.0396751
1555	GGGGCTGGACACAAGGTCGGTGGCC	0.0621798	0.0904815	0.0519873	0.0731201	0.0755439	0.0807587	-0.0244077	-0.00519684	0.0398768	0.0490505	-0.0593228	0.0283017	-0.0101925	0.0109403	0.0133641	0.0185789	0.00614756	0.0433806	-0.0130502	-0.0228419	0.0792586
1556	GAGTTGAAGACCAGACCCAGCCTGG	0.0384345	0.0489194	0.0849088	0.068225	0.0463306	0.168285	0.0202871	-0.031468	0.0345746	-0.0270296	0.00363588	0.0104848	0.0464742	0.0297905	0.00789608	0.12985	0.105245	0.172616	-0.0258687	0.163385	0.233874
1557	TACCTTTGGGGGCAACAGCACCCTA	0.111597	0.0710982	0.122964	0.110109	0.0927779	0.138298	-0.00684093	0.0169674	0.024012	0.0289968	-0.0631353	-0.0404993	0.0113662	-0.00148891	-0.0188196	0.0267008	-0.0230847	-0.112675	0.00690813	0.111944	0.150412
1558	TCATCGTCACCACCAACATGAGTAA	0.0930112	0.122996	0.0963684	0.0996073	0.116102	0.0815353	-0.0213229	0.101605	-0.0567493	-0.000961764	-0.0225714	0.0299846	0.00335723	0.00659614	0.0230908	-0.0114759	-0.0241903	-0.0852299	-0.0307448	-0.0183101	0.101096
1559	GATTTGCCCATTTACACTTTTGAGA	0.0816237	0.118372	0.100972	0.0826643	0.0333596	0.112496	0.0509588	-0.0508799	-0.063946	0.015536	0.0483311	0.0367485	0.0193479	0.00104066	-0.0482641	0.0308723	0.0234686	0.0569298	0.0316554	0.0221113	0.0201963
1560	AAAGATACGTGCCGGGGCCAGGTGT	0.0912981	0.129515	0.134433	0.080644	0.0773522	0.0467731	-0.0797062	-0.0369053	0.174253	0.0222519	-0.0798932	0.038217	0.0431345	-0.0106542	-0.013946	-0.0445251	0.0699973	-0.0543928	-0.213811	-0.11355	0.0891316
1561	AAATCCTGTGGATCTGTTTCCCAAA	0.083525	0.0363203	0.119366	0.0440105	0.0266986	0.158616	0.171639	-0.0676349	0.0114222	-0.0483455	-0.0670806	-0.0472047	0.0358414	-0.0395145	-0.0568264	0.0750913	-0.144835	0.301089	0.0794079	0.0276745	0.112121
1562	GAAAGAAACTTATCCTCTCCTACAC	0.0812274	0.0803112	0.107812	0.0831105	0.121466	0.143197	-0.0487281	0.02858	-0.0706499	-0.00857904	0.0993771	-0.000916152	0.0265843	0.00188312	0.0402386	0.0619696	-0.0160549	-0.0792848	0.318516	0.110141	-0.0234696
1563	GGTCTCACAGATTTCAAGCCTGGCT	0.154422	0.100659	0.0855179	0.0998482	0.122787	0.118938	-0.117552	0.0234324	0.119695	-0.0890979	0.0635232	-0.0537629	-0.0689042	-0.0545739	-0.0316356	-0.0354839	0.0179446	0.0121145	-0.101268	0.0648181	-0.171028
1564	AATAATGGTCAGTCCTCATCTCTGT	0.124374	0.101756	0.105862	0.0763362	0.0966782	0.0806225	0.0153714	-0.0551968	0.0350723	-0.000446597	0.00519973	-0.0226184	-0.018512	-0.0480383	-0.0276962	-0.043752	-0.0431891	-0.0214148	-0.074978	-0.0428522	-0.0363261
1565	GTTTCTTCATTCTTATTCACTTGTG	0.0883632	0.10649	0.118166	0.106733	0.146616	0.138877	0.0118567	-0.00228062	-0.00916722	-0.033264	0.0328551	0.018127	0.0298026	0.0183693	0.0582529	0.0505134	0.160465	0.0246691	0.0465966	0.0961887	-0.0753519
1566	CACCTCACACGGCAGGGTATTCCAA	0.108027	0.0394412	0.0822632	0.0708615	0.104704	0.0515711	-0.02367	0.0273769	0.0792437	0.0250759	-0.108027	-0.0685853	-0.0257634	-0.0371651	-0.00332236	-0.0564555	-0.0472003	-0.13329	-0.109424	-0.0411299	0.048766
1567	ATTTCTTATTCAGATGACCTTGCAA	0.128033	0.0908177	0.0874096	0.103601	0.114258	0.0893623	-0.117859	-0.105936	-0.10232	0.000531909	0.325583	-0.0372152	-0.0406234	-0.0244324	-0.0137751	-0.0386706	0.208282	0.0250434	0.0442976	-0.0367328	-0.434243
1568	CCTCTCATAGTGTTTTATACTCAGT	0.148226	0.0985201	0.115022	0.114792	0.189191	0.0679852	0.0911029	-0.0598372	-0.104711	-0.134757	0.208202	-0.0497054	-0.033204	-0.0334338	0.0409659	-0.0802404	-0.132803	-0.0508429	0.0794608	0.00779767	-0.304814
1569	TCTGAGGGTTCGGAGCTTCCCTCTG	0.094148	0.122378	0.113526	0.0795327	0.0790154	0.0443173	-0.015839	0.107343	-0.0416024	-0.0254745	-0.0244267	0.02823	0.0193776	-0.0146153	-0.0151326	-0.0498307	-0.00313019	-0.165371	0.0181651	-0.0549433	-0.0438741
1570	AGGCCCTGTGGCCAAATTAGTTTGG	0.0963729	0.09881	0.057511	0.0939091	0.116331	0.0303389	-0.0473816	-0.0378537	0.0386526	0.142956	-0.0963729	0.00243712	-0.0388618	-0.0024638	0.0199577	-0.0660339	-0.0424135	0.0351047	-0.114074	-0.217737	0.00895072
1571	GAGAGAGTTATAGCTTTCAATTCAT	0.107328	0.094389	0.10153	0.0958138	0.135988	0.0881643	-0.024411	0.0313471	0.0156875	-0.02986	0.0072364	-0.012939	-0.00579836	-0.0115142	0.0286598	-0.0191637	0.0053914	-0.0935036	-0.100206	0.0830101	0.00948943
1572	TACACCTAAAGGGAAGACTTCTACT	0.128896	0.0629543	0.245111	0.106726	0.0435965	0.0705458	0.057473	-0.0593447	-0.0566371	0.104216	-0.0457072	-0.0659419	0.116215	-0.0221706	-0.0852996	-0.0583504	-0.120592	0.0125641	-0.0722591	-0.187492	0.0760271
1573	CTGAGAAAGACTCCTAGAAGAAGAC	0.128847	0.129882	0.113645	0.148055	0.0878071	0.10996	-0.0690916	0.0762679	-0.109205	-0.0673595	0.169388	0.00103486	-0.015202	0.0192079	-0.04104	-0.0188871	-0.00577789	-0.178178	0.108923	0.157959	-0.177363
1574	TGCAAGCCATGATCTTGGCGTCCGC	0.051204	0.160136	0.0873865	0.0973822	0.161925	0.0600323	-0.0133908	0.0752704	-0.00782323	-0.0400685	-0.0139879	0.108932	0.0361825	0.0461782	0.110721	0.00882829	-0.0158874	-0.0111522	-0.00250756	0.0113123	0.0623764
1575	AGTTACCCAGCTGTTTAATATTCCA	0.0893937	0.0300661	0.132297	0.077781	0.0931191	0.181125	-0.0493688	-0.0817493	0.0803119	0.123364	-0.0725578	-0.0593276	0.0429031	-0.0116128	0.00372542	0.0917308	0.232893	0.135567	-0.159676	0.0491336	0.200735
1576	GTCTTGACAACAGCATCTGGTCTAC	0.0868639	0.051006	0.0763244	0.0412015	0.049601	0.148295	-0.0396184	0.011423	0.0303911	-0.0271156	0.0249199	-0.0358579	-0.0105395	-0.0456624	-0.0372629	0.0614315	-0.0245576	-0.0340045	0.0930639	-0.0491151	0.321771
1577	CCCCTAGCGAAATGTGTAAAGTATT	0.0666595	0.309159	0.125001	0.103345	0.103873	0.0645369	0.0100807	-0.0430893	-0.000219982	-0.00178736	0.0350159	0.242499	0.0583414	0.0366859	0.037213	-0.00212265	0.0198865	0.0224428	0.0154688	-0.0213364	-0.047075
1578	TTCTTTTTAGCAGCCAACTCTTCCT	0.0955379	0.053019	0.117816	0.0763815	0.148334	0.0599215	-0.0955379	0.111218	0.0391491	0.0132478	-0.0680774	-0.0425189	0.0222779	-0.0191564	0.0527963	-0.0356164	0.0415703	-0.178056	-0.0339702	-0.0225274	0.0149017
1579	GGTGGTGGAGGACACGGTTCCTATA	0.0967697	0.0853875	0.0604531	0.0401558	0.0929181	0.0713986	0.0556605	0.00165541	0.0483842	-0.0294262	-0.0762739	-0.0113822	-0.0363166	-0.0566139	-0.00385162	-0.0253711	-0.0952077	-0.0407021	-0.0853984	0.0336718	0.0607808
1580	AGAGGCTTCAGACCATTTTCTTTTC	0.0863194	0.110951	0.108186	0.0599041	0.0656241	0.112447	-0.0102383	-0.0808591	-0.0277425	0.118252	0.000587571	0.024632	0.021867	-0.0264153	-0.0206953	0.026128	-0.000656386	0.0997292	-0.0301028	-0.0919353	0.153606
1581	AATCAGCATTCAACAGCCATCAGAG	0.100028	0.0765536	0.0699217	0.0685946	0.0617958	0.104749	-0.0705656	-0.0497771	0.0873975	0.0189242	0.0140211	-0.0234748	-0.0301067	-0.0314338	-0.0382326	0.00472057	-0.0071917	-0.0425233	-0.0545992	0.124115	0.00380165
1582	AAGCTATCTCTGAGTTGCCCTGATT	0.0357219	0.00712133	0.0964468	0.0278025	0.0715608	0.0795469	-0.0184607	-0.000868284	-0.0195214	0.0696102	-0.0307598	-0.0286006	0.0607249	-0.00791944	0.0358388	0.0438249	0.113988	-0.0125607	0.0763103	-0.0914851	0.132872
1583	GTTATTCCCCAACACTTCAATGGCA	0.243432	0.0828028	0.0719377	0.0649124	0.0330468	0.186343	0.305185	-0.130056	-0.114867	-0.0395814	-0.0206804	-0.160629	-0.171494	-0.17852	-0.210385	-0.0570894	-0.3438	0.0525779	-0.0586608	0.183794	-0.119358
1584	ACATTTTCCCTTCCCTGAAGATCTA	0.0773095	0.0637632	0.0678386	0.0618657	0.101931	0.0662232	0.0073893	0.111252	-0.0283324	-0.0324613	-0.0578479	-0.0135463	-0.00947088	-0.0154438	0.0246218	-0.0110863	-0.0536172	-0.0663458	0.0198225	0.0267575	0.0179514
1585	CATATGGTGTGGACTTCCTGGTGCC	0.0625121	0.0590246	0.0725517	0.0514156	0.0445121	0.166337	-0.0543374	-0.0518388	0.0580798	0.0841471	-0.0360507	-0.00348745	0.0100396	-0.0110965	-0.018	0.103825	0.266811	0.00745763	0.0534652	0.0390456	0.152347
1586	TCGTTTTATAGCAACCTCTCTCTAC	0.0535002	0.043008	0.0533601	0.0365449	0.0604065	0.0821895	-0.0248925	-0.0154069	-0.00367697	-0.0439447	0.0879211	-0.0104923	-0.000140076	-0.0169553	0.00690631	0.0286892	0.0824562	0.089027	-0.0237948	0.112935	-0.117178
1587	CAAGTCAACTCCTCATGGCTGTAGG	0.0320071	0.0770458	0.0842556	0.0651424	0.0384758	0.121135	0.0177998	-0.0296142	-0.0110039	0.0322753	-0.009457	0.0450387	0.0522485	0.0331353	0.00646867	0.089128	0.0266371	0.151326	0.216062	-0.0155164	0.0671317
1588	GTTCCCTCTTCTACTCAGGTGAAAA	0.119734	0.0719929	0.109729	0.069837	0.103697	0.125616	-0.096465	0.0608043	-0.069226	-0.0514612	0.156348	-0.0477407	-0.0100049	-0.0498966	-0.016037	0.00588275	0.0835315	-0.137101	0.0610845	0.203304	-0.181405
1589	GAGCCAGCAGTAGGGGGGCTCGGCC	0.0498518	0.0976699	0.105935	0.107399	0.137916	0.102982	-0.0449583	0.0137084	0.114817	-0.0380667	-0.0455003	0.0478182	0.0560832	0.0575469	0.088064	0.05313	0.0471496	0.177891	-0.128815	0.14535	0.024075
1590	GAAGCAGTGGGAGCAGCGCTGGATC	0.0548883	0.0413878	0.0908141	0.0795822	0.110489	0.0674884	0.0743115	-0.0372106	0.00998389	-0.0231082	-0.0239765	-0.0135005	0.0359258	0.0246939	0.0556012	0.0126001	-0.0702742	0.069454	0.0450408	0.0329225	-0.0141424
1591	CGAACCTGCAAGCCCAGATGTACCG	0.0503858	0.0764216	0.0992791	0.0848778	0.0763215	0.121918	-0.00144213	0.0566358	-0.042529	-0.00789867	-0.00476598	0.0260358	0.0488933	0.0344921	0.0259357	0.071532	0.070361	0.0560395	0.136614	-0.000820436	0.0954657
1592	TTCGCGGAGCTGGAACGCTGGCCGC	0.0699898	0.138216	0.0596748	0.0709211	0.0684595	0.0665335	-0.0645595	-0.0117685	-0.0152646	0.0707613	0.0208313	0.0682258	-0.010315	0.000931305	-0.00153031	-0.00345632	0.0632208	0.0269723	-0.0465505	-0.103206	0.0422814
1593	CGAAGCCAACTTCTGCACGGGCATT	0.127263	0.0698369	0.113362	0.130228	0.0824992	0.124548	-0.0154152	-0.030399	0.0764304	0.0245225	-0.0551387	-0.0574261	-0.0139006	0.00296516	-0.0447638	-0.00271524	0.0306699	-0.0393756	-0.0054391	-0.151785	0.152354
1594	GGTAGAGGCGCTTATTGCCCTAACC	0.111405	0.0397921	0.0618619	0.0305962	0.0403116	0.0523928	-0.0793679	-0.0578943	0.0480927	0.1876	-0.0984306	-0.071613	-0.0495432	-0.0808088	-0.0710935	-0.0590122	0.0452422	-0.0162946	-0.125005	-0.285726	0.0867221
1595	GTAGACTCGGCTGCGGAGTACTACC	0.135753	0.0993566	0.120778	0.0880725	0.123814	0.115656	0.0226626	0.0640963	-0.0541191	0.0275965	-0.0602363	-0.0363964	-0.0149754	-0.0476806	-0.0119389	-0.0200969	-0.153589	-0.0739262	-0.0125356	0.0982391	0.0413271
1596	CTGGTGGCGACACGATCTTTGGGAA	0.030003	0.0771441	0.0813526	0.0433857	0.0935351	0.0798255	-0.0103289	0.0219415	-0.0102906	0.00268735	-0.00400932	0.0471411	0.0513496	0.0133827	0.0635321	0.0498225	0.104848	0.0664872	0.0802825	0.0115038	-0.0140088
1597	GACACCCCCAACAGATATCATCGTG	0.121644	0.0758218	0.148694	0.123691	0.106246	0.0901341	-0.0519439	0.0334891	0.0277312	-0.0078611	-0.00141535	-0.0458227	0.0270497	0.00204698	-0.0153985	-0.0315104	-0.00874641	-0.0243259	-0.0831469	-0.00175869	-0.0395742
1598	AACAGCAACCACGTGGCCAGTGGCG	0.129256	0.0674221	0.143523	0.139901	0.19095	0.0239072	-0.0628167	-0.0204706	-0.119503	0.0458368	0.156954	-0.0618341	0.0142666	0.0106448	0.0616942	-0.105349	-0.0206199	-0.081002	0.000145957	-0.145564	-0.279706
1599	AGTTTTCCATCCAATTATCTTAGTA	0.105505	0.120381	0.109415	0.0585506	0.0595805	0.0896054	-0.0190341	0.0502985	-0.0480164	-0.0819345	0.0986865	0.0148762	0.00390978	-0.0469542	-0.0459242	-0.0158994	-0.0262914	-0.108346	0.0367925	0.111117	-0.0927684
1600	GCTCCTATGGCTCTTGTACATTTTC	0.111093	0.0877017	0.114217	0.0258447	0.146204	0.0490542	-0.0880974	-0.0587145	-0.0251461	0.13347	0.0384875	-0.023391	0.00312452	-0.0852481	0.0351113	-0.0620386	-0.0114977	-0.0313751	-0.0144702	-0.136298	-0.116552
1601	GAACTGTGCACCCAAAGACTGAACT	0.122402	0.117336	0.14456	0.126502	0.167403	0.157179	-0.0490721	-0.0975909	-0.089126	0.000573435	0.235216	-0.00506521	0.0221584	0.00410027	0.0450012	0.0347773	0.16761	0.0694701	0.123859	0.0739407	-0.260994
1602	GCTTGTCCCCAGCTTCTGATGGCAG	0.0793342	0.0621051	0.0924857	0.123644	0.0325102	0.150836	-0.0459276	-0.0197883	-0.0661172	0.0958781	0.035955	-0.017229	0.0131516	0.0443098	-0.046824	0.0715015	0.0122132	0.0465202	0.223613	-0.048092	0.123253
1603	AGGCGTAGTAAGGAAGCCAGGACAC	0.0918344	0.0895746	0.178976	0.104117	0.162619	0.344724	0.00654564	-0.0573414	-0.029747	0.123126	-0.0425832	-0.0022598	0.0871417	0.0122823	0.0707848	0.252889	0.00985577	0.0330537	0.0246225	-0.0666004	1.26351
1604	AGAAGGTCCTTAACACAGTCGTGAA	0.092158	0.0256385	0.0975897	0.100073	0.124046	0.0802637	-0.0238856	-0.0101746	-0.0064481	0.0508523	-0.010344	-0.0665195	0.00543171	0.00791484	0.0318881	-0.0118943	-0.00435312	0.0414797	0.0448329	-0.134542	-0.00688879
1605	AGGCCCTCAGGGAAGCCCAAGGCCT	0.123902	0.255229	0.149243	0.160417	0.14073	0.0749459	0.0205604	-0.0866862	-0.00043922	0.124829	-0.0582637	0.131327	0.025341	0.0365151	0.0168277	-0.0489564	-0.0869743	0.0582774	-0.0314137	-0.239303	0.0546318
1606	GGCTAGGACACTGGTGCACTACACC	0.074029	0.0618889	0.094778	0.0657667	0.0838108	0.0984072	-0.00743172	-0.0439394	0.132664	-0.074029	-0.00726359	-0.0121401	0.020749	-0.00826232	0.00978178	0.0243782	-0.0568441	0.102493	0.0597533	0.0543928	-0.0379039
1607	GTGCCGGTGCCAGACTGGTTGGCAT	0.12414	0.0560552	0.0988253	0.15677	0.0653973	0.12149	0.084013	-0.0905567	-0.0458281	0.0288737	0.0234981	-0.0680844	-0.0253143	0.0326299	-0.0587423	-0.00264981	-0.00816285	0.143793	0.11689	-0.128927	-0.136842
1608	ATCTGCCCAACAGCCAGGAGGCACT	0.066029	0.070748	0.0774584	0.0227451	0.0532219	0.141036	-0.0564085	0.174331	-0.0558548	-0.0599069	-0.00216128	0.00471904	0.0114294	-0.0432839	-0.0128071	0.0750073	0.348408	-0.221504	0.0498227	0.144326	0.0539834
1609	GCTTTTCCTCAACTTAGGCTTTATA	0.0927717	0.0785547	0.0792542	0.0876315	0.050719	0.179279	-0.0127219	-0.0485776	-0.0719745	0.11726	0.0160139	-0.014217	-0.0135175	-0.00514027	-0.0420528	0.0865073	0.0794479	0.16446	0.190279	-0.0753447	0.0736935
1610	AAAGCTTTTGTTCACACACACTCTG	0.0740727	0.0932292	0.0683356	0.129168	0.070316	0.0932262	0.0367591	0.0125118	0.0428044	-0.0740727	-0.0180026	0.0191565	-0.00573716	0.0550949	-0.00375675	0.0191535	-0.00840591	0.0312558	0.0580645	0.0676553	-0.0528021
1611	GCAGCAACGCGGTGAATGTCTTCCT	0.0868076	0.0822396	0.0754148	0.232232	0.110622	0.0717635	-0.00180018	0.0348452	-0.00775214	-0.0185352	-0.00675773	-0.004568	-0.0113927	0.145424	0.0238141	-0.015044	-0.0588307	-0.0277577	-0.00800691	0.0242613	-0.00488609
1612	GAGAGCACCGAGAGAGAAGATCACT	0.118765	0.0846988	0.0908894	0.077471	0.104117	0.136553	-0.086066	-0.114246	0.0755203	0.0428598	0.0819323	-0.0340658	-0.0278753	-0.0412936	-0.0146478	0.0177886	-0.0222229	0.201435	-0.173488	0.121218	-0.0379998
1613	TCTCAGGTGTTCTGGGGATGCCTCA	0.0675229	0.071198	0.107413	0.0788833	0.132023	0.113502	0.0832722	-0.0168507	-0.0617973	0.0293411	-0.0339653	0.00367511	0.0398906	0.0113604	0.0645004	0.0459792	-0.0592714	0.027011	0.0771936	-0.0394362	0.224399
1614	TTCACGGGGTGACCTGAGCATTCCC	0.0469762	0.0841748	0.0614432	0.0702649	0.0337478	0.0749836	0.0123022	-0.0367283	0.0531451	0.00895314	-0.0376722	0.0371986	0.0144669	0.0232887	-0.0132284	0.0280074	0.0626365	0.0192149	0.0570135	-0.0143348	0.0155067
1615	ATTCTATTTACGGTACAAAGCAGCG	0.183166	0.0228913	0.107325	0.0647624	0.115131	0.157832	-0.183166	0.170387	-0.00949106	-0.0743808	0.0966512	-0.160275	-0.0758409	-0.118404	-0.0680353	-0.0253342	0.083189	0.0589256	-0.0273774	0.0251925	-0.266601
1616	CACCCAGGAATCTCAAACTCCCTTT	0.0924943	0.0873188	0.0612072	0.0793405	0.0685534	0.123106	-0.0238431	0.0324363	0.0177665	0.0389382	-0.0652978	-0.00517543	-0.031287	-0.0131537	-0.0239409	0.0306117	0.0451362	-0.0787144	0.0183042	0.0133295	0.155003
1617	TGCCGCCATGCGGAACACCAAACGA	0.0843852	0.042494	0.194951	0.0524342	0.109087	0.0574011	-0.0313522	0.046245	-0.0187097	-0.0734223	0.0772392	-0.0418913	0.110566	-0.031951	0.0247017	-0.0269841	-0.053033	-0.0310377	-0.036416	0.0744594	-0.0888934
1618	TCCAGGTAACTTCAGTCTCTCTTGG	0.0995873	0.069729	0.087832	0.0474667	0.107298	0.0496874	0.0575476	-0.0916866	0.109331	-0.0038886	-0.071303	-0.0298583	-0.0117553	-0.0521205	0.00771031	-0.0498998	-0.0833498	0.0400388	-0.130833	-0.0528437	-0.022512
1619	TGGTCTTCCTGGTAGGTTTTGTACA	0.124641	0.118579	0.0809422	0.042738	0.0796906	0.108196	-0.0613183	-0.0511757	0.0143831	0.0561228	0.0419881	-0.00606223	-0.0436991	-0.0819033	-0.0449507	-0.0164454	-0.00893017	0.137162	-0.100455	0.0120832	-0.122087
1620	GAGGACCACTTGTTGAGCTCTGGAA	0.0593312	0.0921122	0.0839548	0.106548	0.0450724	0.023584	0.125863	-0.0499655	-0.021518	-0.0593312	0.00495125	0.032781	0.0246236	0.0472172	-0.0142588	-0.0357472	-0.17055	0.00155699	-0.0174134	0.0374479	-0.0297777
1621	TGATTGGGCCTATGCGGCCCGAGCA	0.106483	0.157163	0.123676	0.113056	0.122817	0.138617	-0.047798	0.0172769	0.0515916	0.00191673	-0.0229871	0.0506808	0.0171936	0.0065737	0.0163348	0.0321344	0.142151	-0.00672103	0.0791488	-0.00738401	-0.0465225
1622	TACCTGTGAAGAACCCCCTGCATTG	0.0857201	0.0544011	0.0516183	0.0345652	0.0380488	0.133176	0.0387307	-0.0304356	0.100283	-0.0634295	-0.0451484	-0.031319	-0.0341018	-0.0511549	-0.0476713	0.0474562	0.0911818	0.00847101	-0.0319025	-0.00977542	0.179306
1623	TCCCTGGTCTCCGTGTATAACAGCT	0.0634965	0.053036	0.0952948	0.0582766	0.0362829	0.0486161	-0.0375476	0.050553	-0.0487651	-0.00550035	0.0412601	-0.0104605	0.0317984	-0.0052199	-0.0272136	-0.0148804	0.0157332	-0.114049	0.0748568	-0.00211536	-0.0488272
1624	GACAAGGTCGAGACATTCCTGCGCA	0.152252	0.133117	0.148282	0.175102	0.159045	0.126412	-0.00126653	0.0405741	-0.0233988	0.00111581	-0.0170246	-0.0191347	-0.00396948	0.0228509	0.00679308	-0.0258391	0.0406181	0.156568	-0.110245	-0.0890849	-0.127052
1625	TACAAATGTCTAAGGTCCCCACTGC	0.115102	0.091027	0.110387	0.0720829	0.0948415	0.290677	-0.0583218	-0.0258213	0.0831727	0.025969	-0.0249987	-0.0240751	-0.00471524	-0.0430192	-0.0202606	0.175575	0.229205	0.067854	0.456063	-0.0943048	0.219059
1626	TGCCTACTCATAGGGACTTTGCCTA	0.147989	0.10121	0.122497	0.0535257	0.0403236	0.115002	-0.0537079	0.00914603	-0.128256	0.0830182	0.0897993	-0.0467787	-0.025492	-0.0944631	-0.107665	-0.032987	-0.0280599	-0.0662289	0.144699	-0.14517	-0.0701752
1627	GATGGCCTTGTGAACTTGAGCTCAG	0.0423934	0.0453144	0.143258	0.145808	0.111007	0.125708	-0.0320707	-0.00347014	0.00637254	0.0394206	-0.0102522	0.00292091	0.100865	0.103415	0.0686133	0.0833144	0.0476734	0.144265	-0.0121915	0.117934	0.118891
1628	TGCTCATGTCCCTGAAGCAGACGCC	0.0544454	0.0661318	0.0469703	0.0873587	0.127496	0.116685	-0.00619141	-0.0430405	0.0174638	0.0530679	-0.0212998	0.0116864	-0.00747512	0.0329133	0.0730505	0.0622394	-0.000938311	0.0475206	0.110224	0.12496	0.0294302
1629	TAATCCCCTGGCTGACTAGGACTGT	0.0737345	0.0684245	0.0990746	0.0258575	0.0760156	0.12067	-0.0340836	-0.0136971	0.0200654	-0.0264507	0.054166	-0.00530995	0.0253402	-0.0478769	0.00228111	0.0469354	0.0276927	0.179291	-0.0563868	0.128032	-0.0439517
1630	TGTGCTCCCGATAGAAAGTCCCCCT	0.110468	0.0510873	0.0752075	0.0772584	0.0337244	0.0923554	0.0849582	-0.0879487	0.00777726	0.0768197	-0.0816065	-0.0593807	-0.0352605	-0.0332096	-0.0767436	-0.0181126	-0.104327	0.0886308	-0.0288988	-0.103815	0.0578475
1631	GATGGACAGCAGCTCTACCAGATCC	0.0757125	0.0771707	0.0962719	0.0921626	0.0994882	0.148076	0.0149422	-0.0617104	0.0889951	-0.0290901	-0.0131367	0.00145813	0.0205593	0.0164501	0.0237757	0.0723631	-0.0124821	0.0813381	-0.0870036	0.212318	0.167645
1632	AGGGCACCTAAGTCCATCTTATGGG	0.109278	0.0380515	0.0844891	0.0672108	0.0846461	0.0422712	0.0927522	-0.0190093	0.00491289	-0.0636585	-0.0149974	-0.0712267	-0.0247892	-0.0420674	-0.0246322	-0.0670071	-0.190031	-0.0768003	-0.0576226	0.0361267	-0.046708
[truncated: 6,104 more rows]
